# Supplementary material for: Liver Transcriptome Dynamics During Hibernation Are Shaped by a Shifting Balance Between Transcription and RNA Stability
Source: Front Physiol. 2021 May 21;12:662132. doi: 10.3389/fphys.2021.662132 (PMC8176218; doi:10.3389/fphys.2021.662132)
Supplement: Supplementary file 3 [file Data_Sheet_3.CSV]

gene_id	unique_gene_symbol	gene_symbol	clean_gene_symbol	original_gene_name	source	L1	L10	L11	L12	L13	L14	L15	L16	L17	L18	L19	L2	L20	L21	L22	L23	L24	L25	L3	L4	L5	L6	L7	L8	L9	L200	LRT_pvalue	LRT_padj	SpD_vs_IBA_log2FC_ashr	SpD_vs_IBA_log2FC	SpD_vs_IBA_wald_pvalue	SpD_vs_IBA_wald_padj	SpD_vs_SA_log2FC_ashr	SpD_vs_SA_log2FC	SpD_vs_SA_wald_pvalue	SpD_vs_SA_wald_padj	SpD_vs_Ent_log2FC_ashr	SpD_vs_Ent_log2FC	SpD_vs_Ent_wald_pvalue	SpD_vs_Ent_wald_padj	SpD_vs_Ar_log2FC_ashr	SpD_vs_Ar_log2FC	SpD_vs_Ar_wald_pvalue	SpD_vs_Ar_wald_padj
ENSSTOG00000000293	FAM120C	FAM120C	FAM120C	FAM120C	reference	7.024119501	6.987544382	7.27806617	7.030608224	7.189677669	7.052638656	6.958550763	7.327424366	7.217859223	6.167695204	6.767446946	7.108797513	7.076928307	7.393043648	7.485032285	7.23419185	7.012671565	7.211628669	6.657343907	6.973295108	7.30947967	7.199826615	7.198834352	7.127298807	7.039429073	6.976205604	0.190039031	0.254703896	0.102401381	0.26648312	0.368349075	0.579025756	0.00859519	0.0778393	0.792995011	0.958103053	0.273827257	0.58889717	0.048221668	0.142263526	0.29748835	0.516694378	0.080604928	0.165668376
ENSSTOG00000001912	CYSTM1	CYSTM1	CYSTM1	CYSTM1	reference	7.611085479	7.015633375	7.296070295	7.478726098	7.215264359	7.280429151	7.225276731	7.554338999	7.464860338	7.749215106	7.332019444	7.573758025	7.179344267	7.722609755	7.322400547	7.362023172	7.292117436	7.283801494	7.49881533	7.18658652	7.041346775	7.816511226	7.524605239	7.351288855	7.129194804	7.20941772	2.60E-05	1.14E-04	0.695021466	0.817344516	6.96E-06	1.34E-04	0.054294611	0.23379136	0.195049194	0.635472971	0.182175657	0.283436092	0.115401948	0.256716311	0.528839992	0.64820695	3.39E-04	0.001985669
ENSSTOG00000002166	UBE2N_ENSSTOG00000002166	UBE2N	UBE2N	ENSSTOG00000002166	human_blastn	7.988259935	7.988256586	7.941855357	7.800400351	7.970394963	7.823418171	8.046205976	7.980677993	8.042289421	7.840449919	7.802600253	7.990574106	7.957599645	7.97399931	7.869899232	7.85176555	7.907121691	7.780360596	7.809607075	8.030887419	8.023239775	7.984892128	7.946310297	7.960397162	7.969245411	8.164364992	0.675115359	0.724076239	-3.40E-04	-4.95E-04	0.996262006	0.997898379	0.021138098	0.053420874	0.61971267	0.897671205	0.097531995	0.120015201	0.264096265	0.446928824	0.09335648	0.107637091	0.316111282	0.461632013
ENSSTOG00000003964	TMEM184C_ENSSTOG00000003964	TMEM184C	TMEM184C	ENSSTOG00000003964	human_blastn	8.631280113	8.663264945	8.87663983	8.780147915	8.974484236	8.752657281	8.796430985	8.879059291	8.735539582	8.440384315	8.619514876	8.797766977	8.856664506	8.858742676	8.665872561	8.781218786	8.832448945	8.87593688	8.740637049	8.708485525	8.870069319	8.810900786	8.917615448	8.820944172	8.880403136	8.594278693	0.928636206	0.942382046	-0.017522385	-0.026841282	0.82814882	0.91818771	0.008516819	0.025472523	0.83803705	0.967941188	0.033813515	0.044264102	0.721704406	0.830584989	0.065972866	0.079173418	0.521642597	0.655691537
ENSSTOG00000009157	MORF4L1_ENSSTOG00000009157	MORF4L1	MORF4L1	MORF4L1	reference	8.026395711	8.073552712	7.93629385	8.132641311	8.159748811	8.264351303	8.096156596	8.052999476	8.075168712	7.916768314	8.160588277	8.11270352	8.081249174	7.929697916	7.999956703	8.127773912	8.031734563	8.058171596	8.129779224	8.205610956	8.119545139	7.943439127	8.058058503	8.124909805	8.108540129	8.007346599	0.043756859	0.074255583	-0.133543972	-0.167759204	0.076514395	0.204228819	-0.070867885	-0.152431557	0.114406871	0.524571443	-0.159543686	-0.187838003	0.049235099	0.144268025	-0.267148526	-0.293641127	0.001942303	0.008557525
ENSSTOG00000012265	COX7A2L_like	COX7A2L_like	COX7A2L	ENSSTOG00000012265	human_blastn	7.82152127	7.604829586	7.786799786	7.547437013	7.089829699	7.484423905	7.422196474	7.553469287	7.506102307	7.400970311	7.617720292	7.48540276	7.774742128	7.668465032	7.619566683	7.421031138	7.241831982	7.710399441	7.345283741	7.157596725	7.649989133	7.405966602	7.876163178	7.264812775	7.264439392	8.096662701	6.39E-04	0.001930965	0.030080309	0.056747016	0.76020097	0.877812815	0.017339245	0.085024528	0.64956108	0.907914212	0.463350587	0.63892379	7.26E-04	0.006783348	0.405888774	0.521624223	0.005337368	0.019712324
ENSSTOG00000014808	H1F0_ENSSTOG00000014808	H1F0	H1F0	H1F0	reference	7.213622707	7.660116521	7.835555067	7.60380092	8.046113229	8.069546454	7.726217684	7.666942714	7.753856319	7.58262233	8.370792481	8.058029015	7.729345462	6.806352045	7.487339895	8.215099192	7.896042682	7.084687461	7.835918521	8.064610988	7.374025849	7.535625533	7.802645922	8.345388675	8.213005914	8.226858073	3.05E-04	0.001010305	-0.054167018	-0.150656402	0.623576795	0.786278584	-0.071370158	-0.519890664	0.090211345	0.481080767	-0.591618948	-0.993220359	0.001154385	0.009535862	-0.784848934	-1.115483239	2.32E-04	0.001463863
ENSSTOG00000014826	ENSSTOG00000014826	ENSSTOG00000014826	ENSSTOG00000014826	ENSSTOG00000014826	reference	8.93441272	8.847764487	8.612148073	9.096831179	8.777218233	9.03846206	8.751196658	8.680864404	8.558021051	9.580531447	9.14929361	8.736879273	8.749466717	8.274556557	8.641102114	8.696567232	8.806864329	8.786010892	8.969037976	8.773630371	8.649464192	8.398246519	8.645989313	8.66338566	8.950508309	8.754808835	0.075941476	0.118175514	-0.109881953	-0.235241118	0.319879324	0.52839212	-0.035634272	-0.22606722	0.340064185	0.762767579	-0.346782848	-0.588250718	0.012792037	0.056528154	-0.36321954	-0.52866781	0.024192124	0.065534296
ENSSTOG00000015114	KIAA0232	KIAA0232	KIAA0232	KIAA0232	reference	9.296269273	9.209005211	9.455296652	9.10264265	9.667437505	9.188833993	9.561944624	9.227849564	9.449379367	8.343983845	8.683422393	9.430431264	9.393183397	9.444076316	9.659343546	9.617551975	9.072117712	9.546712319	9.146395707	9.213724444	9.616552918	9.590462728	9.446834804	9.48274582	8.96423541	9.565228277	0.125703303	0.180694141	-0.035297335	-0.085131607	0.742139478	0.866219317	-0.003038428	-0.023076372	0.929012003	0.984872424	0.050726621	0.108729378	0.674669519	0.797434603	0.354324476	0.54693775	0.033637908	0.084669759
ENSSTOG00000016938	SNORD101_ENSSTOG00000016938	SNORD101	SNORD101	SNORD101	reference	11.16615786	11.10382319	10.83109064	10.91717352	10.70398815	11.06634374	10.77912888	10.52301249	10.47081385	11.44274226	11.2810484	10.84656742	10.89849472	10.63015784	10.18182201	10.76503016	10.67578778	10.62258766	11.20565358	10.78854735	10.63464973	10.36794273	10.41365955	10.72699177	10.91782972	10.10740268	0.131009774	0.187283278	-0.046338188	-0.107638541	0.664969804	0.817375143	0.029776295	0.204562129	0.410919268	0.811767823	-0.188240216	-0.368861804	0.137766156	0.290347985	-0.19560148	-0.31239272	0.205099253	0.334633925
ENSSTOG00000019647	RPS6_ENSSTOG00000019647	RPS6	RPS6	ENSSTOG00000019647	human_blastn	11.00722506	10.65660226	10.71450271	10.54218167	10.50152903	10.80002268	10.8150379	10.48474046	10.48006709	11.03201988	10.80495292	10.70951668	10.68206611	10.33731623	10.15316283	10.63678962	10.63465177	10.41508564	10.94163375	10.39131962	10.52651626	10.35690786	10.19579745	10.56641012	10.66003311	10.6344862	0.255472437	0.326409016	-0.011289371	-0.022520085	0.910721866	0.95859535	0.050248733	0.248750676	0.216188898	0.65418281	-0.116781503	-0.199964424	0.319438027	0.503744148	-0.055440591	-0.080867295	0.684895221	0.78813506
ENSSTOG00000019751	LDOC1	LDOC1	LDOC1	LDOC1	reference	7.015636758	7.186337591	6.914670386	7.008151463	7.077332814	7.332495729	6.817840076	7.01283399	7.233849411	6.888142084	7.194496126	7.112827	7.158951657	7.266035253	7.125316802	7.090845459	7.253606383	7.222994894	7.006951202	7.28717089	7.236256482	7.266711425	7.192811399	7.166433599	7.283556073	7.55166659	0.090693072	0.137277716	-0.015270299	-0.026655269	0.869813924	0.939602058	-0.009509696	-0.039862024	0.808578224	0.96140095	0.084838809	0.128165811	0.43673759	0.610807295	-0.246130501	-0.313004639	0.052420153	0.11922429
ENSSTOG00000019872	CES2_containing_ENSSTOG00000019872	CES2_containing	NA	ENSSTOG00000019872	human_blastn	7.884465421	7.152136509	7.391039594	7.543783345	8.0741229	7.958634278	7.247657117	6.869282996	7.535095299	7.641317972	7.752044634	7.929823511	7.563117778	7.805843782	7.929924419	7.974570857	7.808766239	7.929312195	7.289397192	7.238929062	8.056839795	7.869456304	7.905416484	7.987983773	8.142383413	7.198055805	0.75656213	0.794711213	-0.001604924	-0.005182069	0.988297759	0.995217048	-0.023912128	-0.262933964	0.456858262	0.831796559	-0.115629778	-0.328933965	0.35150301	0.533377005	-0.163272692	-0.343039485	0.327488431	0.473246803
ENSSTOG00000020141	MRPL9	MRPL9	MRPL9	MRPL9	reference	7.726162995	7.887343992	7.81085307	8.667661096	8.054767299	7.990080163	7.783111063	8.307785666	8.037315679	8.517358338	7.899977414	8.513035494	7.82611499	7.862437496	8.233659108	7.817947893	7.834058841	8.230879287	8.067219136	8.398813264	7.840140468	7.81796405	7.971016036	7.828300289	7.839802795	7.747964677	0.055386108	0.090551613	-0.022319493	-0.053722244	0.83443046	0.920662045	-0.187228356	-0.672088233	0.008772664	0.158369879	-0.140278277	-0.289808248	0.259280795	0.441083688	-0.090226797	-0.151658869	0.552399178	0.681915013
ENSSTOG00000020333	RPL24_ENSSTOG00000020333	RPL24	RPL24	ENSSTOG00000020333	human_blastn	10.79343371	10.3449866	10.26571113	10.45691618	9.986020486	10.33364499	10.49642782	9.286396088	9.974228099	11.10366672	9.716785258	9.793576791	10.25010136	10.26320012	10.1645299	10.36218073	10.06638117	10.05341404	10.43999013	10.24307566	10.1286028	9.944429252	9.939118814	6.910968233	10.313309	6.789056863	0.995983041	0.996466235	-0.010122844	-0.079361904	0.918408018	0.963010389	0.004535197	0.155201348	0.841237994	0.96879741	-0.016552558	-0.131531834	0.865186559	0.922420094	0.01656839	0.087027192	0.909827087	0.944540097
ENSSTOG00000020981	RPL5_ENSSTOG00000020981	RPL5	RPL5	ENSSTOG00000020981	human_blastn	10.07184688	9.540324421	9.707119447	9.601257545	9.598285633	9.775300016	9.793477549	9.615837738	9.323742622	9.61356543	9.74058677	9.692404565	9.701409809	9.336902039	9.215588765	9.784558129	9.676376284	9.55038294	9.897599047	9.592391411	9.666901534	9.503450724	9.426702213	9.794419601	9.680535942	9.387021219	0.145178387	0.203662291	0.021100727	0.037126695	0.822256531	0.9147262	0.090281754	0.312186432	0.059971932	0.407940226	-0.055934682	-0.084988861	0.607224618	0.751115335	-0.022629333	-0.030168365	0.854174282	0.90962761
ENSSTOG00000021612	PTP4A1_ENSSTOG00000021612	PTP4A1	PTP4A1	PTP4A1	reference	8.608897642	8.304729933	8.02286759	8.511840616	8.814287217	8.576245107	8.740378769	8.886050435	8.602582334	7.957575194	8.130076573	8.455902078	8.058646685	8.432436687	8.847370175	8.056875118	8.336572383	8.205131568	8.565794537	8.422328064	8.252902463	8.149565743	8.846696857	8.179154805	8.670255673	8.124900974	0.318380779	0.391397312	0.066185093	0.164242341	0.546202688	0.728966817	-0.049136219	-0.348998535	0.199298351	0.638470742	0.054184999	0.121582669	0.655338314	0.784423542	0.018896171	0.033300746	0.901882431	0.939302307
ENSSTOG00000021672	UBE2G1_like_ENSSTOG00000021672	UBE2G1_like	UBE2G1	ENSSTOG00000021672	human_blastn	10.55324619	10.2169075	10.47844493	10.4649528	10.43446685	10.6567742	10.84305734	10.74086508	10.44537857	10.46454878	10.69792356	10.5920026	10.43339664	10.33474885	10.45409293	10.51136913	10.63417571	10.39544494	10.6172126	10.56240428	10.43145048	10.6151045	10.72996701	10.57708078	10.53925161	10.65602934	0.75634732	0.794674437	0.056705521	0.088903543	0.514909482	0.706560768	0.001027292	0.003431483	0.979971851	0.996173279	0.019269303	0.026382244	0.84685694	0.912615998	-0.076270391	-0.094155387	0.48695718	0.626726889
ENSSTOG00000022549	MTLN	MTLN	MTLN	ENSSTOG00000022549	human_blastn	7.421484755	7.212685258	7.486150109	7.559141325	7.408067747	7.414915558	7.344324245	7.544544418	7.438021412	7.500797904	7.382998091	7.694205354	7.204862217	7.570813453	7.498002724	7.60577015	7.468781672	7.368499932	7.259412095	7.464549602	7.329292121	7.473390414	7.370777785	7.468711425	7.329968446	7.383462523	0.023108947	0.043150298	0.273363003	0.355869595	0.006893666	0.034895817	-0.012656594	-0.040155011	0.759631211	0.948051958	0.054530768	0.073056065	0.577287829	0.728017606	0.124472056	0.151202283	0.249072645	0.387649918
ENSSTOG00000023496	RPS24_ENSSTOG00000023496	RPS24	RPS24	ENSSTOG00000023496	human_blastn	8.510330661	8.10504085	8.215134429	8.186257683	8.061681049	8.021878447	8.066636351	8.11984775	7.828663009	8.341227508	8.434680629	8.233077884	8.133573277	7.993325498	7.746535795	8.21865586	8.024054847	7.969144803	8.402759734	8.051422896	8.069965391	7.921299379	7.875949085	8.044086075	7.994465822	7.324767812	0.360699371	0.433701041	0.091882318	0.173616156	0.375548275	0.584756528	0.06560579	0.299611884	0.128662899	0.548011771	-0.039738116	-0.067781076	0.729202611	0.835264601	0.061488593	0.088587029	0.649333364	0.76137209
ENSSTOG00000023731	CD82_like	CD82_like	CD82	ENSSTOG00000023731	human_blastn	7.973583075	8.123895288	7.958008485	7.750522998	7.921584022	8.143329274	7.886043177	7.717733204	7.696512328	8.378755209	8.419856067	7.796996645	8.039118997	7.697046202	7.756534829	7.985801388	8.266235635	8.207897437	8.2830137	8.184440461	7.888497544	7.976372047	7.88247788	8.103728662	8.220136723	8.068900319	1.33E-06	7.96E-06	-0.165879586	-0.255571669	0.102582698	0.249290866	0.04422468	0.169839228	0.287154737	0.725196873	-0.319806479	-0.434659452	0.005499059	0.030865588	-0.522875068	-0.610871368	8.16E-05	6.10E-04
ENSSTOG00000024493	DAP_containing	DAP_containing	NA	ENSSTOG00000024493	human_blastn	11.52490446	11.42044299	10.82590138	11.2876958	11.66079137	11.66216079	10.91576817	11.12499747	11.20625238	11.86752788	11.77800393	11.19121991	11.37765879	10.76541696	11.11721397	11.49502181	11.7594528	11.22887958	11.66070301	11.64517369	11.23187478	11.02949238	11.39942861	11.60343724	11.69974714	11.32576047	6.83E-09	6.90E-08	-0.130573921	-0.215899792	0.197231332	0.387988088	-0.054175784	-0.214463832	0.200538447	0.640261649	-0.664360792	-0.793170268	2.13E-06	6.41E-05	-0.757568767	-0.867459948	1.72E-07	3.12E-06
ENSSTOG00000025963	RPS6_ENSSTOG00000025963	RPS6	RPS6	ENSSTOG00000025963	human_blastn	12.72778958	12.29625231	12.25807122	12.2009483	12.12817113	12.40940274	12.51594198	12.18982575	12.02549512	12.46933898	12.49946892	12.30335674	12.25292213	11.98741356	11.80837885	12.27403133	12.19480646	12.16115341	12.51105364	12.1901698	12.21515114	12.0093901	11.88214496	12.15425634	12.29035592	12.17654386	0.231434968	0.300211	-0.016032679	-0.029812089	0.869062113	0.939181374	0.073496651	0.296382008	0.101451608	0.500475528	-0.036094632	-0.058235581	0.747468396	0.846978344	-0.054724396	-0.075764915	0.672772381	0.778679387
ENSSTOG00000027501	RPL10A	RPL10A	RPL10A	RPL10A	reference	10.60039883	10.51602238	10.38557113	10.35027431	10.32856283	10.62704691	10.46274223	10.33300655	10.13752287	10.91779796	10.7317898	10.46931996	10.36128992	10.14772352	9.948030722	10.39430346	10.36795993	10.30925207	10.69840071	10.44405787	10.33087951	10.08645073	10.05283622	10.37084212	10.60199318	10.11683475	0.0180588	0.034943381	-0.057833306	-0.105102758	0.556350158	0.737272413	0.037247656	0.166766927	0.351657475	0.769695254	-0.221501575	-0.337628768	0.058756684	0.16286913	-0.251692897	-0.331842482	0.061135831	0.134144939
ENSSTOG00000028474	ENSSTOG00000028474	ENSSTOG00000028474	ENSSTOG00000028474	ENSSTOG00000028474	reference	14.65754508	14.16347924	14.66115481	14.84629835	14.16379049	14.24519682	14.11712103	14.72243144	14.63038782	14.59943059	14.55266506	14.7047732	14.40709408	14.73449708	14.42785979	14.34693015	14.45513799	14.20900201	14.36393815	14.14875874	14.09693875	14.62764336	14.59596292	14.54867301	14.49103871	14.63050565	9.42E-07	5.84E-06	0.568935749	0.644376871	1.00E-06	2.59E-05	0.0111372	0.03551737	0.787468475	0.957438745	0.27544824	0.353423709	0.007306906	0.037780894	0.341531186	0.396278117	0.002424499	0.010345736
ENSSTOG00000028749	HIST1H2BK	HIST1H2BK	HIST1H2BK	HIST1H2BK	reference	8.701836606	8.773510517	8.33642891	9.124702128	9.088671806	8.614327471	7.630657208	8.336673262	8.867510394	8.808207009	8.907828596	8.711739795	8.514704165	8.85047387	8.724414575	8.549921907	8.568628713	8.456329729	8.762788837	8.891093284	8.563195873	8.618734097	8.912453972	8.381284025	8.678186315	8.59464813	0.101418241	0.151065956	0.10440162	0.242089296	0.35103149	0.559655398	-0.069455678	-0.422354818	0.10306972	0.502673148	-0.11023285	-0.232454385	0.369780628	0.550871643	-0.141885244	-0.236798847	0.357178573	0.503039025
ENSSTOG00000028898	RPS3A_ENSSTOG00000028898	RPS3A	RPS3A	RPS3A	reference	13.11039208	12.68805063	12.71733748	12.7303443	12.43945214	12.72014707	12.8154325	12.52779556	12.47409406	12.96434425	12.90393874	12.85804035	12.62289508	12.29305758	12.29807819	12.5571712	12.42848948	12.34341339	12.92574609	12.56105317	12.36477399	12.27133809	12.14131442	12.56343874	12.61711359	12.29438677	0.84176674	0.866765573	0.031443765	0.068149974	0.763214889	0.879920903	0.022594821	0.140113115	0.535740505	0.866867772	-0.054545584	-0.103899901	0.646022824	0.777582563	-0.024943218	-0.038966142	0.862125424	0.914150994
ENSSTOG00000029344	ENSSTOG00000029344	ENSSTOG00000029344	ENSSTOG00000029344	ENSSTOG00000029344	reference	9.288825418	9.874318296	9.318500638	8.76760626	8.784287578	10.10197317	8.433985407	8.3664079	8.711417832	9.090671288	9.411435302	9.039201255	8.933787704	8.478321034	8.692211419	9.594608047	9.491978937	9.459475004	8.913982146	9.966798205	9.103892808	8.783842772	8.84093223	9.164172549	9.935712576	9.927920421	8.26E-06	4.10E-05	-0.156893213	-0.414706518	0.195885609	0.386514296	0.018093447	0.179007483	0.577638119	0.881262331	-0.105158174	-0.272425752	0.396012573	0.574833708	-0.988093964	-1.315794438	3.48E-05	2.96E-04
ENSSTOG00000029359	ENSSTOG00000029359	ENSSTOG00000029359	ENSSTOG00000029359	ENSSTOG00000029359	reference	7.740201549	7.485739706	8.855415257	8.620351124	7.845527433	7.070499483	7.785435332	8.881722038	8.632504559	7.681958379	7.521667977	8.544292985	8.066258406	9.172567391	8.077197692	7.080600026	7.687786069	7.845763771	8.017115708	7.489818846	7.649463577	8.818018796	8.176400457	7.834211027	7.613985826	8.438877981	1.08E-12	2.17E-11	1.204412019	1.448380706	2.19E-06	5.01E-05	0.047571749	0.390336718	0.200150417	0.640121117	1.301921784	1.511031235	8.30E-07	3.01E-05	1.91899054	2.024596514	3.33E-11	1.55E-09
ENSSTOG00000029444	ENSSTOG00000029444	ENSSTOG00000029444	ENSSTOG00000029444	ENSSTOG00000029444	reference	8.813647304	7.693895326	9.424581332	9.479096718	7.809376382	7.550996684	7.837166314	9.59546137	9.258436797	8.730572858	7.981506517	9.527877658	8.193888483	9.532843521	8.953296565	8.224484229	8.556573632	8.043467811	8.042674609	7.508963653	7.29777028	9.299666746	9.192823362	8.199474988	8.332216007	8.463204304	2.03E-21	1.54E-19	2.060771472	2.187976299	3.24E-13	5.90E-11	-0.004252943	-0.038868063	0.896152614	0.98002279	1.346938264	1.532120106	3.09E-07	1.37E-05	1.843193003	1.947875075	6.16E-11	2.74E-09
ENSSTOG00000029624	ENSSTOG00000029624	ENSSTOG00000029624	ENSSTOG00000029624	ENSSTOG00000029624	reference	7.46597162	7.435526903	7.30018089	7.381203452	7.580700004	7.322372846	7.60487271	7.379673349	7.491175376	7.012890098	7.192563167	7.205795099	7.603130003	7.473090186	7.575617147	7.386967038	7.647199868	7.366911571	7.35476203	7.433302134	7.513886685	7.54109723	7.392731781	7.310534383	7.515303248	7.660665988	0.638650193	0.69198229	-0.073635311	-0.133125715	0.459223618	0.660960146	0.005092107	0.024328009	0.893677508	0.979757434	0.093131714	0.14968711	0.410725311	0.587470929	0.00460086	0.006399342	0.971667014	0.983237866
ENSSTOG00000029630	ENSSTOG00000029630	ENSSTOG00000029630	ENSSTOG00000029630	ENSSTOG00000029630	reference	8.822015748	7.455781881	8.30985352	7.683730685	8.100091419	8.068845628	7.147248409	7.755390464	7.351946782	6.99024147	7.395552024	8.454633072	7.770884309	7.26366212	7.876293859	8.063523073	8.075823959	7.394266296	7.770167405	8.165367152	7.494163709	7.114099594	8.207205893	8.017443839	7.985911804	6.140448648	0.252514593	0.323227409	0.337749648	0.935049175	0.031793189	0.108958674	0.007027475	0.106590404	0.80629628	0.961232008	0.076734022	0.281449869	0.517380159	0.679290794	0.052387858	0.137832029	0.749156076	0.834569207
ENSSTOG00000029664	ZNF146_ENSSTOG00000029664	ZNF146	ZNF146	ZNF146	reference	7.299851575	7.3642912	7.781177468	7.245245829	7.681197326	7.231458754	7.951439082	7.6342223	7.412899158	5.885243626	6.900977957	7.511420172	7.556536215	7.865904431	7.683907841	7.790057562	7.380928816	7.943067308	7.497991722	7.79453308	8.150566154	7.872129337	7.516220065	7.345162567	7.023156777	7.538734501	0.415126723	0.487055086	-0.040265992	-0.196558073	0.709060155	0.846869427	0.019929711	0.379158222	0.472650559	0.840330706	0.112797967	0.511420588	0.332700305	0.516232455	0.225235897	0.685365009	0.190957959	0.316695115
ENSSTOG00000029786	ENSSTOG00000029786	ENSSTOG00000029786	ENSSTOG00000029786	ENSSTOG00000029786	reference	15.98054003	15.50860863	15.21937632	15.73394482	15.84568213	15.98039146	15.43263885	15.46042979	15.81310196	16.38840353	16.24803995	15.86001967	15.60966083	15.4142217	15.76227988	15.87062106	16.06490882	15.51559676	15.99638989	15.91232976	15.55846236	15.45816608	15.49505545	15.87253941	16.06355273	13.57329637	4.05E-07	2.73E-06	0.01376563	0.024323313	0.883564055	0.946839093	-0.071497769	-0.265073398	0.110483048	0.519057664	-0.501426649	-0.639707618	1.17E-04	0.001653178	-0.608245797	-0.71161792	1.56E-05	1.48E-04
ENSSTOG00000029805	ENSSTOG00000029805	ENSSTOG00000029805	ENSSTOG00000029805	ENSSTOG00000029805	reference	6.613746547	5.857313126	6.232900158	7.091734671	5.961423376	6.049407191	5.67080417	7.446427724	7.17602043	6.778044014	5.812709811	7.115924959	6.966771269	6.842652845	5.758201518	6.121750344	5.695227385	6.347028015	6.223489798	6.107756196	6.301892952	6.571255191	7.282917503	6.62914252	5.838773832	5.744687123	1.47E-04	5.30E-04	0.232997455	0.870357235	0.087972144	0.225800251	-0.021946799	-0.39269559	0.439354403	0.826644427	0.175042077	0.717238747	0.159776189	0.321693484	1.332936149	1.935794357	1.60E-04	0.001068477
ENSSTOG00000029945	EIF4B	EIF4B	EIF4B	EIF4B	reference	9.684651408	8.521188929	8.922881226	9.016628814	8.995023073	9.179885547	8.911705621	8.763855079	8.886622592	8.732957859	8.907841037	9.04592522	8.819862256	8.638135409	9.595771842	9.250176849	9.026207911	8.821699931	8.848569899	8.739021117	8.974804087	9.056595268	9.310360063	8.974314362	8.766436312	8.511214629	0.159371932	0.220089092	0.202478849	0.394909703	0.093462408	0.235077281	-0.025565403	-0.165379574	0.481788877	0.844270671	0.092170624	0.179945141	0.444595095	0.618494855	0.115508528	0.182534056	0.434576463	0.578263919
ENSSTOG00000030110	TMA7_ENSSTOG00000030110	TMA7	TMA7	TMA7	reference	8.508091598	8.567451438	8.29997054	8.718855412	8.552004474	8.333677284	8.398759353	8.457441797	8.353802369	8.918587733	8.629653792	8.468111651	8.41267273	8.348292011	8.273740931	8.287764632	8.381221614	8.28877729	8.579772718	8.412649725	8.28159564	8.361783572	8.326830374	8.465407913	8.440748539	8.74717237	0.383000528	0.455653715	-0.001187851	-0.002095096	0.989885045	0.995925311	-0.017253042	-0.072651776	0.661457037	0.913182733	-0.193500373	-0.284661158	0.084572065	0.207769623	-0.054010544	-0.071926531	0.661852027	0.770310542
ENSSTOG00000030172	SLC39A14	SLC39A14	SLC39A14	ENSSTOG00000030172	human_blastn	8.913318979	9.540359211	9.109050361	8.931310397	9.695928037	9.464984765	10.16362538	9.43194019	9.40830699	8.070216288	8.940421097	9.400046233	9.52739971	9.167569188	10.06434259	9.433436669	9.685099513	9.852972306	9.041504362	9.735910869	9.700322396	9.464433489	9.499286212	9.388403913	9.71702405	9.057079158	0.099700476	0.148847183	-0.37797994	-0.807158907	0.018069879	0.07188428	-0.046867629	-0.443648474	0.194229709	0.634267078	-0.015587734	-0.044256331	0.897015833	0.941898424	-0.219417354	-0.438559288	0.195646902	0.322818945
ENSSTOG00000030340	ENSSTOG00000030340	ENSSTOG00000030340	ENSSTOG00000030340	ENSSTOG00000030340	reference	8.518865883	8.615539154	9.463037045	9.292990384	9.208338836	9.270948247	8.022817655	9.325532278	8.510858192	9.024917818	9.041562212	8.74882391	8.099878352	8.240243027	8.622421669	8.799162946	8.753495565	8.158450868	8.476473994	8.975357284	8.606035901	8.223639446	8.861530759	8.98651381	9.227957751	9.292669072	0.023583461	0.043894029	0.385570856	0.800543305	0.016257306	0.066171766	0.001698849	0.018021319	0.956784473	0.992196122	-0.034145749	-0.093826934	0.777686181	0.86681783	-0.147380735	-0.295457311	0.369846694	0.515211055
ENSSTOG00000030918	COX6B1_like	COX6B1_like	COX6B1	ENSSTOG00000030918	human_blastn	7.777658593	7.652408814	7.570240791	7.643483239	7.383434536	7.61979479	7.485744317	7.594806773	7.420988208	7.73639576	7.748602938	7.749117821	7.597186866	7.500248074	7.364979385	7.467968323	7.507005259	7.492312106	7.773233255	7.465514487	7.462826059	7.382679277	7.42475138	7.435920444	7.458883835	7.1976616	0.988397813	0.990628512	0.035707536	0.064514724	0.710994958	0.847690041	0.017523716	0.079244336	0.651801394	0.909704215	0.008062557	0.012726165	0.941927661	0.968074161	0.011764408	0.016088382	0.926232645	0.955354354
ENSSTOG00000030949	uc_338_ENSSTOG00000030949	uc_338	uc_338	uc_338	reference	6.375470726	6.417448595	8.037025825	8.849910931	7.036328455	6.136877347	5.498359968	8.634742986	9.793841794	6.549545127	6.329960006	8.196169832	6.890396181	10.43902898	7.498279626	6.666808816	6.895784508	5.968743248	5.958214005	6.480614354	6.040537766	9.671218031	10.69974752	5.975047052	6.068496403	8.13959428	5.49E-14	1.34E-12	3.915125266	4.431201412	2.39E-08	1.04E-06	-0.011293024	-0.390327586	0.620790865	0.898152687	3.322607687	4.008055406	4.36E-07	1.78E-05	3.74673709	4.331192661	3.92E-08	8.43E-07
ENSSTOG00000031003	PHYH_containing_ENSSTOG00000031003	PHYH_containing	NA	ENSSTOG00000031003	human_blastn	12.15727552	12.12813624	11.54952433	11.54708195	12.09359066	12.02975074	11.6790572	11.20873919	11.594895	12.65340496	12.45904112	11.5886254	11.87530281	11.53270159	11.1900616	12.04321253	11.93318995	11.68804089	12.09094537	12.2025244	11.74165682	11.30786009	11.5714412	12.0318387	12.19035109	12.25856392	2.43E-06	1.36E-05	-0.162589121	-0.318291102	0.155609577	0.333444499	0.022400479	0.137424338	0.540086912	0.867478091	-0.597404481	-0.830667446	2.10E-04	0.002568168	-0.606143324	-0.790801494	3.74E-04	0.002156066
ENSSTOG00000031113	ENSSTOG00000031113	ENSSTOG00000031113	ENSSTOG00000031113	ENSSTOG00000031113	reference	9.69224631	9.638114884	9.914744907	9.923622899	9.401147355	9.497294335	9.445098464	9.860752764	9.74960068	9.897218323	9.428192838	9.81807634	9.677648712	9.86974749	9.600030373	9.357207134	9.558892695	9.63774765	9.497807689	9.422671799	9.379761631	9.876236429	9.750934386	9.500024516	9.666895359	9.514214521	2.63E-04	8.86E-04	0.295292989	0.380044192	0.004042801	0.023245544	0.023786005	0.07555163	0.567690271	0.878153276	0.323364984	0.408916925	0.002026906	0.01447172	0.412153377	0.471702386	3.38E-04	0.001984804
ENSSTOG00000031280	ABCF1_containing	ABCF1_containing	NA	ENSSTOG00000031280	human_blastn	11.06671405	10.7875011	10.93894049	11.31965787	10.59032214	10.37819585	10.19953397	10.66582194	11.58612323	10.03392397	10.18321186	11.69715464	10.57434183	11.06624624	11.06894695	10.65940044	10.11620944	10.84712285	10.72965274	10.19617511	10.62018604	10.91912877	11.48247656	10.50527182	10.17416577	10.94621481	3.92E-22	3.28E-20	0.323993574	0.48016235	0.009267071	0.043788389	-0.432391124	-0.670471871	2.73E-04	0.018767245	0.450208119	0.61839877	8.14E-04	0.007348797	0.905510885	1.03548101	1.69E-08	4.15E-07
ENSSTOG00000031334	ENSSTOG00000031334	ENSSTOG00000031334	ENSSTOG00000031334	ENSSTOG00000031334	reference	10.58100483	10.41397111	9.679288601	9.750449375	10.08145557	10.18207946	9.630972938	10.41484636	9.854822401	10.42488205	10.46534775	9.985530497	9.673985607	9.728907326	10.18673377	10.3105531	10.45186217	9.919363432	10.29123686	9.922812876	9.683546663	10.1190507	10.48664874	10.58110503	10.38670118	9.209167037	0.092494327	0.139515304	0.188041134	0.400393117	0.121619324	0.281458341	0.015363055	0.114952028	0.65676309	0.911833797	-0.113292194	-0.238022304	0.357056526	0.538951712	-0.124254795	-0.207901446	0.4173895	0.562761991
ENSSTOG00000031411	ENSSTOG00000031411	ENSSTOG00000031411	ENSSTOG00000031411	ENSSTOG00000031411	reference	10.11039944	9.996788664	10.09797766	9.973426165	9.843738466	9.05882793	9.678141397	9.820202102	10.95077754	9.171627848	9.226059984	10.67722637	9.794036844	10.31941693	10.49125687	9.968583156	9.571442456	10.08896584	10.24330937	9.211455266	9.879124527	9.980059011	10.58898849	9.710579289	9.548921333	10.11834931	8.33E-11	1.22E-09	0.125036134	0.27294683	0.268082989	0.472181895	-0.216439827	-0.67908021	0.005803696	0.127742914	0.182784351	0.357004748	0.147738995	0.303630926	0.847804366	1.072729402	1.23E-05	1.20E-04
ENSSTOG00000031686	ENSSTOG00000031686	ENSSTOG00000031686	ENSSTOG00000031686	ENSSTOG00000031686	reference	11.37181233	10.88324806	11.19041095	10.93542753	9.987040663	10.82572364	10.75810058	10.77075084	10.91476998	10.31125813	10.44140579	11.13621985	11.00783186	10.43864794	10.77345705	11.21012819	10.49233642	10.83048889	10.47760349	10.2553662	10.87691107	11.19470588	10.81702372	10.28443314	10.27704119	10.22583874	0.001498848	0.004082648	0.121038402	0.259136628	0.279088582	0.483023595	0.028217099	0.185726451	0.438333503	0.826644427	0.50893229	0.777463266	0.001208135	0.009861995	0.570690184	0.778132796	0.001106465	0.005380265
ENSSTOG00000031756	CYP2D6_containing_ENSSTOG00000031756	CYP2D6_containing	NA	ENSSTOG00000031756	human_blastn	10.67687336	10.25475007	10.45421443	10.27682481	9.722532918	9.89023561	10.34049116	10.76578959	10.45113717	10.79726162	10.31041736	10.30505807	10.21860738	10.46778639	10.1333692	9.769659892	10.15578349	10.40212465	10.40038559	9.591838965	10.05587015	10.18908453	10.02168607	10.03014983	10.35451186	10.14189854	0.171089201	0.233103134	0.167909201	0.356975995	0.155470897	0.333354041	0.060807958	0.372959911	0.138035845	0.561183374	0.21556193	0.41946114	0.095242873	0.225997452	0.410361427	0.607627623	0.014872104	0.04463784
ENSSTOG00000032120	EHHADH_containing	EHHADH_containing	NA	ENSSTOG00000032120	human_blastn	10.89290191	10.98179555	9.899823912	10.13349298	11.282544	11.15022959	10.75197504	9.776572227	11.11186624	10.06644942	10.90430678	10.6073542	10.99854722	10.10756369	10.76081264	11.78915061	11.32627011	11.13031402	10.54152401	11.23175849	11.24915582	10.74480221	11.35220228	11.05760078	11.08603679	12.15612251	0.017241719	0.033611302	-0.456330339	-0.920118803	0.009224436	0.043661781	-0.100505428	-0.730067894	0.038898739	0.332893011	-0.487074159	-0.993769613	0.004925676	0.02843928	-0.744087819	-1.168466456	8.57E-04	0.004342026
ENSSTOG00000032206	MC1R_ENSSTOG00000032206	MC1R	MC1R	ENSSTOG00000032206	human_blastn	8.005160722	7.78520786	8.405424416	8.149755438	8.063858946	7.637791181	7.898140426	8.321472877	7.824165514	7.937619584	7.66724516	7.825601014	7.832305432	7.781632206	7.912563799	8.043143996	7.521008614	7.813333205	7.730127452	8.140649808	7.963611869	7.873301241	8.210118328	8.088228751	7.741692189	6.950103232	0.063662707	0.101866227	0.196768963	0.348542171	0.087842253	0.225522695	0.023567461	0.128205094	0.530764777	0.864420718	0.088312453	0.154167159	0.450145602	0.623189867	0.418390025	0.555980278	0.006416601	0.022946154
ENSSTOG00000032385	SETSIP_ENSSTOG00000032385	SETSIP	SETSIP	ENSSTOG00000032385	human_blastn	8.493448771	8.678728637	8.399417128	8.521666056	8.298647473	8.604867881	8.672094463	8.495036029	8.372566347	8.724125563	8.613829781	8.57554867	8.543565584	8.424116396	8.253548993	8.372240759	8.530998037	8.455967935	8.689786508	8.408356527	8.522935188	8.390167629	8.317238169	8.445818091	8.593787078	8.348925257	0.257467393	0.32851255	-0.148887624	-0.215644264	0.112577722	0.266825159	0.011997411	0.040277711	0.769719866	0.950075706	-0.090121974	-0.122754966	0.368995066	0.550017519	-0.141798501	-0.173643264	0.20049203	0.329293549
ENSSTOG00000032387	PPP1R2_like	PPP1R2_like	PPP1R2	ENSSTOG00000032387	human_blastn	7.863313057	7.768528091	8.011296483	7.848169993	8.030873198	7.955381182	8.305406166	8.055147394	7.875735883	7.488034334	7.819000721	8.058052807	8.067967911	7.971971589	7.906155255	7.856226597	7.837514093	7.913941504	7.905337683	7.954449461	8.013684075	8.041745818	8.067456287	7.957790316	7.818916074	8.122051382	0.372436358	0.445032919	-0.047246197	-0.079784041	0.609652182	0.776230668	0.008837824	0.035164251	0.823679195	0.963291166	0.117847974	0.172498694	0.274320601	0.457657172	0.141931599	0.183059906	0.243120078	0.380844039
ENSSTOG00000032433	NCL_like	NCL_like	NCL	ENSSTOG00000032433	human_blastn	9.423515421	9.671145803	9.640244124	9.404148139	9.604263028	9.408813984	9.783235669	9.403996029	9.364805329	9.504984514	9.507328344	9.467143175	9.334389674	9.229063659	9.432186953	9.612899466	9.449010866	9.539440199	9.438144653	9.669353425	9.621945033	9.405728482	9.403465887	9.627499652	9.637904678	9.623165292	0.090940961	0.137576091	-0.196523785	-0.260360539	0.033157264	0.112187126	0.003901007	0.011523674	0.925471105	0.984814464	-0.156784499	-0.201309691	0.100522199	0.234763154	-0.135626743	-0.160879844	0.186444667	0.311502314
ENSSTOG00000032450	COX6B1_ENSSTOG00000032450	COX6B1	COX6B1	ENSSTOG00000032450	human_blastn	9.530321377	9.366000628	9.100153969	9.365916374	9.16838891	9.244795658	9.054351015	9.089155952	9.141390457	9.6597991	9.381787883	9.359766225	9.223480363	9.062762913	8.943096043	9.073719651	9.193276914	9.087431276	9.370670412	9.162803659	9.063755057	9.049528243	9.103857057	8.986824014	9.176829092	9.139402552	0.89924295	0.917925528	0.014427486	0.027177699	0.882886751	0.94658431	-0.003177764	-0.015496675	0.933193631	0.98600364	-0.085278528	-0.138575809	0.452649771	0.625099264	-0.054809498	-0.076646684	0.675700705	0.780848201
ENSSTOG00000032576	MEF2D_containing	MEF2D_containing	NA	ENSSTOG00000032576	human_blastn	8.069376501	7.726744278	8.315513215	8.086736318	7.225295289	7.840693854	7.936071605	7.636514263	7.814854686	8.138401079	7.713151484	8.310345432	8.322191882	7.787593755	8.064420039	7.713737979	7.745817615	7.914787897	7.702537719	7.608850813	7.8777238	7.945095632	7.800620467	7.740276479	7.48575641	8.080118551	0.078029079	0.120952073	-0.001099258	-0.002619067	0.991745727	0.996365481	-0.013882518	-0.101468835	0.689097198	0.924055187	0.190094011	0.379472004	0.135959726	0.287211735	0.312949311	0.485914447	0.05474511	0.123164617
ENSSTOG00000032645	ENSSTOG00000032645	ENSSTOG00000032645	ENSSTOG00000032645	ENSSTOG00000032645	reference	7.613599644	8.565760751	7.578904081	7.597661732	7.165607107	8.686533353	7.795092278	8.762245879	8.979586551	7.473694978	8.159539917	8.946706894	8.286639998	7.862442759	8.160299696	8.541872431	7.847041207	9.034136298	8.457897417	8.920843983	8.78906165	7.922708351	8.39999074	7.570204737	8.208430124	7.640051052	0.159748267	0.220491317	-0.182661459	-0.676697118	0.151220169	0.326944629	-0.049982432	-0.689892438	0.143582202	0.569222444	0.06248442	0.255097191	0.589376627	0.737307529	-0.212147372	-0.576426918	0.21800625	0.35057567
ENSSTOG00000032651	ENSSTOG00000032651	ENSSTOG00000032651	ENSSTOG00000032651	ENSSTOG00000032651	reference	8.732070861	8.905701835	8.669991592	8.493350307	8.264541805	8.810016214	8.516585938	8.217537782	8.296903045	8.397695528	8.865437217	8.520256727	8.406692824	8.480555674	8.756403832	8.957642497	9.034154117	8.545681588	9.026232742	8.616032635	8.659392062	8.825189793	8.22502035	8.794382935	8.766215449	8.159399894	0.017969227	0.034793982	0.027427575	0.052247421	0.781628682	0.890651193	0.060329165	0.269432688	0.155724751	0.584254054	-0.049037808	-0.081332346	0.666219964	0.792241162	-0.270819702	-0.363198143	0.051851266	0.118063271
ENSSTOG00000032815	LINC01578_containing	LINC01578_containing	NA	ENSSTOG00000032815	human_blastn	8.685142931	8.6502206	8.52174558	8.684454678	8.839763068	8.813928062	8.610120617	8.449577121	8.629118694	9.420483201	9.276121559	8.625225287	8.513867968	8.496202218	8.3888216	8.735052711	8.988197935	8.363546822	8.988891665	9.053148758	8.457574825	8.428730396	8.454908169	8.979883816	8.937929045	8.746366685	2.37E-09	2.60E-08	-0.008174007	-0.01473156	0.931580622	0.968041232	-0.016643423	-0.073493418	0.669541455	0.914532462	-0.620447274	-0.758132178	8.77E-06	2.08E-04	-0.651811366	-0.762819143	6.58E-06	7.01E-05
ENSSTOG00000032958	Metazoa_SRP_ENSSTOG00000032958	Metazoa_SRP	Metazoa_SRP	Metazoa_SRP	reference	9.470549765	9.209626482	8.005543833	9.077784428	7.752711686	9.450785158	8.038217996	7.752933451	9.155361023	8.949905871	9.244193215	8.931575076	9.072137149	8.369619587	8.694163408	8.656215516	8.917672232	7.92796607	8.694456055	8.211432669	7.700367122	7.531861469	9.362953287	7.549578257	8.8085303	7.012123283	0.277136543	0.349097757	-0.032149145	-0.171862334	0.762386205	0.879201156	-0.05252305	-0.899962882	0.11321831	0.523561662	0.002860954	0.01499626	0.978962191	0.988607405	-0.247806662	-0.80474773	0.153322009	0.269040161
ENSSTOG00000033106	SMIM26	SMIM26	SMIM26	SMIM26	reference	7.763512376	7.623824072	7.651209942	7.798583137	7.640066584	7.365869675	7.399309317	7.828655019	7.470962196	7.893388551	7.731744081	7.787464109	7.298605625	7.614140757	7.388164767	7.519515608	7.367184149	7.411053216	7.658333632	7.489354667	7.432745703	7.607511898	7.392054983	7.564971063	7.659418433	7.765872485	0.112933105	0.165200719	0.290464083	0.439852401	0.015955669	0.065302967	0.041615208	0.188951113	0.301314212	0.735748331	0.034947301	0.056561427	0.755551989	0.851880685	0.208413206	0.281234861	0.12124021	0.225938748
ENSSTOG00000033206	VWA8_like	VWA8_like	VWA8	ENSSTOG00000033206	human_blastn	7.520427468	7.528641197	7.590409779	7.292967015	7.72751296	7.884076643	7.025711324	7.456016396	7.807905309	7.50306728	7.709836419	7.605918845	7.238539615	7.75233696	7.522699429	7.847193657	7.722536095	7.304542967	7.664752306	7.73082744	7.622308033	7.594640931	7.735770493	7.762798799	7.550363339	7.047785259	0.006135481	0.013800505	0.27775044	0.435625535	0.021960459	0.083332386	-0.001466602	-0.007388801	0.968902881	0.994416413	-0.100346386	-0.164924142	0.381482593	0.562039435	-0.163686388	-0.226725212	0.22554713	0.359288121
ENSSTOG00000033236	MOV10_containing	MOV10_containing	NA	ENSSTOG00000033236	human_blastn	9.30263216	8.81615413	8.53355389	9.010148079	8.350541623	8.099660077	8.198998713	9.439076953	7.744100768	8.034239715	8.115000385	8.76401807	8.41483054	8.976542608	8.299780885	9.218466254	8.287708545	8.964857185	7.605646884	8.878063464	8.470390102	8.962931853	8.761504113	8.684827875	8.156645613	7.38769233	0.05162672	0.085497477	0.261484068	0.731193074	0.0639936	0.180326624	0.077651019	0.727483552	0.065456709	0.425401931	0.33182	0.871902877	0.027236235	0.095702837	0.589468101	1.087999641	0.005509931	0.020212828
ENSSTOG00000033291	CASP3_like	CASP3_like	CASP3	ENSSTOG00000033291	human_blastn	7.476554654	7.008882143	7.130530589	7.38647511	7.061170834	7.01431094	7.033811108	6.965746993	7.245081045	7.580517118	7.405992664	7.073863383	7.196628581	6.857660257	7.149042308	7.051642227	7.125667236	6.940355403	7.419700757	7.278427847	6.915251836	7.226973871	7.204396894	7.050146822	6.957498954	7.295536366	0.420015448	0.492066918	0.120651272	0.253175838	0.277728272	0.481312102	-0.015613694	-0.101910095	0.661936217	0.913182733	-0.091583904	-0.176796672	0.44638018	0.619826322	-0.020954633	-0.0333467	0.885370298	0.929199624
ENSSTOG00000033366	ENSSTOG00000033366	ENSSTOG00000033366	ENSSTOG00000033366	ENSSTOG00000033366	reference	8.48677511	8.475136018	7.939425949	8.225265825	7.807652158	8.431135617	8.158970443	7.967480416	7.850920637	8.061306948	8.512154867	8.184054605	7.860669911	8.267044316	8.329137271	8.671955986	8.294547514	8.305079677	8.336275707	8.059240471	8.434294064	8.515945003	7.69469255	8.572736403	8.153771329	7.662291716	0.141355479	0.199188834	0.054980155	0.102452563	0.580406632	0.754158402	0.099700132	0.373671264	0.045694734	0.360454587	0.016140464	0.02654218	0.88630427	0.935578491	-0.061321851	-0.085876731	0.640728553	0.754668753
ENSSTOG00000033733	NEAT1_1_ENSSTOG00000033733	NEAT1_1	NEAT1_1	NEAT1_1	reference	7.753727448	8.174400754	8.055002299	6.765175311	8.200419217	7.451397838	8.104435231	7.774804202	7.344191321	7.528051565	7.107988287	7.99789069	8.015112857	7.353563655	7.242018707	8.153761276	7.495599519	7.771054205	7.903386979	7.820751355	8.007995281	7.316546074	7.401227525	8.026655287	7.213616421	7.552398614	2.10E-04	7.30E-04	-0.289800996	-0.631499028	0.040429179	0.129480783	0.052090979	0.428570247	0.168667398	0.605506814	-0.265608755	-0.592665741	0.054698908	0.155317333	0.228503182	0.421801433	0.171471686	0.292424243
ENSSTOG00000033816	SMLR1_like	SMLR1_like	SMLR1	ENSSTOG00000033816	human_blastn	9.575607502	9.29917531	9.106711165	9.021997177	9.858945914	9.822197896	9.153001853	9.698220066	9.366365237	9.646447062	9.856592257	9.01556967	9.241071368	9.441606468	8.858868475	9.764796472	9.701217564	9.092123975	9.709770626	9.837267674	9.280310145	9.546013897	9.341981671	9.87301781	9.919793689	9.863571562	2.31E-14	6.02E-13	0.296589455	0.41004683	0.008264044	0.040127423	0.311194167	0.527207762	7.28E-04	0.034778975	-0.294012628	-0.401635845	0.00931829	0.044450052	-0.40659032	-0.485902508	0.001515197	0.006993789
ENSSTOG00000033872	ENSSTOG00000033872	ENSSTOG00000033872	ENSSTOG00000033872	ENSSTOG00000033872	reference	10.30899008	10.54070622	10.89957262	10.51380557	11.24885117	11.53276944	10.61143486	10.84346202	10.7488455	10.69508934	10.89186925	10.74985875	10.56538206	10.67154226	10.66065602	11.15138634	11.00913182	10.76101776	10.73054284	11.60268046	11.01619039	10.67616485	10.67412347	11.08932987	11.19854927	10.58918167	1.61E-05	7.45E-05	-0.02034098	-0.040805923	0.840593083	0.923529938	0.003740077	0.020601229	0.919185796	0.984814464	-0.277539225	-0.444990447	0.028217648	0.097920664	-0.654616708	-0.809815026	5.63E-05	4.45E-04
ENSSTOG00000033928	TRAK1_like_ENSSTOG00000033928	TRAK1_like	TRAK1	ENSSTOG00000033928	human_blastn	9.148961358	9.117343945	9.401293041	9.260292532	8.911877956	8.701437404	9.484036106	9.32675732	9.606619027	9.011982456	8.721414215	9.210121984	9.338487434	9.566143599	9.31024013	8.852404593	8.77147967	9.348338434	9.002572181	8.91795344	9.308265112	9.507081361	9.545381784	8.755094463	8.633132749	8.786449739	1.97E-17	8.39E-16	0.054820984	0.08587255	0.527482878	0.715269309	-0.00714197	-0.023734692	0.861678393	0.972059102	0.609912542	0.700602742	3.40E-07	1.48E-05	0.891312778	0.967077644	1.78E-12	1.10E-10
ENSSTOG00000034127	ENSSTOG00000034127	ENSSTOG00000034127	ENSSTOG00000034127	ENSSTOG00000034127	reference	6.725724784	6.506156461	7.581685708	7.050202487	7.169605186	6.920009137	6.774481345	7.382228099	7.365605398	6.767621463	6.941904621	7.337705264	6.78706134	7.636471589	7.25752107	7.131973741	7.188403661	6.913407048	7.015138605	7.075829944	6.861487154	7.265622183	7.34160853	7.146379787	6.987383172	6.832502932	5.74E-05	2.30E-04	0.848410563	1.021753244	1.06E-05	1.93E-04	0.0126019	0.080679103	0.72451449	0.937881538	0.263191597	0.46390326	0.043660754	0.13332284	0.417734155	0.587930098	0.010235103	0.033310727
ENSSTOG00000034539	SPATA13_like	SPATA13_like	SPATA13	ENSSTOG00000034539	human_blastn	9.340965107	9.230499183	9.378222128	9.411113189	9.277458301	9.158256832	9.150662924	9.297136143	9.410839986	9.0255387	9.190821983	9.337204846	9.375970549	9.205984506	9.099516344	9.250842632	8.89233717	9.35171851	9.278590234	9.202226305	9.407873316	9.507028524	9.433634614	9.483299516	9.415964914	8.445304918	0.446999941	0.517597273	0.049260699	0.0790405	0.577486695	0.752489262	0.00601925	0.021090193	0.882157077	0.976438438	0.094270394	0.13095269	0.35728039	0.539019569	0.19693809	0.241965092	0.087258382	0.175959423
ENSSTOG00000034585	ENSSTOG00000034585	ENSSTOG00000034585	ENSSTOG00000034585	ENSSTOG00000034585	reference	7.919189102	7.719656651	7.607886386	7.859873944	7.917208239	8.19145926	7.653850736	7.476446601	7.867382905	7.834822226	8.357812855	7.82646032	7.598938315	7.3728985	7.684614417	8.076131373	7.977861585	7.534090487	8.20412398	7.80675349	7.57849819	7.539775433	7.691129677	7.849012228	8.030817699	7.512779352	1.08E-08	1.05E-07	0.001727373	0.00300037	0.985115649	0.993839425	-0.082137256	-0.283657774	0.077842169	0.454536864	-0.470285908	-0.598792395	1.68E-04	0.002176972	-0.7069788	-0.805363842	3.25E-07	5.33E-06
ENSSTOG00000034654	NFS1_containing	NFS1_containing	NA	ENSSTOG00000034654	human_blastn	7.43064721	7.318546988	7.435644646	7.358132041	7.208450006	7.322160668	7.247651906	7.448120253	7.446989102	7.256854636	7.24282533	7.394090235	7.334375232	7.389573456	7.33623422	7.526699215	7.397522311	7.280748251	7.444295787	7.191481375	7.290829881	7.433526384	7.618639217	7.301192802	7.282928423	7.040170492	0.09814606	0.146864925	0.176390015	0.241923888	0.057717789	0.167429266	-0.004537485	-0.013998342	0.912835336	0.984310189	0.101464125	0.13382005	0.295614289	0.478872458	0.207776947	0.24721035	0.054340335	0.122439959
ENSSTOG00000034710	FAM89B_like	FAM89B_like	FAM89B	ENSSTOG00000034710	human_blastn	8.18295739	8.198406002	7.890015205	8.244754266	8.108788928	8.314664198	8.278703653	7.923524922	8.186330195	8.1732563	8.38440977	7.992102082	8.214695145	8.098361544	8.156074939	8.115673642	8.175935199	8.221955864	8.362601161	8.08501327	8.032593594	7.849488828	8.120938473	7.987639021	8.038553795	8.241821436	0.141974004	0.199951704	-0.214944083	-0.299433136	0.032341449	0.110218211	-0.068802127	-0.216809762	0.124962517	0.541012597	-0.176028024	-0.239393737	0.088919112	0.215530613	-0.282261133	-0.33843646	0.015352774	0.045815259
ENSSTOG00000034836	ENSSTOG00000034836	ENSSTOG00000034836	ENSSTOG00000034836	ENSSTOG00000034836	reference	9.111620514	8.467338692	8.710264086	9.521849203	8.042576964	8.214154016	8.680100052	9.121770351	8.774760255	8.685332032	8.358854324	8.830934123	8.693995273	8.900657147	8.714827923	8.245219665	8.127783443	8.278369134	8.554533114	8.387907018	8.425181405	8.659180657	8.93978033	8.298617775	8.193177828	8.558497066	6.58E-08	5.40E-07	0.36863011	0.593736753	0.008918293	0.042430447	-0.020794432	-0.129555128	0.567226389	0.878153276	0.555031657	0.797908492	4.55E-04	0.004699904	0.814738793	1.011039553	7.95E-06	8.24E-05
G10045	G10045	G10045	NA	G10045	reference	5.771199564	9.685632767	5.604934996	6.675852945	7.781395827	6.366616072	6.97625458	5.715060626	7.578787836	6.904396436	7.237260941	8.120411878	6.644203024	5.882623481	7.674443463	5.743218259	6.958142316	7.862182379	7.080050664	7.945661246	8.120100421	6.062169389	7.912099346	6.47013928	7.869728515	6.039407055	1.03E-06	6.28E-06	-4.604093178	-5.033742402	4.42E-11	4.10E-09	-3.249369535	-3.916490024	3.03E-07	1.31E-04	-1.601455174	-2.78872076	2.71E-04	0.003121385	-2.786874565	-3.459930278	5.13E-06	5.67E-05
G1006	HMGN2_G1006	HMGN2	HMGN2	G1006	human_blastn	7.743026603	7.519866853	7.561883571	7.663761999	7.362775667	7.568531446	7.365752598	7.366926726	7.203490385	8.303090327	7.943601911	7.245257726	7.244034055	7.087598534	7.275597818	7.355079857	7.51140862	7.234451681	7.799824028	7.427044425	7.218226983	7.20170852	7.099040197	7.560509286	7.830027275	7.188118136	0.018168702	0.035121188	0.07095282	0.184622795	0.521928152	0.71187491	0.024036114	0.203864796	0.481128645	0.84400394	-0.251792993	-0.533378068	0.063081964	0.170928049	-0.25258891	-0.435334808	0.126620221	0.233987849
G10065	HSD17B11_G10065	HSD17B11	HSD17B11	G10065	human_blastn	11.95217569	11.37287981	12.13224004	12.26090464	11.53022599	11.305319	11.49904807	12.10662621	11.98430822	12.17341659	11.70432769	12.06007485	11.6734104	11.88635435	11.7872156	11.4843542	11.63177927	11.3721124	11.651512	11.31263456	11.24629396	11.72195604	11.819468	11.52623198	11.51164659	11.7321862	8.69E-07	5.45E-06	0.562639101	0.692464995	6.83E-05	8.66E-04	-0.01934447	-0.086155331	0.620068937	0.897675558	0.220230731	0.330500184	0.057294031	0.16031504	0.522472413	0.630938681	2.55E-04	0.001578416
G10153	CCNI_like	CCNI_like	CCNI	G10153	human_blastn	6.756427985	6.443154885	6.780322744	6.934950057	6.93566964	7.125666311	6.837534174	7.048005712	7.333617073	6.792406457	6.661515451	7.127562634	6.811917729	7.1663016	7.164911957	7.040755014	6.996601117	6.873475681	6.783778971	6.87066319	6.776028772	7.169832729	7.390689948	6.767908066	6.892838124	6.655561531	0.00183726	0.004873493	0.260048868	0.464207483	0.040073082	0.128701807	-0.082017831	-0.399181424	0.074007216	0.44217744	0.124708937	0.232905658	0.302398949	0.48566536	0.09809853	0.151739235	0.498196099	0.636215688
G10161	G10161	G10161	NA	G10161	reference	8.649533752	8.400319247	8.403007837	8.576024321	8.429741473	8.493563821	8.373266617	8.248170135	8.238906385	8.674350652	8.771580635	8.09652568	8.28631801	8.074903851	8.517918201	8.574912961	8.503079459	8.344082387	8.575112068	8.530961246	8.391446631	8.234587612	8.474805006	8.543839458	8.198904108	8.515113637	0.120148417	0.173939204	1.46E-04	2.55E-04	0.998752792	0.999304972	-0.012735733	-0.052866354	0.746483025	0.943784374	-0.217211347	-0.314149013	0.053261192	0.152403748	-0.211609136	-0.271773315	0.092643328	0.18381355
G10196	G10196	G10196	NA	G10196	reference	7.340187774	7.868992495	8.783057592	8.665434361	7.006262839	7.456246015	7.934155476	8.6844997	7.609370782	7.753869634	7.587064497	7.718521534	8.740090451	8.174524593	7.595704553	7.786156134	7.974148061	8.581013876	7.621944747	7.019827154	8.409341032	7.469355401	7.746490049	8.464009117	7.776952093	7.80356831	0.067427902	0.10709745	-0.05236417	-0.219556039	0.634552851	0.795425554	0.025621107	0.398317507	0.389464599	0.79841398	0.161887026	0.601003422	0.194228987	0.36603743	0.434301306	1.010840169	0.027978558	0.073357034
G10245	G10245	G10245	NA	G10245	reference	7.094765214	7.328087397	7.275482339	7.404500447	7.440372545	7.1996847	7.282694438	7.389626626	7.31768847	6.949147013	7.390562099	7.224854433	7.202538901	7.325095816	7.202766724	7.167803517	7.00686108	7.213977471	7.227371862	7.136828734	7.126510871	7.473300574	7.258206264	7.264188212	7.185583288	7.52127394	0.617119724	0.672661148	0.101861483	0.171112653	0.300192655	0.506114369	0.018831091	0.079479429	0.632963476	0.902734871	0.123190395	0.185734675	0.263970691	0.446789249	0.183816119	0.240258137	0.147625886	0.261689688
G10284	UGT2B7_like	UGT2B7_like	UGT2B7	G10284	human_blastn	12.40891241	12.8028984	12.4711396	12.45728561	12.27532247	12.10529816	12.11482199	12.1661919	12.75203657	12.14612887	11.89497923	12.38716761	12.47621682	12.37513537	12.44676523	11.95822254	12.04506622	12.29710761	12.36505696	11.62828473	12.1669308	12.29911687	12.78791411	12.04460671	11.7060326	11.94356353	2.92E-06	1.61E-05	-0.030049297	-0.055182431	0.756845732	0.875694163	-0.076231325	-0.299321931	0.093074809	0.485037061	0.167820849	0.260846872	0.143482028	0.297748693	0.524431645	0.638503477	3.08E-04	0.001843368
G10285	UGT2B17_containing	UGT2B17_containing	NA	G10285	human_blastn	13.65708995	13.13100191	13.551749	13.37966896	12.94210488	13.05705361	13.39983875	13.57707967	13.37497423	13.23102066	12.26300069	13.33346306	13.39690748	13.28714556	13.17000511	12.92119611	13.16756885	13.25664087	13.25270459	12.40617164	12.62319416	12.91608374	13.50300442	13.20056193	12.91004216	13.36703262	0.002595602	0.00653915	0.141270029	0.286856516	0.210346066	0.405292644	0.008485891	0.054586321	0.811605142	0.961759728	0.204913801	0.372918749	0.103461981	0.238884267	0.644705847	0.839891497	2.18E-04	0.001386952
G10335	G10335	G10335	NA	G10335	reference	7.145814874	6.489005811	7.112361683	7.45315993	6.553386535	6.792112364	6.814573651	6.792480447	7.325462184	6.636515641	6.978296235	7.200950707	6.739002379	6.74588369	7.306296867	7.117941087	6.985657057	6.973875918	6.928895616	6.741062546	6.777565021	7.43708482	7.395317513	7.009540654	6.570547847	6.98302995	2.66E-06	1.47E-05	0.403391596	0.632116712	0.005657551	0.029970279	-0.089694908	-0.423956672	0.059340471	0.406719553	0.270400758	0.47239305	0.038796964	0.122849153	0.315358783	0.459594904	0.043375507	0.10297089
G10649	ZNF518B_containing	ZNF518B_containing	NA	G10649	human_blastn	7.275243025	7.23707934	6.518878997	7.261093608	7.432057612	7.136831703	7.266837478	7.184307636	7.337412629	7.105980632	7.421118487	7.152155711	7.396271301	7.247680599	7.541653483	7.23222968	7.256840158	7.427380036	7.305982074	7.436117027	7.454317428	7.699716344	7.346063835	7.082056698	7.010355825	6.976683592	0.918834157	0.934152565	-0.07710566	-0.183148255	0.482254306	0.680510451	-0.018139201	-0.137661131	0.600076232	0.889826701	0.011646444	0.025342539	0.92296433	0.957794916	-0.035232642	-0.060424095	0.816291054	0.883995546
G1065	G1065	G1065	NA	G1065	reference	8.831048627	8.576585509	9.301161797	9.239811964	9.271926081	9.528713566	8.629737175	9.138019852	8.402543896	10.14747376	9.108619444	9.098193057	9.008087365	8.972683878	9.131278227	8.877037473	9.327012586	8.990090024	9.460543529	9.062181354	8.870006354	9.125913765	8.445768121	9.285486003	9.37124617	8.057978612	0.004118214	0.009776146	0.145992092	0.350219941	0.216089231	0.412137105	0.025295537	0.207981505	0.462911149	0.832896812	-0.297770885	-0.600043258	0.03365005	0.110816415	-0.177550623	-0.311127055	0.267184089	0.407997857
G10673	G10673	G10673	NA	G10673	reference	6.423550335	6.425922825	6.068280821	7.075642962	6.322604263	5.591775534	5.813075456	6.437701002	6.994047761	6.225874608	6.414366613	6.979847735	6.12261754	6.618939928	7.016553789	6.155102301	6.170158006	6.747234779	6.097839442	6.33931091	6.695166358	6.692818312	6.621631407	6.306988007	6.287133001	6.223322088	1.56E-04	5.58E-04	0.063876617	0.209682668	0.568052795	0.746264806	-0.13452373	-0.852145279	0.019429107	0.239679231	0.206094961	0.576511687	0.119417911	0.263629787	0.272228609	0.570145269	0.121207573	0.225918538
G10740	G10740	G10740	NA	G10740	reference	9.54113191	9.65274622	7.988469517	8.956998616	9.550789329	9.721589766	8.101121422	8.345143312	9.010736884	9.986843047	9.211308518	8.54860771	9.159143562	8.817927992	9.037262184	9.915025652	9.432214441	9.275363252	9.541220614	9.960112652	9.410063387	9.422232564	9.350150609	9.783550393	9.631082749	8.397998312	7.45E-04	0.002203223	-0.104581543	-0.327430681	0.365939757	0.57681275	-0.007032743	-0.083372224	0.817983421	0.961782253	-0.662619826	-1.180520356	0.001101778	0.009225158	-0.64046002	-1.078925031	0.002645329	0.011087947
G1075	RPL21_G1075	RPL21	RPL21	G1075	human_blastn	10.33021579	9.935841443	10.17001463	10.05653431	9.846238662	10.07671231	10.08682579	9.802770419	9.635699293	10.46209239	10.30727426	9.831585607	9.955800614	9.610241982	9.475864161	9.958192492	9.702252356	9.59349752	10.12741244	9.838423301	9.668950708	9.627624007	9.527440282	10.03057126	9.983464843	10.2626029	0.171727317	0.233726808	0.056643609	0.123068565	0.592543262	0.763912707	0.057708123	0.324624749	0.158756884	0.591621046	-0.115179667	-0.218929786	0.340907581	0.523041127	-0.04718574	-0.074324472	0.744572397	0.831697235
G10810	G10810	G10810	NA	G10810	reference	7.924232716	7.729510541	7.5701619	7.608888242	8.18534243	7.526230424	7.67235064	7.931943237	7.112647872	7.491682718	7.757539642	7.718724555	7.769072152	7.583826908	7.70374282	7.535105568	7.764173782	7.832539393	7.500852811	7.286231368	7.324470178	7.791646768	7.420589008	7.452925108	6.979216433	7.465332322	0.47263576	0.542068618	0.056977376	0.148251613	0.60369961	0.771627756	0.053251135	0.395605148	0.168312131	0.605489806	0.06965906	0.163028073	0.56844465	0.720952494	0.268728372	0.459230436	0.106177346	0.203992965
G10872	AUTS2_G10872	AUTS2	AUTS2	G10872	human_blastn	7.439866744	7.304253206	7.101050384	7.587147698	7.20797719	7.594975065	7.602202611	7.185256017	7.370799631	7.188467636	7.44138948	7.084444338	7.454872213	6.922275037	7.463467323	7.404692941	7.246600986	7.426052982	7.639805904	7.399624523	7.540305714	7.358856402	7.849706128	7.315774867	7.368274077	7.412110631	0.166079011	0.227803799	-0.248810783	-0.43594642	0.044053428	0.137271382	-0.126895174	-0.490821347	0.023953274	0.266519873	-0.127079846	-0.230613629	0.290029038	0.47350095	-0.255579578	-0.370199638	0.086731506	0.175204611
G10887	G10887	G10887	NA	G10887	reference	7.58212213	7.414207861	7.483985633	7.559970356	7.609230399	7.356573699	7.596499945	7.67655535	7.276931317	7.518821892	7.702721526	7.449334573	7.527112399	7.47342547	7.513206786	7.5147997	7.43585194	7.443284397	7.466357143	7.444805072	7.666841049	7.603786036	7.648334938	7.635739159	7.345096513	7.8548589	0.729666094	0.772040049	0.033822427	0.055111543	0.702233278	0.843014298	0.033481041	0.118462834	0.418108234	0.816178383	0.018326422	0.025903379	0.858475025	0.919496909	0.144661109	0.181248158	0.212223317	0.343607547
G11079	G11079	G11079	NA	G11079	reference	10.08439528	9.552894718	9.313483191	9.531435462	8.939558501	9.037168436	9.204945396	9.765575176	9.68898396	9.883905069	9.511547184	9.660956942	9.489933346	9.66084767	9.40428036	9.592548265	9.153331723	9.434108628	9.481580651	9.17144897	9.065973486	9.558312612	9.657698421	9.597930733	9.416149109	9.709925716	0.032863548	0.058198907	0.295914615	0.503920666	0.023436757	0.087085612	0.027944815	0.167747192	0.451315253	0.829703496	0.137199846	0.252104141	0.257273174	0.438632683	0.461452115	0.628225994	0.004497452	0.017154189
G11148	HNRNPC	HNRNPC	HNRNPC	G11148	human_blastn	8.849957488	8.831293818	8.557037589	9.094732522	8.733601839	8.820436656	8.943860996	8.7757447	8.764597541	9.303177932	8.966363269	8.824444022	8.766749698	8.745029103	8.721293753	8.653381431	8.758959982	8.677624914	8.942744968	8.669692552	8.675687161	8.684167287	8.678148831	8.720553471	8.744275888	9.099079442	0.64384832	0.696497601	-0.050706877	-0.089828876	0.59803054	0.767535164	-0.036775818	-0.155740952	0.362002842	0.778283589	-0.171022501	-0.258259168	0.1296258	0.27816822	-0.079024696	-0.106330334	0.530351065	0.663146725
G11298	ABHD3_like	ABHD3_like	ABHD3	G11298	human_blastn	7.428830551	6.958419179	6.834539055	7.201294318	7.271943253	7.454432683	7.509908285	6.881306516	7.160556287	6.912191831	7.464859064	7.328915467	7.218589311	6.680206065	7.257053487	7.73430622	7.386714716	7.286739441	7.495885606	7.264862833	7.321352642	7.178348452	7.051955528	7.376733001	7.157621865	7.75505376	0.069619573	0.109955228	-0.228647435	-0.442641011	0.067244559	0.186796447	-0.047710926	-0.299310944	0.219463071	0.65723662	-0.345479804	-0.596154461	0.01370352	0.05954082	-0.430697916	-0.61945201	0.009968112	0.032764557
G11404	TMEM184C_G11404	TMEM184C	TMEM184C	G11404	human_blastn	7.875714112	7.954142394	7.942649953	8.111052633	7.898063129	7.852997672	7.862024861	7.747547526	7.848788418	7.79989157	7.93908452	7.795065376	7.962694848	7.847299533	7.78228979	7.803129569	7.841457387	7.858625369	7.961645268	7.83837117	7.842516004	7.843995197	7.85825696	7.980988344	7.92771923	7.727608813	0.986819651	0.989707393	-0.040511861	-0.05907606	0.595737121	0.766130488	-0.01509681	-0.040391202	0.721123817	0.936172124	-0.043374999	-0.054440454	0.627811525	0.765078416	-0.036870104	-0.043116613	0.700364523	0.79910529
G11410	G11410	G11410	NA	G11410	reference	7.658197836	7.656382854	7.729878861	7.531834673	7.570662315	7.637069191	7.290785075	7.499990288	7.753440622	7.700899726	7.59717642	7.289614768	7.602054476	7.65244379	7.408910609	7.924939699	7.578859009	7.431953443	7.742808831	7.929850796	7.794404715	7.694890566	7.760221532	7.899415455	7.674325667	7.260337881	0.237015252	0.306223469	0.090333225	0.164977182	0.375042195	0.584319572	0.035823583	0.170234429	0.363941008	0.77971074	-0.112137799	-0.18178917	0.326976428	0.51096844	-0.054223226	-0.076141498	0.680283561	0.784133831
G11411	MAP2K6	MAP2K6	MAP2K6	G11411	human_blastn	8.936911444	9.400942215	9.04698178	8.723482696	9.013523638	9.113206575	7.931268264	8.653414996	8.447535726	9.250644529	9.186520711	8.720333768	8.789874872	8.816896815	8.507988118	9.089123218	8.825446281	8.232028549	9.17804718	8.681700349	8.870263997	8.501048178	8.949269656	9.113400993	9.212639918	8.674795013	0.103132508	0.153220796	0.036227769	0.096793777	0.739546618	0.864716534	0.023635409	0.202946972	0.486852504	0.847129894	-0.208170054	-0.461186077	0.112986973	0.253371393	-0.175637876	-0.314687233	0.275951005	0.417998841
G11440	PGRMC2_like_G11440	PGRMC2_like	PGRMC2	G11440	human_blastn	11.37950552	11.31786702	11.74607182	11.13696768	11.49887333	11.52026323	11.09049763	12.11080966	11.58823372	11.37146908	11.5650031	11.41983649	11.14243442	11.87414523	10.97490102	11.52791559	11.38403829	11.03656724	11.53379934	11.31100226	11.17546093	11.66493304	11.45911296	11.61738462	11.24615892	11.28385736	1.19E-05	5.67E-05	0.753253469	0.849693537	4.12E-07	1.22E-05	0.379108961	0.597796645	3.68E-04	0.023764967	0.242548752	0.35332266	0.035141263	0.114682827	0.406336195	0.499096055	0.00270516	0.011276395
G11485	G11485	G11485	NA	G11485	reference	7.563346168	7.770916198	7.576117955	7.90599487	7.305596573	7.158771003	7.243100642	7.791094575	7.957245654	7.638289999	7.453256558	7.763386649	7.535496461	7.973591233	7.544566472	7.496807012	7.536259852	7.266637534	7.566455144	7.30623219	7.452058874	7.757547577	7.582809345	7.320689452	7.400853906	7.488131322	0.001396363	0.003835745	0.286212493	0.47003372	0.023376349	0.086954652	-0.006021191	-0.033903486	0.869675583	0.973808576	0.29063159	0.470033126	0.023852777	0.087969311	0.490125648	0.641542031	0.001985034	0.008708781
G115	LINC01163_containing	LINC01163_containing	NA	G115	human_blastn	5.593403208	5.944811735	6.20774387	7.845213384	5.009664661	5.688620679	4.914592046	5.670562327	7.077436465	5.642721094	5.160270352	8.418294558	6.550684285	5.961712721	7.331094596	5.767278906	5.297742071	5.263419293	5.08405953	5.357850306	5.014912515	6.504354526	7.44212599	5.362346135	7.04568436	5.148052072	1.48E-07	1.11E-06	0.086170389	0.683910902	0.402709677	0.610185797	-0.374719545	-2.720115351	8.13E-04	0.037293065	0.203792381	1.39535225	0.08961002	0.216497864	0.056381731	0.315080205	0.697244236	0.796773699
G11783	G11783	G11783	NA	G11783	reference	8.907914914	9.24461046	8.114116962	8.101689785	8.559845626	8.936875672	7.700796931	7.971508122	8.611348	8.436962253	8.853463516	7.235497032	8.189605393	8.61436388	7.614302644	8.960881358	9.064662973	8.638499279	7.965063973	8.962328352	9.140993581	8.696316414	9.21447295	8.807631098	9.570806963	9.451879241	0.126264475	0.181400196	-0.054335619	-0.233634204	0.62159236	0.784997928	0.011559773	0.195455656	0.680020186	0.919495144	-0.022852442	-0.094652864	0.841606116	0.909639102	-0.381597755	-0.938119863	0.045593425	0.106645017
G11890	ZNF415_containing	ZNF415_containing	NA	G11890	human_blastn	7.600402979	7.570158033	7.627294966	7.542241295	7.544663427	7.393293313	7.416743832	7.440721868	7.253234978	7.690344116	7.751265836	7.467808794	7.521896563	7.353577329	7.540315894	7.353028078	7.451211392	7.289759532	7.535520445	7.540032052	7.637359219	7.538100978	7.395876678	7.435138846	7.531695705	7.851407155	0.871553323	0.892560831	0.025479737	0.043723179	0.782491631	0.890851168	0.03304221	0.130684394	0.415459695	0.813170974	0.004971247	0.007398728	0.962897856	0.980006874	-0.027480659	-0.036048051	0.819511929	0.886138017
G11891	ZNF83_containing_G11891	ZNF83_containing	NA	G11891	human_blastn	8.119881112	8.184157094	8.403479963	8.017839032	8.370749003	8.122775451	8.043056628	8.313889354	7.98845545	7.594242428	8.264855448	8.327692722	8.216966563	8.050841459	8.133720641	8.196209749	8.186387145	8.102408161	7.820615147	8.294359913	8.493656119	8.259390264	8.224770293	8.328591442	8.02592246	8.408192113	0.85360252	0.877210282	0.010792688	0.022149257	0.915616188	0.961384469	0.025330168	0.14206053	0.498889187	0.850079976	0.11786	0.208437254	0.320681516	0.504968959	0.057823664	0.086292474	0.678319897	0.782393312
G11993	FTH1_G11993	FTH1	FTH1	G11993	human_blastn	7.409233953	7.359063679	7.327392683	7.727073088	7.204014365	7.020599006	7.354759664	7.144447548	7.290097001	7.478384474	7.490841317	7.363959097	7.463981326	7.452210045	7.186088078	7.021643038	7.244914357	7.542638667	7.108603562	7.261675685	7.080776794	7.435618267	7.506869776	7.290393974	7.222187686	7.423112017	0.370747818	0.443519805	-0.012728173	-0.026038104	0.900463394	0.953677046	-0.024208278	-0.135199985	0.517708563	0.857688538	0.129572875	0.228404311	0.27683732	0.460252457	0.126694672	0.187104352	0.369642581	0.51506514
G12041	MORF4L1_G12041	MORF4L1	MORF4L1	G12041	human_blastn	9.46445412	9.347008556	9.321826719	9.46092365	9.391233092	9.50074079	9.423426876	9.305164115	9.321016825	9.261764859	9.581235166	9.448494355	9.327508176	9.089922749	9.311754449	9.256487795	9.363140842	9.294345392	9.564113598	9.329518513	9.229316842	9.303723377	9.151115086	9.37265385	9.381225873	9.456774834	0.445189015	0.516019065	-0.011077558	-0.016500054	0.884850154	0.947261582	-0.014770664	-0.039995368	0.726574244	0.938218628	-0.068290318	-0.08611372	0.450305324	0.623189867	-0.164955003	-0.191110249	0.091373556	0.181887414
G12628	G12628	G12628	NA	G12628	reference	8.301955749	8.478712552	8.404862125	8.723330708	8.305979521	8.487034666	8.186084065	8.491754147	8.509934519	9.063021316	8.71365459	8.583570961	8.413792388	8.770242711	8.221285151	8.347476984	8.415194586	8.423313407	8.515414524	8.53868962	8.276898433	8.35309635	8.303845591	8.193708337	8.582868441	8.643868341	0.731230489	0.773142935	0.072035953	0.14666905	0.492072437	0.688813809	-0.007315764	-0.043026194	0.840473404	0.968459429	-0.056293378	-0.102276359	0.631694091	0.767014833	-0.083309181	-0.1250924	0.554600352	0.684112808
G12647	G12647	G12647	NA	G12647	reference	7.938252755	8.548572383	6.659209894	7.393736508	7.574775962	7.23294147	6.993734633	7.528848058	7.339629911	7.028256543	7.326947129	6.690317602	6.84933348	8.182555961	8.037323493	7.176789171	7.433979546	7.607221224	6.73702748	6.991626457	7.725203536	8.077532463	7.666182112	7.585768548	7.704431979	6.05402997	0.342343539	0.415351798	0.071539645	0.302244156	0.521271293	0.711523305	0.037640365	0.561766838	0.233723166	0.67418122	0.273710766	0.918447322	0.051982512	0.149570554	0.242589702	0.649414419	0.165645677	0.285686757
G12738	G12738	G12738	NA	G12738	reference	12.23037871	11.39635702	11.49462601	12.06933313	10.66219146	10.95762709	11.07762397	11.87995354	11.65959663	11.67835258	11.45513501	11.81814956	11.1019919	11.43288373	11.41285712	11.16826134	11.19969074	11.0408638	11.59873262	10.78755535	10.84436978	12.03327065	11.90109517	11.39766013	11.15597065	11.13754415	1.29E-06	7.75E-06	0.853399261	1.048134031	1.97E-05	3.20E-04	0.013355716	0.093562066	0.70300807	0.929800058	0.430134954	0.704432042	0.004113112	0.024947248	0.751363403	0.97708351	6.04E-05	4.74E-04
G1274	G1274	G1274	NA	G1274	reference	8.072568947	7.743358544	7.883351474	8.070619844	7.747829668	7.859540035	7.696516106	7.44592462	7.710066774	8.088459658	8.058269822	7.889048221	8.067840425	7.563394624	7.698271107	7.839326532	7.740781149	7.983977772	7.987696237	7.870073725	7.856473299	7.415036266	8.000939935	8.016267404	7.837750902	7.871012338	0.435195526	0.506438094	-0.14835027	-0.277134006	0.179165333	0.365199962	-0.058159594	-0.289224169	0.162713075	0.596343996	-0.228659467	-0.381259431	0.06486627	0.173719613	-0.198583823	-0.285334895	0.164779858	0.284637148
G12740	G12740	G12740	NA	G12740	reference	10.20903358	9.053138763	9.178252299	10.33720962	8.275578932	8.524064656	8.706190042	9.636769422	9.54052346	9.594268132	9.332803622	9.59047612	8.810836056	9.356986738	9.288363832	8.8936733	8.853791618	8.972372763	9.54393369	8.48273315	8.566695417	9.97935739	9.882359594	9.176779051	8.77325285	8.844388068	6.22E-07	4.02E-06	1.025702626	1.337501271	4.02E-05	5.64E-04	-0.005040574	-0.051739678	0.873486213	0.974583053	0.38122628	0.802869452	0.013617601	0.059249091	0.926223059	1.2764706	7.88E-05	5.91E-04
G12752	G12752	G12752	NA	G12752	reference	7.028917891	6.84228816	6.725954218	7.464792583	6.570227279	6.210547317	7.069696877	6.889082675	7.417832464	6.673527516	6.193834303	6.859192413	6.895332922	7.154977655	7.199240958	6.289270437	6.351660158	6.967266056	6.393365412	6.109073343	6.838458672	7.108655523	7.03106724	6.962350998	6.298227866	6.344281846	4.24E-14	1.06E-12	0.062205	0.140958173	0.56254962	0.742073026	-0.062777687	-0.366297291	0.131197719	0.551999496	0.489039547	0.772049102	0.00183121	0.013454399	1.510559052	1.618900184	2.08E-10	8.54E-09
G12912	RBM39_G12912	RBM39	RBM39	G12912	human_blastn	7.860255412	7.794120523	7.687713544	7.961683052	7.490925045	7.553076824	7.757381786	7.679605112	7.548398662	8.129820335	8.12578981	7.74732899	7.483202556	7.462200938	7.547686827	7.735374924	7.663633684	7.421841838	7.865030745	7.56348492	7.595368029	7.610757443	7.478554608	7.776187581	7.629634053	7.769495852	0.594625717	0.653848622	0.048391428	0.102045753	0.642789026	0.802138132	0.002954905	0.018168509	0.934412991	0.986407646	-0.126449209	-0.23084307	0.293122951	0.476750178	-0.06461038	-0.099028793	0.650391309	0.762169582
G12941	G12941	G12941	NA	G12941	reference	7.920874949	7.95711529	7.644309167	7.384317282	8.210481386	8.086753981	7.859482705	7.685545664	7.693046703	8.10566032	7.924851873	7.449320946	7.805403299	7.414093311	7.674635537	7.945685348	8.056415905	7.917104548	8.080551042	8.062166915	8.118733064	7.592119067	7.883633401	8.001538131	8.166172812	7.216193351	6.47E-07	4.17E-06	-0.322873975	-0.45840656	0.007020804	0.0353875	0.012251622	0.054765217	0.752051761	0.945950086	-0.531798789	-0.674884975	7.18E-05	0.001118829	-0.554626064	-0.660509953	9.20E-05	6.70E-04
G13022	G13022	G13022	NA	G13022	reference	11.31034639	10.40916301	10.75634628	11.59616064	10.10579444	9.608034516	10.00384305	10.8949555	11.54801031	10.14854126	9.551950641	11.42681288	11.39404342	10.32869496	11.3852092	10.47311038	9.394601052	10.59802788	10.23721612	9.450126629	10.45559182	10.85540373	11.27237899	10.33808887	9.792492956	10.52975757	7.35E-22	6.00E-20	0.119912286	0.275843523	0.291180415	0.496716918	-0.261095769	-0.760622808	0.003585573	0.091621843	0.55019395	0.860883803	0.001000324	0.008577637	1.803195073	1.881618098	4.89E-13	3.48E-11
G13134	G13134	G13134	NA	G13134	reference	8.406834488	9.075450398	8.579173501	7.991423992	8.651462588	7.161096613	8.6437704	7.273600808	7.540926339	9.242883464	8.600632374	8.26334957	7.409539562	7.577340449	7.517392934	7.39862926	7.678359716	9.039138055	7.460914633	8.324765639	9.610680728	8.716143134	7.659430773	8.637353122	8.497234044	7.560407747	0.086171349	0.131605536	-0.222959616	-1.036905895	0.093391294	0.235077281	0.029215061	0.656467759	0.289072599	0.727559026	-0.067644675	-0.387849569	0.530651244	0.691373814	0.02726259	0.107419704	0.861069208	0.913498207
G13182	G13182	G13182	NA	G13182	reference	9.94767066	9.632779273	10.57897968	9.287535449	7.357129308	9.958765978	7.374719943	10.97653616	10.4573556	7.871455101	10.09330375	10.50199681	7.349396688	11.08929422	9.099788445	10.15136858	9.4678416	9.22869142	10.05388338	9.707649654	7.780840484	10.52806567	9.532995415	10.19432854	7.614536344	10.62163582	0.001976824	0.0051896	3.007276821	3.659394153	2.45E-06	5.47E-05	0.048308142	1.283824903	0.097926959	0.494055449	0.803826407	2.329176342	0.002690469	0.017960139	0.511001427	1.793890471	0.01977203	0.055918045
G13191	G13191	G13191	NA	G13191	reference	6.961714512	5.212681277	7.854482389	5.569564287	5.418104209	7.206317573	5.192578944	5.60260495	8.063804637	5.858801008	6.472914929	8.432507811	6.217725442	5.80074122	7.302620756	7.386302806	6.9135534	5.212007734	6.789503878	7.60697246	7.011353247	9.275859776	8.193437082	6.663299315	6.854957004	6.002501974	0.025182421	0.046424283	0.64067811	3.114081536	0.004891446	0.026816298	-0.004890523	-0.284774138	0.796297488	0.958217746	0.240421965	2.154325994	0.051332019	0.148274272	0.105217743	0.855260158	0.434712487	0.578370682
G13224	MAF	MAF	MAF	G13224	human_blastn	9.713082096	9.268627012	9.671637611	10.18105029	9.479062826	9.488350008	9.593680867	9.969924324	10.10998905	9.695108826	9.343066552	10.05879126	9.662368453	9.744282686	10.08233664	9.428800055	9.708308117	9.668807641	9.539917495	9.691482848	9.413454505	9.654731181	10.13057117	9.593972159	9.751752211	9.45884117	1.38E-15	4.57E-14	0.227588022	0.291952689	0.014152155	0.059957252	-0.465294066	-0.54561522	4.00E-06	9.22E-04	0.206593034	0.259793457	0.029348203	0.100709812	0.190289414	0.222059043	0.06050838	0.133097894
G13454	RPS12	RPS12	RPS12	G13454	human_blastn	11.64237952	11.62612366	11.39208865	11.43931244	11.29143086	11.58289567	11.30307872	11.0814904	11.05319127	11.88117197	11.81530539	11.27638938	11.38938183	11.19443168	10.80897535	11.35578346	11.20565646	11.13382127	11.65174747	11.34871449	11.21846252	10.94742075	10.9489608	11.22862804	11.44608868	10.91834117	0.080359812	0.123953306	-0.038790567	-0.081441033	0.708202414	0.846332499	0.039745557	0.224229888	0.303176735	0.737109102	-0.172693318	-0.307298293	0.157868822	0.319154852	-0.202970872	-0.299034937	0.165889806	0.285915148
G13506	GOT2_G13506	GOT2	GOT2	G13506	human_blastn	9.815849235	9.812502748	9.558302247	9.650801768	9.540269059	9.731284176	9.269056717	9.597276366	9.744327124	10.06005504	10.07822976	9.55565875	9.366356216	9.39467575	9.355371834	9.636730673	9.550873006	9.302415551	9.837770027	9.521658825	9.314016827	9.27603828	9.759824586	9.768009165	9.407683724	9.497797338	0.100780153	0.150242715	0.104066312	0.196517859	0.321935089	0.530604304	-0.016910304	-0.089438914	0.652172774	0.909705915	-0.19282895	-0.318006782	0.108450973	0.246451389	-0.132011748	-0.188834393	0.337032726	0.48232164
G13526	G13526	G13526	NA	G13526	reference	7.709124	5.595634885	6.742849739	7.381837208	7.306425559	7.442057534	6.656762105	5.692748906	7.063620926	7.176113995	7.535136063	7.479930134	7.478689663	7.911595118	7.546800101	7.647660927	6.730478929	7.016552381	6.953962768	6.843311124	6.982594985	7.040417379	7.446464956	7.685275986	6.916979962	5.67322174	0.779482418	0.814113865	0.094782473	0.644888809	0.37571825	0.584933338	-0.006529191	-0.20315719	0.779984389	0.953999312	-0.023501572	-0.170905769	0.814192889	0.891690014	0.048328644	0.232937044	0.746929	0.833132424
G13531	G13531	G13531	NA	G13531	reference	11.87259063	10.58630384	10.94222597	11.52754193	11.01857127	11.13426389	10.72219272	10.31188247	11.06068247	11.66730367	11.49208504	11.64493501	11.27581556	11.30001557	11.57903537	11.34593058	10.78762203	11.13949709	10.67164559	10.14467398	11.00850814	11.57314238	11.42633499	11.56235633	11.231085	10.48688275	0.229538291	0.298123711	0.174668067	0.47108072	0.160353978	0.339748558	-0.01989457	-0.207124439	0.536979198	0.867478091	0.002197492	0.006117103	0.985453377	0.991892809	0.180400998	0.360639508	0.278575044	0.420384489
G13532	G13532	G13532	NA	G13532	reference	7.401869062	5.480389517	6.457959238	7.18527472	6.849149582	6.972821704	6.300366625	5.516039466	6.723551854	7.102462605	7.209680957	7.271330736	7.246725641	7.514768243	7.026530855	7.195381207	6.434537278	6.732949372	6.695507012	6.496599663	6.550578487	6.773950794	7.194893508	7.304144738	6.481643615	5.511620671	0.719482936	0.763369112	0.093249187	0.62901907	0.383489802	0.592582915	-0.008740577	-0.267153156	0.71091292	0.93159281	-0.024382334	-0.17513237	0.808022865	0.887807641	0.071987622	0.341176701	0.633649884	0.749138141
G13638	G13638	G13638	NA	G13638	reference	6.678768046	6.777255241	6.507333473	8.081383224	6.677210057	6.519939134	6.096339971	7.300299836	7.365506413	7.608378497	7.247933139	7.189286572	7.128930816	7.379161364	7.309051747	6.44883593	7.165287482	7.00858302	6.79422294	7.245381055	6.697382764	6.757060743	6.801657781	7.561796497	7.620846882	7.244018622	0.150360213	0.209411525	0.070876039	0.309258589	0.523895153	0.713056058	-0.069151008	-0.866643853	0.073006509	0.44217744	-0.071788003	-0.300591662	0.534710618	0.694373889	-0.146969261	-0.422423427	0.37891477	0.524951145
G1366	G1366	G1366	NA	G1366	reference	7.136708123	7.101470318	7.213966124	7.722532448	7.042612978	6.934154042	6.698502429	7.331071885	7.416801836	7.505477914	7.308482903	7.338154541	6.858526174	7.438998342	7.377628618	6.896912792	6.914247512	6.807886793	7.135086051	7.038901237	6.876878241	7.348146723	7.364795487	6.97770475	7.091439977	7.197009664	7.40E-06	3.72E-05	0.611483914	0.79827253	2.13E-04	0.002240014	-0.050049532	-0.263457067	0.2135849	0.650383774	0.175135838	0.307312089	0.150698709	0.308083911	0.302502706	0.427864676	0.044838357	0.105262511
G14078	HAND2-AS1_containing	HAND2-AS1_containing	NA	G14078	human_blastn	8.369027235	8.030855941	8.240782396	8.118661971	8.260606174	7.965902449	8.143190789	7.9758974	8.087843362	7.93303197	7.74535316	8.162798884	8.479412359	8.453908811	8.6190446	8.468748852	8.031794702	8.534089283	8.066759408	8.430517733	8.405281393	8.219692155	8.29687216	8.332798479	7.991826122	8.21306338	0.387306955	0.45982721	-0.051679402	-0.111020343	0.623116474	0.786091419	-0.002786529	-0.017742695	0.937618801	0.987433372	0.029570695	0.05657926	0.802813825	0.883708954	0.22050473	0.331083887	0.142213751	0.254589873
G14132	G14132	G14132	NA	G14132	reference	9.56327129	9.65270072	9.469944245	9.474360702	9.440726212	9.588220759	9.10578917	9.512038947	9.637186786	9.757342897	9.814514937	9.340601485	9.157494557	9.272756129	9.095991564	9.389139837	9.358324092	9.155320721	9.565179123	9.296385402	9.243781349	9.088158781	9.562864089	9.55624387	9.140577229	9.737013647	0.356347796	0.429410281	0.107936331	0.202717313	0.305264039	0.511586209	-0.00648332	-0.034475796	0.861636174	0.972059102	-0.116200111	-0.196634307	0.319536635	0.50382301	-0.058918861	-0.085193416	0.663974514	0.771597779
G14137	GOT2_G14137	GOT2	GOT2	G14137	human_blastn	9.187936981	9.298246528	9.482962673	9.127876511	9.405883108	9.425363627	8.923842175	9.470195993	9.609739199	8.84786728	9.486874009	9.276101165	9.097488486	9.316965296	9.164388286	9.476015197	9.271213735	9.112338509	9.367384862	9.379763476	9.071377483	9.085045965	9.558480572	9.448277432	8.956779276	9.83499553	0.274560265	0.346466017	0.199571413	0.338651755	0.078264693	0.2070897	-0.009487736	-0.048524859	0.80070088	0.959104621	0.004761952	0.008027072	0.966677235	0.981998283	0.007530182	0.01076769	0.95496889	0.973467304
G14138	GOT2_G14138	GOT2	GOT2	G14138	human_blastn	8.194204295	8.731882625	8.920394994	7.632902896	8.861876049	8.617165095	7.648785732	8.87157861	9.080866662	8.044483101	8.688274296	8.397544692	8.325767882	8.814003521	8.462759229	9.033941922	8.595822488	8.373073276	8.23519823	8.831356532	8.436766716	8.388893084	9.075549332	8.737466269	7.59901238	9.222525006	0.748939034	0.788408912	0.151462386	0.501366334	0.215150686	0.410767434	0.003467449	0.0478459	0.905806105	0.982287853	0.016204039	0.055511019	0.890775005	0.938291452	0.086058433	0.2094582	0.601563566	0.723313557
G1427	G1427	G1427	NA	G1427	reference	6.580654587	7.270461628	6.905851469	7.431101722	7.224871976	6.883005004	7.325638015	7.613095226	7.132308954	6.553843113	7.002773651	7.148731788	7.129568449	7.293231489	7.404502596	7.065966032	7.336641836	7.250483604	6.792209892	7.076865477	6.976960218	7.134290514	7.689201498	7.109562724	7.419184055	6.937444417	0.144601722	0.202990664	-0.061127747	-0.162051013	0.579445436	0.753904472	-0.069069873	-0.482417825	0.099019298	0.494674658	0.101288899	0.241319228	0.412493454	0.589349454	-0.004402548	-0.008200192	0.977537249	0.98648191
G14311	G14311	G14311	NA	G14311	reference	9.969790267	9.508215119	8.948657711	9.661498819	11.09406788	9.865135707	8.046907803	10.17328006	10.84808634	9.862761377	9.518554827	9.429437905	9.859567606	10.57491043	9.68293247	9.911513969	9.687456895	9.696760602	9.70189739	10.49855939	10.13491829	10.30874272	11.2374332	9.627914042	9.892636567	10.20427041	0.459880747	0.530025981	0.116624721	0.585377719	0.308806577	0.516187969	-0.020714881	-0.441003337	0.443116146	0.827858188	-0.019563437	-0.10388411	0.856640823	0.918244258	0.074847315	0.267674753	0.638883825	0.753345661
G1437	G1437	G1437	NA	G1437	reference	7.278604581	7.514699869	7.38077657	7.754300893	7.345136694	7.018802314	7.482076582	7.861908168	7.486537615	7.324315741	6.994390856	7.440553772	7.386209093	7.538768328	7.631232723	7.09707367	7.321042714	7.428803252	7.154041122	7.165342012	7.399918327	7.594408526	7.662041676	7.41166764	7.372674571	7.285010671	4.33E-05	1.80E-04	0.079332007	0.142003703	0.425368044	0.630690863	-0.028956422	-0.131207085	0.461712085	0.832896812	0.306768103	0.451337607	0.0124066	0.055225087	0.537258979	0.657017727	2.78E-04	0.001698554
G14390	G14390	G14390	NA	G14390	reference	7.679032275	7.632280508	7.545858825	7.611769455	7.5624495	7.440718536	7.414061518	7.700378014	7.411529461	8.00309267	7.892743336	7.527633877	7.434239776	7.682349073	7.409763322	7.319300988	7.589880141	7.445520595	7.785050377	7.487271883	7.350977501	7.406210221	7.428753695	7.598362329	7.52021041	7.739916687	0.258504472	0.329511357	0.138781592	0.249001632	0.195197662	0.386043696	0.044369317	0.213901781	0.268928561	0.707523364	-0.07278225	-0.121646258	0.525316654	0.686148136	0.011269584	0.016117945	0.932672847	0.958562447
G1466	ZNF717_containing_G1466	ZNF717_containing	NA	G1466	human_blastn	7.751330122	7.829089961	7.811369014	7.645933726	7.917814727	7.367187041	7.51289722	7.892352392	8.094364509	7.191276234	7.552830562	7.98893417	7.579924908	8.29783518	7.926841904	7.753430544	7.666012278	7.79687105	7.311420911	8.157107121	7.683210665	7.817561429	8.180972573	7.800746124	7.60068071	7.242899065	0.090872201	0.137508701	0.158937012	0.34876507	0.177175663	0.362641677	-0.015841083	-0.118082539	0.64730589	0.907188944	0.228219629	0.451511347	0.0815265	0.202342645	0.239084689	0.386122833	0.133078684	0.242888988
G14839	G14839	G14839	NA	G14839	reference	9.179237034	8.998411918	9.099534365	9.235151047	9.098603728	9.31456957	8.497808129	9.087473464	9.146329526	9.56179689	9.450056088	8.913267895	9.065069098	9.068767786	8.979350059	9.188493255	9.296367774	8.943975807	9.472339334	9.018676741	9.004975441	8.960353651	9.07058849	9.241087495	9.209943508	9.257565761	6.76E-04	0.002029884	0.178293163	0.274880564	0.085211591	0.220524213	0.009829742	0.0397182	0.8037481	0.960689334	-0.235168338	-0.33388772	0.035759864	0.116010719	-0.209772997	-0.267185286	0.090745394	0.180840713
G14902	G14902	G14902	NA	G14902	reference	7.907560623	8.835696729	8.159591088	9.450964769	7.812874819	7.9870429	8.052553619	9.106988684	8.815373825	8.939466472	8.405669681	9.086028539	8.540370117	8.963723649	8.2837109	7.836439049	8.527113099	8.443460829	8.412301809	8.239229608	7.712049996	9.206419397	8.595854848	8.387538713	8.553063679	7.690212518	0.069475936	0.109778544	0.181518804	0.573647806	0.152822148	0.329514811	-0.017134478	-0.227631334	0.570122059	0.878977137	0.205592935	0.626044925	0.118979879	0.262886703	0.290487744	0.647406281	0.104102629	0.200824703
G14917	G14917	G14917	NA	G14917	reference	6.302417852	6.72165761	6.538384723	7.747874006	5.585591334	5.768167881	5.64101864	7.455912322	7.387418659	6.332668229	5.87004346	7.452205443	5.842696834	7.037477039	7.270465559	5.876650823	6.102181484	6.405251997	5.935325816	5.878736878	5.726742117	7.75396942	6.300060816	5.605249282	5.864297359	5.382102372	1.38E-11	2.30E-10	1.321790096	1.929503468	9.37E-05	0.001123166	-0.011183977	-0.197570459	0.686220276	0.92270371	2.159300553	2.462238167	7.74E-07	2.85E-05	2.109777404	2.419843964	9.92E-07	1.38E-05
G14950	G14950	G14950	NA	G14950	reference	7.678908523	7.467028881	7.748349634	7.898163091	7.339115267	7.079967562	7.737284907	8.354970659	7.825771583	6.556174182	7.199920963	8.25106146	7.620344234	7.983790463	8.027035911	7.276128214	6.50366295	7.562926122	6.98116108	7.178354194	7.764062476	7.890878281	8.228432878	7.261305332	6.526197758	7.925413315	5.37E-12	9.51E-11	0.22043259	0.518288539	0.089753929	0.229182016	-0.017265783	-0.159597251	0.600542427	0.889826701	1.186219603	1.435803179	3.33E-06	9.43E-05	1.659427052	1.798071722	5.56E-09	1.59E-07
G14995	G14995	G14995	NA	G14995	reference	8.069660251	7.317942312	7.075431251	7.240327203	7.082146449	7.490514991	6.570965489	8.154011067	7.310109398	7.277260624	7.127246498	6.709427617	6.832426929	7.520358111	7.206852807	7.559479096	7.523607477	7.430916792	6.820840371	7.510193031	7.663915208	7.808382491	8.143719295	7.516133071	7.859641187	8.137081558	0.137939321	0.194958001	0.398309287	1.002583503	0.018604415	0.073419099	0.049426142	0.602381806	0.156658752	0.586522673	0.304254959	0.887350841	0.037389366	0.119819337	0.163705717	0.409237041	0.332345937	0.477802014
G15091	TTC3_G15091	TTC3	TTC3	G15091	squirrel_blastn	7.493035953	7.294149584	7.306432436	7.39458209	7.286853981	6.814493188	6.81282536	8.332178671	7.678345852	6.69517234	6.664446985	7.004750145	6.896563133	8.529695429	7.11904036	7.401044594	6.766950894	6.509931232	7.079607986	6.984658881	7.073444497	8.364066589	8.270181401	7.322147997	6.83115193	6.461196039	8.10E-09	8.12E-08	1.584894197	1.897600692	1.01E-06	2.59E-05	0.094933057	0.784333587	0.042297377	0.348873486	0.98787624	1.466160243	1.55E-04	0.002044285	2.018599105	2.195267822	1.43E-08	3.62E-07
G15101	G15101	G15101	NA	G15101	reference	6.032257624	5.97930905	7.774306738	7.071970745	6.141018607	6.208526603	5.427816007	7.718826605	7.270754092	5.555209923	5.855600087	7.401992455	6.435516074	7.420905856	7.456584763	6.270328369	6.102276288	6.059332786	5.777014688	6.166618599	6.404613287	7.31118233	7.788690091	5.900043795	6.190594068	6.637633172	2.80E-13	6.08E-12	1.827685268	2.23581093	2.84E-06	6.22E-05	-0.007941031	-0.134453118	0.77562678	0.951366723	2.399305954	2.660640311	3.28E-08	2.08E-06	2.073142555	2.360385767	7.00E-07	1.03E-05
G15119	FRMD4B_like	FRMD4B_like	FRMD4B	G15119	human_blastn	8.086844475	8.303446499	7.920696613	8.106079968	7.861179603	7.895404636	8.432948627	7.841613981	7.366321257	7.748879731	7.709705996	7.553871446	8.606109596	8.084213736	7.868147689	7.907434563	7.637174592	8.518571648	7.856870899	8.137037078	8.497819286	7.915577987	7.952045097	8.020463262	7.944599191	8.76133693	1.40E-08	1.32E-07	-0.626914597	-0.782509238	7.46E-05	9.39E-04	0.060176318	0.287094236	0.153497356	0.580981047	0.088195898	0.151736405	0.448420289	0.621493734	0.106792014	0.154409343	0.437389657	0.580814332
G15124	G15124	G15124	NA	G15124	reference	12.77891205	12.52250142	13.24447682	12.7776211	12.4226488	12.44347114	12.55723925	12.56817696	12.98448189	13.20901255	12.66486126	13.03345484	12.66609227	12.81877323	12.46344164	12.66189423	12.9120682	12.87649516	12.97418124	12.10652826	12.5919798	12.56136283	12.80281095	12.51828552	12.84640946	12.86102288	0.58015104	0.640971761	0.091928411	0.192521105	0.393665808	0.602177655	-0.007037557	-0.044461974	0.843837518	0.969278188	7.49E-04	0.001430062	0.994944562	0.996867718	0.170830988	0.259460157	0.246477461	0.384766126
G15130	SUCLG2_like	SUCLG2_like	SUCLG2	G15130	human_blastn	10.71480796	10.55783965	11.44753498	10.77969366	10.51133017	10.44018514	10.64523958	10.68977127	11.01497409	11.01076497	10.53797316	11.16828108	10.6692631	10.8554332	10.47283212	10.7136592	10.95314813	10.94079225	10.87039116	10.17685725	10.69380988	10.74152373	10.90840177	10.60057436	10.89861545	11.20417765	0.307413524	0.380168914	0.120606464	0.242504325	0.271489682	0.475683707	7.19E-04	0.004414097	0.984033005	0.997620727	0.099787844	0.184364349	0.403242773	0.58190727	0.279265665	0.403835036	0.065030393	0.140335154
G15132	G15132	G15132	NA	G15132	reference	7.942909795	8.256077365	7.800250566	8.000101824	7.851911351	8.147834503	8.033576159	7.681066998	8.04730815	8.442476126	8.18071384	7.866948585	8.04332891	8.043974176	7.88100586	8.059215227	8.103036559	8.121823839	8.183365358	7.980055114	7.982492725	7.967164603	7.859947923	8.1037675	8.363052806	7.76370332	0.015251725	0.030301769	-0.202930871	-0.308502673	0.056392271	0.164609097	-0.011825877	-0.04913423	0.763881151	0.948844557	-0.278116767	-0.391708079	0.015632046	0.065636865	-0.355916482	-0.438203891	0.006465553	0.02308935
G15145	EOGT_containing	EOGT_containing	NA	G15145	human_blastn	8.459324976	9.256753362	8.706188671	8.847690768	9.006481583	8.761631775	8.983754178	8.628212532	8.663918582	9.216089158	9.172560498	8.344681951	8.79001022	8.344949224	8.848875243	8.965979414	8.94318378	8.998572432	9.21084104	9.025324091	9.21348408	8.553601399	8.700319272	9.132737396	9.030193269	8.533010756	2.50E-08	2.25E-07	-0.649518153	-0.749960472	2.96E-06	6.41E-05	-0.052046125	-0.199656916	0.218152163	0.656292359	-0.715011362	-0.829472153	2.43E-07	1.11E-05	-0.588417328	-0.684847483	1.81E-05	1.68E-04
G15164	PPP4R2_G15164	PPP4R2	PPP4R2	G15164	human_blastn	9.624489641	9.395966989	9.57224447	9.550617098	9.299697335	9.345405747	9.721236163	9.674016378	9.607496093	9.645062453	9.47586978	9.640216631	9.493254038	9.479491393	9.5024405	9.321997697	9.216995104	9.374830176	9.490147306	9.332449937	9.407225043	9.589323761	9.436379539	9.404460906	9.338266694	9.456502867	0.016898659	0.033041947	0.103759633	0.144491994	0.206742365	0.400317165	0.018438282	0.050054008	0.662879928	0.913182733	0.170495267	0.212917047	0.063805233	0.172091512	0.317205057	0.358431379	0.001725585	0.007763185
G15165	PPP4R2_G15165	PPP4R2	PPP4R2	G15165	human_blastn	7.777911039	7.551254502	7.476695025	8.155974811	6.888479161	6.786783458	7.539743913	7.639153303	7.682698289	7.792163166	7.097774181	7.885512924	7.681998331	7.489906691	7.547515895	7.083265362	6.830636409	7.3710326	7.411000212	6.757369121	7.359116953	7.559060802	7.563285566	7.222611284	6.892985663	7.114359543	4.04E-09	4.24E-08	0.064025096	0.147771445	0.5533577	0.735094174	-0.051447893	-0.325564233	0.190849237	0.631049013	0.245759982	0.468120352	0.062106468	0.168902875	1.143616511	1.333174957	1.52E-07	2.79E-06
G15167	RYBP_like	RYBP_like	RYBP	G15167	human_blastn	9.362338836	9.324643321	9.216384086	9.701317139	9.204369731	9.153350627	9.707931979	9.408674068	9.396471151	9.394597274	9.007104314	9.627863665	9.502916125	9.552645986	9.663210607	8.996763878	9.109383508	9.394416558	9.13288437	9.074435627	9.520747146	9.592722032	9.226229214	9.343955361	9.12193905	9.606685492	1.46E-05	6.81E-05	-0.058696412	-0.096154918	0.519968631	0.710493581	-0.043758852	-0.156263739	0.296781426	0.733131112	0.220439851	0.305647841	0.041963652	0.129497204	0.428681805	0.505872554	7.19E-04	0.003752596
G15202	PDZRN3_like	PDZRN3_like	PDZRN3	G15202	human_blastn	6.723586648	6.471474786	8.322190128	8.707686166	6.707883755	7.295770676	6.788231136	9.075477539	8.593125226	6.89026767	7.10318919	8.340930429	6.728021997	8.512451325	7.673438114	7.218390694	7.220748031	6.708369502	6.971339965	7.554896524	6.582524085	8.757214196	8.104452717	6.831702409	7.021415526	7.75981925	6.15E-19	3.25E-17	2.911115063	3.060413447	2.11E-14	5.76E-12	0.014198141	0.185845726	0.637116068	0.904471111	2.308353321	2.482425813	4.69E-10	5.60E-08	1.680321109	1.928748105	9.53E-07	1.33E-05
G15208	SHQ1_like	SHQ1_like	SHQ1	G15208	human_blastn	7.824447705	8.157075648	7.761623128	7.89683419	8.051535507	8.274893174	7.837222097	7.615687583	7.894957921	8.508677971	8.249148556	7.805909112	7.851043929	7.598733872	7.952213042	7.964460653	8.060100114	7.913933905	8.140741373	8.123630939	8.000282726	7.720481632	7.844166502	8.144640514	8.178902653	8.115561526	2.87E-08	2.55E-07	-0.299184718	-0.403394089	0.006369946	0.032772817	-0.086590907	-0.273887973	0.067326456	0.430205916	-0.658364148	-0.758738691	2.58E-07	1.17E-05	-0.694695846	-0.779437122	1.01E-07	1.97E-06
G15262	G15262	G15262	NA	G15262	reference	7.340388156	7.201039375	7.643800593	7.691572595	6.729822223	7.756975899	7.242178047	7.854742382	7.135923767	6.879258323	6.981555335	7.341544812	7.22897935	7.026118481	7.919909457	7.856740821	7.282190553	7.8629341	7.490895812	7.723304039	7.594218434	7.404894995	7.071272971	7.700246434	7.205698597	6.197714644	0.906686488	0.924340527	0.072888017	0.232285988	0.517239708	0.708454057	0.017289869	0.198418058	0.58061701	0.882330188	0.128000246	0.368149851	0.305378173	0.48855795	0.057220672	0.125324787	0.725021208	0.81850102
G15263	STMN4_like_G15263	STMN4_like	STMN4	G15263	human_blastn	8.187428877	7.985498112	8.630918821	8.201132256	7.203427738	8.551295197	7.726603671	8.301296174	7.794863678	7.883786359	7.641746305	7.629508541	8.05069615	7.402166434	8.510937361	8.586041042	7.62936577	8.41165017	8.178054258	8.249961089	8.206518861	7.915083967	8.008210086	8.388492192	7.713879644	6.23889697	0.918540293	0.933945392	0.081995833	0.260623483	0.469462646	0.669360371	0.02776365	0.308902513	0.391900349	0.799438898	0.0851041	0.25140148	0.485618791	0.652041187	0.125744075	0.272383948	0.446496054	0.589283843
G15301	EIF4E3	EIF4E3	EIF4E3	G15301	human_blastn	8.957503875	8.949325006	8.739222132	8.983915278	8.867341981	9.212196684	8.955952571	8.715257558	8.670371774	9.005962315	9.133513574	8.718420061	9.139946438	8.787430514	8.813974206	8.903870991	9.051554925	8.982624099	8.945603449	8.924370213	9.003058546	8.621919055	8.859798554	9.045880229	9.04823874	8.958092816	6.86E-05	2.69E-04	-0.287527778	-0.349894535	0.001877025	0.012793635	-0.021861462	-0.058792435	0.606200239	0.890612122	-0.21959656	-0.269872058	0.016728626	0.069026399	-0.419206507	-0.462654738	3.40E-05	2.90E-04
G15302	EIF4E3_containing	EIF4E3_containing	NA	G15302	human_blastn	9.202056191	8.944077725	8.673631261	8.871856585	8.972155876	9.176498645	8.998406551	8.764396504	8.796400026	9.204385388	9.130761795	8.617896454	9.228831223	8.804586198	8.900762494	8.979811154	8.9583911	9.019073171	8.943869925	8.935230808	8.917819739	8.495613225	8.880789801	8.986711182	9.07913228	9.142603421	0.033857257	0.059683418	-0.211011495	-0.31690741	0.047880094	0.145478585	-2.26E-04	-9.29E-04	0.995408455	0.999346645	-0.213843975	-0.307503953	0.055321367	0.15652746	-0.297523715	-0.371045923	0.019767216	0.055918045
G15406	G15406	G15406	NA	G15406	reference	8.271387427	8.14672758	8.256025397	8.101607559	8.355403106	8.455859479	7.467371953	7.480905893	7.791503611	8.562878097	8.419203973	7.622351881	7.690027139	8.109246221	7.779074066	8.340768831	8.709822934	8.463850491	7.860547288	8.328233532	8.223868756	7.984407326	7.918379317	8.351892782	8.423971269	6.339042048	0.001487558	0.004057224	0.024613555	0.062001933	0.819220153	0.912915761	0.052772469	0.371177246	0.17493599	0.612957529	-0.18460938	-0.389947412	0.150018779	0.307239172	-0.430284149	-0.660806764	0.013844857	0.042164992
G16164	G16164	G16164	NA	G16164	reference	8.58403371	8.134558965	7.258093707	7.309459936	7.458623034	8.088953443	7.724520485	7.600785218	7.528061955	7.676875704	7.799672323	6.701141089	7.361581802	7.393474566	7.592641398	8.19140552	7.910704758	8.036694213	7.780005099	7.891683304	8.069212891	7.502949983	8.113155213	7.777680221	8.468630245	7.861503364	0.190937069	0.255577094	-0.03586471	-0.126560998	0.744777199	0.867095451	0.03317806	0.398340261	0.307460136	0.738885535	0.004652748	0.015271603	0.968709638	0.983124113	-0.247244478	-0.546445577	0.156318177	0.273233948
G1622	G1622	G1622	NA	G1622	reference	8.941859106	9.281122325	8.447157109	9.793108839	8.77661448	8.470990953	8.487861864	8.950176547	9.706444148	9.811804235	9.076403344	9.78876029	8.712536965	8.434577286	10.07460609	8.05840821	9.910228692	9.397384733	8.998469936	9.287411796	9.19807086	8.801970547	9.513811759	9.490668345	9.972175624	7.737686955	0.001644089	0.004431687	-0.159503225	-0.514068709	0.196111837	0.386739854	-0.87614316	-1.537394881	1.09E-04	0.010121064	-0.224665576	-0.664888695	0.094546127	0.22475572	-0.572354703	-1.071995301	0.006545068	0.023325101
G16353	G16353	G16353	NA	G16353	reference	7.562530264	7.683460474	7.762319158	8.357291505	7.586563983	7.14549824	7.470842792	7.749765522	7.964981541	7.318336222	7.059648261	8.083018589	7.780921164	7.715078861	8.439772792	7.348718778	7.061076739	7.519890688	7.544375476	7.376358727	7.770524019	7.71343263	8.26266523	7.602565697	7.297495089	7.06296962	1.44E-24	1.62E-22	0.042884859	0.075473154	0.652200427	0.808678607	-0.753264577	-0.855356382	2.43E-07	1.15E-04	0.239306776	0.35204505	0.038689056	0.122678865	0.786570451	0.905471337	1.58E-07	2.89E-06
G16444	G16444	G16444	NA	G16444	reference	7.943471212	7.432177997	8.496316328	8.285868189	7.510194749	7.245441682	7.561792715	8.311266087	7.796392729	7.029213086	7.280404153	8.605954601	7.468122308	8.345131235	7.9761751	7.696072285	7.072153969	7.546203799	7.436487873	7.116582407	7.594471259	8.375017958	8.47995618	7.814470879	7.230546003	8.119965213	1.79E-19	1.03E-17	1.100622579	1.252012903	1.27E-07	4.37E-06	0.007701633	0.051220204	0.82729746	0.964129839	1.05837784	1.232949132	2.11E-07	9.93E-06	1.815530961	1.87943749	3.78E-15	4.36E-13
G16448	G16448	G16448	NA	G16448	reference	7.50654526	7.224494492	7.767508914	7.706315712	7.181060624	6.344576344	7.029742004	7.927076567	7.358994427	6.772223031	6.947095796	7.707209543	7.180733331	7.594742291	7.41805677	7.129278965	6.316856644	6.896105925	7.259909786	6.753010388	6.999825083	7.710126142	7.660229027	7.18443169	6.386725135	7.603011541	1.06E-17	4.71E-16	0.917330255	1.099426891	6.61E-06	1.28E-04	0.032165835	0.211778493	0.38137408	0.791691047	0.764370265	1.01376994	3.36E-05	6.17E-04	2.073116979	2.139072221	1.51E-17	3.26E-15
G16511	PNPLA8_containing	PNPLA8_containing	NA	G16511	human_blastn	10.56304055	10.32084822	10.62527552	10.74562909	10.18695305	9.905221165	10.63641579	10.413692	10.45190768	10.43225297	10.25372637	10.88631128	10.31871981	10.30428724	10.33740565	10.12605259	10.06660493	10.06596386	10.1996903	9.998865867	10.18318888	10.33533593	10.36053813	10.08321997	10.12901473	10.32604428	4.34E-05	1.80E-04	0.101029011	0.166571844	0.297330742	0.503340678	-0.052636304	-0.198309765	0.214621802	0.651341986	0.222408535	0.318398851	0.04668523	0.139597859	0.450051712	0.53832766	7.10E-04	0.00371384
G16566	G16566	G16566	NA	G16566	reference	10.06895854	9.116811848	10.25779682	10.43236895	9.590732195	9.650632225	9.45122553	10.30839053	10.15052104	10.01105757	9.644331632	10.21143232	9.51344005	10.20449818	9.804923516	9.729095337	9.79108858	9.155339404	10.00387798	9.352715369	9.391365868	9.954558138	10.0439295	9.839795445	9.549521104	9.514683623	8.78E-15	2.48E-13	1.102987189	1.177685017	2.74E-12	3.73E-10	-2.48E-04	-0.001067665	0.994916015	0.999156672	0.2975248	0.422861876	0.011736168	0.052968593	0.680970956	0.790053961	2.20E-06	2.70E-05
G1661	G1661	G1661	NA	G1661	reference	9.031652191	7.614397408	8.923730828	9.652466635	8.595041524	6.828163531	8.009332788	9.694174799	8.833102759	9.089698262	7.178446851	9.697794569	9.240543909	8.669742372	7.771866518	8.678393503	6.769262112	9.270267829	7.000269111	7.261118872	9.899115669	6.973994553	9.017099366	6.873885824	9.072633301	7.128485437	0.045772437	0.077145643	-0.082315163	-0.657556102	0.421757368	0.627581259	-0.016884992	-0.601491427	0.462468647	0.832896812	0.086784345	0.709292847	0.386491445	0.566171228	0.457341099	1.792425293	0.027527302	0.072540807
G16676	G16676	G16676	NA	G16676	reference	8.753979634	8.304523586	8.864693701	8.629411857	8.163884575	8.274593128	8.31197988	8.667670134	8.729299319	8.975329761	8.226159683	8.83547609	8.56150834	8.880937459	8.371444192	8.326151662	8.438646543	8.322942973	8.356272204	7.923686077	8.193372168	8.44311553	8.53846243	8.465827718	8.28756685	8.432856787	6.03E-04	0.001838267	0.37181273	0.550667369	0.005364428	0.02868129	0.019808783	0.10374677	0.59945095	0.889826701	0.197137048	0.324019793	0.101202673	0.235768116	0.605865103	0.752749288	1.36E-04	9.29E-04
G1669	HMGN2_G1669	HMGN2	HMGN2	G1669	human_blastn	7.869228577	7.548281093	7.358265713	7.601614896	7.334731223	7.591704054	7.484060556	7.359194273	7.232118335	8.143868951	7.928803498	7.356057185	7.387517571	7.26449759	7.306295934	7.439102587	7.592494899	7.387242144	7.860291798	7.35839022	7.390876462	7.262776021	7.06636692	7.653368531	7.793954366	6.960378812	0.023358732	0.043530464	0.014567534	0.03454988	0.890984834	0.949803575	0.036017113	0.248722333	0.327460457	0.751535632	-0.236432008	-0.453614135	0.070986571	0.18420627	-0.242191289	-0.383436598	0.124556422	0.23074558
G16888	G16888	G16888	NA	G16888	reference	9.690347389	9.585391042	9.853783151	10.48240185	8.757212301	8.984280872	10.01371054	9.619472489	9.944147354	8.68272458	8.285770311	9.992196744	9.138855032	8.943371976	9.510654104	9.022620188	7.765815016	9.763765991	9.529883683	8.876241676	10.05327217	9.375055692	9.252197542	9.144293038	9.078909923	9.614828427	6.32E-06	3.22E-05	-0.073753044	-0.236866744	0.51262214	0.704727984	-0.042858667	-0.444589664	0.219084644	0.657000435	0.319750358	0.78639079	0.030235449	0.102669801	0.830473396	1.268279372	4.43E-04	0.002493049
G17055	G17055	G17055	NA	G17055	reference	7.624436805	7.587991984	7.470669826	7.624832571	7.33454349	7.907809873	7.392811279	8.033331618	7.64221985	7.666846618	7.991381596	7.473777503	7.474216076	7.976663542	7.575725527	7.595283277	7.848454954	7.732816532	7.396154433	7.23939229	7.495056675	7.474100594	8.039966955	7.814141006	7.670307645	6.730865156	0.459354756	0.529655295	0.16710079	0.354105243	0.156676342	0.334899718	0.013688807	0.098185936	0.694450197	0.925428888	0.147970298	0.299485338	0.234474036	0.413259492	-0.013026719	-0.021722581	0.930466751	0.957253441
G17058	MTMR3_like	MTMR3_like	MTMR3	G17058	human_blastn	8.053725985	8.048274023	7.949856111	8.021500788	7.932098906	8.038406088	8.025002488	8.002635816	8.062766774	8.099074107	7.967302891	8.195721711	8.034164133	7.780512743	7.782764488	8.047884612	7.891430591	7.715384472	8.184210321	7.9140125	7.916803128	7.792310115	7.934332801	7.953302432	8.148048764	7.678228194	0.639765705	0.692828901	-0.039467083	-0.064818136	0.659633374	0.814033029	-0.042565148	-0.150353846	0.309882861	0.740732215	-0.154969201	-0.216688943	0.141179864	0.29478583	-0.096714238	-0.12252212	0.403723542	0.549167505
G17073	G17073	G17073	NA	G17073	reference	8.347584668	8.241821564	9.089380718	8.821536607	8.433317007	8.227068832	8.450023836	9.038783848	8.304838493	8.213468484	8.192694937	9.077338691	8.101210995	8.369563927	8.831405138	8.549463028	8.029719172	8.348942612	8.339458476	10.13786188	8.414242974	8.564153682	8.919844979	8.586359439	7.960095462	11.23430785	NA	NA	0.138346431	0.487421148	NA	NA	-0.015965225	-0.228950919	NA	NA	0.084174826	0.29833695	NA	NA	-0.07496329	-0.191241017	NA	NA
G17242	EPS15_like	EPS15_like	EPS15	G17242	human_blastn	7.447937486	7.376725379	7.105286145	7.296060196	6.916978478	6.771699213	7.042598434	7.37761806	7.412821709	7.737512723	7.451211026	7.520248851	7.125383541	7.308216145	7.282146856	6.991679295	6.954385179	6.937564988	7.464960413	6.76582978	6.902365982	7.077874356	7.142338299	7.061353892	7.071682731	6.99260438	0.212944207	0.2799027	0.136668758	0.340479597	0.244475684	0.445740312	-0.013212873	-0.11657189	0.690068558	0.924125228	-0.008929328	-0.021528609	0.941178676	0.967880105	0.262010499	0.456515524	0.11655774	0.21926222
G17383	AACSP1_containing	AACSP1_containing	NA	G17383	human_blastn	5.960351735	5.956579927	12.26502657	9.427040636	5.922806158	5.93976903	5.586197658	11.44988066	11.81792885	6.274194476	6.161859331	11.7138963	5.783224012	12.2192397	9.384409046	6.03166841	5.926009303	5.861843251	5.954527731	6.191827907	5.942438177	11.68225964	9.51935635	5.722491535	6.135240603	6.723811606	2.43E-32	6.62E-30	8.005914866	8.587421981	4.98E-26	5.16E-22	0.025729227	0.842547233	0.292150399	0.730104683	7.911535686	8.200840796	5.50E-24	1.90E-20	7.56050658	8.052522596	1.37E-23	8.91E-21
G17416	SRSF3_G17416	SRSF3	SRSF3	G17416	human_blastn	8.098356761	8.138840614	7.716033229	7.771692003	7.399364761	7.449873905	8.296222289	7.71339462	7.478266678	7.84111679	7.841329455	7.397877637	7.917624047	7.654799696	7.798200623	7.635421861	7.594636261	7.728861945	7.788342625	7.444343629	7.789432337	7.922594858	7.271257177	7.449633541	7.454575763	7.887121092	0.001296086	0.003587856	-0.123752874	-0.24685695	0.259640693	0.463366339	0.127577251	0.502611942	0.023688776	0.265350619	0.202332182	0.359188372	0.104359794	0.240208256	0.310386305	0.44503605	0.043141796	0.102580504
G17812	G17812	G17812	NA	G17812	reference	8.217659455	8.54819293	9.186957636	8.046122097	8.49807398	8.265483709	7.57913902	8.67653226	8.428798234	7.943383463	7.539255786	8.511764663	8.180171858	9.084906273	8.725909415	8.288345436	8.072269484	7.919286207	7.613731802	7.933703916	7.649896891	8.57706255	8.601076613	8.181385822	8.18879084	6.266162389	4.06E-04	0.001301116	0.718966259	1.073665397	6.49E-04	0.005454744	0.045756743	0.393483831	0.210638497	0.6486316	0.500052264	0.923093182	0.003373624	0.021417246	0.809519975	1.156654861	2.18E-04	0.001385996
G17818	G17818	G17818	NA	G17818	reference	9.772466183	9.934809589	10.63281583	9.658311625	9.803815845	9.783285903	8.98929152	10.17274737	10.05881147	9.945228081	8.852752781	9.847607058	9.642700836	10.50711974	10.18568196	9.759456963	9.514943619	9.181718504	9.290604245	9.33211084	9.003626927	9.955858121	9.982197883	9.650206658	9.696668164	7.45599324	1.08E-04	4.01E-04	0.841151774	1.103063145	8.92E-05	0.001083681	0.04267618	0.325199624	0.247548531	0.689319264	0.369006306	0.698905364	0.012991931	0.057119316	0.779090775	1.066590461	1.34E-04	9.23E-04
G18045	G18045	G18045	NA	G18045	reference	7.486446134	8.154699314	9.911899492	8.553458483	7.467251215	7.590893398	6.624002621	9.618901637	9.531332855	8.068383306	7.354776198	9.077042311	6.655886095	10.17894518	9.585091201	7.754923913	7.586062737	7.706107848	7.144492067	7.916663053	7.829901129	9.957866735	9.423506676	8.055625287	8.222140235	6.726790143	3.35E-10	4.36E-09	2.821062644	3.170228644	4.93E-08	1.94E-06	0.027719927	0.574786259	0.321290246	0.74782577	2.435946721	2.840300148	1.02E-06	3.51E-05	2.392623977	2.789087514	1.31E-06	1.72E-05
G18072	THAP12_G18072	THAP12	THAP12	G18072	human_blastn	7.691702953	7.784078103	7.476726644	7.712353911	7.577913115	7.467365983	7.722740339	7.413260232	7.664384802	8.029658018	7.810982646	7.449119504	7.570023101	7.391474207	7.594899331	7.478794484	7.426890117	7.574271061	7.757353803	7.501100255	7.489419559	7.374040765	7.430237297	7.519525224	7.357095227	7.374041732	0.346770705	0.419679186	-0.146219848	-0.2566991	0.172002112	0.355775317	-0.031230094	-0.151938307	0.422635544	0.818617956	-0.224991246	-0.353871752	0.060399092	0.165906005	-0.057220264	-0.081023002	0.666597962	0.773865741
G18096	G18096	G18096	NA	G18096	reference	8.434289674	8.231925849	7.850938696	7.726141353	7.956164003	8.41218025	7.812190808	8.479882426	8.113101674	6.933216781	7.74336982	7.071915711	7.429560631	8.41849953	8.153010716	8.320775225	8.42764003	8.33108278	7.396464691	8.285964637	8.67094343	8.58461421	9.00765589	8.12870625	8.792042957	8.84784292	0.34597603	0.418864124	0.09369143	0.387774868	0.410538341	0.617234682	0.017907598	0.294796035	0.531751155	0.864460439	0.263396501	0.893856486	0.058300959	0.162169586	-0.011260032	-0.032360437	0.944778691	0.966466478
G18109	G18109	G18109	NA	G18109	reference	10.26005912	10.00819581	9.238412158	8.967964907	9.195065157	10.20972239	9.906840097	9.334184673	8.950735852	9.188783641	9.317396713	8.695248312	9.499978113	9.154151104	10.11748289	9.973140791	9.863745209	10.14310913	9.859512214	9.771671334	10.15894605	9.163060355	10.27993451	9.545398538	10.40406845	10.00237715	0.232568337	0.301341826	-0.18871344	-0.589427955	0.14091304	0.311958837	-0.008618759	-0.11671366	0.770744013	0.950236651	-0.014265182	-0.048358586	0.903902904	0.946541556	-0.324359445	-0.707754326	0.074667775	0.156222165
G18182	THAP12_G18182	THAP12	THAP12	G18182	human_blastn	7.794052552	7.908078053	7.651942261	7.643182783	7.725437352	7.622596128	7.651954761	7.703208858	7.646288145	8.035213588	7.847804184	7.572292379	7.648499223	7.430507479	7.477743471	7.618658139	7.634616779	7.537508559	7.734142386	7.71224872	7.583986776	7.540594977	7.577279761	7.600958253	7.477717978	7.506812478	0.521207651	0.587768923	-0.041234004	-0.072207734	0.663252613	0.816374721	0.019293314	0.082305847	0.624035518	0.898774134	-0.134702051	-0.20235139	0.222911952	0.400414795	-0.042388968	-0.05667597	0.732249997	0.822274233
G18437	G18437	G18437	NA	G18437	reference	6.655226918	7.849459197	6.793254571	6.887788211	6.651003008	6.899112017	6.369351776	7.178886101	7.162828717	7.115572585	6.959336861	7.076565265	7.074081285	7.291285761	7.418661918	6.688806949	7.098825258	7.734961269	6.750326625	7.672552902	7.112084868	7.054485264	7.284830418	6.802203438	6.471250815	6.985239931	0.194371535	0.259303784	-0.18813072	-0.635662644	0.14260056	0.314537872	-0.02060331	-0.301321545	0.488289006	0.847395441	0.116484714	0.419375152	0.336688422	0.519566667	-0.057800052	-0.152104311	0.724452269	0.818125999
G18683	G18683	G18683	NA	G18683	reference	10.29200755	10.31616013	10.38891679	10.54384589	10.04167556	9.850202569	9.800368848	10.08300621	10.91909489	9.438507054	10.01338273	10.80900687	9.930222791	10.47100634	10.37860488	9.571080632	9.575031336	10.2077464	10.2670395	9.712547286	10.0580735	10.19494888	10.67842571	9.859295825	10.02773652	10.45756719	1.39E-09	1.59E-08	0.191005899	0.343154599	0.09696045	0.241226059	-0.154568908	-0.509729811	0.013559134	0.197556866	0.424373143	0.628678828	0.002398845	0.016491264	0.494674601	0.643875284	0.001727642	0.007763529
G19170	BZW1_G19170	BZW1	BZW1	G19170	human_blastn	7.709461209	7.84094955	7.586004034	7.634344424	7.38164981	7.482626782	7.658627881	7.602555455	7.601702717	8.003998854	7.907405189	7.722427515	7.760339554	7.529359481	7.391438669	7.39723281	7.384217866	7.398339629	7.732084436	7.497749719	7.27727113	7.569569362	7.425384431	7.441580746	7.64639209	8.038364371	0.99542595	0.996098535	-0.008456904	-0.018428972	0.935158177	0.970060518	0.009282935	0.059295552	0.794732419	0.958217746	-0.018259402	-0.035042245	0.877416259	0.930269416	0.002604866	0.004085592	0.985553845	0.990617229
G19271	G19271	G19271	NA	G19271	reference	7.007654827	7.408084926	7.058249136	7.304612916	7.275548675	6.814436672	7.151878014	7.087269621	7.341026744	7.445008079	7.494918159	7.287558867	7.224963153	7.31939418	7.155870526	7.005035136	7.162129225	7.217748986	7.352588886	7.029262525	7.489281906	6.958157351	7.394263622	7.241804256	7.166756952	7.935133661	0.212153428	0.278934	-0.237075387	-0.409010719	0.049310184	0.148733977	-0.089847243	-0.393119225	0.059846596	0.407373381	-0.199356231	-0.340529091	0.103727397	0.239283919	-0.081427673	-0.121255376	0.560721999	0.689149697
G19822	G19822	G19822	NA	G19822	reference	7.654459614	8.444437686	8.504153209	8.486685365	8.310323894	7.657030779	7.387916787	7.865822567	9.196257744	7.294916258	8.430891565	8.329822716	7.688013104	9.306971797	8.007662335	8.243080905	7.922109508	8.213001682	8.34419628	8.854904856	8.30960483	10.00133026	6.129710134	8.848214899	8.785152784	6.610544009	0.221657048	0.289410405	0.350489455	1.579636452	0.028064931	0.099571917	0.04662693	1.133465617	0.114947877	0.525425328	0.200184263	1.181913295	0.10023037	0.23423991	0.141493265	0.646773894	0.364250652	0.509606816
G20218	IFITM2_like	IFITM2_like	IFITM2	G20218	human_blastn	9.114782805	8.926324151	8.821913724	8.922887834	8.98097605	9.224458132	8.6638448	8.957799355	8.633052474	9.598884564	8.980703312	8.830383674	8.710826288	9.013673812	8.33355092	8.780657526	8.814987579	8.795061412	9.062664437	8.668868602	8.6235053	8.607974918	8.835714459	8.966695808	8.847191821	9.02603741	0.0534533	0.087946415	0.120699735	0.240201841	0.269481387	0.473624261	0.050370133	0.274069438	0.208890278	0.64670377	-0.167758975	-0.29864372	0.168890217	0.333311418	-0.009657537	-0.014755366	0.945475884	0.966737202
G2027	G2027	G2027	NA	G2027	reference	9.455489106	8.718643443	9.876935304	9.73407867	9.18526812	9.482387414	8.798347143	9.957546607	9.686068162	9.544054225	9.405012962	9.895171356	8.62385547	9.448214598	9.646243842	9.566846856	9.451312353	8.606601973	9.843281096	9.166129713	8.985489987	9.742113808	9.532490214	10.13974186	9.113164108	8.713448809	2.48E-13	5.46E-12	1.367052119	1.467556586	7.43E-13	1.28E-10	0.009039989	0.049769303	0.80669706	0.961300253	0.041732082	0.07327637	0.718955533	0.828525123	0.425234133	0.562455311	0.005571761	0.020381951
G20370	POLR2L_containing	POLR2L_containing	NA	G20370	human_blastn	8.240554288	8.348786671	7.946394037	8.254205112	8.119502618	8.166958819	8.106946976	7.891016514	8.093540871	8.638197193	8.372405667	8.221134169	8.046894232	7.849173491	7.753027848	8.119957848	8.091088803	8.211479043	8.336881526	8.079260943	8.021656852	8.058763963	7.75246336	8.02063582	8.154329581	7.775389005	0.191402755	0.256022341	-0.117116968	-0.22255286	0.273515386	0.477408836	-0.005498629	-0.030563272	0.881233332	0.976354169	-0.259034082	-0.420286818	0.038629364	0.122580538	-0.197593949	-0.28167352	0.163497498	0.283109831
G204	G204	G204	NA	G204	reference	10.69957053	7.664668437	7.15617338	9.049944754	7.717043905	7.789303542	6.899913477	10.93713566	8.100326077	7.444582986	7.459066561	7.375721478	7.500133242	8.510996107	9.297952035	7.632767851	7.274126165	7.678612903	7.338344864	8.273847091	7.653972155	9.475117644	10.05646706	8.88228675	7.976244051	8.794515485	4.73E-07	3.16E-06	3.064830756	3.634292547	1.01E-06	2.59E-05	0.046913409	1.188564977	0.109557632	0.516599642	1.961973326	2.913681326	8.85E-05	0.001322752	2.313652254	3.073559299	3.05E-05	2.65E-04
G20647	G20647	G20647	NA	G20647	reference	6.005722948	7.055424879	6.374628332	7.24154746	6.416758222	8.143716837	6.209332871	6.976654882	7.541772666	7.010669314	8.26860215	7.992027432	6.777595692	7.25655727	6.686866226	6.535010977	9.050150034	6.223495894	6.579339892	7.614186666	6.204027897	6.437003599	7.831135749	6.483608436	8.199837926	6.771932072	2.00E-15	6.27E-14	0.004030335	0.016321002	0.970434421	0.986060997	-0.765906133	-1.619787226	2.09E-04	0.015584215	-0.01771406	-0.067228093	0.878761324	0.930898216	-2.571286899	-2.770816091	1.37E-10	5.81E-09
G20666	MALAT1_G20666	MALAT1	MALAT1	G20666	human_blastn	13.42058845	13.48560876	13.06167816	13.36842389	13.10632101	13.7342664	12.40592677	13.04969808	13.08967526	13.11150248	13.56920475	13.55029043	13.04400309	12.88532378	12.64232475	13.32846231	12.71418241	12.38497281	13.44313642	13.07951221	12.50312423	12.62005779	13.72198222	12.96199889	12.78554643	13.03653303	0.236557207	0.305707874	0.104837421	0.287983254	0.361027959	0.571152349	-0.045534644	-0.393429092	0.212054643	0.650383774	-0.074030103	-0.190671378	0.545318667	0.70411242	-0.136486081	-0.263091068	0.400112425	0.545723982
G20749	G20749	G20749	NA	G20749	reference	9.394468331	8.735504671	10.48350224	9.990425277	8.925061478	9.233263372	8.964073581	10.07339699	10.02416342	9.576588129	8.66705607	9.729394304	9.55057421	10.59594616	9.762616932	9.236082037	9.073869656	9.034902093	9.357639022	8.348729639	8.993407583	9.859590277	9.703629152	9.35407504	8.523655676	9.859488323	7.00E-12	1.22E-10	1.272996753	1.484465975	3.34E-07	1.01E-05	0.046955255	0.364568988	0.209211712	0.646852914	0.814731263	1.144531309	8.27E-05	0.001253235	1.807870637	1.908273493	4.20E-11	1.89E-09
G20898	G20898	G20898	NA	G20898	reference	8.333452465	8.128611854	7.44398925	7.836624195	7.906634282	7.900915468	7.785851726	8.391280947	7.52391445	7.663325112	7.191126545	7.522541163	8.039120365	7.783515034	7.859609263	8.027475443	7.934847671	7.889761986	7.432170981	7.571040665	8.183293421	7.962087305	8.526748799	7.563108245	8.067026354	5.563280401	0.439469854	0.510531597	0.004855427	0.014494732	0.964523758	0.983550416	0.017756592	0.179540223	0.582522446	0.882950395	0.185268724	0.465704392	0.154516076	0.314276664	0.228463278	0.439397374	0.176232886	0.298774543
G20909	G20909	G20909	NA	G20909	reference	9.685153092	10.06405955	9.824366977	9.879679887	9.794009332	9.352671362	9.653380368	10.02847069	9.410326209	9.927958399	9.369845815	9.359296739	9.572205055	9.777517592	9.475887662	9.463175242	9.531672665	9.732118571	9.928020905	9.056769281	9.691988079	9.718425196	9.74872034	9.298493035	9.483482193	8.420388121	0.010971572	0.022854267	0.032487249	0.063481137	0.746288726	0.868210756	0.065770833	0.299339385	0.128056476	0.546546515	0.080333451	0.136534552	0.486969544	0.653093566	0.503390229	0.63977483	0.001060325	0.005204728
G21247	G21247	G21247	NA	G21247	reference	7.085137937	6.902623807	6.891032103	7.397731026	6.917199193	6.979316508	6.702049754	7.004267539	7.108783579	7.104132417	7.194564428	7.563348996	6.873379096	7.211507173	7.52314286	7.317288907	6.80921727	6.832077679	7.329168256	7.038574279	6.798129075	6.850072352	7.200758205	7.114884758	7.018927056	6.979693549	1.59E-06	9.29E-06	0.246462318	0.402421816	0.037905361	0.123729497	-0.334353674	-0.626548506	9.77E-04	0.041826189	-0.153690167	-0.250870144	0.188496406	0.358558209	0.003130665	0.004482226	0.981291436	0.988922749
G21380	G21380	G21380	NA	G21380	reference	7.259542241	6.962255647	7.243337433	7.160682568	6.984613679	7.051910037	7.038970652	7.321252973	7.074231471	6.723665223	7.096411417	7.343011192	7.0247546	7.079345239	7.404661584	7.270343682	7.140866967	7.09250888	7.16648665	7.01958438	6.957936086	7.253268963	7.331077469	7.161740833	7.15638398	6.634223855	0.012741536	0.025966274	0.296362682	0.419309708	0.009874239	0.046027984	-0.013704919	-0.05595217	0.728954587	0.938775656	0.205505348	0.298830199	0.066551871	0.176527645	0.199402562	0.257093367	0.112356044	0.213215286
G21816	SMCO4_G21816	SMCO4	SMCO4	G21816	human_blastn	9.899177002	9.952899492	9.403800285	9.791210197	9.84926369	9.558975257	9.695297444	9.635165856	9.682811814	10.18637433	9.850390236	9.976539904	9.732793902	9.426410945	9.568478656	9.559409251	9.484634914	9.593349801	9.954682452	9.777769933	9.755343537	9.742398529	9.756736044	9.647907678	9.795908326	9.271279184	0.451032851	0.521451719	-0.095765117	-0.16885605	0.340834394	0.550003794	-0.041884162	-0.18352314	0.301299132	0.735748331	-0.211568514	-0.322370364	0.069028532	0.181031822	-0.06753185	-0.092581244	0.599137012	0.721232397
G21834	G21834	G21834	NA	G21834	reference	7.116399751	6.052272184	6.218893355	6.671545566	5.643272437	6.335239079	5.981115341	6.75083173	7.071707749	6.40699624	6.219908646	7.097865172	5.822505922	6.251813607	6.948239234	6.812425869	6.353549456	6.182797561	6.038214778	6.152378104	6.297990899	6.785009193	7.046405067	6.881730981	6.428445914	6.123509632	7.83E-06	3.91E-05	0.908297066	1.381278881	3.54E-04	0.003368464	-0.053128968	-0.552382733	0.146323993	0.571137364	0.188181921	0.555733547	0.148088403	0.304187136	0.329142228	0.692164677	0.070017318	0.148530702
G21874	G21874	G21874	NA	G21874	reference	7.308073477	6.376840188	7.422357483	7.180447012	6.71340624	6.837896633	6.918428204	7.048460645	6.966780557	7.76889519	7.138089606	7.272052766	6.649597913	6.291649945	7.290534161	6.739145766	6.618540745	7.245506809	7.05569379	6.951161603	7.306098153	7.431237646	7.657561573	7.711086095	6.324092211	6.304870594	0.159516425	0.220229961	0.115731027	0.432793145	0.322656595	0.531539953	-0.014448565	-0.217077379	0.619204052	0.897487918	-0.054533943	-0.202891496	0.642141415	0.774709653	0.281821853	0.686719323	0.114966248	0.217012741
G22095	BTF3	BTF3	BTF3	G22095	human_blastn	9.687879987	9.494424497	9.462833869	9.441500261	9.518465999	9.830051857	9.712147728	9.322955509	9.07522256	9.763899637	9.613030281	9.368151214	9.430347466	9.223716546	9.162822176	9.643645166	9.471685457	9.416723333	9.626366665	9.396697761	9.518684607	9.228005183	9.138254037	9.48726412	9.64203222	9.464726464	0.001801659	0.004789178	-0.105194072	-0.168272178	0.269768236	0.473854169	0.068366897	0.235515891	0.125037733	0.541012597	-0.214335523	-0.300052073	0.049181245	0.144191734	-0.233897801	-0.291545916	0.054174133	0.122118556
G22282	G22282	G22282	NA	G22282	reference	8.026383932	8.280872298	8.215564493	8.333077217	9.350819276	8.928173953	6.868978271	8.591446404	9.474744268	8.743818262	9.39805752	9.141693704	8.209936821	8.959878377	8.133971326	8.957855346	9.189666819	8.45983847	8.983822106	9.36319176	8.546364426	9.446843596	9.121021844	9.06205325	9.434437224	9.053041075	0.00740224	0.016258267	0.319102737	0.92610696	0.037970846	0.123865248	-0.017533241	-0.267820104	0.547658709	0.870558472	-0.102628903	-0.381673162	0.391355151	0.570309087	-0.313359622	-0.759404596	0.085396596	0.173359467
G22369	G22369	G22369	NA	G22369	reference	7.885030599	8.059828841	7.682698057	8.495113426	8.135122328	7.97138492	7.509126517	8.168094398	8.442394649	8.097025595	7.986757012	7.93345515	8.144430488	7.9344277	8.672755609	8.19964247	7.949661692	7.834235075	7.895393583	8.029738679	7.572028815	8.060778053	8.288427327	8.043659196	7.315296287	7.973157315	0.002926067	0.007257067	0.092140999	0.205626933	0.400881296	0.608571738	-0.188608798	-0.642735945	0.008430623	0.154690732	-0.082883149	-0.167704694	0.493214568	0.658063761	0.083710771	0.136812035	0.575082262	0.700490872
G22374	SLC28A3	SLC28A3	SLC28A3	G22374	squirrel_blastn	7.37135088	7.418275758	7.887155573	7.962500316	7.913982308	7.789296797	7.429871691	7.683314284	7.512823168	7.469825778	7.725764826	7.543291227	7.640971193	7.861710777	7.938487191	8.152825162	7.962478849	7.855347112	7.782847266	7.895545199	7.799480694	7.82276913	7.547316381	8.080831745	7.995355643	8.149961878	0.223053772	0.290940923	0.095300312	0.200948771	0.379107412	0.588354273	0.011477085	0.07363064	0.747865514	0.944581114	-0.125071363	-0.235133568	0.3018766	0.485428061	-0.149352748	-0.229568653	0.310083841	0.455009084
G2240	G2240	G2240	NA	G2240	reference	8.563636853	8.868915146	8.125740214	8.526750011	8.202728643	8.195435475	8.457564582	8.65817041	8.40090422	8.302790762	8.557433979	8.232075325	8.777619361	8.359132399	8.58060124	8.264475041	7.971338259	8.582935039	8.530397618	8.292281289	8.674828771	8.250830665	8.37264131	8.462649442	8.272468702	7.986700189	0.004920565	0.011394125	-0.247924629	-0.373426786	0.02799879	0.099434019	0.003715957	0.01644731	0.923574214	0.984814464	0.080879481	0.125297041	0.464827991	0.63513116	0.167037425	0.221778771	0.193641294	0.320169513
G22588	G22588	G22588	NA	G22588	reference	8.024024674	7.96609686	8.031887993	8.128308401	7.88991199	7.775340115	8.001132773	8.032797402	8.020901244	8.374370118	8.100305262	8.008046406	8.106322442	7.925682419	7.894507479	7.963107922	7.720725835	7.757707661	8.083016845	7.803974955	7.98924076	7.767565942	7.818796787	7.984123443	7.86020509	8.083944498	0.310037728	0.382729356	-0.013373097	-0.023303552	0.885655869	0.947532961	-0.009652105	-0.040014724	0.806214825	0.961232008	-0.125470654	-0.186253261	0.250618758	0.431850212	0.127501639	0.167240321	0.303273224	0.447995656
G22991	G22991	G22991	NA	G22991	reference	7.14438355	6.749063727	6.456064204	7.062785084	6.160342907	5.960836066	6.472149076	7.075521285	7.142641909	6.150920483	6.023899406	7.642746103	6.636455721	6.827836946	7.263391189	6.022434792	5.807662191	6.655920847	6.439809498	6.175298199	6.769620742	7.264942963	7.246176364	6.271539219	6.378261969	5.943953826	6.11E-20	3.75E-18	0.307786367	0.619858168	0.030326156	0.105500421	-0.081926571	-0.515920009	0.068662237	0.433508779	1.427556545	1.584262486	7.20E-08	4.01E-06	1.805866835	1.912224789	1.05E-10	4.56E-09
G23124	G23124	G23124	NA	G23124	reference	8.000753808	7.734283323	7.911597067	7.925205472	7.557140782	7.429334885	7.017282163	8.08323594	7.894198399	7.940589861	7.753256451	7.999666132	7.837961972	7.761021922	7.618256291	7.859807578	7.698428383	7.744763272	7.970428171	7.429971125	7.675559142	7.863905911	7.659922302	8.12024538	7.774383962	6.95051575	0.059141713	0.095695667	0.302407057	0.518647447	0.022272714	0.084178353	0.030789356	0.187715533	0.407894406	0.811277266	0.038392875	0.073306492	0.745941663	0.846265837	0.35104592	0.502879632	0.026049596	0.06954833
G23499	G23499	G23499	NA	G23499	reference	10.45883652	9.915664185	10.91146278	10.77265849	10.10494476	10.13287107	9.336895116	10.71584445	10.81296335	10.03348959	10.27112692	10.97410733	10.30286588	10.64780447	10.16808509	10.12870367	10.69917785	10.19146962	10.09930227	10.00391087	9.954024114	10.66433411	10.78357588	10.7669052	9.95060407	9.853098242	1.23E-04	4.53E-04	0.736746892	0.983035908	1.79E-04	0.001940926	-0.008621544	-0.066223378	0.800454667	0.959104621	0.310215123	0.583401272	0.026083713	0.093178431	0.40656886	0.618202682	0.017463976	0.050746658
G23509	G23509	G23509	NA	G23509	reference	7.047670909	7.477972734	6.398363792	7.967703664	6.980240599	6.853600028	7.134918698	7.128409514	7.414036441	6.75388041	6.384216881	6.953970852	7.398624729	6.691159326	7.559358105	7.222413115	6.567402969	7.359663293	7.176643531	7.094634869	7.757759278	6.924279666	7.46159383	6.702073033	6.951027818	6.110045326	5.99E-05	2.39E-04	-0.593650475	-0.9746387	0.002104485	0.013940702	-0.512169563	-1.090542941	5.89E-04	0.030974799	-0.066522747	-0.174259992	0.585798272	0.73495954	0.046499097	0.092779292	0.771128138	0.85263283
G23600	G23600	G23600	NA	G23600	reference	9.256852275	9.269891761	9.006687497	9.113349379	9.27138145	9.545639386	9.065060931	8.750726676	8.955204729	9.62539904	9.451615771	9.348501737	9.003447442	8.735545455	8.880402258	9.146855745	8.901364631	9.021731619	9.464533573	9.387376914	9.129762606	8.857608035	8.791789985	9.079854779	9.30700473	8.498202776	0.006008312	0.013546796	-0.123253741	-0.230768161	0.249726979	0.452608321	-0.025561537	-0.135536507	0.50021885	0.850779386	-0.389061018	-0.578401859	0.003886334	0.023851881	-0.455481689	-0.591310581	0.002933401	0.012019988
G23717	UBE4A_G23717	UBE4A	UBE4A	G23717	human_blastn	7.192487254	7.067758736	7.564840693	7.266984756	7.543063281	7.536695734	7.66795724	7.645501757	7.297344966	6.523999888	7.218736245	7.171644625	7.270554947	7.484267168	7.630328433	7.571464319	7.541136771	7.445044808	7.258009838	7.585526097	7.518485512	7.549434304	7.571499208	7.48378106	7.420938614	7.622317593	0.91849928	0.933945392	0.052070885	0.137718901	0.634937049	0.795647575	0.017785306	0.154548366	0.595414237	0.888992194	0.113466456	0.265858914	0.360884332	0.541906291	0.027335472	0.050467776	0.860970529	0.913486999
G23728	G23728	G23728	NA	G23728	reference	9.268381883	9.844576741	9.218037588	9.316557632	9.38992703	9.223915036	9.29576522	9.558926247	9.613826697	9.646189975	9.545559059	9.294755436	9.353490021	9.524956894	9.518266388	9.03793724	9.295314848	9.319825844	9.395268554	9.351128676	9.316212878	9.34457324	9.234332524	9.276522101	9.368838373	8.999069738	0.961332233	0.96814953	-0.04304464	-0.079062823	0.659851323	0.814033029	-0.003496865	-0.016484037	0.927063727	0.984814464	0.024469645	0.039378162	0.826814679	0.900877758	0.031257607	0.043263016	0.808618639	0.878992286
G23851	G23851	G23851	NA	G23851	reference	8.117632964	8.361096693	8.067080151	8.089601963	7.91524727	7.209348427	8.071198563	8.514057772	8.055750933	7.902694698	7.21152902	8.398757166	8.106789509	8.218323082	8.284171078	7.981345396	7.134120629	8.061576822	7.590264229	7.369390081	8.187920069	8.230188579	8.2095593	7.788207039	7.06799786	7.746340871	5.16E-30	1.19E-27	0.057874618	0.098048465	0.53703365	0.721917512	0.005525777	0.022311175	0.888765021	0.978840644	0.487835974	0.619009786	1.22E-04	0.001706012	1.769175197	1.79937611	7.15E-27	7.42E-24
G239	MOSMO_G239	MOSMO	MOSMO	G239	human_blastn	7.710396496	7.584967929	7.520797506	7.58160455	7.532167167	7.453709027	7.802619856	7.395654991	7.474557896	7.47677119	7.382729463	7.620579301	7.705776401	7.475798484	7.496854788	7.472025823	7.451307782	7.61095016	7.508884268	7.457501087	7.612331445	7.415603366	7.573059905	7.540661869	7.376246179	7.310693655	0.004590839	0.010755533	-0.21553833	-0.272881956	0.015829466	0.065017461	-0.02910856	-0.079531361	0.493936554	0.848962451	-0.004129911	-0.005250699	0.96382337	0.980468735	0.129559702	0.152001393	0.192580602	0.318830756
G23915	G23915	G23915	NA	G23915	reference	7.994518391	8.167693071	7.948424888	7.551199105	8.366484384	7.989471678	7.989494802	7.900996467	7.635487211	7.841187883	8.048522056	7.67696108	7.899173177	7.595026632	7.622093744	7.975806564	7.931663957	8.022209445	8.214082953	8.116603998	8.084363745	7.755733106	7.704069154	8.122340484	8.053968989	7.827214474	7.74E-07	4.92E-06	-0.207946335	-0.30418483	0.045443589	0.140303879	0.128825584	0.364213435	0.019857066	0.241901529	-0.329453152	-0.440070935	0.00383213	0.023577265	-0.239017592	-0.297760939	0.049729964	0.114181749
G24015	G24015	G24015	NA	G24015	reference	7.733192585	7.672362206	7.446334599	7.625705513	7.531738651	7.683201339	7.640150945	7.331172447	7.465113131	7.686551611	7.458424946	7.389957782	7.862854962	7.391057012	7.545826081	7.594852238	7.707664371	7.596815825	7.544910113	7.560319442	7.609161342	7.303740455	7.54497985	7.564600078	7.609433583	7.56598547	0.070771446	0.111485729	-0.292078487	-0.392505741	0.006912981	0.034976511	-0.031937888	-0.115093352	0.437672657	0.826325338	-0.16551126	-0.23054406	0.116560856	0.258755116	-0.220242268	-0.271981076	0.062415975	0.136052454
G24032	G24032	G24032	NA	G24032	reference	8.310778604	7.953106518	7.769242	8.032356001	7.172500408	7.242768304	8.012546467	8.136290831	8.281065757	8.007611502	7.759979412	8.031747407	8.012022708	7.516153483	8.331021257	7.57855767	7.30498615	7.781848979	7.86267141	7.095641857	7.66883843	7.784566014	8.049227082	7.592890873	7.447811362	7.590693984	4.32E-05	1.79E-04	0.036883924	0.089878941	0.731647934	0.859486864	-0.044467096	-0.30832146	0.239104957	0.682677248	0.228623465	0.458253564	0.081945659	0.203091238	0.683154167	0.941900499	3.48E-04	0.002035923
G24067	G24067	G24067	NA	G24067	reference	7.483555773	6.985438488	7.00486667	6.992398835	6.206068513	5.841994107	7.238501816	7.264238628	7.427329801	5.801604913	6.117907697	7.344116838	6.618760977	6.698931677	7.612842231	6.370198534	5.731148848	6.743819528	6.022040843	5.923710161	6.863324305	6.866939573	7.340298724	6.307379556	5.782464754	7.034768455	2.44E-27	3.62E-25	0.144401621	0.362378892	0.223553607	0.420995503	-0.050839138	-0.397073188	0.180450164	0.618238623	1.854982172	1.961400536	2.10E-10	2.86E-08	2.639861057	2.748914985	6.83E-18	1.54E-15
G24079	G24079	G24079	NA	G24079	reference	7.948223658	7.545486141	7.563628037	7.508539323	7.702376622	7.691027059	8.023425407	7.855944401	7.575379485	7.146704083	7.681774738	8.085443282	7.691280065	7.40086843	7.642667699	7.811417705	7.590747771	7.689468578	7.787979063	7.553025277	7.736665189	7.347553234	7.688588045	7.798838516	7.643311251	7.377605792	0.915386002	0.931560487	-0.076323516	-0.169453283	0.479879848	0.678432066	-0.017975175	-0.121948648	0.612619105	0.894241681	-0.026301248	-0.052976031	0.825764986	0.900483328	0.01806565	0.029356566	0.902319378	0.939568601
G24222	G24222	G24222	NA	G24222	reference	8.498220835	7.833319976	6.515928526	8.918978565	8.52569648	7.684265047	6.978368419	6.399428361	8.587223943	8.144827758	8.1909076	8.414709263	8.122764052	6.769832838	8.489928136	8.207810048	7.967975797	7.44318913	8.361731724	8.232036867	7.634018641	7.86242339	8.264755208	7.724531405	8.03820273	5.96165465	0.004645908	0.010847776	-0.086922556	-0.383134786	0.440181106	0.64372373	-0.55192519	-1.707490963	5.66E-04	0.030535765	-0.464334944	-1.290743905	0.009193856	0.044114968	-0.452864032	-1.104599096	0.024723755	0.066678245
G24327	G24327	G24327	NA	G24327	reference	13.82146636	13.03357623	14.21591516	14.53817095	13.24934814	13.41950699	13.17492003	14.63258953	14.38307055	14.1027369	13.73140846	14.24567553	13.84034756	14.71887529	13.84187813	13.27906162	13.7542595	13.36739823	13.32705722	13.34442639	13.03111812	14.2972509	14.30313989	13.73100381	13.97644051	14.05317959	4.20E-10	5.36E-09	1.195361877	1.355173717	5.13E-08	2.00E-06	0.002857874	0.020572362	0.934090334	0.986222069	0.721411259	0.986774041	7.30E-05	0.001133009	0.703723222	0.934233395	1.53E-04	0.001027511
G24346	G24346	G24346	NA	G24346	reference	6.329167133	6.393726763	8.872137562	8.506935503	7.020072634	7.199231068	5.779522205	8.979062412	8.536146526	6.056939054	6.016772349	8.480578765	6.631676073	9.739376594	8.67728969	7.942754513	6.624303999	6.397421051	6.483601087	7.262419838	6.684837663	9.349969028	8.274071373	6.783150971	6.551685446	5.147804492	3.23E-10	4.22E-09	3.831290919	4.222727107	1.05E-09	6.91E-08	0.031510548	0.80315381	0.242237568	0.684536727	2.381938927	3.023737521	1.14E-05	2.60E-04	2.851203435	3.367094473	8.58E-07	1.22E-05
G24381	G24381	G24381	NA	G24381	reference	7.554332801	8.623710756	7.553817996	8.120029003	8.610580662	8.007733579	8.349419573	10.24656258	8.196412851	7.211664359	7.24106096	7.911831854	8.807795375	8.010141699	8.915881866	8.095163362	8.522578201	9.215017771	8.135990422	7.741351685	9.684439954	7.77744894	9.235560339	8.396540051	8.898412635	7.8145938	0.216578028	0.283959076	-0.102457262	-0.654424268	0.347431384	0.556877705	0.003236506	0.09517063	0.891381496	0.979500914	0.104078336	0.676290546	0.3320378	0.515652019	0.197066133	0.837436176	0.225950315	0.35976454
G24477	G24477	G24477	NA	G24477	reference	7.516590759	7.679478039	6.348878332	6.98678365	7.86445403	8.057941025	6.762477296	6.502197869	7.527609539	7.634821141	8.130698055	7.540128429	6.698764652	6.438213415	7.33075621	8.101942287	7.751228077	6.904067414	7.654794963	7.966020256	7.629883451	7.404200857	7.593768572	7.735962605	7.826585359	7.361140825	9.34E-07	5.80E-06	-0.145055375	-0.451682875	0.230692156	0.429523272	-0.192980923	-0.99371618	0.008236731	0.152210684	-1.215510108	-1.576507259	2.59E-05	5.04E-04	-1.708681472	-1.917385832	2.49E-07	4.25E-06
G24547	G24547	G24547	NA	G24547	reference	7.867235069	7.675498961	7.92920869	8.239870945	8.272501998	8.244440439	6.814352555	8.215934549	8.533113048	8.424494884	8.505375146	8.559712331	7.182064392	7.611763136	7.78266574	7.903292446	8.310102505	7.624467692	8.512515862	8.318217639	7.573243634	7.432818756	8.334978178	8.477533699	8.502318522	7.830899687	5.41E-08	4.52E-07	0.409761833	0.76092971	0.010550819	0.048335791	-0.17802598	-0.756151058	0.010277922	0.172134444	-0.410011691	-0.776893921	0.008326636	0.041223607	-0.552785021	-0.850047166	0.003607709	0.014286143
G24560	G24560	G24560	NA	G24560	reference	6.219908613	9.775145907	8.438892074	10.34535848	9.4508049	6.180333441	6.515513073	9.265702005	11.94908117	8.688702057	8.618729506	11.02673669	6.149661882	10.31991688	11.42203911	6.396705277	8.64152477	7.52419193	6.192471182	6.799530327	7.410413183	11.22504814	7.592579637	7.547768082	7.747340919	5.849494117	0.002326548	0.0059657	0.27482001	2.498931248	0.037101972	0.121681791	-0.019837088	-1.228566074	0.305182942	0.738243339	0.184045726	2.045127723	0.088006117	0.214118614	0.463310122	2.681909375	0.024100729	0.065372124
G24897	G24897	G24897	NA	G24897	reference	14.03759879	13.88391579	13.78774086	13.73689001	13.64988222	13.80369234	13.42630953	13.67318325	13.65572028	14.13487169	14.07941191	13.69952939	13.61208084	13.60469263	13.5280374	13.70641586	13.67877639	13.45567431	13.87806767	13.49034961	13.5826127	13.59988949	13.36017878	13.7558397	13.78195008	13.67672006	0.11872804	0.172075156	0.14536459	0.231731458	0.149956682	0.32527912	0.062527672	0.230843726	0.151581791	0.578642644	-0.064252409	-0.095958304	0.551043557	0.7085041	-0.027227539	-0.035869464	0.822216366	0.888158446
G25155	COX14_like_G25155	COX14_like	COX14	G25155	human_blastn	9.28084142	9.017046425	8.877011601	9.365140769	9.01599182	9.100256759	9.111876841	8.871904512	8.608295752	9.278976367	9.259385255	9.001503319	8.788799047	8.867549664	8.819611005	8.9343224	8.654514826	8.845428683	9.164046955	9.0095914	8.841857093	9.022281132	8.668971683	8.938500925	8.729753394	9.191989727	0.77639714	0.811218418	0.062264088	0.122875974	0.544618178	0.728006404	0.024271428	0.130843113	0.519810876	0.859542626	-0.056185382	-0.098164304	0.628305966	0.765233014	0.025656642	0.037723877	0.85145412	0.908049765
G25245	LINC00938_containing	LINC00938_containing	NA	G25245	human_blastn	7.658483433	7.367902314	7.701476943	7.44358669	7.414316151	7.611669793	7.54575735	7.39293473	7.269113658	7.574616035	7.701465298	7.610781198	7.390413429	7.334706729	7.308867403	7.580309813	7.496286008	7.359174009	7.620904271	7.384438331	7.354362211	7.527429884	7.292732289	7.359636776	7.350345926	7.990671253	0.372075874	0.444851873	0.14525396	0.233479605	0.152527224	0.329015758	0.068792908	0.255389133	0.121341912	0.538506677	0.031264021	0.047550867	0.773293452	0.864151473	0.02546151	0.034035106	0.836783013	0.898583955
G25348	G25348	G25348	NA	G25348	reference	8.479260417	8.687007679	9.038803538	8.508706517	8.466684148	8.85507817	8.397943209	8.459455325	8.412910463	8.724565289	8.912383659	8.714243178	8.394545178	8.476471473	8.767939823	8.591353412	8.693900931	8.66829757	8.534798667	9.044243607	8.605815922	8.86639294	8.631372763	9.340848033	8.99723282	8.374057791	0.106958194	0.157984576	0.115330592	0.237139631	0.293623332	0.498933466	0.02246615	0.139283103	0.538000913	0.867478091	-0.055112351	-0.104723114	0.642461185	0.774815755	-0.217127097	-0.324710852	0.146378638	0.260248215
G25356	G25356	G25356	NA	G25356	reference	8.529401817	8.173211721	8.632186146	8.417412762	8.063117511	8.041953023	8.372729882	8.274070542	8.47034681	8.571726205	8.184604017	8.533229386	8.386490163	8.365241055	8.059576063	8.052117353	7.930778148	8.219293091	8.387193042	7.94066191	8.110769333	8.121524576	8.157481685	8.147933942	8.193431197	8.288596321	0.054520081	0.089347088	0.112773208	0.205030534	0.27964123	0.483899287	0.01292849	0.064985867	0.732424185	0.939858408	0.118064563	0.194326568	0.30652915	0.48971917	0.419062781	0.539267015	0.004467261	0.017064148
G25358	MRPS35	MRPS35	MRPS35	G25358	squirrel_blastn	7.583089871	7.288584314	7.777897228	7.412633872	7.462882865	7.197191736	7.472729356	7.487038955	7.729219663	7.85942212	7.217100048	7.760581953	7.572277815	7.507591796	7.297701041	7.203303776	7.265690951	7.259591826	7.487860181	7.318840985	7.30881367	7.417584846	7.292038972	7.374728093	7.376768581	7.788823712	0.032376261	0.057502947	0.15061749	0.259320293	0.157765535	0.336464781	0.003973691	0.019254796	0.916648205	0.984755099	0.042797247	0.069704874	0.704103679	0.81929889	0.399775031	0.51168588	0.005560569	0.020350929
G25561	G25561	G25561	NA	G25561	reference	8.460938966	8.798117623	9.711827547	8.589931001	8.06215967	8.061537355	8.433619884	9.683410744	7.827545533	8.854760209	9.281070064	7.196732335	9.504459075	9.869081407	7.646216478	7.808997984	9.076572956	9.054087684	7.837514821	8.712191411	8.302718779	8.882099634	8.49679992	9.272078716	9.385441795	10.96642283	0.019172404	0.036746221	0.135088699	0.610891546	0.253594608	0.456706379	0.558835546	1.861350013	5.21E-04	0.029514072	0.311622539	1.132096029	0.034514857	0.113268606	0.177306918	0.561399014	0.2901832	0.433789363
G25564	G25564	G25564	NA	G25564	reference	8.572855321	8.744940857	10.12901016	8.577624848	8.36689615	8.301523842	8.80660591	10.0196987	8.132925951	7.676431802	9.153263786	7.46345629	9.700402048	10.37496667	7.999292484	8.155740411	9.372535402	9.507141773	7.748451474	9.230630034	8.700904958	9.329375386	8.999610478	9.569457687	9.526346925	11.35967366	0.010160182	0.021443528	0.165824965	0.770091717	0.1768146	0.36218869	0.575743886	2.001104063	4.60E-04	0.026926554	0.581754929	1.600551222	0.005039689	0.028933443	0.270799562	0.868917946	0.124471443	0.230633681
G25565	G25565	G25565	NA	G25565	reference	10.68590825	10.93026724	11.68766368	10.68341232	10.01802596	10.11916684	10.59347236	11.78627041	9.83083154	10.94746893	11.54021862	8.989349352	11.61817484	11.94331647	9.63490231	9.733790188	11.21735824	11.18901665	9.937014784	10.63239887	10.42260601	10.84217723	10.51277491	11.34489052	11.51915369	12.69986538	0.018863062	0.036240431	0.109259217	0.509361373	0.340198158	0.549351138	0.501177288	1.813139978	6.91E-04	0.033810266	0.303099749	1.111021594	0.037531496	0.120163377	0.136118852	0.437930107	0.408349517	0.553814684
G2557	MAST2	MAST2	MAST2	G2557	human_blastn	7.647772159	7.224191628	6.74443701	7.637037997	7.307806688	7.612769191	6.865103427	7.190370064	7.64088522	8.225154843	7.886450777	7.090090714	7.320850067	7.307136482	7.401611087	7.45033611	7.259645501	6.843975368	7.821173025	7.46194936	7.237729721	7.065269446	7.150363408	7.604551139	7.273446444	6.854096081	0.003115729	0.007659655	0.09212266	0.24952314	0.41595735	0.622255389	-0.026693968	-0.241290047	0.430514515	0.823154269	-0.443528791	-0.837556641	0.005923392	0.032371007	-0.284813969	-0.506339882	0.094615964	0.186870585
G2560	RPN1_containing	RPN1_containing	NA	G2560	human_blastn	9.916138266	10.27159026	9.618959095	9.838010888	10.08543732	10.44949038	9.982055048	9.761122131	9.952790111	10.10337864	10.2283351	9.786680741	9.881543361	9.764823878	9.807772547	9.953364232	10.3170163	10.19406054	10.1484458	10.30464884	10.04510194	9.730503616	9.803028283	9.917890599	10.37633496	9.425069473	2.80E-16	1.05E-14	-0.384162731	-0.441029719	2.70E-05	4.13E-04	-0.038145821	-0.093651427	0.376952415	0.786841177	-0.334845457	-0.391748131	2.00E-04	0.002477909	-0.776384307	-0.820895096	3.15E-15	3.67E-13
G25607	TPM1	TPM1	TPM1	G25607	squirrel_blastn	7.748162168	7.265310923	7.426763674	8.098415151	7.447095976	7.564111138	7.326892576	7.604675924	7.721087853	7.950505165	7.67577521	7.807127298	7.261763668	7.171350068	7.635451859	7.665340001	7.575728853	7.241390068	7.80136142	7.436506554	7.279807554	7.53882176	7.675925044	7.56585065	7.504906986	7.899582524	1.30E-05	6.12E-05	0.294526994	0.44882462	0.015606156	0.064406458	-0.159419885	-0.462919512	0.011410949	0.183163142	-0.188314248	-0.295485785	0.106659139	0.24366137	-0.050728866	-0.07093371	0.698361655	0.797786807
G25776	G25776	G25776	NA	G25776	reference	7.656472116	7.387154979	7.425274414	6.879731738	6.970055661	7.178288651	6.774855814	7.290135872	7.881721941	6.826505542	7.524975463	7.97305719	7.283679981	7.697837876	7.336992465	7.168442548	6.650098907	7.394123069	6.214859697	7.367127017	6.599009861	7.917529294	8.030507405	7.891033373	7.23775018	7.282522846	0.059026687	0.095598459	0.275210725	0.865349265	0.057719888	0.167429266	-0.008891579	-0.142885428	0.753274362	0.946182927	0.256974068	0.848141456	0.063116651	0.17097735	0.260633238	0.666635249	0.140443608	0.252423524
G2581	TUG1_G2581	TUG1	TUG1	G2581	human_blastn	8.476203542	8.364279065	8.7669498	8.445694368	8.81457563	8.926357278	8.544611748	8.911950163	8.344843551	7.591395196	8.283055956	8.684842826	8.551592106	8.735699254	8.693816818	8.724522434	8.725104318	8.725025479	8.185694411	8.978815434	8.838089037	8.997212953	8.671828738	8.657809753	8.550639023	8.781403564	0.493032388	0.56163268	0.105917958	0.261917773	0.350372479	0.559247342	0.042493147	0.323375875	0.249379595	0.690988664	0.223508979	0.47507624	0.09104573	0.21864051	0.059081626	0.105981357	0.703309636	0.801333111
G25967	G25967	G25967	NA	G25967	reference	7.440879589	7.371344122	7.368056064	7.624403637	6.922757351	7.452572386	7.034806508	7.275679423	7.575886978	7.328043629	7.394935438	7.51409081	7.480572764	7.600920012	7.740241477	7.812815575	7.588227395	7.759929374	7.133172765	7.439463408	7.438063972	7.974301434	7.805257545	7.413075029	7.338351689	7.118509976	0.209618444	0.276196544	0.11948964	0.265318675	0.288886704	0.493771841	-0.018138439	-0.129038784	0.605539524	0.890285177	0.210947617	0.411549788	0.1015283	0.236165931	0.104733123	0.172606017	0.487851944	0.627506423
G26129	CTSB_containing	CTSB_containing	NA	G26129	human_blastn	8.829801307	8.990956789	9.002353409	9.062424069	8.661825907	8.842333621	8.481132012	8.934515978	9.177222079	9.603944105	8.996592276	8.904795458	8.856127372	9.19757882	8.802645761	8.549627116	8.932497824	8.883436021	8.89035802	8.719651317	8.487448922	8.888110172	9.072756224	8.760665679	8.980808857	8.693166808	0.545432259	0.608927011	0.140379675	0.287451374	0.213923277	0.408951247	-0.013567894	-0.087897113	0.70383779	0.929889612	0.002406873	0.004688993	0.983816222	0.991516634	0.070166411	0.110616291	0.629807793	0.746708301
G26277	G26277	G26277	NA	G26277	reference	7.703517901	7.41930493	7.777579912	8.213615952	7.039316808	6.326773042	7.162967623	8.289648993	8.272473445	7.074716309	6.31671675	7.777974282	7.596587623	8.027338814	8.446935794	6.94195864	6.20823326	7.358826981	7.344161926	6.680533298	6.977563323	7.330322567	8.353753425	7.120859194	6.620784643	7.594663569	6.57E-31	1.62E-28	0.535922466	0.83687376	0.002185555	0.014268043	-0.136661489	-0.62972254	0.019993342	0.242422191	0.93357963	1.201498443	1.25E-05	2.79E-04	2.633080361	2.719927518	1.13E-21	4.87E-19
G26487	HMGB1_G26487	HMGB1	HMGB1	G26487	human_blastn	8.368031266	8.12763695	8.373790075	8.323326585	7.986624602	7.970547652	8.2157518	8.294798478	8.017074438	8.829646625	8.389984045	8.350837032	8.210341691	8.003707997	7.904178882	8.130613479	8.047911388	7.923887379	8.349741857	7.982732833	8.004440237	7.933430281	7.800283724	8.267260481	8.059481359	8.171944768	0.31632354	0.389329946	0.071790378	0.155828819	0.502218048	0.696791824	0.023841437	0.153070769	0.511156915	0.855226036	-0.124129994	-0.236812013	0.307010321	0.490110255	0.108489753	0.17051358	0.460293146	0.601747672
G26527	KCNQ1OT1_like_G26527	KCNQ1OT1_like	KCNQ1OT1	G26527	human_blastn	7.485932335	6.815048685	6.969491239	8.753966678	6.914657915	6.542944881	6.926409024	7.126358108	7.605231573	6.847926867	6.666648401	7.583920234	7.059535801	6.856772219	7.611081973	6.611925181	6.780755754	6.753875391	7.097943867	6.752118684	6.733575995	7.438942173	7.437669409	6.899089881	6.731100614	7.118691026	4.18E-12	7.55E-11	0.278475768	0.627376184	0.046911914	0.143335046	-0.603247917	-1.122813175	3.19E-04	0.021081342	0.264096614	0.603577028	0.056422823	0.158777255	0.584866472	0.932385165	0.003192662	0.012893777
G26543	G26543	G26543	NA	G26543	reference	8.73231617	8.398451195	8.267454618	8.278456862	8.072283697	8.127786407	8.182523647	8.218893311	8.297369091	8.937188703	8.084350732	8.013163801	8.490995797	8.439367895	8.339334511	7.632613463	8.532491125	8.389022721	8.131626399	7.876865494	8.057377922	7.838743032	8.042800532	8.180578507	8.221891827	8.138462786	0.908448124	0.925863321	0.004788407	0.013296927	0.964837292	0.983550416	0.019856487	0.180456393	0.550657003	0.871551321	0.034192303	0.08511745	0.778053627	0.867040949	0.132221235	0.246999987	0.410171899	0.555414325
G26559	G26559	G26559	NA	G26559	reference	7.227867641	7.670646074	7.046392023	7.771457281	7.156178626	6.976762045	7.214416184	7.631696024	7.211540933	7.619959018	7.565710927	7.298111666	7.194504905	7.160970573	7.594414016	7.079078836	7.279772482	7.058446864	7.334651888	7.107494056	7.232923114	7.077721452	7.62018195	7.241870291	7.535679207	7.257826504	0.409832088	0.482207383	-0.038725946	-0.097804576	0.720602889	0.854063125	-0.079697875	-0.487850081	0.074192634	0.44217744	-0.045756517	-0.103420567	0.705875444	0.820395773	-0.069645354	-0.122725565	0.651855434	0.763171725
G26565	PGK1_G26565	PGK1	PGK1	G26565	human_blastn	8.531559184	8.592177489	8.244443026	8.31009794	8.221983298	8.116646882	8.155223191	8.154328345	8.401557041	8.732178903	8.354163141	8.465857676	8.373865986	8.35434622	8.091335585	8.1328254	7.959708231	7.998577158	8.488057414	8.161111902	8.151948074	8.241250108	8.258989073	8.131363702	8.262565429	8.211965836	0.665690666	0.715967957	0.028214589	0.056666329	0.780920602	0.890235747	-5.25E-04	-0.002915179	0.988616707	0.998169625	-0.048507545	-0.085174033	0.676059864	0.798349768	0.14869877	0.215391579	0.288909889	0.432572042
G2669	G2669	G2669	NA	G2669	reference	7.521626596	7.471028668	8.962187163	8.062045344	7.229770597	7.084586069	7.082350448	8.464804847	8.302048489	6.389520741	6.404532889	8.641931029	6.874188256	8.917303238	8.407764205	7.637919208	6.733551945	7.173939084	7.281306972	6.615520044	7.692372759	9.065943693	7.445770972	7.097708017	6.615096883	5.725408492	1.07E-17	4.73E-16	2.031027507	2.275312936	1.70E-08	7.77E-07	0.080520989	0.755544447	0.059809887	0.407373381	2.275501857	2.455150589	1.27E-09	1.28E-07	3.130679246	3.30226474	3.60E-16	4.98E-14
G26700	G26700	G26700	NA	G26700	reference	9.110776272	8.088354803	8.212008976	8.941298958	7.419703303	6.97802048	8.383016217	9.728060173	9.518433636	6.940959185	6.692267679	7.804566401	8.552198072	8.922915498	9.551035062	7.849158944	6.88192957	8.827453195	7.384975417	7.456753371	8.48716757	8.741972117	9.894544245	7.437142597	7.252279608	7.453695577	1.49E-18	7.45E-17	0.263191955	0.787260565	0.064211512	0.18079325	-0.028805414	-0.394238734	0.353470978	0.771459711	2.266633007	2.470483633	8.01E-09	6.54E-07	2.996748249	3.189560271	8.77E-14	8.04E-12
G26702	G26702	G26702	NA	G26702	reference	8.801579006	9.219551026	7.689338575	8.524218765	8.674667747	8.806531557	8.387505774	8.553566642	8.325993078	9.061151491	8.960973515	7.930183755	8.250381473	7.753551783	8.134606058	8.376408113	8.636400579	9.218552107	8.970670408	8.778857937	9.025668477	8.235661671	8.335390061	8.723342643	9.415717849	8.099099057	4.22E-04	0.001345584	-0.428228295	-0.825159935	0.010129855	0.046882235	0.008201283	0.083002506	0.796762534	0.958217746	-0.350643031	-0.751328901	0.019328804	0.075988512	-0.70530343	-1.067147719	8.04E-04	0.004121406
G26746	G26746	G26746	NA	G26746	reference	8.054236317	7.653137463	7.61145581	7.735837024	7.526589369	7.76288018	7.391367296	7.663044304	7.729686261	8.43906726	7.821371734	7.716852106	7.760790405	7.675606956	7.605989013	7.764913168	7.670238026	7.630221695	7.860922817	7.513665379	7.631351875	7.551035254	7.518274297	7.541601326	7.82970598	7.319339421	0.394712957	0.467015433	0.085189412	0.185029912	0.431224347	0.636189384	0.016560475	0.109594393	0.642143572	0.906446538	-0.130579162	-0.250770602	0.284728278	0.468313194	0.001096983	0.001756474	0.993997141	0.995629793
G26911	G26911	G26911	NA	G26911	reference	8.153505953	7.905148166	8.320658518	8.108643907	7.639967452	8.876696151	8.495074844	8.314539703	7.515198188	8.728209119	7.838029915	8.196832911	8.780132041	8.997400891	7.775068216	7.814967079	7.830724684	8.210925147	8.537194182	7.076296217	7.741986871	7.927229305	7.363041818	7.797588751	8.142592968	9.480539878	0.439663384	0.510699193	0.034204333	0.139082811	0.754608346	0.874374061	0.07621681	0.830334632	0.06280872	0.41606262	0.069548759	0.263332931	0.554252182	0.710799477	0.148741003	0.391517181	0.375535625	0.521314652
G26923	G26923	G26923	NA	G26923	reference	9.175510527	8.964290559	9.308097919	9.380543119	8.665640747	9.832145689	9.589091433	9.320766157	8.474222564	9.900872144	8.854494299	9.310536112	9.891862411	10.04118516	8.725402434	8.6389006	8.892898078	9.352865305	9.6796094	7.889027123	8.758620808	9.148757492	8.189633116	8.94007316	9.350634491	9.620467576	0.538021618	0.602015123	0.015803406	0.06656095	0.884285594	0.947044293	0.057029853	0.724822054	0.11345704	0.523561662	0.045418703	0.179306897	0.695097487	0.812409881	0.150286387	0.40650754	0.370435254	0.515615237
G26931	G26931	G26931	NA	G26931	reference	8.260971563	8.281997782	7.878574795	8.178330469	7.97181911	7.765455326	7.83344797	8.25966591	7.998530117	8.317507009	7.546051095	7.85145572	8.432399218	8.27737939	8.267365932	8.236900655	6.983882794	8.438645053	8.107485692	8.077011209	8.368754966	8.484326371	8.279032212	8.580202246	8.028960192	7.895602275	0.022219444	0.041820802	-0.014168199	-0.036912537	0.895597379	0.951675286	0.026704991	0.217511311	0.440894749	0.827302122	0.003702502	0.008627463	0.975568388	0.986918186	0.535854495	0.810428347	0.00392706	0.015357161
G27051	G27051	G27051	NA	G27051	reference	10.04982738	8.692022066	9.471877831	7.984707451	8.859743126	9.936246037	7.989688211	8.773302744	8.514842988	9.424289319	9.728320064	9.175727072	8.347975103	8.675733846	8.049527466	9.814399689	9.869986777	8.910771645	9.609758385	9.471331073	8.652832344	8.625886226	8.473327927	9.888068282	9.585440494	8.636811802	1.86E-07	1.37E-06	0.618458726	1.130701627	0.002819398	0.0175127	0.256002003	1.084401813	0.004207689	0.102396988	-0.119043029	-0.363304793	0.335939185	0.518751887	-0.327756903	-0.677671608	0.07027082	0.148967427
G27167	G27167	G27167	NA	G27167	reference	7.632988168	6.500440339	7.677899062	7.837245663	6.578386835	6.66887688	8.128876442	6.113828831	7.124630923	6.679522971	6.108950262	7.713789065	8.356490643	7.310203573	7.663321315	6.924520093	5.96452326	6.754172628	6.681657469	6.523848912	6.893987575	7.16505371	6.791653889	6.128570408	5.723886825	8.190823786	7.27E-05	2.83E-04	-0.080982959	-0.425132533	0.461433613	0.662927143	-0.016116743	-0.352187029	0.542076208	0.868116214	0.299792466	1.202620998	0.038313759	0.122022022	1.328134323	2.087184299	3.20E-04	0.00190071
G27205	G27205	G27205	NA	G27205	reference	10.36541363	10.60085699	10.07756691	10.08061984	10.12175014	9.603013992	9.540659192	10.14746487	10.13141406	10.88985412	9.965041046	9.942595751	9.757218363	10.65262043	10.37083039	9.751445045	10.1221285	10.306406	10.28548635	10.10236006	10.22741994	9.918083579	9.985917062	10.07812075	10.5444041	9.862917757	0.861793254	0.883962666	0.04775336	0.129391237	0.663368443	0.816374721	0.021506122	0.190417687	0.522040109	0.860090295	-0.020168507	-0.049502874	0.867743815	0.924552942	0.120029356	0.222131178	0.451413432	0.59380828
G27312	G27312	G27312	NA	G27312	reference	9.70866356	9.612965832	9.569802287	10.14510207	9.846269797	9.466469104	8.970512251	9.861060405	10.5661896	10.3480986	10.38628456	10.63206918	7.829067963	9.565053891	10.43318162	9.684890723	10.52966062	9.2059676	10.31350931	9.635954846	9.572239717	10.25410055	10.47043519	10.32315046	10.08953	8.438001913	2.14E-05	9.62E-05	0.538707321	1.026386647	0.004860829	0.026675988	-0.140686068	-0.864056335	0.017508506	0.227742389	-0.140230523	-0.405612261	0.26486764	0.447189336	-0.194884289	-0.415268644	0.249793386	0.388363532
G2734	G2734	G2734	NA	G2734	reference	8.771301179	8.276124647	8.561511136	8.757910225	7.782020495	7.884660962	7.609594884	8.364281876	8.25732122	8.376364315	8.344671931	8.74379161	8.111649675	8.663323231	8.185007066	8.13930905	8.097640751	8.329089064	8.397268494	8.008435759	7.940279267	8.69318608	8.457123199	8.545582426	8.214991954	8.129943847	4.13E-04	0.00132043	0.666844936	0.882349708	2.10E-04	0.002207786	0.029613253	0.191778713	0.419047214	0.816180997	0.328000093	0.566550244	0.017225642	0.070389526	0.566391196	0.770242977	0.001133091	0.005477041
G2735	G2735	G2735	NA	G2735	reference	8.235545895	7.978734252	8.184242049	7.776486122	7.408034748	7.316882316	7.189027758	7.673771775	7.821218239	6.480914705	7.746171133	8.51773961	7.323321091	8.26485747	7.661483046	7.788005587	7.056723355	7.652518834	7.436591732	7.529559649	7.441416332	8.784329358	7.984754104	8.249607365	7.567527433	7.528572234	0.001019322	0.002903905	0.722782469	1.265158521	0.001496894	0.010664663	0.033731576	0.413421687	0.298356198	0.733969274	0.591893041	1.203164765	0.002543654	0.01721283	0.773098194	1.287508902	0.001144534	0.005518783
G2737	DHFR_containing	DHFR_containing	NA	G2737	human_blastn	8.485924062	8.228703475	7.944982055	8.19659026	7.701137431	7.921467925	7.152903421	7.380312862	8.130986081	7.478508324	8.328451585	8.63583235	7.303271774	8.480688664	8.128415426	8.186997259	7.413499646	8.17205726	7.956477736	8.045170399	7.926619748	8.66303756	8.065955164	8.286847921	8.127695733	7.539995831	0.041461292	0.070995898	0.461877492	0.882177575	0.007855781	0.038579288	0.003865816	0.04069425	0.902122131	0.981194657	0.267522806	0.636607733	0.05501331	0.155953782	0.192957239	0.380125985	0.247707094	0.386162323
G27410	G27410	G27410	NA	G27410	reference	6.501192407	6.786341665	6.510283759	8.094637533	6.156735827	6.459091028	6.446260076	7.165010651	7.981674123	6.949801765	6.695911614	8.29406302	6.808928757	7.283335242	7.690003587	6.683010704	6.278374132	7.124755818	7.075652864	7.079767314	6.735444318	8.377648403	8.053330831	7.068410362	7.267334723	6.292672939	1.27E-06	7.61E-06	0.382453097	1.096106592	0.022501642	0.084857958	-0.095997164	-1.002871163	0.035621186	0.319813465	0.32349325	1.038537235	0.030759287	0.103971807	0.38323166	0.955399677	0.045119415	0.105826464
G27412	G27412	G27412	NA	G27412	reference	6.166461534	6.427517327	6.069985036	8.206338552	5.667316997	5.843585776	6.205993402	6.647525799	7.659673712	7.637865566	6.465484924	8.131518161	6.156394107	6.877164082	7.754816985	6.088194788	5.750476912	7.015963605	7.403688314	6.60812639	6.677371243	8.025115129	7.509132893	6.517939457	7.408940332	5.548805039	0.012973964	0.026383108	0.131380538	0.89520479	0.238768398	0.438962934	-0.057831687	-1.383468912	0.067776085	0.431366985	0.018134561	0.139994766	0.853629916	0.916766425	0.136846072	0.672351023	0.372408504	0.517875113
G2746	FAM151B_like	FAM151B_like	FAM151B	G2746	human_blastn	7.862908845	7.891636959	8.026421596	7.469133544	7.828807429	7.531461327	7.504963437	7.16886824	8.13916673	7.041356698	7.459042842	8.001881954	7.33377566	8.192986429	7.646500858	8.040588465	7.587058794	7.674373208	7.786088933	8.007673447	7.776723627	7.910998465	7.414753677	7.497030012	8.00742649	7.791601792	0.768283187	0.804849616	0.150952679	0.41318924	0.211654347	0.406487702	0.019867109	0.203243115	0.539210277	0.867478091	0.133211022	0.350912949	0.289176281	0.472853392	0.106214935	0.214727849	0.513006698	0.64810388
G27518	HMGB1_G27518	HMGB1	HMGB1	G27518	human_blastn	7.97921806	7.977736616	7.879398575	7.862678875	7.824285556	7.763410266	8.226185629	7.783205529	7.697942144	8.104597993	8.176303433	7.878120246	7.935673066	7.70309975	7.73313603	7.933138567	7.696333135	8.037872362	7.998073621	7.804090304	7.814333051	7.628992856	7.704602088	8.000737428	7.750688061	7.381702404	0.070986991	0.111774322	-0.220034028	-0.331250344	0.042148417	0.133095535	0.010900355	0.04601694	0.781071729	0.954937572	-0.190627476	-0.279453917	0.087890246	0.213886896	-0.060569679	-0.080414739	0.622840462	0.740990024
G27537	G27537	G27537	NA	G27537	reference	11.55779678	11.67915261	8.943277454	9.522017323	11.55922191	11.69698925	11.16432337	8.939317415	10.13821747	11.64525114	11.97722886	9.919058975	11.60191223	9.562624759	9.849119439	11.98405914	11.45007614	11.35234659	11.66085906	11.5341582	11.42316265	9.608965129	10.13455712	11.23777166	11.72654198	11.46648035	7.06E-08	5.75E-07	-1.113075856	-1.823662698	3.18E-04	0.0030837	0.016679518	0.304387925	0.548340064	0.870942462	-1.573095541	-2.070083855	4.38E-05	7.58E-04	-1.829527467	-2.225781748	9.42E-06	9.48E-05
G27640	SUMO2_like_G27640	SUMO2_like	SUMO2	G27640	human_blastn	7.557706055	7.502824115	7.111664007	7.377235449	7.371237424	7.353903463	7.553249367	7.017424526	7.106864586	7.569250144	7.334559327	7.185766775	7.179742722	7.098669992	7.20443363	7.187600251	7.226260923	7.413077822	7.385724228	7.265448172	7.368375516	7.101165777	7.181348967	7.467422898	7.382335437	7.620739469	0.088803714	0.134811554	-0.239308402	-0.376116013	0.037085524	0.121666338	-0.004130814	-0.019989525	0.913393936	0.984310189	-0.238503507	-0.363963443	0.044639582	0.135473812	-0.164689066	-0.224586149	0.214742257	0.346441485
G27703	G27703	G27703	NA	G27703	reference	8.005209194	8.24706659	7.984368777	7.840099434	7.819859462	7.628243216	7.690362801	7.943041307	7.901282266	7.672985248	7.458714786	7.975743903	7.79073755	7.921237384	7.484583983	7.710952871	7.569040465	7.560943452	7.941053896	7.433421721	7.83538462	7.883308071	7.669718613	7.374734302	7.535887094	7.762449453	0.008877236	0.019069686	0.084565673	0.164001458	0.416499459	0.622706935	0.054408017	0.268377229	0.186450816	0.625912625	0.232705503	0.382820271	0.05942916	0.164031444	0.561312447	0.713428622	4.44E-04	0.002495008
G27833	PABPC4	PABPC4	PABPC4	G27833	human_blastn	7.877972735	8.104957468	7.855435773	8.117408975	7.890766886	8.058900394	7.79568516	7.697967903	7.592803382	8.639609832	8.182559234	7.754642873	7.95006005	7.629376026	7.421467449	7.915810008	7.894779704	7.836044878	8.095171237	7.881500122	7.826378516	7.489816166	7.746696401	7.85654832	8.015928825	7.793272788	0.020575309	0.039052404	-0.162134656	-0.32880946	0.16131606	0.341089862	-0.009689446	-0.064904229	0.78363512	0.955983207	-0.412571356	-0.664040455	0.00461798	0.0271706	-0.332608325	-0.488149488	0.036247753	0.089942665
G28024	EIF3A	EIF3A	EIF3A	G28024	human_blastn	9.269010693	9.392204468	9.150009128	9.337024413	9.134468453	9.286819441	9.113897905	8.977130417	8.982616745	9.811025619	9.61799479	9.010386115	9.075572659	8.749706543	8.944424837	9.087399894	9.258583731	8.843502631	9.477929338	9.159344203	8.974096679	8.874087851	9.059942433	9.449686261	9.335075135	8.886188435	0.008133636	0.017658932	-0.051065017	-0.102088134	0.618295388	0.7826457	-0.012989592	-0.072147186	0.725325644	0.938092507	-0.387455538	-0.583582326	0.004337326	0.025901533	-0.349950267	-0.475026295	0.019351985	0.054949884
G28057	DHRS7_like	DHRS7_like	DHRS7	G28057	human_blastn	9.091661632	8.19517347	8.177243462	8.509662544	8.239316909	8.074697226	8.31177707	8.394492456	8.408959148	8.224634342	8.445859219	8.451353455	8.42706407	8.453686443	8.297109884	8.703713384	7.994146968	8.106979345	8.435629185	7.955933616	8.2604968	8.943734557	8.85200209	8.206762348	8.144000987	8.262627713	0.003613888	0.008729073	0.386091919	0.61837541	0.007389732	0.036831418	0.034807242	0.214157655	0.353212466	0.771074413	0.260985075	0.46182987	0.045352497	0.136955823	0.609534318	0.806589304	4.50E-04	0.00252558
G28168	G28168	G28168	NA	G28168	reference	7.922945333	6.990177754	7.545600522	7.66473066	7.462312274	7.689084975	6.944420984	7.781949016	8.11619035	7.925994957	7.341099232	8.358908209	7.351407518	7.707172312	7.382988575	7.596854204	7.717553873	7.027156243	7.61284689	7.340065517	6.52488095	7.656627531	7.246401194	7.741896054	7.14846439	7.906258912	4.19E-05	1.74E-04	1.004036458	1.297425296	3.66E-05	5.23E-04	-0.019627661	-0.185971526	0.551175415	0.872105545	0.025411885	0.065803565	0.833787458	0.904170981	0.239360032	0.443253797	0.154757873	0.270963497
G28459	G28459	G28459	NA	G28459	reference	9.749240831	8.555938339	9.514990246	8.602401792	9.237728976	9.661184515	8.899755374	8.461508673	8.734399979	9.485607255	9.857520417	9.464702869	8.135215245	7.880434506	8.56956404	9.686815397	9.220698771	8.184600022	9.754809154	9.567520377	8.758782636	9.155725421	8.620080451	9.58127476	9.097896186	8.50772602	2.47E-04	8.40E-04	0.399078085	0.906550379	0.016731737	0.067677691	0.03533612	0.403471368	0.286344596	0.724097948	-0.200084511	-0.57544852	0.128307377	0.276483595	-0.255128796	-0.54835285	0.144011589	0.257009493
G28460	G28460	G28460	NA	G28460	reference	7.791846678	6.887991814	7.493986545	7.816135587	7.631040461	6.852956458	7.363426195	7.831037162	7.488494082	7.896138228	7.154269144	7.108410338	7.38652637	7.054746812	7.21637995	7.799012792	6.510997706	7.030215152	7.688245036	6.975419818	7.555171061	7.712946137	7.287497809	7.708401186	7.098862345	6.140900772	1.01E-05	4.93E-05	0.293400392	0.595808457	0.035417289	0.117801241	0.049826262	0.370618831	0.190944627	0.631049013	-0.087388715	-0.200753261	0.476449873	0.644824522	0.926489801	1.208538499	2.22E-05	2.00E-04
G28499	TRPM7_like	TRPM7_like	TRPM7	G28499	human_blastn	8.837615992	8.669629597	8.44073807	8.46790724	8.547343661	8.193923121	8.394146339	8.567530696	8.568852519	8.992080671	8.64817085	8.788784752	8.604001901	8.238374483	8.492784569	8.537423767	8.438671585	8.397097633	8.653292402	8.326207181	8.384650174	8.524350706	8.404744786	8.565486364	8.502669599	8.289973875	0.342427282	0.415351798	0.034687947	0.064815899	0.72408597	0.855753244	-0.004474396	-0.021696098	0.906187091	0.982287853	-0.126747629	-0.203206074	0.267989036	0.450690244	0.12171823	0.168406367	0.357268937	0.503097945
G28536	MAPK6_G28536	MAPK6	MAPK6	G28536	human_blastn	8.540080417	8.54230305	8.319399106	8.385091907	8.425258908	8.248293797	8.351316803	8.22297138	8.197880512	8.464199279	8.561005167	8.405935595	8.384196234	8.05930399	8.154769925	8.169901873	8.250147782	8.096521037	8.346636586	8.136652594	8.201482259	8.246035893	8.175804163	8.213751071	8.364375577	8.847453214	0.97345685	0.977984995	-0.031761081	-0.056077538	0.737235631	0.863504458	0.00793246	0.034232547	0.83878658	0.968125192	-0.039777125	-0.06103972	0.715697031	0.826647803	-0.036648225	-0.049125742	0.767951607	0.850111414
G28603	GCOM1_containing	GCOM1_containing	NA	G28603	human_blastn	8.335877543	8.336117173	8.275549153	8.492432348	8.24529069	8.076535138	8.236602376	8.297928737	8.31305509	8.431307011	8.20802743	8.300955624	8.178484445	8.307286907	8.092957266	7.986802169	8.098870006	8.00099701	8.330011891	8.054857506	8.252959798	8.348705948	8.332795721	8.336744892	8.047875075	8.331540367	0.055417668	0.090588925	0.113710073	0.168680652	0.20808088	0.402457927	9.51E-05	3.12E-04	0.998151623	0.999953392	0.044986874	0.060997845	0.64953934	0.780094339	0.29286207	0.346494249	0.010048762	0.032918809
G28695	G28695	G28695	NA	G28695	reference	7.360350854	7.037072072	6.553943284	7.518790826	6.290424193	5.915928698	6.784901588	6.730414832	6.966065858	6.826330309	6.212035756	7.054176498	7.24929832	6.705204109	6.976123071	6.377211091	5.758601656	7.023595074	6.420526371	6.337173224	7.153648308	6.827201979	7.082263546	6.670202047	6.580328232	5.828871075	3.41E-07	2.35E-06	-0.10881725	-0.324131642	0.347875208	0.55721079	-0.049168204	-0.46605901	0.177598006	0.615535955	0.271086226	0.675016697	0.053438693	0.152869462	1.066413041	1.437000506	4.59E-05	3.75E-04
G28808	UBE2D3_G28808	UBE2D3	UBE2D3	G28808	human_blastn	10.11259342	10.11267751	10.08678547	10.20181974	9.946752558	10.0049741	9.99639108	10.00562417	9.936478687	10.41061945	10.17639871	9.931931961	9.972176373	9.900726628	9.724381852	9.831010104	9.911902228	9.764536365	10.16483509	9.852107601	9.840283589	9.916345967	9.696203986	10.02224697	10.02474948	9.907593448	0.529871245	0.595401604	0.056013412	0.094865915	0.549341529	0.731162361	0.036146824	0.14035494	0.376732551	0.786841177	-0.079225274	-0.11699462	0.460204949	0.631653199	0.010002253	0.013104173	0.933611964	0.959052242
G28882	G28882	G28882	NA	G28882	reference	7.853176711	8.294037666	7.259515325	7.80525038	7.983308305	7.906247646	7.372637341	7.556968012	7.615932307	8.389649889	8.382827836	7.490166544	7.677519029	7.055568456	7.165251774	7.747404699	7.901321501	8.291671406	8.234335551	8.271239094	8.715551589	7.369978382	7.368126614	7.93430972	8.502124929	7.119139904	1.27E-05	6.02E-05	-0.70714534	-1.083867507	8.24E-04	0.006625995	-0.005285097	-0.054671687	0.867165088	0.97344291	-0.591189645	-1.034325586	0.001434583	0.011125079	-0.966961991	-1.305953709	4.89E-05	3.97E-04
G28914	RPL41_G28914	RPL41	RPL41	G28914	human_blastn	13.25688833	13.02235374	12.64310935	12.93353784	12.76813997	13.16450444	12.8251032	12.59699293	12.69050612	13.51633242	13.30027917	12.94506414	12.88128513	12.72637461	12.54949703	12.81404192	12.86693421	13.01572127	13.17706636	12.76799177	12.86472909	12.4940585	12.72312771	12.66518182	12.8932654	12.28878491	0.281625464	0.353763624	-0.091571529	-0.184439144	0.389215365	0.598486457	0.0018161	0.010737359	0.960030209	0.992505116	-0.196516092	-0.341789832	0.110577503	0.249914318	-0.222361008	-0.322784778	0.128683747	0.237082709
G28968	MORF4L1_like_G28968	MORF4L1_like	MORF4L1	G28968	human_blastn	8.145148084	8.100431167	7.738484527	8.062104889	7.923914444	7.95390443	7.879186945	8.002666821	7.83037039	8.335033966	8.322012565	8.004979115	8.021821418	7.597855342	7.851756093	7.95627674	7.897184536	7.778627392	8.155932779	7.843227013	7.845333303	7.725373169	7.925024177	7.969938567	7.893800693	7.209612157	0.4202776	0.492207172	-0.055910401	-0.105474723	0.576733514	0.751885858	-0.023824136	-0.117910599	0.534657816	0.866331709	-0.217829512	-0.344180012	0.06834157	0.179821589	-0.158155275	-0.219853329	0.242108687	0.379718723
G29492	SLC39A14_containing	SLC39A14_containing	NA	G29492	human_blastn	10.84709874	11.48997343	10.25972239	10.64210718	10.77789072	10.73580792	11.3528539	10.69795399	10.74466466	11.1399773	11.00659352	10.83555322	10.89715449	10.26174109	11.09365417	10.48913244	10.69735786	10.75225418	10.94452734	10.76222346	10.8595991	10.55817724	10.58073841	10.77655366	11.08949193	10.2097665	0.012192318	0.024994614	-0.57649984	-0.776094034	4.19E-04	0.00388912	-0.06576147	-0.339371104	0.123357219	0.539207404	-0.238931244	-0.41427787	0.059891349	0.164955794	-0.318610834	-0.453596921	0.037796614	0.092852488
G29493	G29493	G29493	NA	G29493	reference	8.335520727	8.992456243	8.049772647	8.231900667	8.375026393	8.331854563	8.873736728	8.525636899	8.367817883	8.520645972	8.43480453	8.374937728	8.387102887	7.953637392	8.622071877	8.154317518	8.356543063	8.328112154	8.374063132	8.437381113	8.405571437	8.062477167	8.215776069	8.234575623	8.667815877	7.274316425	0.025742164	0.047308813	-0.47579956	-0.675739003	0.001506234	0.010695809	-0.053043238	-0.279676956	0.191664725	0.631792751	-0.123253455	-0.220851594	0.3021409	0.485551807	-0.27014284	-0.385472944	0.069211614	0.147152749
G29738	EIF4G2_G29738	EIF4G2	EIF4G2	G29738	human_blastn	7.6431146	7.674709965	7.330798457	7.551911186	7.129768537	7.3432932	7.461707701	7.444569655	7.154924094	7.856408125	7.601480294	7.179259203	7.553355949	7.097503169	7.215202397	7.149654579	7.407997293	7.412071619	7.627109419	7.029967352	7.149080068	7.140833144	7.326161379	7.194338149	7.147511383	7.532994671	0.772828862	0.808549482	-0.077672634	-0.189492094	0.481363877	0.679784677	0.013844208	0.110454033	0.683683755	0.9215641	-0.062065038	-0.137787156	0.609555746	0.752653508	0.028718862	0.050377804	0.851194864	0.907947027
G29854	RNA45SN5	RNA45SN5	RNA45SN5	G29854	human_blastn	13.73797603	12.94085983	11.7512501	13.42593555	11.65859294	13.82374229	11.41023144	11.25750063	13.11070197	13.98282445	13.58304803	12.25430465	13.11507255	11.78214639	11.91741117	11.8273958	12.90339479	11.45385045	12.82867989	11.94889091	10.8896938	11.19645711	13.10497951	11.00056428	13.25665545	11.93009767	0.456334867	0.526876442	0.012294541	0.095089798	0.901298556	0.954098109	-0.020674165	-0.657148604	0.391387661	0.799438898	-0.072985271	-0.554000363	0.469944683	0.640031073	-0.254433268	-1.150739946	0.130189186	0.238753103
G29865	SCAND1	SCAND1	SCAND1	G29865	human_blastn	9.094222915	9.318298786	8.993191856	8.884003221	9.099260775	9.149537142	9.08615316	8.845294122	9.036878462	9.584411477	9.280847456	9.028715716	9.112239755	8.923969167	8.587332063	8.864285944	9.028599423	8.947067758	9.071569018	9.098955359	9.020485676	8.907532798	8.763015323	9.059757178	9.029078788	8.927835248	0.060929378	0.098112562	-0.137293803	-0.229900376	0.182690332	0.370012844	0.027202754	0.119693525	0.490670388	0.848229049	-0.206494085	-0.310349087	0.072283313	0.186342725	-0.186124241	-0.246486051	0.15057764	0.265612927
G29980	G29980	G29980	NA	G29980	reference	8.173221411	6.935679668	6.748909525	9.058012637	5.577245656	5.457800238	7.428709351	9.018349442	8.134228797	5.696840461	5.613218904	7.870737463	6.697822352	7.877561215	8.838196067	5.352825057	5.370767765	7.866405742	5.498765829	5.534310752	6.353011901	7.859962051	8.313933672	6.24591325	6.351192204	6.413764736	9.27E-18	4.16E-16	0.372777816	1.471814331	0.024411941	0.089839755	-0.017996769	-0.46228928	0.478892869	0.843473051	4.234030748	4.638458699	4.06E-12	8.41E-10	4.674808074	5.040123567	1.50E-13	1.25E-11
G29982	G29982	G29982	NA	G29982	reference	11.29000988	9.984728661	10.84507175	11.66682424	9.866392294	10.32718219	9.835253331	11.62335876	11.14281791	10.36237116	10.2358283	11.67782909	10.35406686	11.16218564	11.06685403	10.35725944	10.45685788	10.60429947	10.5331018	10.24219664	10.10857923	11.00238189	11.40470102	10.79017693	10.31835023	10.99899487	1.67E-17	7.19E-16	1.271562	1.418668865	5.26E-09	2.81E-07	-0.041111156	-0.263174691	0.277838238	0.714904198	0.901037335	1.120141295	4.03E-06	1.11E-04	1.061052444	1.250006698	2.16E-07	3.77E-06
G29983	G29983	G29983	NA	G29983	reference	8.436457193	7.66666494	8.543263194	8.786295116	7.426137888	7.453685489	7.672489846	8.854997167	8.591417565	7.595641628	7.247042011	8.38923553	8.179006667	8.472578284	8.687334562	7.988888152	7.660573641	8.17697703	7.98559118	7.548726554	7.966150218	8.363661926	8.849794742	8.060342166	7.610753572	8.503789475	5.04E-19	2.71E-17	0.737533597	0.92586037	5.55E-05	7.33E-04	-0.029354251	-0.18100377	0.427575692	0.82203661	0.926388757	1.119625535	1.22E-06	4.01E-05	1.617414072	1.690089103	2.78E-13	2.12E-11
G30015	G30015	G30015	NA	G30015	reference	7.636769484	6.003946782	6.888486078	9.087872347	6.877411428	6.491153489	6.459193684	6.527753653	7.847554365	7.215927322	6.944069007	7.181488786	7.6352712	6.012143805	7.060027635	5.958229945	7.382425427	6.831077272	6.382862526	6.674832792	6.16975483	5.607158161	9.007189157	7.202285828	7.244492303	7.952029519	3.31E-04	0.001085875	0.004494845	0.034838128	0.963788715	0.983550416	-0.351653024	-2.515381709	0.001013926	0.042729167	-0.009984996	-0.078417814	0.918623992	0.955682381	-0.058282664	-0.299972216	0.693373488	0.794452138
G30110	G30110	G30110	NA	G30110	reference	7.994263708	7.323168901	7.538171062	7.630634106	7.600226211	7.249633035	6.463934721	8.321833126	8.138867143	6.906037666	6.561603811	7.949127392	6.773673316	7.776145693	8.682169037	6.639579507	7.567211265	6.939717373	7.149782113	7.6521956	6.503215408	7.224028928	8.419612407	7.219111712	7.413909711	6.538062474	1.83E-08	1.69E-07	1.192181019	1.637012395	5.74E-05	7.55E-04	-0.062479517	-0.657529427	0.102670034	0.502303087	0.481428213	1.105239087	0.006446896	0.034451014	0.385005969	0.820092866	0.041221092	0.099242699
G30114	G30114	G30114	NA	G30114	reference	6.324892706	7.38431796	5.895311826	6.299212682	7.122433762	6.634690784	6.335702257	6.610288113	7.072514735	6.558103772	6.73565091	7.23912851	6.634694074	6.574971901	7.34205357	6.064189194	7.447082183	7.455918096	6.828381894	7.574838121	7.10204951	6.741024184	7.702570888	6.771419849	7.627740313	6.321765115	0.010626611	0.022269269	-0.500537458	-1.275395866	0.009413994	0.044300899	-0.282556146	-1.461427877	0.002940428	0.080643956	-0.137455769	-0.561933998	0.254586298	0.435772687	-0.794153922	-1.499751707	0.002079676	0.009052886
G30119	G30119	G30119	NA	G30119	reference	7.128415106	8.80515419	6.676361984	7.140590369	8.270143106	7.549942142	7.131045156	7.519901395	8.332810653	7.853359172	7.77800387	8.096247647	7.618454935	7.655793654	8.614607462	7.044171785	8.501238482	8.496210802	8.105106672	8.61063009	8.19864544	7.945985462	8.919682445	7.757799781	8.693253709	7.019333255	0.039681767	0.068416812	-0.436688723	-1.250824434	0.015157103	0.063258327	-0.225170059	-1.45466236	0.004744547	0.110780889	-0.167661516	-0.701276229	0.173910811	0.339599431	-0.598021124	-1.348383148	0.008307987	0.028313247
G30122	G30122	G30122	NA	G30122	reference	11.51942593	10.32791245	10.65275213	11.29299841	10.75234697	10.62638115	9.48256389	11.77138066	11.49366067	10.64383264	9.577482919	11.00757838	9.963699637	11.14179146	12.14864746	9.744363678	11.37757621	10.29301978	10.42739304	10.83114569	9.569332362	10.84898021	11.65889923	10.93543805	11.0048992	9.588995892	1.59E-07	1.19E-06	1.414370512	1.769009423	5.82E-06	1.14E-04	-0.039949753	-0.462116543	0.235855816	0.677692098	0.378049584	0.93485928	0.016542289	0.068542731	0.284488319	0.61919698	0.109402562	0.209051558
G30139	CEBPB	CEBPB	CEBPB	G30139	human_blastn	9.229006414	9.036971922	9.023993854	8.277626537	8.86131136	8.70344763	9.015411851	8.606231278	8.236756057	9.545778457	8.981596792	8.93383948	8.8906209	8.63228798	8.470783402	8.734409238	8.720605224	8.460557326	9.04457705	8.426907909	8.71606988	8.409585833	8.719826283	8.861349766	8.561586253	8.876612702	0.059746222	0.09649308	-0.023278756	-0.05737434	0.828202303	0.91818771	0.06007453	0.393516753	0.138225979	0.561289839	-0.168921431	-0.352443316	0.182334048	0.350612378	0.109637379	0.187195621	0.476303273	0.616305046
G30140	G30140	G30140	NA	G30140	reference	8.218011247	7.39816337	7.208636787	7.324823448	8.169637632	8.221365471	6.928037049	7.361337703	7.886733414	8.155719359	8.351336941	7.851913229	7.548493081	7.406275497	7.911804246	8.047570543	8.423164444	7.152979199	7.85873008	8.253321832	7.323064757	7.520672491	7.679843284	7.785780154	8.009196536	7.88237553	4.32E-08	3.71E-07	0.278447231	0.572884004	0.042052747	0.132874377	-0.03020697	-0.241053548	0.389834267	0.79885587	-0.354034837	-0.674221971	0.01561285	0.065609412	-0.791858484	-1.072857535	1.02E-04	7.27E-04
G30154	G30154	G30154	NA	G30154	reference	7.012182471	7.842806434	7.244687726	7.267754884	8.042385511	7.767163788	7.202588706	7.13518706	7.177420527	7.654243418	7.626510955	7.196286649	7.505651811	7.107840386	7.407936699	7.644290338	7.770529974	7.628853102	7.783894077	8.122823186	8.018864304	7.530070599	7.264859135	7.467898855	7.898056501	7.317204133	8.94E-07	5.58E-06	-0.541187129	-0.784319866	0.001202271	0.008890118	-0.009854568	-0.069484728	0.777412877	0.952659818	-0.629953208	-0.895376251	2.20E-04	0.002643541	-0.883878413	-1.097365235	4.86E-06	5.39E-05
G30605	G30605	G30605	NA	G30605	reference	7.50768394	7.513269844	7.52514094	7.512256707	7.349469874	7.640021571	7.11960517	7.344030581	7.266918092	7.655830297	7.356434397	7.460943135	7.523786774	7.480807637	7.636328721	7.493517728	7.357719995	7.498749319	7.56348243	7.632568384	7.418315241	7.574814693	7.593906001	7.647161811	7.400663734	7.703888139	0.772332502	0.808195951	0.07951914	0.136063639	0.41119609	0.617807227	-0.001723467	-0.007345956	0.964788089	0.99320154	-0.051802115	-0.078758714	0.633934209	0.768686834	0.002828229	0.003779875	0.981717141	0.988983467
G30638	G30638	G30638	NA	G30638	reference	9.107998834	9.108654693	9.200408182	8.902401496	9.207217332	9.494859602	8.720208482	9.050495077	9.128074647	9.955070662	9.691767345	8.876372731	8.874229176	9.18350041	9.052611919	9.551077301	9.452084075	9.084968351	9.425243239	9.277677288	9.031465508	8.994739258	8.698031321	9.465807922	9.255475135	9.143527	1.27E-09	1.46E-08	0.150704919	0.249820954	0.148752727	0.323305804	0.079250473	0.299205653	0.084778108	0.469997135	-0.457837205	-0.606119959	4.29E-04	0.004469236	-0.382554144	-0.477719546	0.005201739	0.019308019
G30723	G30723	G30723	NA	G30723	reference	6.852750389	8.152076421	6.919537289	6.948292066	6.8040577	7.025672321	6.324054252	7.355921279	7.084102572	7.008470137	6.960955224	7.22016353	7.21573511	7.163503148	7.432296839	6.848162553	7.466411583	7.740895388	6.774452375	8.015459929	7.395842987	7.226731611	7.430336282	6.929235713	6.584512418	7.123233822	0.102823076	0.152826785	-0.214565051	-0.70145018	0.106901854	0.25701566	-0.014536681	-0.218150911	0.617238155	0.896675983	0.129915985	0.465109502	0.288371729	0.47207172	-0.143663183	-0.370696544	0.39138772	0.537490594
G30738	G30738	G30738	NA	G30738	reference	7.976646927	7.859030494	6.654157064	7.408340455	7.752520383	7.371345975	7.273653852	7.795489009	7.296486494	7.387184456	7.180336721	7.985320911	7.44480505	7.243242126	7.755292691	7.495135295	7.51089131	7.520646775	7.582989063	8.009719134	7.853796311	7.313768377	7.868820439	7.436637526	7.726952981	7.979083181	0.887701092	0.907196379	-0.072539151	-0.227620466	0.518973876	0.709789205	-0.032570569	-0.345432833	0.328242547	0.752259416	-0.029518026	-0.086777353	0.806135721	0.886330366	-0.077905974	-0.167680042	0.632536549	0.748659254
G30785	G30785	G30785	NA	G30785	reference	8.987968854	7.413203348	7.701205343	7.79013651	7.861798838	7.582055979	6.430735062	7.72639572	8.172069357	8.127500659	7.299907693	8.04659937	7.910867868	7.635263628	8.312988417	7.925651797	7.884735809	7.584197984	7.852364251	7.874543935	7.417558648	7.642565799	8.462015192	8.101245534	8.256382538	7.046976544	0.056305913	0.091794842	0.449558919	1.065465954	0.012266017	0.053882117	-0.009526434	-0.139193196	0.742803873	0.942809172	0.048778588	0.175930708	0.678675213	0.799798333	0.162971411	0.407061956	0.334379431	0.47946218
G30823	G30823	G30823	NA	G30823	reference	7.70190222	7.401098168	7.729074407	7.180577111	6.730993523	6.823538943	7.584273109	7.631896635	7.255114627	6.653065744	6.71797991	7.142379713	7.327314878	7.347604225	7.563119205	6.889715102	6.721692482	7.161447907	6.838932912	6.507614406	7.248228889	7.117530551	7.473643913	6.730129331	6.434465534	7.299119128	9.88E-17	3.88E-15	0.157959357	0.304707142	0.162958361	0.343257439	0.064346138	0.333086908	0.129373594	0.548725076	1.294001678	1.400890115	4.70E-10	5.60E-08	1.595063725	1.666137836	1.70E-13	1.38E-11
G3111	NET1	NET1	NET1	G3111	human_blastn	9.044640477	8.886202399	9.014482414	8.901838046	8.461729868	8.432836428	8.98501442	8.576480806	8.716967651	9.218831816	8.565574641	8.685017931	8.756915012	8.507349946	8.571463087	8.460418013	8.320415656	8.483055636	8.797756692	8.286208067	8.385608361	8.365328669	8.778050543	8.781099858	8.254241492	8.918779744	0.060186278	0.097097906	0.005690258	0.012772636	0.956699156	0.980648783	-0.001769795	-0.011862583	0.959852829	0.992505116	-0.03752337	-0.074066989	0.753002635	0.850825989	0.386132429	0.557302102	0.017560768	0.05092377
G31273	G31273	G31273	NA	G31273	reference	9.727271035	9.434101074	9.602418343	9.588546489	9.324528063	9.294683409	9.298677367	9.476830522	9.609219489	9.958887562	9.497041854	9.583001568	9.48711902	9.48670184	9.166355486	9.3533561	9.34361823	9.136130048	9.428033039	9.19132148	9.182990229	9.412631421	9.541148376	9.419748256	9.382148967	9.546208885	0.135732284	0.19238947	0.206240773	0.320861503	0.057665575	0.167409414	0.008555766	0.03713897	0.826141575	0.963918776	0.014869999	0.022960629	0.891864896	0.939046448	0.225737017	0.293263837	0.080793209	0.166022437
G31341	G31341	G31341	NA	G31341	reference	10.40775194	10.16341555	10.12891103	10.26179924	10.11030163	10.40046157	10.2211847	9.988222612	9.914299778	10.57171666	10.40131715	10.32351695	10.21891394	10.12122299	9.876130857	10.26777981	10.22867248	10.07554989	10.46477394	10.22233522	10.08693922	9.961154978	9.828689595	10.07577862	10.25830002	10.56367463	0.105341019	0.155898692	-0.017329442	-0.030314207	0.85278509	0.92992774	0.0256028	0.10500212	0.521329798	0.859779896	-0.173453569	-0.255320008	0.118014567	0.261254969	-0.188096769	-0.243281989	0.133335535	0.243127886
G31355	G31355	G31355	NA	G31355	reference	10.62042965	10.22175153	10.14154801	10.30015374	10.08664851	10.41340147	10.24562866	10.06213653	9.936883308	10.66773669	10.50293486	10.28056649	10.21894564	9.979136257	9.844679443	10.10940775	10.17724008	10.222768	10.52090403	10.19060516	10.11349373	9.867630206	9.900974237	10.24179021	10.26529967	9.610366615	0.236537135	0.305707874	-0.023122041	-0.045138471	0.817130851	0.911311358	0.029010873	0.147491639	0.450689131	0.829703496	-0.149181662	-0.247754002	0.204342495	0.377816772	-0.150293323	-0.212403733	0.272738311	0.414271553
G31474	TMED2_containing	TMED2_containing	NA	G31474	human_blastn	8.120974944	8.266565166	8.288414203	8.341693099	8.376234394	8.413195506	8.345507755	8.587113624	8.686915113	7.7552263	8.135438699	8.372012781	8.406577395	8.569309103	8.405190098	8.139787788	8.387516807	8.376230387	8.214360057	8.53964397	8.320623024	8.503035322	8.541393396	8.471675325	8.362735906	7.879431096	0.266842614	0.338599434	0.064319151	0.119333208	0.520150323	0.710538339	-0.018310999	-0.088867845	0.632424501	0.902602517	0.197992093	0.313035842	0.093205545	0.222361549	0.057486404	0.080645858	0.662085376	0.770354065
G31486	TMED2_G31486	TMED2	TMED2	G31486	human_blastn	8.249198932	8.443865056	8.157827796	8.180327369	7.84511175	7.877056676	8.276895225	8.228938976	7.889759802	8.641096991	8.380040219	8.133093875	7.723863805	7.989780276	8.20620446	7.637622571	7.988359674	7.875309462	8.134999002	8.232991967	7.719485073	7.923685665	7.918242283	7.994535161	8.300934711	7.758559232	0.978304815	0.982189233	0.033909114	0.084528247	0.753200301	0.87332821	0.005746343	0.045913966	0.864674969	0.973193508	0.003356091	0.007484933	0.977804884	0.988387601	-0.049739919	-0.086690951	0.745218215	0.832060014
G31489	G31489	G31489	NA	G31489	reference	6.155658361	6.260678761	7.20103053	7.067991398	6.4389654	6.041769872	5.515379368	7.004139416	7.530791521	5.305143447	5.312886625	8.035799816	5.603386689	7.194343522	6.735177712	5.982158562	5.304930823	5.944564887	5.718911092	5.278162725	6.514238821	7.75220128	6.973884397	5.642353143	5.43136672	5.810443575	6.00E-12	1.06E-10	1.401817561	2.229059444	1.67E-04	0.001835513	-0.01280193	-0.289411559	0.621996164	0.898316799	1.894252157	2.470486934	3.24E-05	6.00E-04	3.303991901	3.670250116	1.08E-09	3.66E-08
G31643	ATL2	ATL2	ATL2	G31643	human_blastn	9.564883535	9.019011038	8.569080774	8.872688978	9.230217908	9.094963667	8.936729215	8.60070228	8.700478147	9.771493934	9.545588326	8.811400907	9.219302771	8.525062069	8.459307049	9.150814318	9.325641684	8.851782649	9.421662955	9.104153878	8.729046319	8.790663377	8.701133776	9.276691542	9.442298803	9.592093984	1.44E-04	5.20E-04	-0.048608002	-0.116114115	0.651921735	0.808526453	0.037604811	0.26366185	0.307471033	0.738885535	-0.4459063	-0.744166797	0.003786854	0.023393968	-0.433388753	-0.64426272	0.011538984	0.036655626
G31724	G31724	G31724	NA	G31724	reference	8.033922434	8.055393132	8.018546637	8.111060333	7.774529834	7.432897621	7.963358244	8.205784174	7.956429854	8.087176221	7.879606025	8.083254692	7.842516564	7.778258195	7.670732387	7.683238079	7.694729648	7.685156082	7.915173559	7.592120748	7.792988608	8.149625742	7.849932312	7.889369216	7.629218344	7.957478367	0.007797212	0.01700688	0.163132955	0.274461587	0.127865795	0.291337295	0.035091422	0.159897568	0.376796116	0.786841177	0.174248228	0.272655642	0.131631563	0.280489732	0.537323425	0.657742187	2.84E-04	0.001733628
G3182	G3182	G3182	NA	G3182	reference	7.943174014	7.454575391	7.830246337	7.605294594	7.542751768	7.03020085	7.848484061	7.857477874	7.696364078	7.009326738	7.030614542	7.981979821	7.630070102	7.531196686	7.796148614	7.496715871	7.116784001	7.57543676	7.645022918	7.263618991	7.827601731	7.748487852	7.865074808	7.704346442	7.325615649	7.948242934	1.45E-07	1.09E-06	0.092219058	0.180678098	0.381252187	0.590603153	-0.002959904	-0.016685686	0.935643345	0.986836803	0.287000565	0.464899146	0.02529221	0.091551795	0.967758471	1.127581789	7.79E-08	1.56E-06
G31885	G31885	G31885	NA	G31885	reference	7.567393066	7.112932426	7.188236863	7.177750334	6.718649664	7.44388616	6.656373666	7.700209657	7.137504457	8.092518942	7.433995882	7.645681097	7.33280069	6.460218821	7.073380758	7.310801642	6.460286894	7.339416272	6.503910754	7.063650673	6.63980125	6.480559681	6.067320714	6.50751631	7.194229396	5.888401163	0.992080125	0.993368063	0.043472947	0.225668822	0.685315145	0.831538168	0.004717654	0.100971625	0.856194801	0.970927318	-0.006431766	-0.032785671	0.953040763	0.974664456	0.009243325	0.032111252	0.953646714	0.972502015
G32014	G32014	G32014	NA	G32014	reference	8.646567398	7.916302806	8.853059139	8.523535984	8.338568792	8.543113758	8.098057617	8.51544919	8.222690385	8.498737801	8.452653713	8.683355379	7.893343528	8.14784943	8.087513341	8.349716611	8.493112579	8.136488189	8.610219489	8.125339284	7.991652112	8.249243501	8.453406984	8.67856753	8.390164078	8.635604293	8.09E-04	0.002363874	0.628101937	0.797515282	1.13E-04	0.001305291	0.027457564	0.149234777	0.468083111	0.83694874	0.00563753	0.00997548	0.961209877	0.979155232	0.108476639	0.1588697	0.435829575	0.579559416
G32286	G32286	G32286	NA	G32286	reference	7.491419179	6.554812292	6.314242211	8.013257735	6.120259253	6.40589678	6.534108644	7.44642702	7.812583277	7.270534555	6.668172479	7.34056015	6.58398931	7.232893496	7.989286165	6.097894204	6.388378083	7.72126338	6.301411152	6.553346153	7.125089523	8.251929791	8.453136744	7.527491167	6.939723758	5.908703374	6.54E-05	2.58E-04	0.22797294	0.913203349	0.091822847	0.232290742	-0.043116709	-0.738542471	0.171278323	0.608930856	0.309905663	1.143849606	0.035055435	0.114498959	0.68338126	1.508177373	0.005203685	0.019308019
G3243	G3243	G3243	NA	G3243	reference	10.69564833	9.096872007	8.26121937	11.05152382	9.390066359	9.368326438	8.428757818	9.265230392	10.29096432	10.35896973	9.864643664	10.56954839	8.228862145	8.942578779	10.60067393	9.350021114	9.402157832	8.89079711	9.77812268	9.792233982	8.944695643	10.05452804	9.841098175	9.567613022	9.720700793	8.090443804	1.23E-07	9.44E-07	0.972672171	1.474784553	2.81E-04	0.002800224	-0.214868374	-1.107228716	0.006242337	0.134541176	-0.047231821	-0.161311093	0.690563731	0.808934938	-0.032124823	-0.078991865	0.844220119	0.903295487
G32457	G32457	G32457	NA	G32457	reference	7.834591962	8.425782887	8.335754501	8.25001275	8.429951713	7.359785862	7.706082952	8.812429027	8.565316929	7.071048641	7.384538931	8.767523179	8.003324895	8.800911717	7.627639249	8.474378918	7.976128072	7.804369783	7.600196041	7.100083098	8.449999469	8.935444975	8.189408603	6.996972374	7.356869885	5.664313564	0.001060584	0.003005489	0.208380103	0.696130042	0.11434632	0.269415524	0.025651645	0.374148795	0.396215156	0.803199554	0.388762855	1.064115994	0.016000522	0.066832155	1.365535054	1.802452216	4.18E-05	3.45E-04
G32569	NCL_containing	NCL_containing	NA	G32569	human_blastn	10.66680544	10.98512377	10.61140682	10.59920103	10.65991839	10.47137491	10.74680766	10.37663661	10.42764125	11.12920424	10.87257598	10.4415695	10.56725077	10.35742535	10.36149478	10.51734997	10.40806448	10.57225178	10.71544557	10.59095692	10.70668676	10.38750345	10.39699957	10.52950905	10.69946795	10.48474587	0.041283786	0.070765378	-0.218568219	-0.333482165	0.045186657	0.139669073	0.013420056	0.057128677	0.732135342	0.939858408	-0.235635158	-0.342957317	0.039513673	0.124132803	-0.141742921	-0.186761699	0.258672051	0.398225892
G32627	G32627	G32627	NA	G32627	reference	8.409406117	7.438850474	8.622029566	9.155889363	8.503717751	8.629927729	7.114672964	9.280488301	9.65502853	8.944350281	8.216577762	9.242766705	7.000956236	9.216330513	9.175418677	8.719949464	8.916552782	7.51077767	8.800577396	8.935252037	7.664811852	9.057358636	9.541454597	8.926438849	8.842401293	8.827037406	5.08E-24	5.43E-22	2.552242618	2.63229145	9.45E-21	1.96E-17	-0.109534927	-0.583568424	0.034633562	0.314113795	0.112159461	0.251185916	0.364805524	0.545734324	0.195699992	0.336190784	0.221660799	0.35503962
G32633	UGT1A9_like_G32633	UGT1A9_like	UGT1A9	G32633	human_blastn	8.950428091	8.747985713	9.26939862	9.434624009	9.166957347	9.255015131	8.594655165	9.049424996	9.800477441	9.216884289	9.150370929	9.767566367	9.314307154	9.402646691	9.417026636	9.113097186	9.281243331	9.012960028	8.83568113	9.314961154	8.985129712	9.223098092	9.735202339	9.267580834	9.248352463	9.352189652	5.79E-08	4.81E-07	0.193385042	0.309645973	0.075125134	0.20181971	-0.509903572	-0.6892465	6.84E-05	0.007020327	0.033250816	0.052264587	0.763713612	0.857420296	-0.068227079	-0.092601603	0.590981617	0.713569348
G327	G327	G327	NA	G327	reference	10.61105383	10.1821464	10.98369643	10.62038391	10.29736259	10.52360503	9.693400146	10.62804278	10.40600709	10.67489332	9.915322967	10.82082518	9.866501898	10.58690301	10.53361291	10.62231541	10.44181499	9.97911826	10.11223114	10.21501358	9.972254031	10.7313297	10.19681068	10.47688527	10.25792597	7.329281762	5.46E-07	3.57E-06	0.977616989	1.080789828	1.64E-08	7.55E-07	0.055361689	0.253659999	0.184352253	0.625361546	0.229965887	0.364031654	0.05675796	0.159374261	0.467001614	0.59245373	0.001787344	0.007976493
G32712	G32712	G32712	NA	G32712	reference	8.413058498	8.888621167	8.081333552	8.673238182	8.644666096	8.761044683	8.221797728	8.242267191	8.589021593	8.719134904	8.871297359	8.376635879	8.459650378	8.484058085	8.342956674	8.480538848	8.602328424	8.803773292	8.628960296	8.626810375	8.380290483	8.427049792	8.62120178	8.066075961	8.509167927	8.448111235	0.144650765	0.203032017	-0.190367399	-0.340366819	0.097070813	0.241290075	-0.054425381	-0.272564213	0.185444112	0.625838403	-0.166521665	-0.284977594	0.16565815	0.329520881	-0.395111843	-0.528734247	0.009420728	0.031283076
G32890	G32890	G32890	NA	G32890	reference	6.705800982	7.006457079	8.522994175	7.498592208	7.483200981	6.971446833	6.403511874	8.747566452	8.612684598	6.284042461	6.693892205	7.765367214	6.394535408	9.275085653	7.905222322	6.911113723	6.500945961	6.924525745	7.146897881	6.565837984	7.338926173	8.815540198	7.766967541	6.613984266	6.270569526	7.045696005	1.64E-13	3.73E-12	2.71999104	2.974749685	2.16E-09	1.31E-07	0.1115252	1.110721535	0.024578587	0.269101462	2.455166945	2.734003614	3.75E-08	2.32E-06	3.152485029	3.406878249	6.28E-12	3.48E-10
G32912	G32912	G32912	NA	G32912	reference	8.634134976	9.222235586	8.223622612	8.264601812	9.033264396	8.766671968	8.493755383	8.643030167	8.45982124	8.718170514	8.68671771	8.42444638	8.549797646	8.256797781	8.480631049	8.757774661	8.586244216	8.795547679	8.854897802	8.967699275	9.000547833	8.50963063	8.330096407	8.811355934	8.766246793	8.157527846	5.19E-05	2.11E-04	-0.378832229	-0.53540334	0.003431276	0.020373447	0.030182714	0.142909153	0.439952102	0.826864292	-0.386004888	-0.547800422	0.00279429	0.018557597	-0.359959404	-0.463911547	0.010838849	0.034939785
G32971	CYCS_G32971	CYCS	CYCS	G32971	human_blastn	8.940587903	9.349767782	9.201601586	8.794213324	9.212101848	8.719136756	8.973919575	9.279915556	9.183319433	8.528781432	8.513219586	9.281444688	9.023953138	9.288298604	8.8316799	8.965122403	8.835829309	8.984020328	8.832151106	8.76330436	9.18841278	9.406787965	8.935531471	8.276231867	8.630251299	9.372811198	8.57E-04	0.002487066	0.071261613	0.145867978	0.497275396	0.69319	0.055327023	0.291069184	0.176731865	0.614725748	0.394624757	0.610527941	0.004655989	0.027332187	0.632241364	0.8064756	1.69E-04	0.001124863
G33128	G33128	G33128	NA	G33128	reference	15.1354918	14.16226375	13.83987707	14.71554931	14.4547729	14.39322441	14.14084171	13.9606885	14.35968698	15.15463675	14.97450957	14.55383878	14.19582382	13.67709064	14.24112275	14.69542085	14.32773733	14.01742887	14.74241773	14.28385297	13.98233884	14.03911428	13.97876611	14.52214034	14.62755268	14.41259596	0.017634989	0.034223498	0.086836619	0.21983787	0.437339819	0.641196705	-0.020170288	-0.168023931	0.55275368	0.8722209	-0.332637438	-0.652380012	0.021166319	0.081017054	-0.247498911	-0.42287143	0.131949033	0.241297517
G33245	G33245	G33245	NA	G33245	reference	7.902664511	7.698853294	7.459944005	7.909197555	7.588501981	8.040737836	7.577539132	7.437700955	7.829192963	8.58443689	8.153189349	7.654462677	7.4408701	7.40628898	7.664202172	7.648523064	8.037626868	7.57488403	8.144693285	7.825463695	7.527286966	7.439240009	7.821804903	7.849647571	7.980017873	7.627887766	3.27E-04	0.001074573	-0.010240577	-0.023592271	0.922698756	0.965054278	-0.068028197	-0.387665014	0.110580685	0.519198351	-0.524366503	-0.795563769	9.92E-04	0.008515841	-0.572405897	-0.782251193	0.001111678	0.005398017
G33251	G33251	G33251	NA	G33251	reference	8.27482934	7.352170492	8.102560866	7.627940523	7.485783016	7.734802476	7.759759897	8.401145158	7.789989192	8.075748202	7.96591989	7.975232677	7.806458003	8.00008973	7.305060474	8.014117378	7.924865334	7.496704735	8.124661276	7.70525553	7.556592522	7.786529374	7.466856535	7.801556859	7.959360753	7.196116935	0.001418766	0.003890067	0.630352521	0.842146058	2.88E-04	0.002849607	0.348942697	0.750395856	0.001293397	0.049478414	0.155368992	0.292743205	0.206872686	0.381135443	0.2898414	0.429849559	0.062429008	0.136052454
G33278	G33278	G33278	NA	G33278	reference	8.178960997	7.441959661	7.745775765	7.249720811	8.810203323	8.003578323	6.834716018	7.786464222	7.764225912	7.90748998	7.633582993	8.289947882	8.001776823	7.393271803	7.578225693	8.28937928	7.570109311	7.291640545	8.103797332	8.063903486	7.631716809	7.04371343	7.487884215	8.713882998	7.82052556	7.03333002	7.46E-04	0.002204557	0.089031177	0.296659776	0.435308538	0.639919511	-0.00562269	-0.071473458	0.851223356	0.970520302	-0.593322793	-1.159399032	0.002222169	0.015576217	-0.098299792	-0.224961491	0.550786713	0.680430178
G3387	G3387	G3387	NA	G3387	reference	6.983388636	7.796426308	6.930314053	7.195758992	7.013370504	6.578256398	7.238557974	7.11625588	7.139971638	6.316550372	6.365704631	7.423865026	7.40562898	7.110549896	7.436403182	6.931921109	7.089633456	6.831995262	7.145109515	7.211212818	7.251159569	7.423058873	6.796442359	6.775570749	7.564846503	6.173228249	0.202806616	0.268415191	-0.124416163	-0.402618203	0.292720463	0.497970633	-0.014682209	-0.185367091	0.629131281	0.901105828	0.152797045	0.465837432	0.226691036	0.404738902	0.069806822	0.162423454	0.670230971	0.776752149
G33873	AKAP1_like	AKAP1_like	AKAP1	G33873	human_blastn	9.427546682	9.399740527	9.173679	9.139610156	9.170941482	9.419998052	9.483960016	9.109719724	9.033334582	9.609218631	9.440277695	8.774440945	9.564389489	9.227429269	9.071786007	9.242200165	9.326278282	9.363016443	9.370981687	9.115857281	9.318975948	9.008682163	8.928346836	9.354523567	9.307601554	9.355338634	5.12E-05	2.09E-04	-0.239074466	-0.328897115	0.020018185	0.07781347	0.116645602	0.318543881	0.026035193	0.276633435	-0.164581319	-0.225279889	0.11213436	0.252071551	-0.152567939	-0.188834029	0.180023528	0.30356277
G33898	G33898	G33898	NA	G33898	reference	8.074303366	7.585841297	7.83950817	7.689129439	7.522507746	7.886097149	7.404191564	7.894867693	7.851721761	7.605540481	7.867812288	8.119482867	7.74439091	7.496273655	7.711236861	7.82593809	7.224724376	7.701573799	7.31482387	8.023541039	7.891944374	7.439038396	8.085579571	7.850024133	7.731306114	7.508223187	0.441299883	0.512198375	0.073946465	0.175088556	0.49904849	0.694354543	-0.029310506	-0.212021562	0.412688134	0.812358814	0.112561328	0.237466745	0.36026679	0.541595526	-0.002338406	-0.003984918	0.987635615	0.991653116
G3393	WWC3_containing	WWC3_containing	NA	G3393	human_blastn	7.732561092	7.992673352	7.366169502	7.774427174	7.257125402	7.399266009	7.775568791	7.314549241	7.713491174	7.820695586	7.625142604	7.708252566	7.556295319	7.479957064	7.750079429	7.233274636	7.555475337	7.563431678	7.67239751	7.453904829	7.569675258	7.614227346	7.370027909	7.20256976	7.64988815	7.112247194	0.303324017	0.375694155	-0.162042713	-0.313732146	0.155100928	0.332767244	-0.045090023	-0.25525717	0.249722607	0.690988664	0.047780031	0.089902813	0.68626872	0.805086321	-0.037267181	-0.057593037	0.794011789	0.869312516
G3398	HCCS_like_G3398	HCCS_like	HCCS	G3398	human_blastn	8.096709436	8.315969907	8.01838199	7.910904338	8.208539984	8.128073154	8.057482818	8.046184922	7.817110078	7.954391695	7.906872583	7.846019383	8.123050646	8.068840265	7.981871036	7.995817049	7.898095049	7.959360078	8.069407356	7.924975749	8.176832365	7.957920077	7.934826556	7.991052722	7.847327075	7.880815236	0.017543195	0.034073319	-0.101637367	-0.145236301	0.229654074	0.428282747	0.089522489	0.233987401	0.059359813	0.406719553	-0.00757762	-0.009852002	0.935724003	0.965163209	0.127496958	0.151626298	0.215451612	0.347423683
G34001	G34001	G34001	NA	G34001	reference	7.916949555	7.642186165	7.842549834	7.776145119	7.893774261	7.445906336	7.885525117	7.966483465	7.767492465	7.278424935	7.207722182	7.638623211	7.741357637	7.647494658	7.712211335	7.880068718	7.175921888	7.493102451	7.721295204	7.70945573	7.718726309	7.865321334	7.959968555	7.878182206	7.294012016	8.217090499	0.001748435	0.004668046	0.129028843	0.244546141	0.233903325	0.433323047	0.021934979	0.120823376	0.557627936	0.876031037	0.087941811	0.154416692	0.452876477	0.62526537	0.646550899	0.810375698	9.11E-05	6.65E-04
G3410	TCEANC_containing	TCEANC_containing	NA	G3410	human_blastn	7.864295065	7.878984772	7.812599881	8.026720899	7.866595281	7.506561944	7.80383305	8.098484999	7.879733153	7.87231699	7.621703303	7.92099301	7.980013497	7.869066214	7.875474228	7.739127839	7.43242751	7.921226494	7.672191986	7.897753623	8.006987346	7.611549886	8.107918921	7.811626705	7.791319353	7.224006963	0.003615237	0.008730295	-0.090083518	-0.143336612	0.331575059	0.540392806	-0.06281814	-0.212290468	0.153012862	0.57970614	0.050411455	0.072162741	0.628526726	0.765233014	0.268947945	0.330756222	0.026968625	0.071341629
G34113	G34113	G34113	NA	G34113	reference	9.147478292	8.46206278	8.245311448	8.3574963	8.472999768	7.961036512	8.565106833	8.487335789	7.861965717	8.787086838	8.292401769	8.304271639	8.307128963	8.132210828	8.787782748	8.195140441	7.857825316	8.055658667	8.424389408	8.060816465	8.599042032	8.579117504	8.512561046	8.483251424	7.794313495	8.557599882	0.020055578	0.038191804	0.106634196	0.25826546	0.345835865	0.555494341	0.036089393	0.274351481	0.317493609	0.7467006	0.060524	0.136396769	0.618691587	0.75895724	0.623353848	0.896190007	0.001048352	0.005155722
G3415	OFD1_like	OFD1_like	OFD1	G3415	human_blastn	7.374068808	7.487197732	7.466578147	7.233520356	7.653511636	7.131268977	7.531860231	7.441042345	7.135677746	7.797987089	7.376356425	7.484442271	7.489416312	7.480552548	7.143480177	7.343980178	7.404359945	7.243046092	7.377472301	7.677934457	7.336788383	7.271814268	7.438846568	7.413079479	7.489756501	7.244227766	0.027215386	0.049585572	-0.07353339	-0.110894889	0.38984651	0.598950087	0.042240813	0.131906476	0.320894236	0.747763433	-0.213296938	-0.276328937	0.03219003	0.10740716	-0.019704854	-0.024057497	0.852780088	0.908609576
G3417	TMSB4X_G3417	TMSB4X	TMSB4X	G3417	human_blastn	11.44462068	11.70923653	11.61092271	12.0272285	11.65620535	11.55690404	11.24794639	11.48613107	11.2577503	12.20178	11.74444227	11.65257807	11.52952586	11.65235471	11.47966147	11.67309628	11.61932474	11.60593756	11.78074856	11.68833057	11.45312813	11.40176729	11.39503153	11.882752	11.65161578	12.00990633	0.042977709	0.07320899	7.25E-04	0.00132883	0.993990172	0.997108465	-0.022769926	-0.102925478	0.559742532	0.876512668	-0.319565195	-0.461094148	0.008932755	0.04335481	-0.134046767	-0.181275617	0.300239096	0.444641968
G34234	MIR22HG_containing	MIR22HG_containing	NA	G34234	human_blastn	9.361078941	9.273747989	9.529854315	9.080713289	9.402856758	8.516702313	9.298991674	9.441588234	8.702747991	9.305110061	9.588493422	9.238632243	9.220599174	9.4133689	9.24301589	9.394791714	9.037888113	8.989132336	9.136226248	8.881642135	9.118893127	9.491210282	9.188138843	9.31348202	8.496998204	10.22316325	0.028714691	0.05187961	0.196429402	0.380429325	0.099970069	0.2454968	0.113995409	0.496913602	0.032024418	0.305106984	0.10002919	0.191989471	0.406407741	0.58419704	0.50531248	0.691351655	0.002651621	0.011093365
G34277	HMGB1_G34277	HMGB1	HMGB1	G34277	human_blastn	7.963721024	7.916467201	8.288293513	8.063154944	7.709494535	7.914860388	8.025438165	8.003178134	7.755598313	8.092570857	8.052265874	8.103053407	8.007982302	7.980706624	7.342200195	7.83623297	7.829629978	7.814606695	8.134697804	7.867272543	7.871964098	7.915835299	7.699539684	8.097691647	7.914491667	8.16005124	0.503837346	0.57153756	0.083636115	0.161410222	0.420257617	0.626428572	0.075359024	0.338472989	0.093098081	0.485037061	0.03650638	0.063453241	0.751954766	0.850175335	0.134179228	0.19330268	0.332900137	0.478200876
G34285	G34285	G34285	NA	G34285	reference	5.082807688	5.280622166	6.629839088	6.976137728	4.870435267	4.815512446	4.601049522	7.356197847	7.910058211	4.967832496	4.753319281	7.643825528	4.85810947	7.657793419	7.733637268	5.105144408	5.047831189	5.091801953	4.688296347	4.811057226	4.685290868	8.000792646	7.001479856	4.918051021	4.942563343	4.836018465	5.92E-23	5.48E-21	4.504150406	4.880270866	7.20E-12	8.59E-10	-0.00893803	-0.254877535	0.710609957	0.93159281	4.581429607	4.9978828	3.34E-12	7.38E-10	4.799696563	5.196973026	4.79E-13	3.45E-11
G3435	G3435	G3435	NA	G3435	reference	7.178127447	7.464372032	7.77365335	6.931424961	7.322139126	6.914949208	6.779186606	7.618991372	7.726261195	6.92995952	7.097449908	7.859489065	7.221269215	7.764132301	8.001809624	7.225948417	7.313977595	7.300750151	7.189730235	7.534240416	6.826064509	7.426804946	7.920532562	7.234471686	7.199315825	7.523193749	8.17E-04	0.002386865	0.314441813	0.65506968	0.030044227	0.104906871	-0.041726539	-0.345805007	0.249232695	0.690854371	0.275274696	0.598627821	0.047731266	0.141420416	0.348990593	0.59860088	0.046019636	0.10737915
G34396	RPL37A_containing_G34396	RPL37A_containing	NA	G34396	human_blastn	13.00636734	12.38314381	12.6621536	12.59233418	12.35121074	12.64276405	12.72753478	12.54446339	12.26341328	13.0661105	12.80832482	12.48698059	12.46384095	12.25154631	12.15557789	12.58002223	12.33372747	12.32744712	12.6851068	12.41143142	12.3838313	12.28274621	12.17102718	12.58301707	12.53559527	12.70232639	0.215348057	0.282489347	0.084512535	0.1646738	0.417678705	0.62339118	0.07192139	0.330782872	0.103641228	0.503150427	-0.070426271	-0.122947334	0.545093442	0.703967577	0.024215854	0.035615725	0.859724182	0.912538199
G3446	PIGA	PIGA	PIGA	G3446	human_blastn	7.749023335	7.76193794	7.705631789	7.701212239	8.002824744	7.668691626	7.891987632	8.160989524	7.658827715	7.915110825	7.852612445	7.764729409	7.660745174	7.882264655	7.87240482	7.743630281	7.780413637	7.609189305	7.722773788	7.978096767	7.692651519	8.041293055	7.957358508	7.817096712	7.78780497	8.284127114	0.376291132	0.449011299	0.199327858	0.289190441	0.050407996	0.151034592	0.049730321	0.173967039	0.242232351	0.684536727	0.068587185	0.097503943	0.50927002	0.6719616	0.138449432	0.174444229	0.235775918	0.371528946
G3450	REPS2_like	REPS2_like	REPS2	G3450	human_blastn	8.105940628	8.017874298	8.393908969	8.555226649	7.911866786	8.263102852	7.896291925	8.560616169	8.393368844	8.403252434	8.261900581	8.431961874	8.383649375	8.684826461	8.331968334	8.039302189	8.522446266	8.166619075	7.986027708	8.297263646	8.006469628	8.342853059	8.454764558	8.672293499	8.488996438	8.367710485	0.088553341	0.134529966	0.290155412	0.479208702	0.02273094	0.085272981	-0.008042781	-0.046168304	0.825910627	0.963887816	0.143862003	0.252507915	0.229761729	0.408215912	0.061108567	0.091217448	0.661438205	0.77011791
G34539	EIF4G2_G34539	EIF4G2	EIF4G2	G34539	human_blastn	10.30864363	10.50285193	10.06285092	10.23835401	9.899046512	10.10361861	10.27390282	10.0997195	10.14472506	10.72275666	10.51014415	10.19755619	10.19511696	9.889782357	9.898777616	9.937727165	10.04030554	10.03846019	10.32989906	9.855507689	10.00366518	9.896453645	9.879799906	10.05955725	10.00955145	9.889076594	0.726373481	0.769577299	-0.104703607	-0.210018975	0.330757158	0.539314165	-0.002770745	-0.016577804	0.938889574	0.98806905	-0.130643602	-0.235163966	0.276328863	0.459528605	-0.057266464	-0.086905074	0.685217337	0.788418217
G34581	G34581	G34581	NA	G34581	reference	6.235622889	5.955301773	6.176570426	7.403504102	6.317367227	5.938328945	5.523159577	7.574961276	7.744657982	5.106515649	5.582436424	7.247117666	5.900154552	7.774792978	7.138715495	6.370171942	5.534721966	5.028109115	6.103961045	5.552710795	5.981470348	7.473822796	8.018466211	5.612794715	5.043446178	4.733029584	2.32E-09	2.55E-08	2.116056708	2.944685945	3.39E-05	4.91E-04	-0.015350152	-0.438966607	0.529933809	0.864200923	0.991360188	2.260575956	0.001292062	0.010319573	2.879229812	3.43186303	1.21E-06	1.62E-05
G34589	G34589	G34589	NA	G34589	reference	6.855844084	6.86337297	7.599038353	7.804688321	7.686739256	7.305264039	6.498358727	8.770328117	8.480039566	6.349879433	6.902643354	8.667866669	6.492861997	8.726668556	7.95316552	7.838206632	7.107039165	6.452608595	7.425418657	6.951127052	6.987602405	8.582193872	8.36129047	6.696908383	6.788027052	5.426765403	6.35E-10	7.82E-09	2.466334119	2.731413307	1.10E-08	5.37E-07	0.001578714	0.027041613	0.95445019	0.991876419	0.752381928	1.514256165	0.001435173	0.011125079	1.678011276	2.06641506	1.23E-05	1.20E-04
G3466	PIR_like	PIR_like	PIR	G3466	human_blastn	9.561946113	9.571766976	8.955405361	8.22018428	9.277706076	9.529088978	8.878287139	8.59004765	8.929681031	9.122838433	9.497961095	8.626163213	9.157056672	9.056768718	8.654994983	9.164658988	9.034845606	8.986197607	9.477791041	9.152232484	9.051102472	8.80349278	8.693242263	9.336778568	9.412245749	8.858522432	5.69E-05	2.28E-04	-0.055404531	-0.120347303	0.600343398	0.768777412	0.214107234	0.63890969	0.005734154	0.126750482	-0.166985965	-0.310576546	0.176359536	0.342767024	-0.3011296	-0.441543233	0.052600475	0.119402041
G34674	G34674	G34674	NA	G34674	reference	7.819545757	7.203739118	7.829323939	7.860979788	7.887987617	7.983383596	7.384437791	7.429055271	7.747804112	7.24241795	7.629969711	8.043373645	7.588327603	7.061030383	7.857233879	8.27702892	7.674001696	7.33425407	8.07833453	7.664686428	7.55678961	7.574993759	7.639848466	8.165154733	7.529852157	7.608187364	0.006372216	0.014258744	0.133358883	0.304009566	0.246720127	0.449121608	-0.063851515	-0.40303656	0.12287922	0.539024233	-0.32506534	-0.601393562	0.020978305	0.080548923	-0.13196352	-0.222224794	0.391999245	0.537974076
G34698	G34698	G34698	NA	G34698	reference	8.02943123	7.846674525	7.696843452	7.792942383	7.848755054	7.753952132	7.724963108	7.881336209	7.720998701	8.289375575	7.856314874	8.066312226	7.662861899	7.554677451	7.934644517	7.701387451	7.63165297	7.77220067	7.783518243	7.92769107	7.698028816	7.419388848	7.70751881	7.764379995	7.895109142	8.281483571	0.589639073	0.649536529	-0.015802521	-0.031347074	0.875084174	0.94211083	-0.041817812	-0.21120274	0.29058012	0.728523363	-0.165336169	-0.276867725	0.164609169	0.328465428	-0.091619624	-0.1326562	0.503576467	0.639855035
G3470	RAI2	RAI2	RAI2	G3470	human_blastn	9.209669015	8.726740453	8.93373465	8.843923924	8.90379869	9.370439418	9.113876899	8.952240704	8.935441067	8.972736551	8.899208004	9.144938614	9.202618063	8.97688001	9.089183183	8.913638899	9.142473801	9.105956343	9.048528381	8.973700337	8.766138659	8.484422838	9.03227195	9.092336062	9.23802296	9.03953147	0.552116506	0.614932512	-0.061473785	-0.112586173	0.534885836	0.72033794	-0.029906771	-0.138649408	0.445798128	0.828771047	-0.065390667	-0.105497245	0.56151905	0.716143699	-0.228297927	-0.305177945	0.090014776	0.179804082
G34704	G34704	G34704	NA	G34704	reference	7.988416838	7.383890776	8.387497847	7.64229081	7.078033985	7.431292999	7.246325871	8.362919058	7.608065899	7.813363701	7.220839302	7.686114548	7.855250854	8.111952237	8.011934421	7.659479729	7.97474203	7.71734959	7.587240806	6.590756815	7.348647652	7.667665308	8.220707374	8.253402308	8.131204603	7.901742391	0.121158917	0.175206373	0.365479279	0.899113957	0.023525298	0.087320716	0.02893598	0.361982959	0.361421174	0.777913342	0.164785665	0.513459594	0.195466785	0.367835209	0.423475906	0.867425597	0.027745507	0.07298596
G3473	RBBP7	RBBP7	RBBP7	G3473	human_blastn	10.00372158	10.1094395	10.06701456	9.959193082	10.11950319	10.15576041	10.25902338	10.00509993	9.996726493	10.17329032	10.20335033	10.03281396	9.997802425	9.952421761	9.854293187	10.03620634	10.05456895	10.00722878	10.16586815	10.16581094	10.01670647	10.08164128	9.936903836	10.11065458	10.08266502	10.06045415	0.009626102	0.020476766	-0.068392191	-0.088065794	0.275090179	0.478910134	0.048481937	0.09207089	0.258942292	0.699630394	-0.126978191	-0.143729484	0.075554893	0.192024276	-0.144203735	-0.156544755	0.051327423	0.117168285
G34738	BAG4	BAG4	BAG4	G34738	human_blastn	7.100203927	7.299230423	7.115292596	7.418724299	7.25289184	6.998491295	6.998135824	7.156805384	7.320884478	7.032388859	6.929506632	7.379450708	7.207756384	7.156743065	7.331414264	6.951914503	6.967983834	7.222551585	6.968053913	7.236983279	7.152688409	7.436005076	7.293109062	7.297824692	7.060398959	6.933549097	0.016198325	0.031917632	0.025723431	0.045572654	0.785668838	0.892997352	-0.068436094	-0.258960866	0.12235634	0.539024233	0.11138821	0.170279904	0.314671626	0.498883735	0.222386055	0.290231336	0.086764353	0.175235934
G34769	G34769	G34769	NA	G34769	reference	8.73186262	7.699972703	7.388472786	7.522911398	7.797906292	8.259597391	7.410288782	8.823724248	7.579441663	6.870406206	7.757082395	7.158707505	7.480251939	8.228607583	8.900211507	8.278949486	8.597186328	8.38856723	7.374366321	8.755610124	8.281878957	8.112123148	9.569520905	8.301679352	8.980969065	9.203684234	0.356678757	0.429713966	0.121165598	0.698244491	0.28422393	0.489378754	-0.010036454	-0.264741653	0.68450326	0.922162264	0.145630393	0.828820586	0.203898643	0.37739997	-0.066402433	-0.276962842	0.668190038	0.775106425
G3480	G3480	G3480	NA	G3480	reference	10.16700716	10.24916685	10.09580661	10.46162472	9.826435543	9.856016117	10.07043241	10.16919555	10.15965203	10.5021746	10.27139914	10.26301602	10.18367233	10.04430991	10.15944303	9.951580117	9.897862072	9.831344122	10.1258026	9.80891574	9.945157046	9.923023053	10.19821936	10.12083465	9.939295741	10.13624383	0.169226847	0.231082024	0.011820968	0.021136398	0.900716396	0.953802541	-0.063616627	-0.247603285	0.14396493	0.569433204	-0.044584582	-0.068878737	0.684458615	0.803347511	0.125728525	0.167459565	0.319934557	0.465281315
G3486	CTPS2_like	CTPS2_like	CTPS2	G3486	human_blastn	7.794009782	7.492489994	7.997039511	7.926463776	7.925420921	8.083666926	7.934601214	7.748947276	7.861684775	8.219727763	8.241630391	7.994913717	7.978410142	7.693363246	7.973654755	8.154073955	8.231802559	7.945433468	8.242564218	7.99477422	7.812741392	7.902433835	7.82636308	8.296770079	8.043802532	8.200665935	1.60E-04	5.73E-04	-0.010090912	-0.017380255	0.912706881	0.959607253	-0.035224662	-0.137485447	0.387943073	0.797218462	-0.425779646	-0.551312927	4.58E-04	0.00472169	-0.391728175	-0.473172734	0.002504541	0.010628152
G34900	G34900	G34900	NA	G34900	reference	8.541845402	7.293683187	8.492461435	7.834159257	7.48450318	8.0933386	7.989401847	8.344682296	8.125969995	8.019110538	8.220014545	7.911958848	7.842798242	7.984275354	8.735466925	8.123876453	8.149935848	7.927044817	8.126118908	7.694844912	7.324832435	8.046563643	8.233910112	8.457333761	7.815119643	7.803332761	0.024659598	0.045594089	0.616503157	0.9733698	0.001518361	0.010759292	0.019350852	0.178824154	0.55890216	0.876512668	0.167597068	0.400103929	0.191237796	0.362244149	0.262887622	0.472999795	0.119641478	0.223763882
G3492	PDHA1_containing	PDHA1_containing	NA	G3492	human_blastn	11.95724136	12.09106329	12.63746837	12.58842824	12.1849674	11.85871715	11.96244444	12.40615234	12.84913875	11.82029301	11.8576251	12.90996879	11.96580366	12.78836856	12.66098875	12.05258673	11.98536212	11.96334969	11.91540175	11.99889006	12.06311824	12.74746301	12.9925377	11.84241931	11.88627222	12.05822603	2.37E-21	1.74E-19	0.588281554	0.691790945	1.03E-05	1.89E-04	-0.141801798	-0.383197804	0.014470153	0.205214873	0.636307796	0.751992333	1.64E-06	5.15E-05	0.759680709	0.856825501	3.69E-08	8.03E-07
G35113	G35113	G35113	NA	G35113	reference	8.034711787	7.262284333	8.278726258	8.504790452	7.387430272	7.331026835	7.117642588	8.5894537	8.351247404	7.832756987	7.128688517	8.21462062	7.975139328	8.291998386	8.19994851	7.230197455	6.832854072	7.644470622	7.186631739	7.320676985	7.893577197	8.046356789	8.176044901	7.868520861	7.336547788	7.401787308	5.83E-12	1.03E-10	0.680222062	0.989499553	6.20E-04	0.005290378	-0.008669696	-0.075382016	0.793302754	0.958103053	0.820474195	1.147329339	7.62E-05	0.001159269	1.65849226	1.777884457	9.12E-10	3.14E-08
G35120	G35120	G35120	NA	G35120	reference	9.166982451	6.940592685	7.775028622	7.250043123	6.615083835	7.194396219	6.752227966	7.60830895	7.381020567	6.857981978	6.957190667	7.324508734	7.958614512	7.468337387	7.521118596	7.811361588	7.560450279	7.365986456	8.038712306	6.532521681	7.418134996	7.586941208	7.741953735	7.606027184	6.75829678	6.651805124	0.007962876	0.017331053	0.423149609	1.162932312	0.01638476	0.06655573	0.097717853	1.029028198	0.033773034	0.312168549	0.350640212	1.096868977	0.023642903	0.087350669	1.016239889	1.663497325	5.62E-04	0.003048671
G35205	SERP1_like	SERP1_like	SERP1	G35205	human_blastn	7.35396104	7.676212999	7.217392491	7.635096642	7.522337517	7.098794866	7.674526056	7.504329229	7.654722501	7.160193156	7.332318377	7.500084681	7.745639038	7.63920256	7.536050123	7.128740365	7.346313534	7.595997589	7.574181377	7.369985662	7.659612493	7.495507055	7.426804293	7.164235087	7.410437877	6.22868148	8.46E-04	0.002460584	-0.254776733	-0.384477539	0.025585908	0.093167933	-0.044926564	-0.190938631	0.273054425	0.710352627	0.128664497	0.200301988	0.253660438	0.434804523	0.179338856	0.239853889	0.16987109	0.290363329
G35207	SERP1	SERP1	SERP1	G35207	human_blastn	11.22288981	11.90262754	10.97038383	11.47641384	11.11640528	10.76445769	11.55935107	11.5434133	11.65611782	11.04603903	11.00198389	11.36622019	11.43776643	11.30025356	11.52365183	10.83356109	10.88241857	11.46906858	11.2393409	11.0669349	11.4585567	11.43159365	11.23854994	11.07745393	11.04508428	10.67719901	3.84E-08	3.33E-07	-0.243745404	-0.352126436	0.024582836	0.090340396	-0.05097246	-0.188733486	0.228685111	0.668240194	0.248439694	0.348553227	0.026370387	0.093720192	0.408728006	0.490767388	0.001630646	0.007442866
G3522	PHKA2_like	PHKA2_like	PHKA2	G3522	human_blastn	11.2345601	10.68764999	11.28056942	11.1381995	11.04057811	11.4188634	10.84420205	11.12680712	11.22086961	11.05740713	11.38063222	11.3240683	10.85410709	11.15094589	11.03585706	11.35433916	11.26314404	10.90876875	11.25526703	11.14956604	10.78911163	11.0706664	11.24816775	11.2456221	11.21878095	11.33534107	2.18E-09	2.41E-08	0.456547616	0.510997632	1.02E-06	2.60E-05	-0.009220903	-0.022655181	0.828180193	0.964140275	-0.014163266	-0.017319231	0.868126877	0.92486603	-0.137382613	-0.156350512	0.130580538	0.239301473
G35225	G35225	G35225	NA	G35225	reference	8.496871404	5.888676944	6.366296491	6.412779157	5.912106336	5.636106099	5.669059922	9.069375735	8.570364325	5.703703654	5.533151704	7.54686409	6.08259773	6.411677056	9.458720628	5.82031536	7.128855136	5.762731467	6.216048704	7.197133702	5.387453417	6.25776563	8.69134543	6.475446793	6.62890668	4.966907352	2.84E-08	2.53E-07	2.866646007	3.708129769	9.35E-06	1.74E-04	-0.025677356	-0.885791869	0.285510344	0.723714949	1.604689796	3.00050903	3.23E-04	0.003583426	0.63844489	2.113418998	0.010423567	0.033832537
G35232	FTH1_like	FTH1_like	FTH1	G35232	human_blastn	7.99924193	8.24554324	8.069794166	8.580605021	8.241252381	8.162543079	8.378155649	8.104447917	8.318143216	7.762449311	8.311149029	8.300179914	8.314249384	8.577264203	8.140169859	7.823034314	8.143099375	8.200943197	8.064438006	8.179216841	8.147085104	8.152271673	8.578585019	8.041024435	7.969603284	7.784525584	0.011848185	0.024395261	-0.06367096	-0.117156437	0.522280926	0.71187491	-0.085527027	-0.333275503	0.06909664	0.4340185	0.187668985	0.296177538	0.10888432	0.247219393	0.042843262	0.059893572	0.743052063	0.830676919
G35246	PCNP_like_G35246	PCNP_like	PCNP	G35246	human_blastn	8.269083006	8.239675629	8.658388223	8.537146401	8.457418654	8.302237854	8.588931361	8.416446431	8.50751456	8.274522046	8.329309707	8.588326825	8.3853136	8.518639454	8.318500045	8.492249786	8.301600675	8.292768637	8.356940586	8.456578105	8.406814154	8.571524494	8.425947125	8.506874927	8.321137778	8.624990915	0.2778579	0.34979391	0.103093324	0.149533946	0.232827791	0.431793507	0.002372435	0.007189683	0.954466977	0.991876419	0.069781734	0.091617519	0.466181719	0.636327305	0.201827511	0.23881456	0.057056504	0.12728745
G35398	G35398	G35398	NA	G35398	reference	8.683336624	8.471425522	8.847962996	8.934359509	8.557501968	8.437568951	8.529094768	8.7149669	8.967011792	9.155732042	8.915836388	8.918387619	8.330365516	8.810582977	8.558669999	8.396448349	8.474087217	8.306558253	8.744708955	8.651999411	8.379345157	8.758922331	8.675178182	8.519150193	8.655652389	8.735106882	0.008897712	0.019109713	0.371575363	0.534063566	0.004293415	0.024282505	-0.02220617	-0.107607698	0.563675617	0.877759402	0.045431749	0.074789572	0.688334227	0.806961544	0.134845444	0.187192118	0.312373444	0.457979847
G35445	G35445	G35445	NA	G35445	reference	10.81563391	10.93396356	8.875246757	10.41373151	9.568119603	9.718155296	10.40810805	8.265425062	10.56971855	10.56212074	9.669120652	9.783987104	9.295918467	8.389045093	10.65603531	10.56114458	10.06059494	10.98181823	10.73516851	10.22141594	10.73664842	10.36587326	10.4057583	10.23131961	10.14095896	8.4119973	0.199988948	0.265567494	-0.394889632	-1.179882845	0.020727375	0.080030056	-0.081377585	-1.005294677	0.048799457	0.372261935	-0.280735384	-1.01101183	0.047524959	0.141050443	-0.281638398	-0.797749473	0.114985144	0.217012741
G35463	G35463	G35463	NA	G35463	reference	7.650571004	7.886834175	8.178554489	7.984601971	8.742486263	7.925918015	7.82316218	8.708971709	8.038009638	7.507083581	7.788496894	7.665610911	8.029238668	8.433083808	8.326728432	8.16922397	7.601337963	8.081389457	7.799160346	8.369148738	8.50405015	8.348872967	8.238491978	8.301274813	7.963869961	7.361166547	0.540529166	0.604233973	0.107027617	0.310130935	0.354186778	0.562995144	0.035010207	0.343572202	0.305481563	0.738243339	0.063442772	0.174512783	0.602224253	0.747248214	0.294009853	0.560152613	0.092421562	0.183550638
G35505	HSF2	HSF2	HSF2	G35505	human_blastn	8.063143463	7.768632379	7.977996575	8.139577344	7.951448037	7.798790663	7.917007722	7.673589619	7.732591851	7.872519878	8.13760143	7.838727314	7.454419912	7.571437622	7.728033808	7.824126781	7.600167602	7.706405114	7.590163531	7.722877996	7.691181782	7.694126831	7.77752568	7.879934929	7.385985426	7.882807055	0.814568016	0.844462662	0.093024614	0.187451032	0.382504788	0.59160049	-0.00668591	-0.039650862	0.853718543	0.970927318	-0.0037332	-0.006842126	0.974559996	0.986550481	0.070633062	0.106739535	0.616990904	0.735888714
G3557	G3557	G3557	NA	G3557	reference	7.833127869	7.245665705	7.624790012	7.661798976	7.703344895	7.454645073	7.145570711	7.536296551	7.507949109	7.497490543	7.504122362	7.874298884	7.579584969	7.324539389	7.444927175	7.595082338	7.560633594	7.368814143	7.882633719	7.521840525	7.470011306	7.661702776	7.390071575	7.908791445	7.60674919	7.905998382	0.02875964	0.051951766	0.265495194	0.427272276	0.028257036	0.100013892	0.008025562	0.041697973	0.830186961	0.965021245	-0.113896581	-0.189744651	0.325695411	0.51004295	0.090840272	0.12975011	0.501558778	0.638465109
G35781	NAA50_G35781	NAA50	NAA50	G35781	human_blastn	8.028335035	8.137370168	8.035101533	8.108235381	8.107651355	7.944509089	8.300904726	8.144249003	8.229490009	7.85632099	7.711184051	8.019704952	8.135174251	8.177072347	8.250425925	7.870071544	7.823940702	8.110491258	8.026818941	7.856819347	8.178402739	8.279823323	7.953105579	7.809631616	7.917824812	7.774675176	8.75E-05	3.34E-04	-0.03637703	-0.056151781	0.661801034	0.815346511	0.011213741	0.035172213	0.786576084	0.956887795	0.249615303	0.321739058	0.013749378	0.059715041	0.404616943	0.463032665	3.96E-04	0.0022594
G35863	G35863	G35863	NA	G35863	reference	8.8785337	8.848720655	8.559807662	8.536969105	8.673962327	8.782282584	8.574111441	8.729579633	8.681695728	9.174813234	8.768241193	8.59985935	8.554421446	8.679844352	8.438587437	8.641139728	8.679366836	8.481041139	8.786532025	8.743676858	8.620171925	8.707185732	8.477379191	8.783171015	8.789063941	8.746211576	0.029642669	0.053286899	0.092633945	0.145289445	0.313775348	0.521428275	0.083830747	0.260222447	0.073809768	0.44217744	-0.118476993	-0.165157466	0.25234892	0.433341467	-0.045804571	-0.057822737	0.686771823	0.789680954
G35884	HSD17B4_like	HSD17B4_like	HSD17B4	G35884	human_blastn	9.615364693	9.104105001	8.770466441	9.174080923	9.349576237	9.242908644	8.740418146	8.836453741	9.312063903	9.716303793	9.538801131	9.451569387	8.81968697	8.949167589	9.119532452	9.281395147	9.211871402	8.771329392	9.443294451	9.355555908	8.876619766	9.013959472	9.061854161	9.280115364	9.161416021	9.272459625	3.27E-04	0.001075191	0.193027967	0.338483392	0.090804058	0.230557353	-0.042427378	-0.213805046	0.28453269	0.722851576	-0.323007248	-0.498699807	0.012346512	0.055028501	-0.252403243	-0.349916743	0.077118757	0.16009014
G3590	G3590	G3590	NA	G3590	reference	8.525724332	8.056603062	7.845724416	7.134918023	8.114255442	8.17706579	7.357418671	7.994760926	7.76803285	8.410858682	8.319965623	7.996499182	7.865697673	8.148517974	7.318651592	8.124538894	8.027582746	7.749612226	8.477055976	8.247356695	7.70318372	8.018620015	7.570550361	8.562772618	8.333203679	7.609783163	4.22E-06	2.25E-05	0.328418891	0.606919161	0.020869362	0.080338906	0.436112648	0.891890289	7.56E-04	0.03546694	-0.157782028	-0.328033058	0.209465618	0.383512759	-0.090113035	-0.153201588	0.555096434	0.684348285
G36142	G36142	G36142	NA	G36142	reference	7.309723936	7.431422177	7.244548944	7.141974751	7.264423315	6.92389093	7.118000204	7.40080404	7.056904537	6.932226135	7.272083428	7.122935748	7.100439957	7.02845915	7.062620563	7.375896116	6.995096799	7.33551436	6.861256987	7.465568564	7.014821305	7.32170356	7.219607615	7.212876954	7.212180095	6.832595849	0.753901342	0.792586474	0.052695789	0.109376851	0.612558316	0.778742155	0.049737303	0.271425491	0.213517237	0.650383774	0.124208515	0.225088479	0.300251876	0.484091944	0.090036343	0.136415553	0.526839857	0.660189628
G36144	CAPZA1_G36144	CAPZA1	CAPZA1	G36144	human_blastn	8.21488019	8.370154765	8.123401645	8.16381125	7.945258428	7.900262008	8.089296223	8.20861838	8.074182642	8.366845791	8.325937513	8.007181729	8.138986284	8.122664258	8.018935206	7.966296859	8.027135507	8.054195376	8.190394755	8.178167046	8.098245415	8.176346569	8.011795169	8.071310046	8.067398716	8.266687559	0.718631695	0.76254399	0.018548732	0.030318145	0.832791755	0.920127051	0.057435882	0.192228206	0.18601502	0.625909459	0.066093151	0.092853382	0.520323588	0.681601547	0.078571788	0.098982906	0.490818219	0.629607745
G36203	G36203	G36203	NA	G36203	reference	7.712116855	7.710694973	7.826327618	7.986152521	7.614687497	7.766457812	7.71720268	7.915435203	7.849997504	7.575901483	7.680462528	7.831013234	7.859924193	7.903601817	7.814026699	7.565183624	7.794955352	7.798825605	7.706404813	7.555402077	7.742275156	7.729143705	7.916679848	7.672562594	7.649511737	8.155135438	9.91E-04	0.002834139	0.056980512	0.08147674	0.455832347	0.65793247	-0.043808437	-0.111054108	0.312469041	0.742698216	0.257197879	0.312428906	0.005184242	0.029546474	0.185793213	0.213459123	0.054022286	0.121829245
G36233	G36233	G36233	NA	G36233	reference	8.371171332	6.670841441	7.84978098	7.345609686	7.50865268	7.809946668	8.384694859	8.609413238	8.124865553	7.428356833	7.83408723	7.706593701	6.568907889	7.736327373	7.992569508	7.537082398	7.471624386	7.010177555	7.452507543	7.759014047	6.804658417	8.348692532	10.78798177	7.326538699	7.286958981	8.103773512	6.46E-04	0.001948814	0.353207156	1.522358349	0.027871862	0.099152381	-0.051736876	-1.146882035	0.096716373	0.492514545	0.195810079	1.113486255	0.107561955	0.245227179	0.208298828	0.869430334	0.204982605	0.334496248
G36282	G36282	G36282	NA	G36282	reference	8.670009645	8.107898862	8.573075576	8.89789559	9.579108671	8.618029848	7.719828825	8.655710518	9.002458816	8.721703979	8.645703097	9.251253119	7.583089689	8.542512547	8.775166811	8.943337115	8.855520812	8.135740648	8.635891152	9.10196569	8.47142948	9.09326361	8.999432822	8.875370516	8.435517917	7.854566722	1.84E-06	1.06E-05	0.80952404	1.081154309	1.35E-04	0.001533485	-0.055616638	-0.398713001	0.156561231	0.586369322	-0.18938045	-0.412292143	0.142735129	0.296777995	-0.026365381	-0.047591007	0.864774764	0.91579876
G36284	G36284	G36284	NA	G36284	reference	10.1513713	9.523037226	9.729873239	9.750091674	10.0376264	9.823474848	8.872608862	9.689771418	9.886375969	9.858375223	9.808572952	10.21343655	9.155579341	9.505520576	9.72094661	10.27792618	9.79676458	9.179936422	10.06497775	10.08905518	9.463638499	9.808241807	9.745950223	9.903574207	9.497519774	9.471983674	3.56E-07	2.44E-06	0.677295522	0.824869418	2.97E-05	4.44E-04	-0.019914678	-0.103828717	0.597908841	0.889596107	-0.189492915	-0.311361606	0.113296699	0.253615137	-0.031180359	-0.045092083	0.817388264	0.884814047
G36285	G36285	G36285	NA	G36285	reference	8.559790588	7.801559295	7.865275625	8.692429115	8.09161579	7.732782521	7.696985974	8.606685331	8.709073223	7.288639134	7.308575744	9.314521655	7.947793935	8.347885166	8.797010412	8.24657971	7.817915589	8.132337146	7.779434687	8.066014424	8.312034486	8.761951072	8.875707142	8.082201912	7.907516415	7.715261538	1.24E-09	1.43E-08	0.384665863	0.740060581	0.014038219	0.059694099	-0.110110732	-0.637732316	0.033461834	0.311881247	0.442615291	0.831251139	0.005888538	0.03228873	0.742097245	1.068999198	3.69E-04	0.002134445
G36286	G36286	G36286	NA	G36286	reference	7.766080599	7.658785942	7.26317405	8.242623495	7.263812372	6.818539633	6.910826452	7.668622758	7.677907974	7.290059604	6.778301248	7.998137517	7.452393434	7.181193891	7.897135738	7.396201857	6.697123788	7.33701639	7.029928481	7.473396979	7.66366121	7.680032381	7.952570666	7.184124575	7.093490911	6.816325585	2.36E-07	1.70E-06	0.072047014	0.187424892	0.515855855	0.707069342	-0.147304856	-0.688621919	0.016509963	0.221160333	0.248259114	0.532292264	0.066523474	0.176516216	0.634510549	0.938387559	0.001207398	0.005760784
G36502	HCG11_G36502	HCG11	HCG11	G36502	human_blastn	9.401884799	9.369741935	9.502018109	9.168476665	9.545113898	9.396377211	9.348909038	9.354381214	9.197175639	9.138974025	9.329776419	9.342304655	9.521223272	9.179493937	9.188192812	9.488571476	9.39529495	9.449224369	9.366966469	9.680266948	9.633765187	9.355411638	9.33733898	9.494467625	9.490959963	9.37295559	0.073607953	0.115201335	-0.112807543	-0.163856487	0.200873891	0.392620594	0.054668052	0.161984132	0.210253286	0.647947627	-0.066592109	-0.08834	0.49204022	0.65700875	-0.122078737	-0.147053178	0.248862432	0.387497272
G36554	G36554	G36554	NA	G36554	reference	8.236464402	8.715906172	7.228868726	7.917117975	7.912502874	7.475677719	6.941412091	7.776711245	7.654347396	7.013576717	7.417492451	6.736787828	7.009354024	8.464522407	8.191304382	7.342250741	7.823020798	8.221888482	6.76486351	7.136813519	7.901397528	8.471888855	8.348325395	7.839005884	8.095036392	6.241551453	0.308411858	0.381221621	0.087830159	0.406093258	0.433834319	0.638471687	0.022387449	0.411793673	0.427668885	0.82203661	0.308068501	1.091540231	0.035820739	0.116141642	0.234723756	0.69754238	0.175880089	0.298225201
G36643	G36643	G36643	NA	G36643	reference	7.473794392	7.576679322	8.284822859	8.254661149	8.056098205	6.980043398	7.525074855	8.050911152	8.439441302	7.148849166	6.913586651	8.562684706	7.579265304	8.194110038	8.20520008	7.144084009	7.16895635	7.537306841	7.728343331	7.131456105	7.71135482	8.460348215	8.161521253	7.508063041	7.259821048	7.17306977	2.86E-15	8.75E-14	0.552374216	0.840688312	0.001677445	0.011671186	-0.048844205	-0.338190661	0.203343005	0.642925459	0.553914615	0.878469117	0.001065358	0.008998051	1.713777523	1.807396633	2.34E-11	1.13E-09
G37194	HSPD1_like	HSPD1_like	HSPD1	G37194	human_blastn	10.79297456	11.14323428	11.12140801	11.09843331	10.81539962	10.54683429	10.96384837	10.84467185	10.78825196	11.08467873	10.87055475	10.89370716	11.00827317	11.03500785	10.49205596	10.54674085	10.45891016	10.71282404	10.78508891	10.62002966	10.81568406	10.7935255	10.81386405	10.65357671	10.8480763	10.5845411	0.147283254	0.206001821	-0.030719923	-0.053629404	0.743353061	0.866845251	0.021963714	0.090698853	0.580258811	0.882044443	0.106054534	0.159138376	0.331786825	0.515652019	0.262814521	0.333738992	0.040310171	0.097456983
G37307	NPM1_G37307	NPM1	NPM1	G37307	human_blastn	9.762722669	9.654659908	9.616892167	9.737739391	9.677978368	9.870815981	9.711447744	9.200644227	9.264536707	9.764525665	9.944604676	9.475215999	9.512972376	9.309867306	9.395622455	9.841960182	9.535519926	9.526899764	9.766096502	9.736128282	9.781777757	9.305430499	9.459682505	9.674178493	9.761931148	9.745684306	0.002822519	0.007033906	-0.159146796	-0.241692484	0.109566259	0.261724082	-6.01E-04	-0.002282399	0.988000565	0.998117026	-0.288126325	-0.390479523	0.009753487	0.045856873	-0.38394615	-0.458388587	0.002228052	0.009600257
G37391	G37391	G37391	NA	G37391	reference	7.116769797	6.342998919	6.664670842	7.038055889	6.831935745	6.764483626	6.346433602	6.742470307	6.803936631	6.27612498	6.383675677	7.252388123	6.568564953	6.817352818	7.01333334	6.942103971	6.637252137	6.364831666	6.756261196	6.811417004	6.369526605	6.686281212	7.436961802	6.704311585	6.896529093	6.252678039	1.30E-06	7.78E-06	0.613916561	0.901006182	9.15E-04	0.007150159	-0.133568825	-0.612266747	0.021204264	0.250084874	0.074810761	0.164718228	0.539323335	0.698023098	0.134211239	0.230171771	0.388459902	0.534461022
G37619	G37619	G37619	NA	G37619	reference	8.300918097	7.460520027	8.269040774	7.916915574	6.462931194	6.7554986	7.174904115	8.473086	7.9925144	6.324455482	6.505928115	7.903132058	7.576552891	8.29453222	7.799125512	7.75323515	7.64477695	7.441555588	7.315402149	6.508134497	6.842568322	7.771091387	7.434874264	6.739196781	7.492709851	6.916188612	1.45E-05	6.74E-05	0.76999425	1.465851961	0.001603359	0.011261535	0.046984566	0.647416977	0.162723482	0.596343996	1.554950128	1.968715399	2.41E-05	4.79E-04	1.419278033	1.881266583	4.71E-05	3.84E-04
G37643	G37643	G37643	NA	G37643	reference	8.010463195	7.106627115	7.465158966	7.312466486	6.350953045	6.747756918	6.730815093	7.031050952	7.315528121	7.649516296	6.891604466	7.250162442	6.765146288	6.831941204	7.208290007	7.25143408	7.082636263	7.128714955	7.283098169	6.572150316	6.615806856	7.196818234	7.210498742	7.236213292	7.033224559	7.387371022	0.028805922	0.052008184	0.473834543	0.948482055	0.008098202	0.039433564	0.021704755	0.243672807	0.494785056	0.848962451	0.104139717	0.301446652	0.398179752	0.576603403	0.484673478	0.884059938	0.013066031	0.040338161
G37657	G37657	G37657	NA	G37657	reference	7.618739951	7.303688705	7.747480331	7.948543711	7.7181581	7.129043496	6.887049044	7.841431148	7.58044896	7.856290647	7.446483972	7.92953385	7.170009011	7.835495063	8.046276115	7.348429771	7.229932742	7.307125018	7.579606291	7.425477732	7.202140642	7.515158568	7.632296458	7.696718189	7.192933041	7.153467266	1.04E-09	1.22E-08	0.788665	0.923932359	4.22E-06	8.74E-05	-0.04378858	-0.216858478	0.272430357	0.709974703	0.059451818	0.102213403	0.606714621	0.750907301	0.592017758	0.741765264	2.06E-04	0.001325489
G37722	G37722	G37722	NA	G37722	reference	9.931615982	8.5493349	8.229924535	8.660574013	8.24528732	8.831685654	9.675902192	10.05756181	9.807831237	10.69966879	10.26393278	8.716800756	8.409513143	8.619013492	9.934250399	8.345228574	7.742844301	10.10156387	10.03817973	8.51721045	9.666138748	10.63910842	10.35840969	10.55198473	8.483652405	10.8418483	0.457135314	0.527582106	0.070533902	0.525174814	0.492928066	0.689541584	0.002976774	0.10035034	0.895757146	0.979922513	-0.037776672	-0.29328052	0.701742463	0.817503552	0.235693661	1.08402036	0.153747086	0.269421237
G37760	G37760	G37760	NA	G37760	reference	10.52897242	10.23066845	10.48307189	10.04881558	10.25962112	10.08313542	10.1019767	10.31525289	10.24917451	10.48074927	10.42577642	10.48831787	10.01191988	10.18971557	10.10137985	10.36838787	10.22235353	9.96733072	10.33345799	10.33244849	10.14952712	10.37733767	10.25392651	10.31853804	10.12716745	10.47620754	0.014349179	0.028778862	0.324572565	0.407031354	0.001596314	0.011219649	0.071996722	0.20482763	0.112491634	0.522287063	0.031319589	0.041667165	0.746272403	0.846304138	0.166030572	0.198841317	0.120128002	0.224347828
G37761	G37761	G37761	NA	G37761	reference	13.97380709	12.75363107	13.28072268	13.40968177	12.42394305	12.89001438	12.57366656	12.99337043	13.38996429	13.13510878	12.98452229	13.52357859	12.17195013	12.70844208	13.39326646	13.4968151	13.29958217	12.93229633	13.27054823	12.63219662	12.87205919	13.88418591	13.5454988	13.45215792	12.96236949	13.40210773	2.64E-05	1.16E-04	0.929343457	1.118806192	7.41E-06	1.41E-04	5.12E-04	0.003706879	0.988149952	0.998163359	0.208867584	0.405738757	0.104045164	0.239803516	0.382433397	0.569952123	0.021323033	0.059422175
G37771	G37771	G37771	NA	G37771	reference	7.692172088	6.828761203	6.953837257	7.99065115	7.884269347	6.878919394	7.066905869	8.120432925	8.15471738	8.766353794	6.813861282	8.269007015	6.983666403	7.105752617	8.423137466	7.309945651	6.949094514	7.769104763	8.082559988	7.167262599	7.758593252	8.286618286	8.315215654	8.2404532	7.119437202	6.431356207	7.26E-07	4.63E-06	0.222023503	0.683660031	0.098113251	0.242565614	-0.074784923	-0.747877353	0.069213532	0.4340185	-0.199121146	-0.626318683	0.128086695	0.27606544	0.798714464	1.345505691	0.001115135	0.005412269
G37777	G37777	G37777	NA	G37777	reference	9.812937156	9.979562325	7.960484138	8.485887473	10.6715835	9.714446911	10.05810903	10.17090703	10.97720748	11.34236874	9.889923041	10.84412755	8.898282615	8.820543454	11.57943838	9.861393637	9.39655943	10.31294296	11.27655037	9.75020281	10.7777826	12.21450304	9.19042242	10.86007854	9.669602909	10.6887093	0.264858288	0.33657586	0.091532425	0.686607411	0.382024526	0.591464794	-0.002888166	-0.10100378	0.897667093	0.980268636	-0.073480437	-0.575645972	0.46354379	0.634732331	0.211082516	1.021893586	0.189658485	0.315143251
G37801	G37801	G37801	NA	G37801	reference	7.817085099	6.597633524	7.97767894	7.501425659	7.428714663	7.514140701	7.20640677	7.687679217	7.917820062	6.325746502	7.062388104	8.655427788	6.584644512	7.570411425	8.037116061	7.844687901	7.866925963	6.919961131	7.207002187	8.016360038	7.061757844	7.588760536	8.185077475	7.731605038	7.628372084	7.664753859	4.01E-05	1.68E-04	0.950948753	1.471660449	3.47E-04	0.003314714	-0.055330471	-0.617042744	0.129955646	0.549225511	0.137581907	0.452921005	0.268060816	0.450690244	0.060591921	0.149597256	0.711901463	0.807382394
G37802	G37802	G37802	NA	G37802	reference	8.443268633	7.146846412	8.668939164	8.266353289	7.686243175	7.633116935	7.599963929	8.341150101	8.541499549	6.574832056	7.266174221	9.267142193	7.166995242	8.119946663	8.400135659	8.060595157	8.118705897	7.27998025	7.545939559	8.191409953	7.3719895	7.895809414	8.637594949	7.854280268	7.91297075	7.381001696	2.83E-08	2.52E-07	1.221592281	1.585653402	2.07E-05	3.34E-04	-0.056711498	-0.557551994	0.13125221	0.552004729	0.427617326	0.962334886	0.009550206	0.045163816	0.370981414	0.738542505	0.044700566	0.105129485
G37804	G37804	G37804	NA	G37804	reference	12.59807518	11.35438406	12.53080242	12.81412096	11.91702891	11.71082168	11.81309236	12.87884911	12.9346884	11.37202155	11.45373881	13.41672941	11.86908156	12.70083308	12.68435981	12.00611769	11.98660789	11.63092471	11.82948856	11.99323964	11.51644273	12.30112286	12.65485771	11.94458687	11.68922598	12.10777098	1.23E-27	2.00E-25	1.182050956	1.282245837	7.83E-11	6.82E-09	-0.142711773	-0.471423918	0.016677454	0.222803054	0.832275512	0.988492446	5.32E-07	2.08E-05	1.008570084	1.144439453	4.85E-09	1.42E-07
G3802	SMIM14_like	SMIM14_like	SMIM14	G3802	human_blastn	9.421649145	9.186412396	9.195654024	9.2218834	9.054653615	9.152136869	9.135842478	9.309193593	9.096874545	9.58270871	9.39309061	9.269323478	9.139401365	9.076838858	9.216804698	9.059243543	9.160489472	9.182066558	9.307053241	9.05300645	9.197201561	9.183647727	9.054693791	9.379734398	9.187671561	9.502740946	0.605419757	0.662430072	0.079871765	0.123494457	0.368799748	0.579382784	0.034432826	0.113572435	0.4104158	0.811671232	-0.045524823	-0.062438525	0.649529289	0.780094339	0.059350032	0.073599635	0.590264804	0.713202241
G38032	G38032	G38032	NA	G38032	reference	7.540817443	7.537430372	7.525683008	7.714135923	7.43642365	6.912309902	7.549359619	8.05665116	7.493590176	6.846170879	6.776652605	8.004610589	7.714907442	7.669011654	7.592078151	7.459263674	6.729557741	7.416843452	7.448873974	7.331794703	7.670882697	7.943585518	7.834545242	7.58516782	6.978107365	7.725550265	6.50E-08	5.33E-07	0.129861727	0.288178294	0.254554667	0.45767746	0.003673258	0.027027007	0.914912959	0.984368951	0.343648907	0.616586809	0.015557345	0.065482338	1.29896224	1.455114964	1.44E-08	3.62E-07
G3814	G3814	G3814	NA	G3814	reference	8.521558423	8.320226418	8.172442162	8.005708412	8.514529317	8.478713568	8.241163825	8.418785825	7.94436167	8.021472403	8.514676884	8.01812062	8.333329676	8.341823007	8.133810354	8.472355059	8.563845102	8.189545443	8.635351609	8.539513688	8.445023284	8.45856554	7.844319897	8.625125312	8.472054338	8.534244741	6.24E-09	6.35E-08	0.100233645	0.153729605	0.271635724	0.475683707	0.574498812	0.673473234	2.55E-06	6.44E-04	-0.072231301	-0.099650795	0.475414392	0.644269805	-0.165751885	-0.20349435	0.141709224	0.253993695
G38213	G38213	G38213	NA	G38213	reference	9.822786791	8.769332319	10.18445138	9.251281457	9.128553123	9.2234864	8.521542429	8.897450423	9.265723072	9.899515004	9.636595243	9.78926603	9.117614674	8.799618146	9.317570612	9.435455406	9.312560755	9.256519481	9.612713521	9.188245344	8.952714828	8.695954108	9.578049908	9.871444395	9.235437158	10.24561976	0.061981742	0.099590284	0.321763947	0.73367154	0.031588347	0.108435893	-0.001592621	-0.01747153	0.95913393	0.992505116	-0.091372897	-0.253420536	0.457090794	0.628803113	0.082307956	0.171569136	0.612035746	0.731972337
G38214	G38214	G38214	NA	G38214	reference	7.687140402	7.303925866	7.517898735	7.574343688	7.622613093	7.258902235	7.132020211	7.492506641	7.508788144	7.903064859	7.578306185	7.760381175	7.105406374	7.551831286	7.5878368	7.730692308	7.433671389	7.379940401	7.795623238	7.496763014	7.393517443	7.464320048	7.866327684	7.467076814	7.524433577	7.344036486	1.91E-05	8.66E-05	0.346188094	0.479809191	0.004221823	0.024026455	-0.055404805	-0.216048897	0.19271524	0.632902916	-0.195451034	-0.287215352	0.081590609	0.202453289	0.10945527	0.145282818	0.381142171	0.527050939
G38216	G38216	G38216	NA	G38216	reference	7.388215733	7.652426653	7.326970258	7.720649972	7.302186092	7.725069447	7.302335305	7.397994428	8.186889752	7.233798386	7.376619797	8.147011948	7.252450293	7.41295784	7.941994298	7.737022966	7.640760663	8.295327165	7.117557311	7.804824145	7.652115649	7.859354212	7.853172646	8.09070667	7.592508629	7.16874721	0.055504972	0.090688738	-0.08796269	-0.234492542	0.43486293	0.639464396	-0.176712805	-0.767335821	0.01047873	0.173535135	-0.006079763	-0.015137473	0.959931372	0.978333517	-0.156465948	-0.289123529	0.332712719	0.478064138
G38217	G38217	G38217	NA	G38217	reference	7.808093826	8.180659715	7.548399684	8.267256993	7.556353682	7.957261969	7.45919033	7.638475493	8.30674268	7.96318072	8.151604916	8.327919264	7.556459271	7.482713796	8.177820564	7.834303001	7.81690276	8.427793737	7.492279115	8.003735258	7.845660751	8.070475326	7.955799923	8.39771495	7.955983877	7.345746613	0.038478075	0.066616935	-0.112675492	-0.252204951	0.314600947	0.522336326	-0.260772779	-0.731600703	0.003477942	0.091050051	-0.102963041	-0.211892248	0.399214971	0.577702624	-0.292751004	-0.453864933	0.068433618	0.145797641
G38276	RSL24D1_G38276	RSL24D1	RSL24D1	G38276	human_blastn	8.67076203	8.814841252	8.429708092	8.610505281	8.476404686	8.409242717	8.654163814	8.52446902	8.471991088	8.855379724	8.682350142	8.674017211	8.5647572	8.284599258	8.274345855	8.451943944	8.484948649	8.441763345	8.601476482	8.488029493	8.527807717	8.452115433	8.410021505	8.496027307	8.449292084	8.813304411	0.613536112	0.669670339	-0.126203882	-0.200439177	0.197102129	0.387881126	-0.007116084	-0.028061315	0.857791387	0.970927318	-0.11265673	-0.163927575	0.292991963	0.476700626	-0.031342254	-0.040806238	0.792541164	0.868527934
G38286	FAM120A_G38286	FAM120A	FAM120A	G38286	human_blastn	8.43728629	8.447093604	8.408261408	8.410450047	8.215024751	8.313938489	8.078111595	8.32521089	8.215385747	9.17700884	8.571819716	8.305431163	8.206785119	8.208024715	8.097128661	7.931499856	8.277591853	8.089711961	8.567272269	8.158901651	7.972394185	8.155339932	7.97832929	8.337428976	8.364437273	8.100695431	0.208757618	0.275307241	0.091632857	0.211708646	0.406941681	0.613906346	0.020197638	0.147518046	0.564172886	0.877930967	-0.167994446	-0.339770935	0.182218769	0.350612378	-0.032250738	-0.054332223	0.830095357	0.893809572
G38329	G38329	G38329	NA	G38329	reference	8.043301307	8.266767281	7.652477881	7.813217531	7.297001323	7.745547816	8.052035241	7.117144116	7.299175972	7.797117759	7.874508666	7.379049246	8.216945071	7.193260627	7.261407977	7.567784195	7.719636267	8.030716613	7.729817782	7.432384314	7.976477149	7.235429503	7.339293372	7.934480636	7.82354092	7.774627238	1.01E-04	3.79E-04	-0.717470992	-0.970582766	2.36E-04	0.002435562	0.021189337	0.163706613	0.540737507	0.867506303	-0.123268268	-0.264466727	0.319766901	0.504109408	-0.240051434	-0.394024901	0.13501561	0.245291618
G38353	G38353	G38353	NA	G38353	reference	9.262594648	7.907476607	8.704276756	9.385696014	7.635863841	6.789353023	9.137967879	9.65760524	9.394429534	6.99896099	7.186284349	9.454470136	8.249967441	8.92980398	9.426385148	8.425463495	6.671366931	8.643067656	7.672644339	7.630402157	8.298436202	9.505223655	9.200544559	7.961936323	6.898926703	6.938821689	5.21E-20	3.29E-18	0.488326693	1.049813582	0.008413018	0.040679923	-0.010197888	-0.136480883	0.731572786	0.939858408	1.968373902	2.158017757	6.92E-08	3.88E-06	3.351379772	3.515993941	2.10E-18	5.58E-16
G38372	G38372	G38372	NA	G38372	reference	10.39575398	8.904484306	10.09029889	10.39295248	9.182897254	8.794408715	9.845150783	10.60901817	10.24005657	9.677686672	9.411643915	10.37475163	9.43372468	10.267943	10.01542	9.666231295	8.869975105	9.443644229	9.712158525	9.147536751	9.220370556	10.56602536	10.11544591	9.543389771	9.238995204	9.977941122	6.00E-20	3.72E-18	1.267692866	1.397233583	8.56E-10	5.72E-08	0.036317782	0.21819909	0.336800426	0.75996988	0.978616045	1.156349116	3.82E-07	1.62E-05	1.793846365	1.851374542	3.22E-16	4.58E-14
G38374	G38374	G38374	NA	G38374	reference	10.52507786	9.025216035	9.724500352	10.60924717	8.580335941	7.713220034	10.21251727	10.71385383	10.50400662	8.270823994	8.032288217	10.62259835	9.121512772	10.01971938	10.57412733	9.374155704	7.297640347	9.691072373	8.905707174	8.378110319	9.381039547	10.67749668	10.1690708	8.839958755	7.703793891	7.822976444	7.66E-28	1.32E-25	0.665794095	1.120994188	0.001656769	0.011543344	-0.010373433	-0.119556488	0.737027231	0.940779895	2.078694182	2.217672065	5.46E-10	6.36E-08	3.661029584	3.785222054	3.40E-26	3.20E-23
G38522	TOMM20_like_G38522	TOMM20_like	TOMM20	G38522	human_blastn	9.249034616	9.549334569	9.372284887	9.300519025	9.284075599	9.289677633	9.388680025	9.3136062	9.349441187	9.319959231	9.37821436	9.39526222	9.328691303	9.274968164	9.158070545	9.214241769	9.207172908	9.148458755	9.350745411	9.283205804	9.262206387	9.253530157	9.149440249	9.262419107	9.357779943	9.31998191	0.88162999	0.901900346	-0.056006521	-0.078863416	0.449214867	0.651877174	0.009792051	0.024237464	0.817668659	0.961782253	0.004066071	0.004980008	0.962086267	0.979622795	-0.01401881	-0.016101858	0.877015622	0.923141532
G38685	G38685	G38685	NA	G38685	reference	7.288642865	6.805716592	7.674053426	7.292292293	6.820218261	6.576881186	7.014755793	7.448297643	7.201957441	6.543259014	6.679031048	7.345834137	7.160720226	7.103914924	7.327267014	6.99819601	6.839878376	7.225859196	6.610317066	6.745972614	7.045408034	7.086108365	7.40323885	7.047195778	6.903171952	6.818905242	2.43E-08	2.19E-07	0.274433574	0.47372742	0.03119172	0.107394407	0.002271501	0.013845046	0.949657709	0.99168878	0.698603248	0.918617709	3.87E-05	6.89E-04	0.929399627	1.112611901	6.26E-07	9.35E-06
G38690	G38690	G38690	NA	G38690	reference	5.838283515	6.169608244	5.841134009	7.127637709	6.336050799	5.976839737	5.874695131	6.086932989	6.93668959	6.412224271	6.453946754	7.236335204	5.87928921	6.318041678	7.407649882	6.643814497	6.925528638	5.862363707	7.123454559	6.152566659	6.102864773	6.8388566	7.028321326	6.279780388	6.114746773	5.84543979	6.38E-08	5.24E-07	0.23006245	0.704364535	0.090112021	0.229869912	-1.090979105	-1.680134675	3.66E-05	0.00446208	-0.217646898	-0.668434219	0.102470927	0.237601455	-0.140952888	-0.343364549	0.399810578	0.545588557
G38760	G38760	G38760	NA	G38760	reference	8.142174351	7.788987367	8.257375656	8.200924453	8.111742817	7.867754853	7.661617942	8.091786485	7.898790958	7.745274079	7.938423662	8.336055064	7.939755472	7.97708718	8.019284186	8.36136654	7.728016639	7.979072725	8.251960664	8.064819211	8.010621712	8.144720481	8.302454062	8.309302054	7.864211269	7.92231171	0.007958459	0.017325775	0.270251587	0.413766353	0.021958392	0.083332386	-0.010961905	-0.051496409	0.774918716	0.951366723	-0.038061754	-0.061132854	0.733720679	0.837902873	0.284179033	0.373322916	0.038000911	0.093221828
G38772	G38772	G38772	NA	G38772	reference	10.58225295	9.249884726	10.90910132	10.49530314	9.678040528	9.944349078	7.806622019	11.03443371	10.76777266	9.879250713	9.358362102	11.29108078	9.237512992	11.16335644	10.18262371	10.2439611	10.2753538	9.091967833	9.802972721	9.457136178	8.812220872	10.21680207	10.8459438	10.21640752	9.945752897	8.573351186	9.57E-13	1.93E-11	2.480584923	2.619104398	2.71E-13	5.11E-11	0.002311467	0.02699117	0.939769795	0.988493655	0.545573556	1.064560612	0.002901996	0.019118232	0.924993215	1.334355502	1.68E-04	0.001120227
G38920	G38920	G38920	NA	G38920	reference	7.824475946	7.774758055	7.751027714	8.039600208	7.618319866	7.444517813	7.559954276	7.617705457	7.805300275	7.571965314	7.647858821	7.695847366	7.694869881	7.544276426	7.417639018	7.452591554	7.328480209	7.728919505	7.898513313	7.511865658	7.675898955	7.917891317	7.604802629	7.802488258	7.715453973	6.678073666	0.410243001	0.482526571	0.067811819	0.122193385	0.492168885	0.68885039	0.010850854	0.050502927	0.777566226	0.9527277	0.085469851	0.13589548	0.446841339	0.62025098	0.252650099	0.334086125	0.061348442	0.134424911
G39025	PROX1	PROX1	PROX1	G39025	human_blastn	10.21152267	10.07405933	9.700030654	10.59947075	10.11050711	9.766607387	10.48168729	9.571281286	9.955116384	10.03291497	9.918089874	9.565557877	10.18122029	9.890321384	10.08507678	9.953524905	9.71760389	10.17067739	10.17606701	9.770960779	10.22981334	9.93612479	9.548211602	10.27051173	10.21689026	9.230817135	0.15617965	0.216256769	-0.278164161	-0.482083613	0.030174252	0.105113566	-0.021927913	-0.133467506	0.549066029	0.871551321	-0.163681063	-0.297516811	0.181326735	0.349278011	-0.025085768	-0.038841165	0.860487943	0.913255376
G3916	MIR421_containing	MIR421_containing	NA	G3916	human_blastn	7.452929804	6.733429384	7.33463239	6.810429663	7.371892632	6.178296668	7.884061613	7.385297976	7.137336075	6.947884642	6.309609259	7.351964138	7.355806237	7.199149938	7.168405353	7.177614501	6.449919941	7.072896636	7.03619424	6.686354839	7.210740536	7.425662851	7.413121268	7.237401411	6.53257677	7.142250769	1.14E-11	1.92E-10	0.032868869	0.079125667	0.759008442	0.876728748	0.036587377	0.259152859	0.31829333	0.747394552	0.131919789	0.275641494	0.28743378	0.470895384	1.845478694	1.92720883	6.95E-13	4.77E-11
G39191	NORAD_like_G39191	NORAD_like	NORAD	G39191	human_blastn	7.462443045	7.451521086	7.811890253	7.349068429	7.709797986	7.5509841	7.652111855	7.662381862	7.333560989	7.192251682	7.495839195	7.493243503	7.648536216	7.628738436	7.57158983	7.640613751	7.61287951	7.677292237	7.408998657	7.835584321	7.858455035	7.597744985	7.555223799	7.678835095	7.686348131	7.415499396	0.294058475	0.366568128	-0.041480144	-0.074826345	0.667734254	0.819801162	0.06864776	0.275767311	0.119805021	0.536943922	0.081106891	0.127715706	0.467623135	0.637707056	-0.005334366	-0.00730201	0.966545015	0.979967939
G39194	G39194	G39194	NA	G39194	reference	7.864573358	7.930759562	8.399993257	7.435511761	8.346877922	7.394042428	7.248886534	8.290966883	7.613314162	7.670172446	8.081079546	7.962716872	7.916621452	7.518749084	8.511006687	8.268601613	8.177330215	7.984007769	7.708285767	7.649039363	8.136454024	8.084138862	8.473904049	8.213036032	8.174939373	7.15145187	0.849842154	0.873952347	0.088157452	0.281567054	0.439199144	0.643195018	-0.002593683	-0.031061482	0.931997317	0.985816021	-0.009027273	-0.0274424	0.939872568	0.967304568	0.100681662	0.221469103	0.539918061	0.671545355
G39315	G39315	G39315	NA	G39315	reference	6.969929966	6.660913877	7.184889998	7.109433583	7.041618126	7.214288986	6.902654208	7.071055193	7.063462584	6.468433111	6.961172744	7.575719972	6.750714193	6.994530529	7.221734704	7.026514282	7.259215793	6.865649496	7.005945135	6.96030338	6.780826684	7.142393314	7.41892184	7.148966584	7.141946459	6.792622218	4.87E-04	0.001522861	0.323330535	0.531237306	0.015343509	0.063856346	-0.089880297	-0.407247529	0.059470194	0.406719553	0.100325392	0.183757907	0.399714832	0.578103189	-0.046648401	-0.071079428	0.741546677	0.829479327
G39319	G39319	G39319	NA	G39319	reference	7.141595504	6.448816656	6.556332496	7.872875286	6.706971998	6.605095868	6.64126731	7.341169599	7.510597876	6.543391432	6.84560765	7.543794381	6.406429466	7.254513084	7.32156032	6.9727608	6.727279083	6.780899143	6.736533482	7.046256572	7.146609543	7.140692428	7.063418848	6.710607165	6.93129007	7.223099755	5.67E-07	3.69E-06	0.469877164	0.827905997	0.005839696	0.030668759	-0.095214763	-0.587300679	0.047532817	0.368007842	0.401317191	0.779415166	0.009623151	0.045346914	0.288307398	0.505202035	0.089685629	0.179353958
G39365	G39365	G39365	NA	G39365	reference	7.36471408	7.309724587	8.119203953	7.452577753	7.550766399	7.458454828	7.360643065	8.194806081	7.347420259	7.125192088	7.312777437	7.810178184	7.688921523	7.777317079	7.382434081	7.567970158	7.528471762	7.55386396	7.384704377	7.47094098	7.471643168	7.558876199	7.764036597	7.699855862	7.466006582	6.862229626	0.042997896	0.073231343	0.299426529	0.506174167	0.022026818	0.083492514	0.079188771	0.387499074	0.080659801	0.458464381	0.285823141	0.483668543	0.029062721	0.099997753	0.470990083	0.638440475	0.003806391	0.014985052
G39436	G39436	G39436	NA	G39436	reference	7.953870837	8.59666902	8.337081061	8.347669071	8.027379632	7.938426704	8.227498458	8.447421561	8.323184212	8.569146837	8.336955127	8.469596984	8.146529162	8.137372489	8.139654789	7.914261598	7.958419757	8.088461063	8.12027259	8.239200716	8.156747698	8.341921261	8.257601901	8.02360176	8.247258555	8.485007568	0.604433623	0.661788552	-0.020370937	-0.040975745	0.840540336	0.923529938	-0.021486339	-0.117180883	0.566313842	0.878105669	0.081345347	0.142523701	0.486336474	0.652582219	0.108776917	0.158951098	0.433693209	0.577607592
G39904	G39904	G39904	NA	G39904	reference	8.863669765	8.853288866	7.975860626	8.777852585	8.38922699	8.077525161	8.23345611	8.659200454	8.442695393	8.325526841	7.769418129	8.632981372	8.744614096	8.388840612	8.826901701	8.106966563	7.788619373	8.426926923	8.116195237	8.129839023	8.970796458	8.121039341	8.859446697	8.776079871	7.868665114	7.796495639	4.52E-05	1.86E-04	-0.142699452	-0.319961393	0.218617246	0.415657944	-0.061083353	-0.389383631	0.13478391	0.556685934	0.065923693	0.141826168	0.586852698	0.735392472	0.579975384	0.82551787	0.001538166	0.007090335
G40	G40	G40	NA	G40	reference	8.739685639	8.597159866	7.565410756	7.673159309	7.842892629	8.465483943	7.673797804	7.881524308	8.100001852	8.159633975	8.240688812	7.048819137	7.707556429	8.026290179	7.978484302	8.340747103	8.073862246	8.212442241	7.95876024	8.268791165	8.435533366	7.935705156	8.739157884	8.132796265	8.777050584	8.688360684	0.51776334	0.584520586	-0.014919482	-0.052929818	0.891632454	0.950103161	0.006787185	0.088624138	0.819831533	0.962100238	0.011612618	0.03805487	0.922046175	0.957129538	-0.228088713	-0.508254358	0.186989128	0.311912605
G40030	G40030	G40030	NA	G40030	reference	8.073069679	8.263090456	7.950363288	8.027598505	8.17389527	7.545251592	8.025944417	8.386157138	8.192117421	7.568370779	7.579760273	8.522579584	7.986517429	7.883252738	8.093665286	8.06992842	7.298868578	8.2550894	7.914280264	7.826553979	8.313787272	8.32997662	8.12905336	8.071536262	7.892804062	7.053855432	3.38E-04	0.001105069	-0.021329235	-0.045852156	0.837136565	0.921685936	-0.015877725	-0.098127549	0.660724324	0.913127979	0.145313708	0.267754681	0.232466903	0.410864193	0.628882608	0.81857247	2.65E-04	0.001628544
G40133	G40133	G40133	NA	G40133	reference	7.407069112	6.761979853	7.238035931	8.231779425	6.329951645	6.443709443	7.43569315	7.313373723	7.301408255	7.592390619	6.802351741	7.680864791	7.100853348	6.870137862	7.290702994	6.53083657	6.776145429	7.147492686	6.772293474	6.567173343	6.744924702	7.011041145	7.398467432	6.910660622	6.624254125	8.489338625	1.82E-05	8.29E-05	0.057400727	0.191740907	0.606467174	0.774005318	-0.115362878	-0.816752763	0.027604866	0.285132278	0.160529997	0.470795386	0.207686405	0.381888074	0.588493831	1.049301941	0.004964707	0.018594335
G40278	G40278	G40278	NA	G40278	reference	7.452820649	7.274700929	7.265585077	7.505548427	7.405149502	7.722587481	7.066116014	7.222195019	7.413931463	7.251915521	7.468673787	7.581713837	7.333980885	7.304344319	7.29309359	7.539361538	7.588242126	7.228650111	7.438501571	7.363546776	7.295177547	7.256949806	7.294373999	7.504121793	7.382967053	7.118810889	0.004763582	0.01107219	0.086790661	0.138183765	0.347453744	0.556877705	-0.055811424	-0.18981529	0.196456684	0.635951568	-0.14417578	-0.201258527	0.168327524	0.332580797	-0.308873907	-0.371845401	0.010130345	0.033103957
G40374	G40374	G40374	NA	G40374	reference	9.34064343	8.694465478	8.20012554	8.635320489	8.968074523	9.356863962	8.376110903	8.314511725	8.621063158	9.138260976	9.33652381	8.723463453	8.47701234	7.876454076	8.022546178	9.171943529	9.526804734	8.857488205	9.15801041	9.068053697	8.751787261	8.360247057	8.164532343	8.965157684	9.281802777	8.300944279	3.39E-07	2.34E-06	-0.05063975	-0.130685265	0.642979442	0.802138132	0.01333742	0.112576319	0.69051598	0.924125228	-0.462319754	-0.811266822	0.003939868	0.024082909	-0.966948078	-1.231946493	9.99E-06	9.99E-05
G40462	G40462	G40462	NA	G40462	reference	8.108439586	8.062621395	8.041658838	8.440931445	7.960160424	8.285809028	7.815475329	7.927112291	7.92658096	7.831142904	7.69358529	7.887169452	8.22022019	8.058704107	8.093847347	7.977072946	7.924704068	8.115554474	7.903646395	8.263854696	7.922292446	8.034545554	8.133706511	8.106178871	7.913550113	8.659134546	0.766731441	0.803467588	0.009221989	0.017636524	0.92551591	0.966103467	-0.021671334	-0.107104021	0.57126343	0.878977137	0.087407905	0.144648347	0.445429304	0.61925246	-0.007812587	-0.01108728	0.952927003	0.972316413
G4053	G4053	G4053	NA	G4053	reference	8.2505358	8.74290061	7.529221193	7.6967935	7.826815002	7.534326937	7.400853732	8.241535663	8.005606407	6.65278571	7.651467077	7.115787421	7.130727788	8.416533194	8.222484915	7.611229427	7.571272049	8.326003202	6.891786329	7.181018226	7.947971519	8.48098408	8.362138244	7.996985288	8.151272287	6.8453539	0.0881082	0.133951856	0.109287809	0.438980954	0.345517135	0.555172992	0.03243176	0.490705293	0.292071982	0.730104683	0.483214082	1.247656579	0.007530302	0.038551427	0.345789354	0.858725961	0.063347841	0.137361864
G40756	G40756	G40756	NA	G40756	reference	7.667760534	7.522176006	7.435576973	7.25762539	7.035516201	7.296770508	7.258368637	7.116272782	7.291070112	7.414138905	7.427052421	7.107055132	6.724014072	6.940276405	7.146574672	7.430451248	7.496882427	6.924083026	7.520893881	7.131872519	7.089280683	6.983091083	6.82530044	7.476437982	7.269640622	5.446861074	0.209175849	0.275683451	0.131449223	0.294108307	0.250559436	0.453243746	0.045042589	0.305286164	0.235868252	0.677692098	-0.067035842	-0.141104814	0.579771103	0.729639087	-0.076629772	-0.128532842	0.612161622	0.731972337
G40768	G40768	G40768	NA	G40768	reference	7.33832197	6.871369735	8.448022483	7.817905817	6.574793937	6.952282816	7.11520263	6.764622426	7.773998542	6.791252214	6.692129769	8.273667261	7.142105759	7.25249254	7.608341942	7.061661649	7.48274423	7.193466046	7.211867205	6.53486372	6.821150472	7.046478499	7.619047739	8.052336695	7.029311844	7.460516048	0.006421756	0.014357201	0.25120062	0.846480757	0.073389454	0.198597878	-0.034528156	-0.523808086	0.266092659	0.704356251	0.096253201	0.385458717	0.414303314	0.59120199	0.404670501	0.980383176	0.036953006	0.09123406
G40832	G40832	G40832	NA	G40832	reference	9.791905071	7.960680165	10.46015574	10.53703414	7.574611283	7.994210014	9.288417227	11.00817468	10.5200364	9.331486664	8.087952914	10.59933464	9.30577163	10.22885881	9.95384349	8.150086089	8.824982584	8.866621932	8.606036162	7.770702646	7.447186598	10.09652569	10.39662589	9.024866763	9.067033186	7.678139896	1.46E-12	2.79E-11	1.667071663	2.171589822	1.44E-05	2.45E-04	-0.015975091	-0.286618275	0.56638009	0.878105669	1.691855951	2.1272876	2.16E-05	4.33E-04	2.489132425	2.760836512	2.83E-08	6.39E-07
G40848	PDAP1	PDAP1	PDAP1	G40848	human_blastn	8.442000291	8.830131033	8.143980551	8.371707306	8.329048738	8.312952363	8.469606606	8.400417883	8.500903289	8.690792291	8.467926817	8.490912624	8.466669403	8.425846233	8.105210109	8.235012268	8.262561801	8.518283616	8.417121838	8.356599103	8.488830198	8.336027411	8.172792465	8.085217913	8.48094243	8.432746786	0.212006737	0.278811854	-0.209989611	-0.332854405	0.057621167	0.167327349	0.004745239	0.021851827	0.901675931	0.98097118	-0.015208245	-0.024154918	0.891079846	0.938517196	-0.028679473	-0.039338963	0.822276913	0.888158446
G40881	G40881	G40881	NA	G40881	reference	8.113480534	8.071230116	7.608607912	7.464132563	8.156640854	8.322152687	7.439033713	7.709345104	7.449746176	8.534690695	8.34378255	7.414977207	7.871657986	7.459164294	7.488835777	8.185298428	8.132337039	7.893243731	8.315117227	8.148156164	8.179035215	7.330507869	7.160664345	8.294323299	8.341172694	7.602652808	2.24E-14	5.90E-13	-0.183682409	-0.341281778	0.11186364	0.265740228	0.161668671	0.54918053	0.012293918	0.187980896	-0.787133843	-0.976966987	4.82E-06	1.27E-04	-0.775252827	-0.950398797	7.53E-06	7.85E-05
G40884	G40884	G40884	NA	G40884	reference	8.591233078	7.621333582	9.079245946	8.948788389	7.172657454	7.520699703	8.243739971	7.981162663	9.441917782	8.057377981	7.631626876	8.818881214	7.917898602	7.913127754	8.208022034	8.280860067	7.643322214	7.830277037	8.610044704	6.764806288	7.401118998	8.154600394	8.229929814	8.950532948	7.5995405	7.361311517	3.56E-05	1.51E-04	0.348389043	0.956440854	0.028989336	0.101909951	-0.035769422	-0.489158771	0.262830876	0.702803119	0.062169972	0.231121403	0.597184891	0.743308413	1.043467318	1.584819568	2.80E-04	0.001710455
G40905	G40905	G40905	NA	G40905	reference	7.31795431	6.633694542	7.883023102	7.506289607	6.448910883	7.133623129	6.862072121	6.710513133	7.617887255	7.028108859	6.935401788	7.886399779	6.792239991	7.236231391	7.141299141	7.298882074	7.225593171	6.554575816	7.504765882	6.387916898	6.519623377	6.863047388	7.325624022	7.719363744	6.890828801	6.935791146	0.001311911	0.003626822	0.596879452	1.16285994	0.003737464	0.0218412	-0.032830303	-0.403850428	0.309336831	0.7405822	0.004641074	0.015610794	0.968686721	0.983124113	0.273759162	0.612304128	0.122171069	0.227264933
G40906	CYP3A4_containing_G40906	CYP3A4_containing	NA	G40906	human_blastn	11.80451495	10.51032147	12.10379628	12.14785841	10.31417843	10.58109229	11.20193942	11.67852367	12.09807799	11.7239375	10.796861	12.23553572	11.48968198	11.47449019	11.75972568	11.01671903	11.79960287	10.890038	11.53037298	10.32754201	9.949307296	11.28562247	11.66390895	11.74445475	11.41724075	10.87645183	2.49E-04	8.45E-04	0.525658788	1.056249616	0.00593376	0.030974466	-0.045984279	-0.504098527	0.188936778	0.629202563	0.101707138	0.319220051	0.405551167	0.583451144	0.425123357	0.845125632	0.026427182	0.07024887
G41099	G41099	G41099	NA	G41099	reference	8.017750288	7.867811042	8.365061505	8.060518804	8.287591185	8.455905272	8.215160267	8.19290427	8.143826998	7.532701955	8.182224696	8.338858309	8.172731119	8.312059652	8.380661815	8.715215355	8.34619021	8.234635721	8.128093987	8.760203391	8.281970473	8.750114942	8.268915824	8.951442278	8.579030027	8.197222832	0.3885541	0.460938363	0.127797807	0.321910417	0.272319294	0.47626242	0.021924875	0.190703487	0.516077235	0.856586966	-0.029918421	-0.072339111	0.805063985	0.885433729	-0.11383725	-0.2087053	0.47282421	0.613104263
G4136	TCEAL8	TCEAL8	TCEAL8	G4136	human_blastn	9.372842639	9.068128542	8.99311563	9.143739689	9.145793296	9.248773443	8.853631576	8.907728005	8.576592023	9.399986838	8.720409733	9.006838181	9.012785423	8.492601512	8.869123904	9.201620364	9.053266937	8.520134839	9.322065977	8.621594434	8.708823296	8.929154046	8.560036549	8.982812442	9.25872925	8.137366346	0.1283276	0.183930904	0.085630522	0.190359407	0.431809023	0.636598997	0.02790105	0.186656532	0.44159114	0.827302122	-0.184469091	-0.354198168	0.142915105	0.29702966	-0.036949601	-0.06013431	0.802309025	0.874977663
G4493	RTL8A_G4493	RTL8A	RTL8A	G4493	human_blastn	10.40513544	10.31645049	9.797949325	10.39579305	10.37995202	10.52312137	10.21014905	10.29041612	10.25460075	10.4693927	10.501105	10.17699591	10.11122188	10.30309372	10.46096234	10.51262278	10.31317004	10.34408773	10.52376669	10.44313638	10.17231531	10.18759085	10.3828752	10.30665656	10.20636065	10.32166966	0.039051398	0.067496806	0.0016167	0.002504348	0.984198482	0.993107423	-0.050574935	-0.147563054	0.243692225	0.685867894	-0.228546588	-0.292411254	0.020653119	0.07977273	-0.226295898	-0.266433497	0.033657486	0.084670505
G4513	RTL8C_G4513	RTL8C	RTL8C	G4513	human_blastn	8.178530842	8.040217471	7.882145184	8.011575757	8.237532946	8.227208235	8.084353444	8.304741631	8.112295241	7.998235976	8.383460346	8.13208095	8.095190081	8.13536734	8.38786038	8.481012408	8.223116647	8.09891766	8.378079711	8.122689283	8.086310341	8.149153168	8.234548747	8.052381147	8.185971357	8.128922945	0.364844679	0.437923444	0.068106255	0.111178643	0.459150362	0.660960146	-0.014910749	-0.055820509	0.711062365	0.93159281	-0.103729409	-0.14795238	0.32379812	0.507872514	-0.116960179	-0.14860573	0.318801036	0.464166323
G4773	G4773	G4773	NA	G4773	reference	7.722484565	7.59990234	7.122520402	7.25148469	7.306022193	7.180406667	7.697261319	7.617193462	7.204861023	7.103647673	7.160952552	7.281416002	7.103829507	7.343478011	7.420136298	7.115985471	6.945072281	7.228635434	7.355516291	7.258850606	7.227365578	7.474525861	7.391894344	7.178387254	7.210864478	7.026792143	0.050046711	0.083258129	0.070135694	0.142486198	0.502545277	0.697025595	0.05566095	0.290684241	0.175055696	0.612957529	0.281120515	0.466869231	0.029620811	0.101379645	0.420104146	0.570891461	0.007662328	0.02654567
G4851	G4851	G4851	NA	G4851	reference	7.126602371	7.235306816	6.925044575	7.399400624	7.199624906	7.031134354	6.924258438	7.264551189	7.304033417	7.666311663	7.143010687	7.493715026	6.993378285	6.956405432	7.355012829	6.893904471	7.096464681	7.284136924	7.351888363	6.924866757	6.998441142	7.113227027	6.987470806	6.92874562	7.286809101	6.734264669	0.261630953	0.332882682	-0.013035292	-0.030185968	0.901854616	0.954268873	-0.080452197	-0.434320783	0.075504928	0.445226875	-0.151301725	-0.297982368	0.222597305	0.400080837	-0.021112614	-0.034764343	0.886823579	0.929995505
G492	WBP1L_like_G492	WBP1L_like	WBP1L	G492	human_blastn	8.694489807	8.721698028	8.642162361	8.460522402	8.550154377	8.704864545	8.698204951	8.533563705	8.422095831	9.241357201	8.757618897	8.565130385	8.60553288	8.257911	8.291085982	8.458969696	8.775500269	8.430312686	8.701208904	8.524412258	8.44231277	8.297668169	8.397009196	8.59486038	8.624554221	8.54102571	0.067250251	0.106899405	-0.085684051	-0.158267662	0.400432342	0.608329293	0.017059251	0.085013745	0.653627931	0.910482209	-0.252841406	-0.391944543	0.037224367	0.119463817	-0.205017067	-0.280682422	0.133199644	0.242984464
G4936	ATF6_containing	ATF6_containing	NA	G4936	human_blastn	10.84621256	10.94281475	11.16497882	10.9292537	11.09717125	11.16919425	10.77845941	10.89246721	10.891675	10.71689386	11.06704621	10.98084136	10.8874863	10.86861869	10.99214544	11.25517336	11.13881257	10.98398029	11.08938421	11.12860464	11.0656155	10.96548618	11.09553901	11.07565799	11.01158639	10.95233148	0.187264294	0.251537825	0.027343051	0.041005727	0.728178739	0.857844203	-0.008830934	-0.024844549	0.833432221	0.966032182	-0.10329618	-0.131595848	0.264718522	0.447189336	-0.17826996	-0.207864093	0.075702907	0.157909867
G4974	CRLS1	CRLS1	CRLS1	G4974	squirrel_blastn	8.285364148	8.137420193	7.948341204	7.817688841	7.606042147	7.923920043	7.647325874	7.597104734	7.375731795	8.943912877	8.376649476	7.656661777	8.05735913	7.704681479	7.126890239	7.77339465	8.04307709	7.95732884	8.088966075	7.383631095	7.790593393	7.605116372	7.499957671	8.013989717	7.764879463	8.396466049	0.036643265	0.063974525	-0.033822225	-0.107683163	0.75866819	0.876548125	0.067771948	0.590969334	0.093790478	0.485296304	-0.199196293	-0.529766405	0.130270041	0.278818591	-0.063436203	-0.135955917	0.696038009	0.796040955
G5007	G5007	G5007	NA	G5007	reference	5.780334632	5.476015094	7.354013271	7.314932706	5.392182964	5.565165568	5.039178876	6.874153829	7.217162496	6.579452572	5.512546615	7.147792383	5.240732048	7.143868457	6.860507401	5.567296721	5.692677844	5.825375279	5.321301347	5.57044806	5.338059608	7.301962212	7.149708407	5.749563192	5.792022532	5.659797465	1.62E-14	4.40E-13	3.083022771	3.369609049	1.24E-09	7.98E-08	-0.013964014	-0.279492659	0.604013411	0.889826701	1.692643776	2.233087413	4.35E-05	7.55E-04	2.471990238	2.810838915	2.72E-07	4.57E-06
G5064	RPL27A_containing_G5064	RPL27A_containing	NA	G5064	human_blastn	10.46893677	10.38478323	10.06934109	10.20871388	10.1013517	10.2590636	10.05981439	10.03954478	10.00945021	10.64964346	10.45574041	10.21524916	10.142512	9.960188724	9.78043787	10.0681021	10.07978125	10.0817605	10.33780729	10.10459464	10.10577935	10.09440109	10.00067555	10.16895523	10.19818909	9.770830306	0.36401252	0.437228339	-0.008655962	-0.015644998	0.927701752	0.966698804	0.030789615	0.133781252	0.438757316	0.826644427	-0.127520011	-0.196396804	0.254687635	0.435772687	-0.090821029	-0.122533959	0.473953703	0.614107992
G5087	G5087	G5087	NA	G5087	reference	6.762578285	5.881873518	5.148035923	7.533811306	5.605394977	5.139141746	5.679506629	6.627267959	6.746692312	5.30154209	5.632385801	7.362989556	5.651387982	5.845327423	7.276502219	5.356522689	5.098163097	5.973303644	5.637037322	5.723295384	5.953763292	7.495273934	8.041389115	5.420945439	5.796542843	5.927620921	5.99E-14	1.46E-12	0.559616972	1.588694363	0.007125024	0.035735425	-0.114464037	-1.365256226	0.019443449	0.239679231	2.062136008	2.589653876	1.56E-05	3.34E-04	1.732197469	2.359623358	6.95E-05	5.33E-04
G5096	G5096	G5096	NA	G5096	reference	8.403698655	9.255667956	8.15132027	8.817416993	8.625273505	7.974983928	8.481905002	8.875339514	9.105983968	8.578427828	8.538587297	8.668501721	8.495943763	9.35076193	8.798943123	7.827856503	8.645228058	9.214253289	8.517771785	8.487111409	8.981605094	8.970144652	8.574618928	8.499123437	8.666415506	8.049295253	0.076746363	0.119213298	-0.049741491	-0.142160399	0.652122542	0.808678607	0.004330648	0.042807955	0.892172032	0.97967879	0.25928324	0.594947296	0.060003776	0.165002427	0.283701808	0.518249191	0.098563315	0.192502993
G5245	G5245	G5245	NA	G5245	reference	8.86586041	9.200785243	8.502303433	8.748128886	8.824500763	9.086936295	8.892901007	8.563684897	8.810474255	9.500630245	9.227452707	8.821152299	8.735568276	8.509138833	8.501945505	8.775716793	8.867215268	8.850846937	9.059481574	8.834963434	8.76257682	8.558163305	8.401503764	8.795110334	8.981960039	8.679404558	0.002637181	0.006629403	-0.256170896	-0.429957106	0.036144846	0.119505877	-0.013963425	-0.077934969	0.705580967	0.930713463	-0.424585433	-0.625665209	0.002294789	0.015945092	-0.462978104	-0.606110868	0.002923049	0.011987044
G5304	G5304	G5304	NA	G5304	reference	6.999710495	7.137622212	7.105961539	7.427330964	7.246194496	6.891018069	7.057383397	7.291178326	7.277036079	7.09514151	7.353648182	7.172344302	7.054337919	7.289439101	7.201724435	7.186995065	7.374796577	7.14829305	7.195938033	7.124922172	7.197413694	6.981710104	7.108189552	7.150360906	7.202853119	7.043907403	0.675705312	0.7244092	0.014808789	0.026592582	0.87625906	0.942544644	-0.048380074	-0.199027822	0.243864047	0.685867894	-0.04855358	-0.075413133	0.659233893	0.787087156	-0.087482528	-0.117863549	0.48911753	0.628664744
G5439	TPM3_G5439	TPM3	TPM3	G5439	human_blastn	8.817509145	8.907918127	8.551471982	8.872298482	8.607295926	8.644392929	8.694797801	8.723844697	8.715683392	9.330123994	8.889746189	8.559929555	8.715039671	8.611656907	8.543925027	8.409276268	8.748663494	8.523131385	8.832792613	8.57971401	8.501604839	8.552275044	8.533527145	8.692464187	8.836348059	8.598576798	0.679378538	0.727444464	-0.020947386	-0.041951211	0.835819233	0.920822315	-7.69E-04	-0.004237429	0.983350812	0.997202178	-0.147490326	-0.251434378	0.214113462	0.389286962	-0.093166212	-0.135827765	0.499325124	0.637029727
G5451	G5451	G5451	NA	G5451	reference	8.062954645	8.150175443	7.804704152	8.233930041	7.737087211	7.701376955	8.009474948	7.762181362	7.764096769	8.129233501	7.848777051	8.039392307	7.955772452	7.771993597	7.70182176	7.601095446	7.58278697	7.864232267	7.905444578	7.55776982	7.927030456	7.712174588	7.813276811	7.888541069	7.777583629	7.24219091	0.122896372	0.17732313	-0.14241045	-0.247982521	0.179375132	0.365412063	-0.033184049	-0.156999587	0.398366059	0.805104462	-0.032166825	-0.052886832	0.775932384	0.865700713	0.161567153	0.223120022	0.22953162	0.364068897
G5834	G5834	G5834	NA	G5834	reference	11.80289546	11.46565235	11.60830161	11.86037058	11.85627234	11.38978036	11.62702038	12.14993343	11.69924481	12.40615631	11.56981027	11.09370819	11.65485596	11.40268739	11.76985465	11.30507925	12.02017301	11.80088406	12.00717023	11.73627805	11.55648225	11.3156667	12.35881198	11.31136312	12.05138586	11.76261827	0.754218534	0.79283954	0.003583786	0.009131396	0.973410392	0.987218307	-0.033717493	-0.258088623	0.346174466	0.76594548	-0.117070951	-0.258827755	0.344752777	0.526629334	-0.053126017	-0.093757132	0.730057523	0.821057316
G5840	G5840	G5840	NA	G5840	reference	10.73480968	9.733661985	9.874215993	10.07901097	10.28910851	10.25157951	9.784691935	9.823105705	9.922750263	10.7703399	10.40344616	9.870868354	10.0274628	9.535677698	10.35318155	10.48840976	10.36005938	9.809379458	10.69616577	10.58617969	9.877436229	9.511854824	10.35193707	10.54803884	10.17845994	10.52397751	2.32E-04	7.94E-04	0.094496768	0.215045131	0.392148306	0.600946266	-0.027196096	-0.190633688	0.44798668	0.829460165	-0.508393032	-0.798029248	0.001469637	0.011310856	-0.356632823	-0.538828229	0.030456833	0.078313096
G5967	G5967	G5967	NA	G5967	reference	7.211949435	7.642045384	8.61160154	7.550312079	7.889793018	7.707143134	7.071661021	7.7510284	7.676092061	7.11188814	7.31113949	8.142273284	7.60132219	8.181484172	7.407200533	7.908237902	8.065562159	7.217228795	7.614889247	7.818512417	7.581808212	8.035662771	8.049941215	7.438648764	7.544300527	6.925381042	0.139877745	0.197321075	0.43614022	0.863173787	0.010183652	0.047005307	0.033246955	0.329144332	0.326542348	0.751352122	0.218071803	0.547659054	0.102714385	0.238006266	0.269533168	0.519321366	0.118720971	0.22252401
G603	SYPL1	SYPL1	SYPL1	G603	human_blastn	7.929649473	7.563429259	7.601694108	7.795155011	7.521319664	7.649702041	7.597824217	7.553005562	7.57678567	8.28594203	7.977123061	7.625491768	7.471977898	7.414484525	7.327681075	7.538465998	7.626289083	7.445491399	7.905677956	7.429190354	7.28741976	7.533054824	7.500193425	7.764837684	7.553411827	7.664152392	0.102339125	0.152282146	0.121134101	0.256174165	0.277137035	0.480642748	0.01334202	0.088915246	0.706617115	0.930713463	-0.191891963	-0.358164403	0.126649954	0.273708583	-0.042841085	-0.068499808	0.769399839	0.851066235
G604	G604	G604	NA	G604	reference	7.691555478	7.426484701	7.667334917	7.673032582	7.609339069	7.751089281	7.631826915	7.647499999	7.678689701	7.533814259	7.754559721	7.632720748	7.614828271	7.467236768	7.665657732	7.683042001	7.63756736	7.497385708	7.679770448	7.402950843	7.503129852	7.645958196	7.552095595	7.760389321	7.738187422	7.722250346	0.35740535	0.430339288	0.122354941	0.173937211	0.162931591	0.343257439	-0.001285874	-0.00388192	0.975323316	0.994802914	-0.024085833	-0.031567284	0.799864253	0.881304359	-0.049323381	-0.059320528	0.632379295	0.74863503
G6081	G6081	G6081	NA	G6081	reference	5.993798161	7.29897594	7.247848507	7.077627809	7.769778101	7.107234812	6.650338716	7.03985744	7.174327738	8.018005064	7.619384168	7.170505276	6.175784114	7.703013619	7.160705757	7.260682282	7.634863271	7.450847693	7.370378964	7.913559755	7.486687992	6.818181889	7.407729296	8.002253446	7.88520758	8.099871991	0.048231831	0.080635283	-0.0643401	-0.283730305	0.560648522	0.740979503	-0.019193127	-0.329799686	0.49956677	0.850575719	-0.421385	-1.212821012	0.012697374	0.056229677	-0.424106391	-1.039561591	0.031422746	0.080275902
G6195	G6195	G6195	NA	G6195	reference	6.928065652	6.990708082	7.967094207	7.347513612	6.918849951	6.985840516	6.732430923	8.459184698	7.25662064	7.012446966	6.91106971	7.874247902	6.697599211	8.632536334	7.173323433	6.923286594	6.971344407	7.055610266	6.872065868	7.2528427	7.085864612	7.945630638	7.489920996	6.886679894	6.991370826	7.052976505	9.21E-12	1.57E-10	1.637710557	1.827321738	3.08E-09	1.79E-07	0.337765743	0.948233917	0.001974522	0.063178616	1.761573707	1.875913957	1.31E-09	1.31E-07	1.608484639	1.754411242	1.02E-08	2.71E-07
G6222	G6222	G6222	NA	G6222	reference	7.319517356	7.197065584	7.089626949	7.660381574	6.64493336	6.769344498	7.535784413	7.589198238	7.432581834	6.076614021	6.332801713	7.922322036	7.341217637	7.557474949	7.75584674	6.571483755	6.639621262	7.184809142	6.51153993	6.701601012	7.543220774	7.482191855	7.103199096	6.522282185	6.500516973	6.857136229	3.67E-19	2.02E-17	0.03512701	0.087457545	0.744706913	0.867095451	-0.042931205	-0.308663328	0.250110614	0.691187522	1.729844239	1.820483514	6.13E-11	9.78E-09	1.406445314	1.55910187	1.37E-08	3.50E-07
G6232	G6232	G6232	NA	G6232	reference	7.993193322	7.165219927	7.643299255	8.297032405	7.615893495	7.969412659	7.228735439	7.383124846	7.290662426	7.822722027	7.870867692	7.04197335	7.777225691	7.062182652	7.587419345	7.879975134	7.101705984	7.644976589	7.978178136	7.779085215	7.602837239	7.099492443	7.505292011	8.169147941	7.513866585	8.712604468	0.301562415	0.373959038	0.008804745	0.027251226	0.935831192	0.970564423	-0.010491488	-0.113205146	0.738403282	0.940779895	-0.237888339	-0.591537608	0.080165901	0.200115554	-0.15251422	-0.310666435	0.355850694	0.501918932
G6360	G6360	G6360	NA	G6360	reference	8.356820361	8.403518831	8.046670219	8.143273056	8.095746754	8.190704244	8.263048948	8.073836232	8.184983382	8.628310995	8.371259247	8.523307682	8.149695606	8.075896524	8.131219933	8.175309023	7.914558702	8.229218677	8.218284019	8.19002448	8.340095601	8.045429374	8.061319362	8.11290132	8.164196308	7.975711063	0.657767152	0.70884325	-0.141788416	-0.242785723	0.176991498	0.362407834	-0.032770177	-0.150048932	0.406805387	0.811277266	-0.136002003	-0.215055453	0.233070584	0.411555568	-0.056419473	-0.078122348	0.663408537	0.771026491
G652	G652	G652	NA	G652	reference	5.474309091	6.447042863	8.67062858	7.400404651	6.648622021	5.145344591	6.882410379	8.950537237	8.785409374	5.812464575	6.33219194	8.850983054	5.664818475	8.767356516	8.029329686	5.480695403	5.715810644	6.138672108	6.706542934	5.400043913	6.406263503	9.053806291	7.323901031	6.646585584	5.812510499	5.962654391	5.48E-09	5.63E-08	2.371851805	3.458098577	4.42E-05	6.11E-04	0.01325156	0.501337853	0.552295637	0.8722209	2.450256288	3.500365338	3.60E-05	6.53E-04	4.391614455	4.992853431	3.88E-09	1.15E-07
G68	G68	G68	NA	G68	reference	9.538157379	9.252698027	8.450125293	8.448234593	8.67363785	9.426121383	9.114368892	8.542411947	8.141248925	8.329652073	8.68653691	8.162316916	8.667437119	9.295880105	9.825445398	9.400225882	9.368597346	9.644281654	8.954266039	9.260427668	9.566191089	8.868652452	10.10876281	9.151494913	10.01032626	9.585111566	0.621227862	0.676296923	-0.074019765	-0.359734628	0.502278895	0.696791824	-0.018557617	-0.362786308	0.498774893	0.850079976	0.029564018	0.143161202	0.789604962	0.874959075	-0.205422376	-0.642315817	0.2271196	0.361182526
G6961	G6961	G6961	NA	G6961	reference	7.211036555	7.530960156	7.214442684	7.964519077	7.721824177	7.133135404	7.332155636	7.441342771	8.188876967	7.204661538	7.697187134	8.192214285	6.869978021	8.00452818	7.623983657	7.439274173	7.48333982	7.520100356	7.197468558	7.934365656	7.786569887	8.16175052	7.857436167	7.142727174	7.752212115	6.878456658	0.019474476	0.03722882	0.142090994	0.404509588	0.236232236	0.436001352	-0.053753392	-0.487515966	0.152088219	0.579242678	0.215277917	0.552527009	0.106571321	0.24366137	0.038276568	0.080353	0.812400715	0.881347658
G6965	G6965	G6965	NA	G6965	reference	6.654120029	7.1871912	6.997620528	8.08953229	7.499636971	6.696176925	6.916092091	7.302711487	7.746521933	7.297918882	7.250567765	8.11109153	6.510395434	7.437229552	7.578884538	6.778055128	7.304055763	7.337659162	7.076024491	7.140691679	7.195371512	8.044517946	7.939683157	6.928108132	7.594026944	6.27007968	5.51E-04	0.001697905	0.186210568	0.559194157	0.144106	0.31644713	-0.119132873	-0.851562678	0.025286	0.2744401	0.14237269	0.434531625	0.256561036	0.437821935	0.126320587	0.288742065	0.446915024	0.589611612
G7135	RPL5_G7135	RPL5	RPL5	G7135	human_blastn	10.6720449	10.45496341	10.48741207	10.40206944	10.42622792	10.56983634	10.70185613	10.37575059	10.26636859	10.6668806	10.67238436	10.46472813	10.40874866	10.18267555	10.12974735	10.62823203	10.43677471	10.21939403	10.64211399	10.41173161	10.35906095	10.20120953	10.14145544	10.49680641	10.42791852	10.43021139	0.071622625	0.112604149	-0.033413768	-0.055267283	0.709738084	0.847035866	0.045314686	0.16020525	0.281920547	0.720518668	-0.174306575	-0.243575823	0.100913169	0.235322083	-0.120910605	-0.15288695	0.299561102	0.443903652
G7191	G7191	G7191	NA	G7191	reference	8.07153617	7.569524433	8.379041359	7.647028526	8.141288446	7.988712234	7.467585986	7.68016453	7.768926385	8.296160161	8.475414229	8.034187078	7.950037202	7.468573342	7.93201508	8.227349201	8.375588308	7.453827314	8.420781182	8.448753458	7.308903973	7.57313708	7.939619019	9.062794494	8.507970085	8.222245374	3.43E-07	2.36E-06	0.234173057	0.525146514	0.074350343	0.200153208	9.30E-04	0.008355284	0.977308805	0.995456906	-0.601469952	-0.972291633	8.62E-04	0.00767147	-0.483213156	-0.761866286	0.008549171	0.028963809
G7271	G7271	G7271	NA	G7271	reference	10.56016195	10.24571568	9.679109915	9.844930436	10.43685744	10.36165734	9.802373182	10.11199171	10.15390791	10.09962273	10.40823311	10.38905054	10.07400133	9.926027925	10.18505675	10.38376989	10.21357401	9.527510848	10.66952034	10.14597699	9.921043882	10.12278776	9.910401943	10.45361067	10.42011789	6.732759265	0.009107516	0.019507773	0.143538152	0.269280597	0.191683507	0.382224065	0.00333275	0.018735784	0.927610019	0.984814464	-0.240623283	-0.398793294	0.053605454	0.153177437	-0.20498513	-0.29447793	0.153070938	0.268827107
G7427	RNA45SN3_containing	RNA45SN3_containing	NA	G7427	human_blastn	12.84919123	11.96762424	10.58642375	12.39403352	10.62643477	12.81768548	10.19861249	10.15673282	12.09966871	12.80299964	12.55224592	11.12962696	12.21756509	10.76201794	10.79789382	10.63752486	11.87652302	10.5034491	11.86908297	10.66724039	10.00800519	10.07819686	12.07699633	9.98783498	12.20518368	9.819747365	0.630386512	0.684817873	0.005513217	0.046861822	0.954691617	0.979735497	-0.015666233	-0.567507796	0.49140691	0.848962451	-0.046613178	-0.398557103	0.628934868	0.76536774	-0.207494649	-1.068005196	0.191664036	0.317662839
G7486	G7486	G7486	NA	G7486	reference	7.525184878	7.202287778	7.509494099	7.343851462	7.556780852	7.099559146	7.218404933	7.437611145	7.316885924	7.200353413	7.289217726	7.416516928	7.172394225	7.261477654	7.257932282	7.367486395	7.209063681	7.16261969	7.338673063	7.273798185	7.129277721	7.212220465	7.170076972	7.534695342	7.229076768	6.939144411	0.009003481	0.019316864	0.292360613	0.393529922	0.006989126	0.035275691	0.047012628	0.162569881	0.267111158	0.705013865	-0.022262731	-0.031368474	0.828084556	0.901475648	0.260188056	0.318252555	0.029400908	0.076218857
G7489	G7489	G7489	NA	G7489	reference	7.940675898	7.639899427	7.985424755	7.605353812	7.897641537	7.708686738	7.837739993	7.957702563	7.741796816	7.618609785	7.657561014	7.854752063	7.684339893	7.61794801	7.742354624	7.922232004	7.590845739	7.518729099	7.838984937	7.549949334	7.703155137	7.864396275	7.620350627	7.925890737	7.676529641	7.547478289	0.009239951	0.019746563	0.250438437	0.339722567	0.014974593	0.062673236	0.097593614	0.280561554	0.046505954	0.364419674	0.042373816	0.058507747	0.674233111	0.797434603	0.350728703	0.414028145	0.003168961	0.012808039
G7510	G7510	G7510	NA	G7510	reference	7.839811283	7.460355181	7.832689676	7.611922213	7.610396033	7.493228577	7.429130658	7.681886321	7.600849127	7.995206089	7.626703327	7.756149111	7.509844964	7.522764462	7.521023266	7.38430035	7.521310748	7.311356843	7.806436473	7.383125297	7.331282997	7.574634681	7.350357747	7.751791494	7.556262956	7.095752294	0.010261105	0.021630109	0.34575898	0.489792537	0.005145052	0.027838596	0.047016705	0.200031644	0.253583252	0.695444031	-0.034923312	-0.054825913	0.752093952	0.850175335	0.235176769	0.309230248	0.0756352	0.157863926
G758	G758	G758	NA	G758	reference	9.247846638	8.989899024	7.966526726	7.643848345	8.091162607	8.988141817	8.597786124	8.004144043	8.163424299	8.685344726	8.535283636	7.176759647	8.282917761	7.977124329	8.110665905	8.802248119	8.854563947	9.057993322	8.404971589	8.501877175	9.033285948	8.369609852	8.693690895	8.276339765	9.596115461	8.994853866	0.00661512	0.014716513	-0.167739488	-0.556874419	0.178924725	0.36499658	0.045570135	0.552602275	0.183586014	0.623602952	-0.02028983	-0.071599154	0.862940832	0.92158826	-0.423094941	-0.898139942	0.028811323	0.074934016
G7659	G7659	G7659	NA	G7659	reference	7.286083212	7.323174132	7.170461819	7.882480479	6.759404118	7.614342965	6.95822435	6.887669899	7.013322694	6.840110381	7.136379292	7.440984785	7.707333828	7.38558114	7.54067054	7.512681061	7.301605296	7.427666002	7.451456043	7.519388186	7.626768202	7.704675373	7.315440331	7.618996594	7.080586763	7.608846745	0.742482244	0.782485862	-0.053415611	-0.150122621	0.628554861	0.79037012	-0.021785838	-0.204042541	0.511425682	0.855226036	0.075494133	0.192098259	0.537665577	0.696834974	-0.048103867	-0.093505725	0.762051282	0.845482196
G7679	G7679	G7679	NA	G7679	reference	7.673101112	7.174333843	7.843104298	8.760839182	6.64434652	6.633759643	6.755604106	7.550082554	7.955720682	7.114850061	6.779467027	7.703775887	6.336057773	7.687172976	7.363148624	6.755293593	7.074962593	6.599259025	7.090109597	6.408876965	6.796892233	8.311890083	6.319197618	6.869851726	5.789788137	7.083106805	2.62E-07	1.86E-06	1.403434373	1.970348851	5.52E-05	7.30E-04	0.007917675	0.139415392	0.773953438	0.951111344	0.891302033	1.640325035	7.79E-04	0.007149976	1.752027706	2.14219383	1.06E-05	1.05E-04
G7742	G7742	G7742	NA	G7742	reference	7.438868908	7.304217627	6.975919307	7.703489538	7.618366201	7.743771691	7.965166688	7.899389288	6.926559628	7.170626224	7.779462655	7.514041982	7.941801161	6.901771165	7.8420294	8.012857751	7.563643053	8.100643304	7.759672379	7.555661937	7.854675621	8.248266504	7.529806833	7.970509109	7.068139361	7.685533934	0.585424156	0.645598957	-0.12927327	-0.403857418	0.276459304	0.480031535	0.012479118	0.152066697	0.682956852	0.921183149	-0.044048366	-0.13648903	0.713523589	0.825346825	0.025714732	0.058303692	0.874400985	0.921746708
G7754	GFPT1	GFPT1	GFPT1	G7754	human_blastn	9.138047875	9.881476188	8.858107416	9.139549328	9.274839446	8.763173952	9.168773402	9.497280388	9.388515693	9.324094761	9.160772882	9.397715613	9.406603243	9.221135085	9.58495385	9.131355697	9.071183277	9.436061641	9.415675867	9.695250448	9.368562826	9.08838808	9.428695114	9.469804422	9.270751016	9.036149498	0.273243657	0.345074551	-0.254364765	-0.454722613	0.043017553	0.135099354	-0.061856454	-0.332838485	0.139265895	0.562292121	-0.126257731	-0.235085351	0.296396783	0.479666789	-0.050117062	-0.077957547	0.727208822	0.820077653
G778	G778	G778	NA	G778	reference	7.672074894	7.358038756	7.605712394	8.037394185	7.164977412	7.127621149	7.046297543	7.659186513	7.753698782	7.285422152	7.193461102	8.065795554	7.511211627	7.614180583	7.681289612	7.277869464	7.050104303	7.34390286	7.485605392	7.326770403	7.393531427	7.751639029	7.47788562	7.44068196	6.928889409	6.917471394	8.88E-11	1.28E-09	0.416584023	0.580955701	0.002043666	0.013616119	-0.054190508	-0.242291	0.193632239	0.633444437	0.416830969	0.590916785	0.00179873	0.013272196	0.794848116	0.937778586	8.42E-07	1.20E-05
G780	G780	G780	NA	G780	reference	7.631047435	7.103464868	7.107396574	7.184249728	7.092642426	7.261775039	6.805926566	7.055117369	7.218784809	6.303600935	6.896119465	6.855973255	6.823804933	7.037798322	7.752954264	7.454160091	7.395919335	7.503468839	7.054501769	7.523014424	7.27839017	7.720097772	7.75126656	7.326589461	7.830296782	7.112999662	0.202465042	0.26799733	0.148287987	0.466009547	0.222470904	0.420101249	-0.00664531	-0.084607739	0.824645282	0.963565553	0.17413816	0.518355541	0.175710545	0.342082859	-0.113598639	-0.259238117	0.492267492	0.630820406
G7868	G7868	G7868	NA	G7868	reference	7.962773092	7.378340979	7.843718467	8.191309848	7.555228745	7.433197045	7.54777741	7.960199131	7.963007778	7.829201658	7.887375159	7.938973458	7.636337534	7.553365396	8.060816363	8.049895698	7.798301733	7.263496844	7.890519072	7.676139411	7.497273253	8.379171336	8.065882414	7.771774695	7.306061571	7.917826207	4.02E-05	1.68E-04	0.677970111	0.859036168	8.72E-05	0.001063199	-0.016646613	-0.098778031	0.648752724	0.907747309	0.144764161	0.260598969	0.230914197	0.409116202	0.390660247	0.540030118	0.012835987	0.039758195
G8168	G8168	G8168	NA	G8168	reference	7.659896297	8.071565381	6.171319266	8.757509463	6.339117138	6.774800891	6.71262451	7.56680801	7.586105471	7.46684162	7.878949704	7.606146656	7.184324268	7.575908088	7.728404861	7.081595675	5.977549481	8.016302209	7.3783462	6.962036615	7.739919214	8.272043748	6.449978758	7.794755588	6.94437211	6.426688277	0.277120131	0.349097757	0.055923314	0.284322043	0.605688552	0.773487708	-0.002331812	-0.04920642	0.928802414	0.984814464	0.148833967	0.688539181	0.212266718	0.38694726	0.332697156	0.987357829	0.071823835	0.151218053
G8218	G8218	G8218	NA	G8218	reference	7.187790197	6.619975491	7.306464777	8.015422441	6.853016003	7.517031571	5.894968248	8.307476675	7.730101479	6.972361663	6.999871554	7.91306019	6.140923304	7.75671877	7.931878664	7.543380276	7.536573857	6.722424619	7.531914005	7.27032175	7.032693252	8.514582672	6.930921791	7.61229019	7.583822223	6.061039144	3.61E-08	3.15E-07	2.624266804	2.811646459	3.67E-11	3.46E-09	0.034676442	0.450480159	0.280807067	0.719330511	0.538402766	1.198047514	0.004248175	0.025486594	0.357507311	0.796524904	0.054893291	0.123306154
G8226	G8226	G8226	NA	G8226	reference	7.504589314	7.578447511	9.170193598	9.05221922	7.638103139	7.201373649	6.586024887	9.169832916	8.48573867	7.840086198	6.903586477	9.71910536	7.024548048	9.497847365	9.187046053	7.955802254	7.334439132	7.27564852	7.509933545	7.306647562	8.001245178	9.26551032	8.386843559	7.391538482	7.673385495	6.702857732	7.95E-15	2.27E-13	2.213750775	2.478479114	2.49E-08	1.07E-06	-0.001238672	-0.019343291	0.965130927	0.99320154	1.721024041	2.031080817	4.89E-06	1.28E-04	2.514405837	2.724655808	7.11E-10	2.53E-08
G8313	G8313	G8313	NA	G8313	reference	7.250325037	7.073927636	7.219365783	7.218909002	7.055679342	7.192620013	6.946438476	7.226632633	7.236653295	7.034928469	7.091587644	7.212710163	7.061771708	7.335359405	7.018538078	7.015503843	7.051373957	6.70132242	7.143993143	7.112698341	6.893056612	7.229508374	7.254701896	7.170259357	7.232449177	7.010448417	7.19E-04	0.002138441	0.479216199	0.572021788	4.30E-05	5.96E-04	0.03070424	0.102324981	0.460376501	0.832896812	0.218120683	0.29154494	0.035922834	0.1163424	0.169684707	0.207844779	0.131561057	0.240715403
G8370	G8370	G8370	NA	G8370	reference	9.453725864	9.905810373	9.0989734	8.585081718	8.888485577	8.963637831	8.773359439	9.394021428	8.718563704	9.403229497	9.09387849	8.249469521	9.352287391	9.431493405	8.334363576	8.990267568	9.358440402	9.577136336	8.75008178	9.027002397	9.317409261	8.293818016	8.948557691	9.211419305	9.775934336	9.097988825	0.002011138	0.005259703	-0.148877033	-0.396239089	0.215472972	0.411306997	0.2315557	0.894604829	0.005378354	0.12174103	0.062793917	0.164998068	0.606563177	0.750907301	-0.055652233	-0.1105372	0.727801654	0.820223238
G8624	G8624	G8624	NA	G8624	reference	7.973520099	7.583959399	8.183007829	7.958086417	7.535962742	8.19653707	8.151571507	8.100068474	7.40116221	8.508291439	7.796093508	7.900184725	8.261951816	8.643545678	7.621712156	7.540679223	7.992760231	7.956597837	8.434589794	8.131833303	7.553462962	7.688503226	7.142705585	7.829470222	8.098552401	8.963071584	0.212098475	0.27889712	0.102416551	0.29195091	0.372567449	0.582301636	0.121144475	0.733270948	0.025849336	0.276633435	0.027402851	0.07418016	0.820721165	0.896944584	0.069569483	0.140462527	0.665420258	0.772931295
G863	EXOC6	EXOC6	EXOC6	G863	human_blastn	7.768507501	7.399941382	7.724552028	7.308224908	7.695076092	7.594717168	7.253952827	7.473254135	7.217055437	7.826970798	7.910660529	7.573651485	7.257359824	7.248142582	7.414221046	7.757748875	7.710006639	7.264403741	7.86588828	7.636135113	7.523971555	7.312650445	7.233867335	7.535550523	7.569469172	7.495959535	1.34E-04	4.90E-04	0.197868436	0.334646942	0.079583798	0.209415121	0.072017082	0.311981223	0.10489185	0.504892866	-0.221917832	-0.350084482	0.063858074	0.172091512	-0.201939175	-0.277388335	0.139868267	0.251913538
G8955	G8955	G8955	NA	G8955	reference	7.536770581	7.026031717	7.618804615	7.54080002	7.427225335	7.838773944	7.321679342	7.258889759	7.791726015	6.675157486	7.256082101	7.69676848	7.271899269	7.574490597	7.629659016	8.006132679	7.453314996	7.466993717	7.211655167	7.449762298	7.720467396	7.540347832	7.647208665	8.053500217	6.910248324	8.221524642	0.609958003	0.666782601	0.109363664	0.312429613	0.344444645	0.554075054	-0.018124333	-0.185542575	0.573882475	0.881262331	0.004170344	0.01141263	0.972426426	0.985808618	0.089710555	0.18203786	0.579193653	0.704257636
G8982	G8982	G8982	NA	G8982	reference	8.513533065	8.328115875	8.270249452	8.366606712	7.945438659	8.058453925	8.110980289	7.85105567	8.256397214	8.477333138	8.732733961	7.877698664	8.315237129	7.896427376	8.296560888	8.13201389	7.931313157	7.954337141	8.313816006	7.930473718	8.340609477	8.017238431	8.04237854	8.479792002	7.793719899	8.83265205	0.902815575	0.920937623	-0.034086933	-0.076065314	0.746283109	0.868210756	0.002495188	0.016747237	0.943409455	0.989110621	-0.089896358	-0.175567205	0.455598891	0.627834198	0.012738282	0.020431671	0.93047583	0.957253441
G9026	RHOC_containing	RHOC_containing	NA	G9026	human_blastn	8.414296812	8.513766701	8.346804701	8.106836094	8.072817877	7.826566988	7.466725496	8.514127058	8.278321533	7.938377771	7.993083612	7.981625532	7.725998507	8.443757841	8.248750862	8.271000198	8.117408714	8.46193886	7.661702118	8.021787575	8.039803061	8.740948879	8.53808582	8.134987726	8.127271995	8.765364232	0.010557673	0.022147186	0.392215497	0.670771308	0.009296026	0.043865226	0.069566315	0.420643692	0.102900648	0.502503641	0.466981369	0.770046893	0.002891229	0.01908299	0.508078338	0.736291297	0.004106013	0.015936743
G9075	ZNF208_containing_G9075	ZNF208_containing	NA	G9075	human_blastn	7.775527716	7.592535158	7.90143114	7.693666852	7.796421392	7.454240224	7.996462549	7.740726371	7.443994829	7.538676804	7.625329985	7.792953076	7.755090805	7.809388738	7.842723981	7.767796886	7.779718803	7.831055938	7.589866338	7.759156525	7.807885928	7.817412355	7.857154429	7.891197678	7.529452573	8.850720293	0.286416704	0.35904256	-0.006915486	-0.011790286	0.939554633	0.972473401	0.025719704	0.100417954	0.523290686	0.860694041	0.07553505	0.110894908	0.479148053	0.64729318	0.237982715	0.29998524	0.05553025	0.124471805
G9102	HMGN2P46	HMGN2P46	HMGN2P46	G9102	human_blastn	7.696878577	7.382876081	7.395214037	7.751884747	7.254420775	7.444146403	7.237578666	7.458952662	7.090372774	8.33391902	7.722028093	7.321336323	7.202963046	7.092368941	7.265959037	7.337949635	7.413707676	7.255560184	7.54381902	7.438219611	7.362705652	7.316567192	7.204561517	7.532359082	7.698658483	7.059393635	0.121480835	0.175547501	0.084481249	0.218006895	0.450143905	0.65276848	0.012425867	0.108297975	0.708198221	0.931157038	-0.205855308	-0.451755969	0.115972835	0.257726443	-0.136994399	-0.246460484	0.388411709	0.534461022
G9171	G9171	G9171	NA	G9171	reference	8.015912182	8.10466788	8.362950068	8.454836386	7.793279223	7.937630888	8.083037723	8.216739771	8.533475952	8.326160182	7.996124348	8.176251558	8.2281823	8.53955506	8.102052858	7.933910445	8.187364409	8.263644099	7.891187015	7.833776489	7.721535335	8.243510502	8.068535506	7.976787292	8.035072967	8.335961654	0.030961805	0.055341557	0.154395005	0.283149487	0.162177776	0.342283593	-0.00433527	-0.023806377	0.906461164	0.982287853	0.275795012	0.443604323	0.029255031	0.100426128	0.33329573	0.45391595	0.024677928	0.066606634
G924	G924	G924	NA	G924	reference	9.617051057	9.682709285	9.447336819	9.649321298	9.427729329	9.497015428	9.597534582	9.486344122	9.430904795	9.783392725	9.750672299	9.633378623	9.558166052	9.468966457	9.321425653	9.438879101	9.665288547	9.559713198	9.693253076	9.50683746	9.384201931	9.399102156	9.424966124	9.511100721	9.505497255	9.590033006	0.674349368	0.723332999	-0.07378907	-0.110996548	0.386956797	0.596381436	-0.006818667	-0.021226797	0.869218575	0.973808576	-0.104506352	-0.138053589	0.282729008	0.466134164	-0.1251669	-0.150725835	0.237400423	0.373975108
G925	PTP4A2_like	PTP4A2_like	PTP4A2	G925	human_blastn	9.023083201	8.903637432	8.522381024	8.798976429	8.462821185	8.655991796	8.654442179	8.696300672	8.584318717	9.323952902	9.113004427	8.746828795	8.576949703	8.568304587	8.386981688	8.509301736	8.641265106	8.456168669	8.986804732	8.555657915	8.371492438	8.410805449	8.54401063	8.612589337	8.650922176	8.874110039	0.60446376	0.661788552	0.040651239	0.093665807	0.702691806	0.843051262	0.010314985	0.072715129	0.767404624	0.949754086	-0.122177446	-0.24439385	0.318898935	0.503451338	-0.070644119	-0.115525381	0.635159716	0.750307746
G9278	MIRLET7D_containing	MIRLET7D_containing	NA	G9278	human_blastn	8.411121124	8.09130753	8.385851555	8.355381355	8.292038015	5.998916488	8.205478282	8.386349161	8.040733916	8.067038215	7.22121972	8.27575711	8.057263581	8.153008443	8.308364576	8.464403721	6.041008715	7.975020968	8.29749474	6.290706626	8.158449279	8.280525561	8.163718181	8.416398346	6.098868547	8.538217559	3.65E-13	7.75E-12	0.110990083	0.42782074	0.339878851	0.549205423	0.014737944	0.229156154	0.609268552	0.892752465	0.033558606	0.129613697	0.772412883	0.863539778	3.717123005	3.921276809	2.10E-17	4.11E-15
G9314	G9314	G9314	NA	G9314	reference	7.590131596	8.171056586	8.273695965	8.325625277	8.61566151	8.032463737	7.527800034	7.813873003	8.133710286	8.17087113	8.418034548	8.74437997	7.818074711	7.596538012	8.216676854	7.745986571	8.335191547	7.99618162	8.12883491	8.707534021	7.922233998	8.357221433	8.517926419	8.423710135	8.185868318	7.12408646	0.020330005	0.038657586	0.029852215	0.079764263	0.783638511	0.891473993	-0.146847916	-0.693786914	0.016629438	0.222448242	-0.20778259	-0.458847286	0.113413695	0.253615137	-0.360782743	-0.597078808	0.037742357	0.092741173
G9339	G9339	G9339	NA	G9339	reference	9.212612306	8.590891891	8.610340217	9.622807288	8.777425038	8.80904235	8.268969633	8.678460602	9.218107117	9.308773865	9.034334586	9.535456776	8.769151233	8.115460036	8.822204767	8.70279028	9.092643806	8.519898256	8.93420647	8.680478699	8.336479399	8.517627489	9.229516922	8.697476081	9.272848574	8.801278105	9.83E-05	3.70E-04	0.110065764	0.265697182	0.331956453	0.540674399	-0.484627547	-0.94261022	5.50E-04	0.030194855	-0.157452855	-0.340587439	0.212762399	0.3877145	-0.283338604	-0.465758632	0.085793136	0.173850165
G9352	G9352	G9352	NA	G9352	reference	9.196699949	8.645721619	7.842058609	8.303891359	8.321482291	8.808516902	8.157926069	9.067468301	8.286502161	7.379826961	8.22228989	7.836101745	8.005373452	8.756725678	9.091571446	8.784141663	8.833052299	8.946692082	8.017451313	9.051336068	8.936703172	8.872712444	9.679583243	8.696408278	9.285611726	8.761136712	0.319174611	0.392280165	0.100160845	0.411808985	0.382185798	0.591509328	-8.69E-04	-0.014800532	0.974943485	0.994802914	0.227646106	0.805061009	0.087860636	0.213879026	-0.047387036	-0.135790815	0.771333848	0.852769329
G9551	G9551	G9551	NA	G9551	reference	8.193689577	7.737866728	7.704117888	7.696054465	7.787689598	7.783938333	7.897187079	7.627275333	7.493490322	7.646299336	7.798589309	7.771872655	7.904560293	7.486175814	7.853886468	8.024301369	7.508989849	7.686659842	7.688767358	7.739475675	7.894399291	8.192644991	7.548195006	7.9417065	7.331839072	7.508429804	0.248672782	0.319097751	0.049926394	0.098194583	0.623508499	0.786278584	0.080725178	0.35494957	0.078772767	0.455768392	0.069842428	0.120811413	0.54711918	0.705734047	0.266772757	0.370221557	0.064607158	0.139596167
G9585	SPCS2	SPCS2	SPCS2	G9585	human_blastn	8.066380828	8.217715666	7.831331481	8.342139892	8.09794455	7.937926335	8.105312694	8.247577007	8.299197484	8.208267553	8.074961383	8.209840035	7.833733391	8.10260833	8.164255183	7.900495699	8.030859135	7.739073654	7.989454208	8.053775156	7.894333512	8.173649944	7.951501395	8.187677868	8.079332456	7.814710227	0.246130244	0.316501146	0.118753283	0.196729712	0.233634526	0.432902436	-0.042299358	-0.169717045	0.303673376	0.737551633	0.012461	0.0189754	0.90854544	0.949623898	0.068158876	0.090627718	0.581410791	0.70587723
G9605	MIR122_containing	MIR122_containing	NA	G9605	human_blastn	13.14974414	12.20958111	13.18043964	12.67493615	13.20085813	11.66200345	12.55774382	12.26473649	12.43121871	13.30885595	11.21225107	10.65867815	13.52235778	11.98245191	13.00400441	14.06708468	11.02309819	12.61364705	13.6414815	11.81945815	12.79631596	11.97939932	12.2858488	13.8858687	11.44412534	12.90451309	2.03E-07	1.49E-06	-0.055582039	-0.240021018	0.613764332	0.779126584	0.024237243	0.3931769	0.408416712	0.811277266	-0.482615725	-1.267025701	0.007713335	0.039121401	1.048123934	1.663270124	4.23E-04	0.002391059
G9665	G9665	G9665	NA	G9665	reference	7.380294012	6.020365772	5.930521968	7.308149645	5.362671103	5.089147721	5.664944857	6.372063251	7.629679586	5.470985562	5.264541678	7.822269006	5.642308751	6.767731379	7.263124068	5.64311516	5.15715291	5.889117196	5.532039008	5.207631982	5.798004019	7.520620214	7.262689095	5.518433643	5.074952617	5.470089204	1.11E-57	2.88E-54	1.969061923	2.147737425	2.78E-10	2.02E-08	-0.200975511	-0.876884297	0.007635851	0.146756503	2.845340127	2.988121372	3.07E-17	2.45E-14	4.340771536	4.475898779	1.13E-28	1.31E-25
G9779	RPL24_like	RPL24_like	RPL24	G9779	human_blastn	12.05597493	11.7429594	12.00585021	11.67676894	11.65918876	11.81897092	11.88920578	11.18120129	11.60098887	11.94275526	11.22273808	11.00768907	11.73055537	11.58233699	11.42343413	11.78004543	11.53630105	11.45815691	11.88219522	11.68920133	11.62944067	11.59266376	11.4288721	9.467711888	11.62132068	9.410414211	0.876046134	0.896630494	0.010385135	0.035703248	0.924438432	0.965899338	0.032491548	0.373832951	0.320778308	0.747763433	0.052506244	0.164634677	0.661889386	0.788804146	0.080145455	0.182465624	0.625071257	0.743217539
G9896	G9896	G9896	NA	G9896	reference	10.41837005	10.02646366	9.809844789	10.63121337	9.651477223	9.758864344	9.971989447	10.32041067	10.09581906	10.18441883	9.946775576	10.39715153	9.908085161	9.864402035	10.06823908	9.798135547	9.735571716	9.912972208	10.25297422	9.613031053	10.03483651	10.00489376	9.991130191	10.09178217	9.841837866	9.190738014	0.010633847	0.02227993	0.123100925	0.222728724	0.242893379	0.444027826	-0.038778829	-0.186616789	0.327626665	0.751535632	0.0960817	0.159456095	0.403392741	0.58190727	0.352685422	0.463436885	0.014487216	0.043672278
G9979	ENOSF1_containing	ENOSF1_containing	NA	G9979	human_blastn	7.011745402	6.727484104	7.822280808	7.28953909	6.982946059	6.796381001	7.078124346	7.788692133	7.467710402	6.31672609	6.512760643	7.880288353	7.033473597	7.984866596	7.623133395	7.091643954	6.992960424	7.255498939	6.788896567	7.187837683	7.698932589	7.985099652	7.665381042	7.260720061	7.1263078	6.992185004	2.50E-05	1.11E-04	0.419430616	0.898581164	0.013286864	0.05720304	0.021222313	0.243282469	0.501771759	0.851499378	0.978185081	1.411297189	1.11E-04	0.001577525	1.050326968	1.443777511	6.80E-05	5.22E-04
gene0	Dhfr	Dhfr	Dhfr	Dhfr	reference	12.58833493	12.26183173	12.14778751	12.30270711	11.74945477	12.07208586	11.11600198	11.65608453	12.28428524	11.92868952	12.38063561	12.66325388	11.40890038	12.39019205	12.01758852	12.24859231	11.53364953	12.13568187	12.06215954	12.16894806	11.7770248	12.63682345	11.9836363	12.38935926	12.17032584	11.98693417	0.013299923	0.026977167	0.582604792	0.835944541	8.71E-04	0.006894954	0.013867823	0.100009702	0.690342769	0.924125228	0.208917237	0.407751736	0.104356454	0.240208256	0.182173331	0.294094803	0.237559905	0.373999019
gene1	Msh3	Msh3	Msh3	Msh3	reference	8.926538055	8.700237888	9.074741637	9.055771726	8.967622284	8.601718727	8.460277873	9.052885887	9.021749881	8.764557304	8.959064521	9.104302435	8.752354594	9.153309168	9.11506112	8.976330184	8.787193058	8.940042858	8.909146653	8.934963763	8.806738376	9.235600071	9.144171597	9.156277405	8.96845423	9.037552295	2.64E-04	8.91E-04	0.446652281	0.541814403	1.10E-04	0.001281808	0.004686847	0.016052284	0.908455404	0.982691834	0.151767487	0.206844553	0.138794703	0.291539868	0.293305248	0.350328551	0.011789344	0.037262233
gene10	Tmem167a	Tmem167a	Tmem167a	Tmem167a	reference	8.805727077	9.092208022	8.966530186	9.06810283	9.096701041	8.840469495	8.826000249	9.01827485	9.149652574	8.96026244	8.89426685	9.10709703	8.837747638	9.095125944	8.730492077	8.684881847	8.840792975	8.784014375	8.958894431	9.008163322	8.970903538	9.067933767	8.92727798	8.880628054	8.883454499	8.609316131	0.62620148	0.681199449	0.073426754	0.113270016	0.402646612	0.610179422	-0.008923579	-0.02950727	0.827880478	0.964140275	0.069589374	0.094673096	0.485348878	0.651900702	0.122262166	0.14989547	0.266434617	0.407153254
gene1000	Glce	Glce	Glce	Glce	reference	9.553355828	9.362894925	9.147803817	9.069825044	9.729545014	9.603871818	9.312378536	9.24562223	9.262075281	9.29789819	9.625024747	9.053208287	9.492918759	9.186001971	9.187274092	9.783209416	9.512460279	9.452088163	9.702147072	9.781068055	9.558370195	9.244434498	9.415407724	9.788660574	9.526368213	9.435662288	5.30E-07	3.49E-06	-0.138546197	-0.20758912	0.145383421	0.318241116	0.038952933	0.133725901	0.351920084	0.769695254	-0.438210196	-0.543034262	1.37E-04	0.001863346	-0.417600897	-0.486286891	5.84E-04	0.003151553
gene10000	Rbm33	Rbm33	Rbm33	Rbm33	reference	10.92636924	10.63775892	11.34347643	10.89249738	10.96547533	11.31298821	11.14712825	10.95104667	10.81843421	10.73996228	10.90315214	11.24876783	10.74013714	10.73507394	10.81085369	11.22108155	11.32635244	10.98667051	11.00853585	11.1902548	10.9138046	10.81389904	11.48327145	11.24276008	11.07842101	11.06108703	0.398781331	0.471210667	0.035273533	0.069276609	0.726335943	0.856933557	-0.033638562	-0.171798431	0.385483111	0.795918289	-0.091988816	-0.156828377	0.428126403	0.603205548	-0.19818608	-0.278309871	0.156183765	0.273118229
gene10021	Tmem86a	Tmem86a	Tmem86a	Tmem86a	reference	13.67762902	13.84015752	13.32101918	12.71792513	13.23861916	13.41883885	13.82777693	13.13519181	12.66637894	13.45707622	13.24216289	13.27172455	13.76975741	12.66106568	12.66357709	13.31449942	13.34896557	13.86446455	13.354029	13.06005913	13.80170789	13.51684013	13.27791081	13.24075721	13.36939112	13.05005097	9.81E-07	6.04E-06	-0.490513695	-0.683563404	0.001105892	0.008307815	0.13766112	0.491911289	0.018956594	0.239079087	-0.008219252	-0.014787981	0.94375093	0.969467488	0.017575259	0.026293114	0.89934784	0.937793106
gene10022	Spty2d1	Spty2d1	Spty2d1	Spty2d1	reference	9.098077508	9.360123156	9.145275544	9.219227312	9.00290746	8.742705607	9.283246075	9.504734577	9.005725354	8.591729362	8.811725694	9.139658669	9.359156526	9.245960845	9.306805376	8.847406075	8.980517258	9.256084547	8.744551224	9.085270834	9.432430629	9.260828618	9.572808997	8.81918075	8.799285132	9.499070422	1.05E-09	1.22E-08	-0.09529813	-0.150932423	0.306216445	0.512850709	-0.009953935	-0.036596878	0.804886663	0.960689334	0.529679495	0.641737095	1.71E-05	3.60E-04	0.474324845	0.552364296	1.89E-04	0.001234767
gene10024	Uevld	Uevld	Uevld	Uevld	reference	8.19115059	7.898408212	8.660955202	7.936548997	8.532168311	8.137515669	8.143842892	8.008566863	8.135640863	7.933675157	8.140598328	8.317260499	8.219062754	7.774535961	8.017758832	8.591692135	8.108062948	8.146366196	8.1321522	8.394731396	8.328823904	8.584881566	8.163730047	8.539706781	8.000594899	8.175132834	0.405744589	0.478157799	0.100910909	0.224045531	0.361050144	0.571152349	0.043138889	0.279383529	0.256920536	0.697666218	-0.059880104	-0.121998298	0.61876209	0.75895724	0.129292488	0.209221046	0.391152511	0.53723875
gene10025	Tsg101	Tsg101	Tsg101	Tsg101	reference	10.21738037	10.09451317	10.26766956	10.11330954	10.21138998	10.25875313	10.16736921	10.15286177	10.01533947	10.21871489	10.23351139	10.16183337	10.06535695	9.981391036	10.08191558	10.17277485	10.21355883	10.00459696	10.26619473	10.10173814	10.15584535	10.07201467	10.1080363	10.11238435	10.25539995	10.31783673	0.134221965	0.190796532	0.044121572	0.058862526	0.469388606	0.66934686	0.032268377	0.062137547	0.447953118	0.829460165	-0.070320686	-0.07996864	0.326014624	0.510388645	-0.091598635	-0.099873207	0.216725091	0.348771968
gene10027	Ldha	Ldha	Ldha	Ldha	reference	14.85994232	14.51484798	13.6864529	14.43763915	15.04372165	14.85293135	14.34434944	13.995147	14.40591782	14.44940858	14.79668899	14.075544	14.30098591	13.99068245	13.90107313	14.32040237	14.12432917	13.88307402	15.0619996	14.77592199	14.37593966	13.96613179	14.15763239	14.30286385	14.55515544	14.57267104	0.01036715	0.021840326	-0.064831281	-0.159136597	0.55335921	0.735094174	-0.003340601	-0.026607071	0.921060139	0.984814464	-0.379228333	-0.687509271	0.010442253	0.048156064	-0.430734343	-0.657960971	0.013470691	0.041255733
gene10029	Gtf2h1	Gtf2h1	Gtf2h1	Gtf2h1	reference	9.65859331	9.797066313	9.767363827	9.575630513	9.987755189	9.896733194	9.814285927	9.690693091	9.387716029	9.734638463	9.936401201	9.597575413	9.617431722	9.407064888	9.523217774	9.878799813	9.805026456	9.712948861	9.855243907	9.925512194	9.879610654	9.795750077	9.632736535	9.876702217	9.713956888	9.898560371	5.56E-05	2.24E-04	-0.093245396	-0.129426526	0.242451833	0.443532407	0.07837274	0.19067485	0.088070474	0.477299765	-0.225673501	-0.275279622	0.012952925	0.056971986	-0.234596613	-0.266928624	0.015245043	0.045585623
gene1003	Rplp1	Rplp1	Rplp1	Rplp1	reference	13.87155637	13.53169628	13.45307057	13.5351013	13.37627576	13.60329328	13.63093276	13.31294856	13.25917123	14.05184791	13.83455617	13.41696425	13.48429552	13.27026383	13.11558357	13.50131259	13.3593658	13.30047713	13.67953253	13.42770693	13.33952849	13.09717941	13.04005577	13.42065742	13.48296515	13.56160725	0.168053473	0.22985011	-0.018228171	-0.036645979	0.857009335	0.932572245	0.040700665	0.210731125	0.30023297	0.735576242	-0.159767119	-0.272063468	0.180990836	0.348760594	-0.113330831	-0.164891174	0.413679582	0.559429903
gene10030	Hps5	Hps5	Hps5	Hps5	reference	9.41697449	9.503186464	9.296402832	9.582964	9.65137421	9.421502351	9.67173642	9.639880445	9.480500145	9.204171983	9.552182045	9.308142379	9.663588858	9.559124411	9.565004783	9.281159017	9.351854175	9.606197584	9.482520962	9.635265107	9.683180542	9.498774409	9.439195103	9.536325572	9.533871102	9.069475375	0.276756621	0.348703924	-0.141736727	-0.201523824	0.119145001	0.277668814	0.00396979	0.012497336	0.923468155	0.984814464	0.047486958	0.063395624	0.625706763	0.7637704	-0.018705324	-0.022795019	0.859614828	0.912515556
gene10031	LOC106144935	LOC106144935	LOC106144935	LOC106144935	reference	10.83638302	10.55339377	12.03139485	10.55312685	9.292563403	9.788646694	11.10236173	11.69968127	9.664166381	10.45274482	9.187858138	9.474152335	11.53344471	11.82858154	9.256084881	9.822323532	9.743440463	10.51859518	9.620872707	9.028814168	9.678817626	10.66302809	10.56209534	9.761043804	10.03602458	10.68160924	1.35E-10	1.89E-09	0.289114584	0.777989089	0.048283874	0.146276715	1.274272318	1.745810684	9.53E-06	0.001764933	1.819465005	2.023244761	2.89E-07	1.29E-05	2.338368177	2.503263013	1.59E-10	6.75E-09
gene10033	Saal1	Saal1	Saal1	Saal1	reference	7.757486586	7.706791385	7.983450541	7.783694986	7.768813826	7.581789337	7.982486802	7.886058306	7.757436999	7.695297887	7.666162133	7.703094237	7.884510416	7.959669569	7.693441699	7.608591063	7.661720281	7.825013565	7.713386272	7.758231691	7.779662431	7.859266973	7.670375274	7.539020712	7.876891191	7.792563055	0.002301733	0.005907915	0.039097561	0.055999624	0.594223373	0.764964388	0.115578702	0.249510262	0.021182121	0.250084874	0.288261538	0.34366604	0.001445529	0.011175095	0.268420128	0.301882539	0.004839952	0.018212627
gene10036	Sergef	Sergef	Sergef	Sergef	reference	7.655064928	7.601239911	7.534318555	7.664662571	7.71612837	7.697962625	7.399124917	7.378114248	7.448071955	7.852993313	7.739755588	7.515743351	7.470501974	7.411626773	7.604423926	7.599076436	7.594238033	7.446908124	7.624866993	7.745615532	7.652336834	7.454238148	7.62196495	7.587775646	7.640263272	7.572758299	0.022951008	0.042924968	-0.02630152	-0.04126653	0.754551243	0.874374061	-0.044460942	-0.138737977	0.297722392	0.733131112	-0.242170544	-0.313585624	0.016967236	0.069773636	-0.285766075	-0.335334069	0.00984961	0.032478022
gene10046	Nucb2	Nucb2	Nucb2	Nucb2	reference	8.849631291	9.485332418	8.81423183	9.451494815	9.572539297	9.095317871	8.871454349	9.469960532	9.608846263	9.474645276	9.319628243	9.413502707	9.16956297	9.596282035	9.690914642	8.915987364	9.254061911	9.293029024	9.170938682	9.643438469	8.830483558	9.350204358	9.694331127	9.449336047	9.067607727	9.559719767	0.105221977	0.155784786	0.049313896	0.112229352	0.64386256	0.802331556	-0.102938864	-0.494485788	0.041440905	0.344443935	-0.070064721	-0.141193231	0.560733083	0.715981414	-0.032954147	-0.053740912	0.823434341	0.889130696
gene10047	HSD17B11_gene10047	HSD17B11	HSD17B11	LOC101971807	human_blastn	12.85891916	12.33989336	13.11112119	13.17883335	12.64430057	12.47443517	12.59935885	13.06023666	13.01924207	12.81466775	12.68879177	13.13778566	12.68355256	12.96259489	12.85578376	12.51047685	12.72591826	12.50677794	12.56768471	12.48266308	12.46480976	12.82415746	12.89264297	12.52294357	12.65502884	12.9742054	2.83E-15	8.67E-14	0.522148913	0.573068303	4.17E-08	1.70E-06	-0.049446712	-0.118116067	0.258071437	0.69872498	0.386223314	0.444617736	2.10E-05	4.25E-04	0.445708976	0.483859817	3.06E-06	3.63E-05
gene10049	Pik3c2a	Pik3c2a	Pik3c2a	Pik3c2a	reference	8.682923934	8.736265202	8.742879563	8.772692637	8.645619652	8.388977776	8.975844232	8.998239794	8.454406701	8.779411949	8.878241209	8.904448558	8.806531722	8.423720982	8.683363441	8.416817944	8.517462761	8.697614571	8.746409896	8.455676443	8.814031697	8.796716971	8.803015715	8.694262832	8.517852792	9.009243537	0.183439271	0.24704013	-0.066267922	-0.115197086	0.491673295	0.688689819	6.07E-04	0.002623992	0.987556778	0.998011577	0.072366726	0.111553805	0.511059544	0.673893957	0.216283413	0.281514696	0.09313979	0.18440106
gene10051	Rps13	Rps13	Rps13	Rps13	reference	12.80633069	12.4038277	12.45121998	12.4547767	12.32756675	12.51703693	12.55409923	12.38771862	11.95937951	12.87851167	12.61055745	12.25105592	12.41572714	12.07739296	11.93711038	12.28657466	12.19341604	12.36188186	12.51720115	12.21517301	12.25314046	12.12687782	11.86906058	12.40477056	12.42349855	12.16897017	0.093146336	0.140376227	0.002271769	0.004509825	0.981943971	0.992030382	0.100612338	0.400345238	0.044646745	0.357968137	-0.078491582	-0.134867548	0.49853867	0.662354273	-0.001674482	-0.002439073	0.990154763	0.992967061
gene10052	Plekha7	Plekha7	Plekha7	Plekha7	reference	9.035396223	9.121524707	8.95807298	8.812337162	9.071521592	9.061087113	9.341652713	9.022320272	8.880945174	8.750809941	8.949982375	8.586523149	9.40445633	9.031253769	8.906492669	9.122226188	9.276765238	9.361955897	9.067546002	9.104614144	9.298081176	8.899077329	8.893802544	9.170946094	9.112844769	8.70881754	3.44E-07	2.37E-06	-0.390100725	-0.469785369	1.90E-04	0.002026582	0.096624989	0.254936429	0.046634685	0.364898861	-0.065581904	-0.086491195	0.495512521	0.659601734	-0.145356081	-0.173823496	0.167238118	0.287246066
gene10053	CUNH11orf58	CUNH11orf58	CUNH11orf58	CUNH11orf58	reference	10.28673759	10.287861	10.36903713	10.15170741	10.34328204	10.29270635	10.42196969	10.15571672	10.12167797	10.37096494	10.42816574	10.17779709	10.27254086	10.08697638	10.10030918	10.28282698	10.20600383	10.14325897	10.28526194	10.34796894	10.26467559	10.19987296	10.06822486	10.3520988	10.3017296	10.54161855	0.004793792	0.011132895	-0.063527005	-0.083742034	0.32989133	0.538722527	0.07199579	0.140662708	0.104863782	0.504892866	-0.129049298	-0.148222117	0.085134089	0.208945336	-0.119399221	-0.131154309	0.125129228	0.231645483
gene10054	Sox6	Sox6	Sox6	Sox6	reference	9.192503709	9.011001266	10.11583437	9.355330987	9.073617005	9.22262811	9.64742589	9.750588042	9.545329319	8.848283149	8.850786926	9.656584605	9.506633786	9.697039155	9.204900568	9.42318865	9.208026576	9.366899748	9.015726285	9.328640447	9.204569414	9.160667778	9.266776216	9.131088449	9.181567253	9.105470614	0.009066706	0.019432404	0.16079529	0.306134875	0.155068544	0.332766631	0.037901689	0.21244305	0.324406571	0.750347485	0.417032252	0.63588552	0.003223019	0.020671626	0.49079344	0.651780216	0.002346499	0.010064608
gene1006	Tle3	Tle3	Tle3	Tle3	reference	7.217170616	7.868706411	7.042470086	7.66435181	7.023300821	7.15978859	7.685261601	7.122131449	7.818760378	6.946209393	6.808457105	7.584801486	7.587447321	7.200070802	7.878049505	7.531841951	7.132085151	7.721307162	7.189217392	7.469330297	7.864188493	7.471272973	7.735200708	7.167559518	7.191690855	6.924924927	2.97E-10	3.91E-09	-0.72403517	-0.874277269	1.87E-05	3.06E-04	-0.670860948	-0.865051036	2.48E-05	0.003526987	0.056368549	0.100694832	0.629590961	0.765665888	0.038468345	0.05742137	0.781948786	0.860467367
gene10063	Pde3b	Pde3b	Pde3b	Pde3b	reference	10.14217974	9.913328943	10.69128185	10.07193158	10.28173792	10.45779516	10.3296152	10.03288522	10.3563733	9.793704164	10.26888014	10.61460222	10.21853948	10.23970586	10.38777275	10.50768901	10.79869244	10.26441393	10.11793342	10.44034763	10.21178026	10.31433721	10.26595266	10.55962543	10.17414035	10.05339198	0.592877906	0.652411129	0.071294076	0.145204578	0.496322597	0.692513643	-0.013115692	-0.076617685	0.719692861	0.935086589	0.006236761	0.011384358	0.957469233	0.977265288	-0.133043647	-0.197769342	0.350072812	0.495725289
gene10065	Psma1	Psma1	Psma1	Psma1	reference	10.6010509	10.68647786	10.51371476	10.43823262	10.35266193	10.27888824	10.4756591	10.55251656	10.51236705	10.45861557	10.22832799	10.52432934	10.52383057	10.54322976	10.26458771	10.21809519	10.27325195	10.28127281	10.30641307	10.26070484	10.41027253	10.70022296	10.40784099	10.24946875	10.36806272	10.47528322	9.23E-05	3.50E-04	0.099885775	0.133162615	0.189673853	0.379395085	0.095109697	0.205180646	0.044101465	0.356352215	0.315262173	0.367435485	3.13E-04	0.003498814	0.393078794	0.428406193	2.34E-05	2.10E-04
gene10066	Copb1	Copb1	Copb1	Copb1	reference	11.23891271	11.43144242	11.19954774	11.17873486	11.50575687	11.26916116	11.38836513	11.48363625	11.36013806	11.05272966	11.34270456	11.16956705	11.23287363	11.22997596	11.30308889	11.2471242	11.25455318	11.15268338	11.41835011	11.53634056	11.33861455	11.40321471	11.20635266	11.45003199	11.43417742	11.14235906	0.675482283	0.724244992	0.005337016	0.00820248	0.947258883	0.976069262	0.035091435	0.102549578	0.408958666	0.811342033	-0.028620877	-0.03744511	0.762778583	0.857097772	-0.065095426	-0.078032306	0.526007946	0.659386261
gene10067	Rras2	Rras2	Rras2	Rras2	reference	8.507312497	8.522293285	8.543409582	8.452523036	8.622292036	8.326026694	8.886556859	8.434812107	8.485476654	8.665128603	8.637741198	8.67585284	8.697234822	8.3505609	8.479050843	8.375487453	8.258106997	8.446614195	8.450512197	8.520891014	8.548555816	8.430199092	8.784469875	8.442764314	8.322361852	8.646782188	0.051161871	0.084849642	-0.216429407	-0.296032173	0.028417333	0.100348869	-0.075771136	-0.225320952	0.097889952	0.494055449	-0.08993464	-0.122222484	0.368832196	0.550011993	0.041991647	0.051995263	0.701473135	0.799921307
gene10074	Arntl	Arntl	Arntl	Arntl	reference	7.29595702	7.322235257	6.871960689	7.721858991	7.740228311	8.713934963	7.541500072	9.755822797	8.553360826	7.718540576	8.092839352	6.459330566	7.227705899	9.442414202	8.493534766	7.240220499	8.385469003	7.68860889	8.094184078	7.754754794	6.919754485	5.977137574	8.682936467	8.321084736	7.915191892	8.686068836	0.284539429	0.356991439	0.39975938	1.976214149	0.018453083	0.072989199	0.01602803	0.592979735	0.479061863	0.843484092	0.142961378	1.11267446	0.184271269	0.353068379	0.108971603	0.615786384	0.458591705	0.600356132
gene10076	Tead1	Tead1	Tead1	Tead1	reference	8.687309035	8.580963958	9.168865604	8.899395573	8.919975605	8.714442238	9.384451148	8.816405592	9.088417345	8.236792268	8.534216632	9.284524039	8.91731681	8.981538982	9.274913063	8.994454164	8.901446045	8.891954951	8.550753583	8.782571352	8.963688655	9.411979556	9.350337602	8.920379325	8.60233075	8.756708946	0.012576319	0.025670151	0.038556435	0.086915326	0.715634255	0.851179445	-0.036219068	-0.231260658	0.332364689	0.755420519	0.21332398	0.399486668	0.094855966	0.225285636	0.341368752	0.504661924	0.033594143	0.084613818
gene10078	Parva	Parva	Parva	Parva	reference	10.63543056	10.6909216	10.60300868	10.60261336	10.84039512	10.70282484	10.61393665	10.54100422	10.66493191	10.70401448	10.73470393	10.51671567	10.76041504	10.62333225	10.81381538	10.69983595	10.9676048	10.84933895	10.7471048	10.8712217	10.74406259	10.46799533	10.72531114	10.66726544	10.9331779	10.49194135	0.001582871	0.004286736	-0.195330951	-0.234697989	0.01327584	0.05720304	-0.067161763	-0.143322124	0.132007156	0.553528776	-0.198019015	-0.231566416	0.014718669	0.062923067	-0.350154077	-0.379713633	5.45E-05	4.34E-04
gene1008	Uaca	Uaca	Uaca	Uaca	reference	9.485912037	9.272921024	9.310666708	9.33658467	9.529562691	9.498305867	9.406962249	9.1287114	9.128589753	9.483608798	9.857675894	9.311846304	9.415672603	9.244413064	9.24866945	9.595818265	9.748031504	9.335019721	9.502455873	9.572473152	9.326594795	9.233065861	9.300748786	9.655817668	9.4128803	9.846285261	9.57E-07	5.91E-06	-0.061583674	-0.090651934	0.446798246	0.64959633	0.012167629	0.034819217	0.771763683	0.950236651	-0.315282107	-0.384834392	0.001224857	0.00994429	-0.448935562	-0.498191922	2.39E-05	2.15E-04
gene10080	Mical2	Mical2	Mical2	Mical2	reference	7.398126749	7.19830535	7.330823505	7.121033711	7.739742096	7.749205731	7.061337618	8.058225106	7.646488019	7.010022727	7.570109609	7.347276725	7.271132065	7.983677704	7.837874332	7.295081003	7.741718082	7.710815899	6.961238255	7.709791521	7.382598152	7.278977671	7.867777816	8.027606257	7.397891869	7.836634601	0.581727642	0.641981101	0.190942131	0.531031318	0.134487158	0.302073585	0.008124601	0.09341854	0.792145885	0.957897539	0.097967906	0.282622918	0.425501903	0.601263685	0.01505408	0.032685183	0.925873698	0.955354354
gene10082	Usp47	Usp47	Usp47	Usp47	reference	10.89627877	10.66587383	11.00359004	10.66836218	10.9005181	10.81839655	11.24728401	10.9041341	10.78195513	10.75927075	10.83436385	10.76901819	10.80169647	10.87747198	10.72914427	10.92659206	10.91887673	10.80250148	10.85753844	10.87766951	10.85350229	10.97527465	10.82474311	10.92069174	10.75616431	10.95419959	0.249002579	0.319402343	0.030812892	0.044913465	0.680832034	0.82900936	0.102984935	0.23209384	0.034148688	0.312556491	0.050530539	0.062767476	0.565886238	0.718586799	0.109804901	0.126744652	0.242863914	0.380500256
gene10087	Zbed5	Zbed5	Zbed5	Zbed5	reference	8.246898334	7.782919133	7.844081433	7.938801011	7.673999523	7.535856405	7.85585356	8.310502854	7.705712187	7.714582136	7.595737355	7.795006944	7.810784322	7.921114547	7.906507992	7.915508492	7.47184247	7.864374969	7.947384584	7.586452907	7.889551496	7.887902626	8.255702846	7.795853066	7.377167345	7.699033635	7.59E-06	3.81E-05	0.235018929	0.361738468	0.03666398	0.12078026	0.047204744	0.198575929	0.252680961	0.694661544	0.278444085	0.407160356	0.019238149	0.075747016	0.79441679	0.91671632	1.69E-07	3.08E-06
gene10088	Eif4g2	Eif4g2	Eif4g2	Eif4g2	reference	13.345498	13.49780118	13.59794747	13.48723756	13.47749387	13.54349301	13.79455954	13.62629	13.52557377	13.07135691	13.38025077	13.49496335	13.6588606	13.54290888	13.48136754	13.51035872	13.58983115	13.60000336	13.33949347	13.44657541	13.59202532	13.5939488	13.5802588	13.46984398	13.41464606	13.31548383	0.032688675	0.057918902	-0.093332112	-0.128337421	0.235401985	0.434778618	0.012100732	0.030871043	0.775425457	0.951366723	0.169141654	0.206822237	0.055980604	0.157918618	0.079502149	0.091750582	0.392595926	0.538545996
gene10089	Ctr9	Ctr9	Ctr9	Ctr9	reference	10.26272266	10.2561561	10.23828872	10.26235625	10.20304126	10.16444574	10.39245619	10.27224163	10.16714082	10.22660611	10.28647082	10.26130754	10.21849467	10.24266861	10.27783341	10.13617705	10.22803927	10.14237553	10.13336783	10.31959633	10.25184571	10.38177353	10.27956764	10.25392731	10.25355039	10.2576676	0.53018971	0.595565795	0.022604389	0.030308736	0.669770319	0.821391796	0.02106711	0.036467445	0.610547788	0.893121055	0.109436757	0.120926422	0.090823316	0.218328252	0.040551574	0.043473432	0.539917118	0.671545355
gene10091	Lyve1	Lyve1	Lyve1	Lyve1	reference	7.575747334	8.116848495	7.630359709	7.821226811	7.282704467	7.418613017	8.719769864	7.472797227	7.909388181	7.348455417	7.525506879	7.222871625	8.471319485	7.84665402	8.571060853	7.599616851	7.485561413	8.49221339	7.872099552	7.80721711	8.243950489	7.860410924	8.04129884	7.544034953	7.939394012	7.614655628	1.55E-06	9.06E-06	-0.877327733	-1.161779512	9.08E-05	0.001097096	-0.066722763	-0.482678003	0.105605145	0.50779617	0.109463873	0.264477698	0.377722721	0.558675019	0.025113521	0.047448304	0.873079816	0.921067473
gene10092	Rnf141	Rnf141	Rnf141	Rnf141	reference	7.646938774	7.745226849	8.179312472	8.09156661	8.143275005	8.019008405	8.088879188	8.015323567	8.171763656	7.067134808	7.712830326	8.045994032	7.857965395	8.210990613	7.985090289	8.012825513	8.163649448	7.990309979	7.764701885	8.030096731	8.097657151	8.374914051	8.206794745	7.983058143	7.99508475	7.818510205	0.479221311	0.548535645	0.099077371	0.229405822	0.373484034	0.582943238	6.62E-04	0.00500399	0.984523279	0.99764351	0.203939065	0.40910906	0.113651391	0.25392758	0.114565069	0.192018749	0.453433863	0.595634675
gene10095	Sbf2	Sbf2	Sbf2	Sbf2	reference	9.717416216	9.422205422	10.11521617	9.530276165	9.913081903	10.06032748	9.497288695	9.715924725	9.520175152	9.393527603	9.958119344	9.880147765	9.746157248	9.804609438	9.644125111	10.06842917	10.00561708	9.858721818	9.864342229	10.0343885	9.867196925	9.725173567	9.729969598	10.22976671	10.01333485	10.06007057	0.028036358	0.050840112	0.109660153	0.196197157	0.287391116	0.492541527	0.051647517	0.23053021	0.21214957	0.650383774	-0.085849233	-0.139368373	0.449497647	0.62248759	-0.196484971	-0.266856084	0.144196306	0.257206315
gene10096	Swap70	Swap70	Swap70	Swap70	reference	8.631047865	8.517363979	9.111637665	8.388450215	9.083796815	8.939826691	8.667858067	8.765648499	8.679868556	8.342509403	8.737061877	8.653138016	8.9025896	9.180609648	8.524920619	9.075947747	8.900296561	8.905400787	8.806595091	9.141221326	8.95049697	8.814524887	8.734446907	9.038683787	8.813074132	9.067601916	0.120936132	0.174981839	0.075654669	0.149184806	0.466574149	0.666525314	0.12343371	0.459957568	0.02558541	0.275149323	-0.005173073	-0.009147831	0.964396199	0.980666542	0.002473834	0.003658124	0.985648376	0.990617229
gene10097	Wee1	Wee1	Wee1	Wee1	reference	8.590501452	7.831916787	7.939477739	7.779170573	8.098106389	8.254541819	7.72485126	7.356444778	7.626192298	8.329821518	8.14137735	7.508747781	8.186095247	8.148295725	7.882153851	8.4390366	8.288687647	7.940737845	8.252936199	7.823788098	7.917867717	7.829862938	7.25159938	8.301218944	7.9736867	7.866798293	3.58E-04	0.001164613	0.092590892	0.212014928	0.401567793	0.609297306	0.283604402	0.763613752	0.002778989	0.078075269	-0.170490957	-0.341384135	0.17568642	0.342082859	-0.073467226	-0.122358145	0.625392903	0.743344213
gene10099	Znf143	Znf143	Znf143	Znf143	reference	7.494798579	7.631252412	7.448092083	7.40901682	7.580227528	7.408583021	7.103164132	7.627215195	7.481207982	7.190246785	7.29722354	7.138724412	7.490271871	7.70217748	7.290510893	7.355412854	7.523316654	7.599287944	7.628443281	7.622630665	7.540779062	7.629683319	7.445299968	7.390243851	7.582409851	7.215980228	0.298014117	0.370533984	0.099091749	0.180333159	0.334465488	0.543565404	0.11388486	0.407127603	0.031513697	0.304537758	0.160520879	0.258778382	0.168508612	0.3328332	0.107835818	0.150892385	0.41793684	0.56320697
gene101	Pkp4	Pkp4	Pkp4	Pkp4	reference	9.073097815	9.216185819	9.395079503	9.413863126	9.228838447	9.433197917	9.415815441	9.415857623	9.474150356	9.056517071	9.323748757	9.343704718	9.57391596	9.638427749	9.275195169	9.436803467	9.272139479	9.447486131	9.276126421	9.403155999	9.3566773	9.171816044	9.426660858	9.287840023	9.09505749	9.302877157	0.598868938	0.657190037	-0.055806042	-0.090477705	0.535421773	0.720685215	-0.018056347	-0.065131818	0.656560366	0.91179656	0.081560614	0.115275061	0.431555438	0.606388618	0.046236658	0.058661472	0.686578403	0.789546124
gene10100	Ipo7	Ipo7	Ipo7	Ipo7	reference	10.83999958	11.11616668	11.21613017	11.29814917	11.17227609	10.76251988	11.34909146	11.10992078	11.03177479	10.64958214	10.69618396	11.09492085	11.12346726	11.14624605	11.10293976	11.01637135	10.81550491	11.14027755	10.91925155	10.83444907	11.19807656	11.21937073	11.22580619	10.89417578	10.70886539	10.85698036	1.28E-06	7.66E-06	-0.080610103	-0.117923978	0.33399676	0.543059036	-0.025097957	-0.072762928	0.551685338	0.872152514	0.172936415	0.221206721	0.070577568	0.183515839	0.438074367	0.490027405	5.56E-05	4.41E-04
gene10102	LOC106144938	LOC106144938	LOC106144938	LOC106144938	reference	7.423127257	7.153762075	7.276235218	7.320135378	7.191066345	7.140429617	6.734267019	7.175298522	7.199428056	7.815777154	7.483185957	7.170181626	7.071824702	7.236092301	7.128046376	7.156973952	7.32235971	7.12443866	7.373833718	7.369283333	7.014277015	7.033432536	6.986362333	7.470604512	7.333313534	7.047557879	0.007494515	0.016436563	0.222051144	0.396188369	0.06397173	0.18031401	0.024344942	0.140222606	0.51265623	0.855226036	-0.191217034	-0.330326047	0.118253316	0.261671746	-0.119128048	-0.177195646	0.400292118	0.545791393
gene10104	Dennd5a	Dennd5a	Dennd5a	Dennd5a	reference	10.04172368	10.16173952	10.47577942	10.49443891	10.3901167	10.53428326	10.62349282	10.39342128	10.433515	9.817844005	10.18614601	10.50538135	10.30587121	10.34709911	10.75338814	10.43779532	10.48693308	10.34184091	10.26131822	10.3884027	10.45820659	10.46836866	10.64924012	10.27406476	10.2953316	10.22559281	0.089833091	0.136135017	-0.030725557	-0.053733467	0.743634123	0.866902057	-0.09213492	-0.313263643	0.056613346	0.40007536	0.087114867	0.131434662	0.424424636	0.600274243	-0.031811903	-0.042281191	0.795482605	0.870095819
gene10107	Tmem9b	Tmem9b	Tmem9b	Tmem9b	reference	9.509741145	9.575273904	9.472615909	9.454477374	9.414191485	9.421079576	9.414227294	9.45549013	9.518277938	9.503414141	9.554755976	9.534975639	9.380066062	9.304362078	9.409627126	9.368981611	9.482867514	9.324495334	9.506259859	9.434316586	9.363877724	9.556111716	9.378372393	9.340611272	9.385935639	9.638613608	0.878063018	0.898606052	0.058749396	0.078926377	0.381166584	0.590603153	0.006065737	0.012938677	0.886558163	0.978176722	0.051775632	0.060523399	0.503581525	0.666832247	0.008825518	0.009825222	0.91291948	0.947126205
gene10110	Akip1	Akip1	Akip1	Akip1	reference	8.653650177	8.546395941	8.79553412	8.896223097	8.65896749	8.635027806	8.455946985	8.896572398	8.839292657	8.882846639	8.833650735	8.692572905	8.695556557	8.851376227	8.865965437	8.602651863	8.652547173	8.648631307	8.648779697	8.651560587	8.70443719	8.875519536	8.867770155	8.792758248	8.699961045	8.62715153	0.011790038	0.024294837	0.255499049	0.313290517	0.004429435	0.024861911	-0.00907398	-0.023583158	0.830238791	0.965021245	0.121156146	0.150033415	0.17308094	0.338388993	0.161361425	0.185578856	0.090475282	0.180459445
gene10111	St5	St5	St5	St5	reference	9.75186886	9.77560888	9.525735898	9.46345552	9.73202485	9.951692587	9.797544878	9.577057598	9.822170015	9.320418842	9.783699548	9.529781456	9.784695407	9.588936287	9.766956006	9.85700881	9.951012312	9.832776283	9.807030321	9.908408676	9.803416687	9.729494949	9.570670602	9.689729364	9.874175173	9.236760527	0.001670288	0.004491796	-0.154358756	-0.206628475	0.07541297	0.202463417	0.009979877	0.027771519	0.812421892	0.961782253	-0.041833377	-0.053309321	0.647795944	0.779000436	-0.334438519	-0.377369385	0.001077504	0.00527407
gene10112	Rpl27a	Rpl27a	Rpl27a	Rpl27a	reference	13.02499326	12.86817782	12.54418624	12.63276704	12.5409151	12.79830304	12.66789773	12.30951157	12.31418794	13.00995211	12.95127551	12.62124428	12.56592623	12.20526056	12.20038965	12.62716714	12.50435608	12.48109542	12.9221975	12.54080909	12.58848974	12.23789937	12.21724589	12.58560546	12.7079903	12.55858111	0.103201134	0.153278819	-0.085061832	-0.163511293	0.41224733	0.618669379	0.028413304	0.148311639	0.457220086	0.832083952	-0.192038808	-0.318241876	0.110526456	0.249853417	-0.199003642	-0.280467717	0.156199284	0.273118229
gene10116	Ric3	Ric3	Ric3	Ric3	reference	9.566493701	9.387726398	9.993743272	9.366187152	9.518650522	9.198793258	9.639273411	9.825893906	9.579082125	9.101765998	9.300530682	9.663013009	9.591019185	9.791127599	9.561191461	9.465058585	9.379348332	9.436624675	9.090142003	9.367924971	9.562144902	9.847597037	9.626886176	9.43921337	9.444009654	9.511083521	8.81E-08	6.98E-07	0.295883176	0.375297422	0.003266596	0.019595745	0.140426169	0.322297643	0.011808855	0.184275883	0.563807384	0.645703948	4.74E-07	1.90E-05	0.6210491	0.683573373	8.34E-08	1.65E-06
gene10118	Eif3f	Eif3f	Eif3f	Eif3f	reference	11.36806127	11.21406689	11.12735123	11.15164378	11.09489796	11.36458436	11.1981846	10.93907406	10.95407822	11.58332551	11.34565695	10.98213249	11.12126432	10.90544386	10.86113516	11.11722213	11.22331833	11.12728979	11.28531044	11.08935698	11.09856012	10.79831257	10.94062915	11.0473851	11.26557947	10.85246689	0.035120642	0.061651953	-0.090420865	-0.145498181	0.334615025	0.543657606	0.025414411	0.094462898	0.531727224	0.864460439	-0.195166083	-0.273293988	0.069975153	0.182584988	-0.242613793	-0.300470732	0.04459354	0.10492538
gene10123	Nme6	Nme6	Nme6	Nme6	reference	7.948728856	7.877460214	7.80068209	8.123350902	7.966166612	8.03254751	7.501113124	7.657930732	7.913343388	8.207894544	8.154968295	7.865263064	7.846002775	7.718268034	7.669009086	7.803814777	7.919499877	7.864975421	7.949232463	7.774553977	7.733601696	7.858258617	7.761763111	7.799745448	8.127509599	7.824624763	0.097822883	0.14646589	0.038870203	0.070384113	0.687694828	0.83354756	-0.02388413	-0.107104314	0.541872178	0.868116214	-0.157647158	-0.242686091	0.164660445	0.328465428	-0.266620813	-0.346613192	0.045387751	0.106311525
gene10128	Plxnb1	Plxnb1	Plxnb1	Plxnb1	reference	10.75968889	10.52360757	10.82375419	10.31919269	10.94345915	11.06200636	10.61187761	10.6233153	11.03657492	10.51516483	10.84548031	10.9425486	10.59281292	10.58521256	10.880665	11.21884256	11.42431835	10.62149886	10.77563888	11.13640676	10.70367958	10.81596808	10.77098796	10.90691633	10.78289003	10.68756818	0.00917233	0.019618226	0.089053065	0.166726925	0.386983498	0.596381436	-0.023970726	-0.120882088	0.53062137	0.864420718	-0.140888684	-0.232492363	0.227448583	0.405356621	-0.375264676	-0.491097112	0.010130042	0.033103957
gene10129	Ccdc51	Ccdc51	Ccdc51	Ccdc51	reference	8.137419252	8.390445387	7.995258551	8.031745846	7.924225545	7.764988487	8.349812485	8.184259233	8.34524986	8.190833447	8.070758407	7.978305926	8.311202455	8.217919693	8.088928956	7.790034855	7.865581514	8.212321445	8.064093239	7.875360104	8.085001615	8.152769123	7.968769727	7.868498502	8.138944271	7.973764117	0.004497833	0.010568685	-0.138923585	-0.218532692	0.160710282	0.340282019	0.018108876	0.071497658	0.650187044	0.908421709	0.182146301	0.262355416	0.096535569	0.228076049	0.244390762	0.307829855	0.050036484	0.114737497
gene10131	Trex1	Trex1	Trex1	Trex1	reference	8.349670633	7.796428003	7.892857598	8.07767441	8.083580185	8.362270641	7.951026796	8.309490653	8.152774757	8.576018148	8.311395054	8.001466341	7.601178377	8.161494262	8.049157334	8.376857382	7.384767043	7.975332589	8.406524706	7.938310281	7.622848222	7.371349869	8.377234865	8.572698348	8.050307172	8.761994651	0.013331499	0.027030638	0.213233984	0.474845598	0.093571374	0.235077281	-0.010311226	-0.087383485	0.757172725	0.946475781	-0.243699515	-0.511240701	0.069548591	0.181843694	0.020128929	0.036444081	0.89662218	0.936082941
gene10132	Shisa5	Shisa5	Shisa5	Shisa5	reference	9.749098622	9.818465066	9.369099439	9.808350385	9.650215655	10.09196122	9.824568794	9.760917072	9.553841068	10.04433114	9.81976625	9.486380456	9.868352062	9.537711981	9.662729316	9.734637153	9.695039457	9.979305797	9.68035834	9.749674452	9.700521652	9.37733085	9.882382927	9.74663472	10.03204555	9.956645368	0.030122857	0.054031336	-0.278620656	-0.39355226	0.012673258	0.055319437	-0.045801039	-0.173879856	0.272601582	0.709974703	-0.213046187	-0.304064112	0.054531299	0.155011235	-0.378187841	-0.458695838	0.003434898	0.013732967
gene10133	Pfkfb4	Pfkfb4	Pfkfb4	Pfkfb4	reference	8.389568846	8.820804522	8.231682912	8.39656827	8.950508393	8.688459195	8.23948156	8.441933155	8.793055174	8.494957679	8.491774323	8.565938909	8.372818739	8.669131593	8.815642209	8.570433512	8.897926732	8.535618317	8.464651938	8.903514287	8.543477976	8.670833729	8.995292786	8.534883991	8.723338997	8.482369668	0.188270919	0.252628089	-0.028589332	-0.057794394	0.778695979	0.888556117	-0.086304156	-0.377435886	0.066442974	0.427375478	-0.115478262	-0.201371176	0.327806362	0.511571362	-0.281635316	-0.39222432	0.054365553	0.122470163
gene10136	UQCRC1	UQCRC1	UQCRC1	LOC101956274	human_blastn	13.1328499	12.86767198	13.0017252	13.02670303	12.88429868	13.03020094	12.83515399	12.91698533	13.12896633	13.27268618	13.03192196	13.1835462	12.79927238	12.94965472	12.80461217	12.98986606	12.85347107	12.77721615	13.05177356	12.68941462	12.7551492	12.9006687	12.90444136	12.79092391	12.95124442	12.96322143	0.123698267	0.178281654	0.179152781	0.244043758	0.053190325	0.157011418	-0.015102719	-0.045728203	0.71715708	0.933870602	-0.02604658	-0.034342015	0.785548459	0.872510271	0.075052837	0.090367031	0.470447719	0.611016224
gene10139	Slc26a6	Slc26a6	Slc26a6	Slc26a6	reference	10.34701984	10.16606263	10.11481761	10.32011287	10.38142783	10.31428703	10.25627835	10.24316621	10.24183139	10.16446158	10.32101542	10.10981495	10.21558756	10.29756149	10.43395575	10.48841326	10.0875428	10.07319945	10.42154667	10.21353383	10.30637873	10.42603936	10.40696629	10.16464116	10.26732357	10.40543737	0.52659359	0.593068522	0.098504663	0.136122572	0.219851923	0.417054873	-0.00261347	-0.006874296	0.950667099	0.99168878	-0.030804647	-0.038510208	0.72862152	0.835121544	0.055997377	0.065162628	0.554650799	0.684112808
gene10142	Nckipsd	Nckipsd	Nckipsd	Nckipsd	reference	8.064952109	8.43283192	7.655514358	7.696628477	7.988231665	7.8666001	8.408398531	7.865151481	7.978472362	8.000971396	7.767941197	7.884919395	8.319840593	7.610472844	8.163561884	7.829349264	7.741690215	8.403112231	7.962156732	7.847988522	8.359983823	7.88391029	7.890881175	7.922207835	8.125637709	7.430374276	2.72E-09	2.93E-08	-0.801616026	-0.878562054	1.47E-08	6.92E-07	-0.04352069	-0.165778682	0.294811533	0.732253496	-0.123573035	-0.180567505	0.252050277	0.43313228	-0.06938553	-0.090543015	0.564491459	0.691360439
gene10143	Ip6k2	Ip6k2	Ip6k2	Ip6k2	reference	9.675289168	9.280292518	8.86935839	9.262153052	9.177992657	8.781535431	9.176149373	9.315040757	9.509372392	9.245993275	8.873507465	9.740967767	9.06493423	8.783255771	9.658160036	8.946665133	8.898691651	9.030896812	9.164901138	9.113322349	9.081875762	9.122072451	9.578028331	9.107256309	8.974073014	8.888934079	4.80E-05	1.97E-04	0.053204078	0.102737162	0.598716768	0.767535164	-0.18647945	-0.521465689	0.007456835	0.145858505	0.059096062	0.100445437	0.607340776	0.75116939	0.297035921	0.40223662	0.038577922	0.094258146
gene10144	Prkar2a	Prkar2a	Prkar2a	Prkar2a	reference	9.971541617	10.1237841	10.22045853	10.31233558	10.22518068	10.01700735	10.29363573	10.37817963	10.42438418	9.778325901	9.932569552	10.30716437	10.15569492	10.37062816	10.4027234	10.154916	10.12613767	10.21547734	10.09793998	10.22003434	10.27817507	10.47490542	10.36816842	10.1565763	10.1044242	9.841043231	0.004698617	0.010943736	0.070931138	0.106986045	0.404741857	0.61236994	-0.033721049	-0.102576562	0.42470886	0.820264762	0.215865965	0.279239312	0.0300886	0.102368875	0.256249524	0.301333987	0.018378285	0.052758542
gene10145	RPSAP58	RPSAP58	RPSAP58	LOC101958106	human_blastn	11.20096604	11.09442399	10.79331886	11.03715383	10.80968861	11.16361973	10.93756014	10.70316895	10.75068913	11.39108592	11.26757866	11.01535017	10.95651513	10.68592423	10.3848766	10.82949307	10.88430196	11.03725132	11.22206299	10.8292803	10.80117169	10.52083319	10.58482497	10.72092015	11.0649119	11.33318583	0.229948921	0.298619624	-0.111836441	-0.218914993	0.298409305	0.504173609	0.007397181	0.042701823	0.839426156	0.968317537	-0.17250166	-0.299620107	0.154742673	0.314614098	-0.241216751	-0.344826491	0.098711956	0.192688314
gene10146	Slc25a20	Slc25a20	Slc25a20	Slc25a20	reference	12.33489942	12.14954506	11.85055512	12.01835428	12.14796654	12.18269145	12.17464624	11.86881061	12.19417727	12.1972629	12.31734711	12.3126265	12.11228847	11.93211063	11.85009856	12.22215974	12.1065102	11.9752458	12.24827553	12.07781207	12.00633057	12.06366939	11.88136158	12.05559018	12.1979765	12.02074919	0.387380029	0.459833524	-0.049789664	-0.077491496	0.56042362	0.740809615	-0.015063296	-0.048568327	0.715358003	0.933638164	-0.149001431	-0.198580658	0.135745865	0.287024263	-0.179055475	-0.215979231	0.101889724	0.197770224
gene10147	Arih2	Arih2	Arih2	Arih2	reference	9.541851791	9.610429944	9.575760696	9.390063195	9.570362927	9.56447686	9.746834861	9.512990878	9.432189397	9.163971537	9.403076881	9.671930988	9.445423425	9.399351583	9.465595321	9.559658909	9.58179856	9.469790306	9.546321668	9.626442177	9.557105512	9.600442572	9.570335962	9.624242806	9.428023998	9.625930702	0.94670061	0.957106078	-0.042604285	-0.064960844	0.605234393	0.773193463	0.00766327	0.023284376	0.853730556	0.970927318	0.022180529	0.029234334	0.816641341	0.893699392	0.005466797	0.006602135	0.957925713	0.975442169
gene10149	Wdr6	Wdr6	Wdr6	Wdr6	reference	9.048017845	9.136158959	9.076218157	8.693010734	9.261050144	9.166201655	8.98223468	9.320646731	9.058652654	9.205919086	9.335211474	9.123933132	9.139407378	9.056517786	8.954939828	9.212213136	9.234091439	9.050686474	9.282725991	9.457207886	8.954832719	9.24551612	9.181170672	9.260715789	9.451283608	9.238210699	7.70E-04	0.002267505	0.086628369	0.126711717	0.305012949	0.511496158	0.070095085	0.193027571	0.120831138	0.537567542	-0.120527599	-0.156040624	0.205765335	0.379567478	-0.222410094	-0.260247705	0.033254627	0.08392179
gene10150	Dalrd3	Dalrd3	Dalrd3	Dalrd3	reference	9.482296263	9.332914183	9.146175608	9.262313802	9.416136029	9.495367578	9.277241565	9.246877453	9.31012641	9.632650344	9.591788266	9.377942853	9.245577876	9.16228907	9.183168516	9.648555671	9.414441355	9.301182392	9.543151377	9.302267148	9.259809248	9.306336282	9.102118652	9.449869672	9.41939339	9.093103862	9.32E-06	4.58E-05	0.00585576	0.008432642	0.93376142	0.969387607	0.023929102	0.057266394	0.575815032	0.881262331	-0.316067818	-0.36748678	2.78E-04	0.003175735	-0.228394142	-0.255362907	0.011242898	0.036006609
gene10151	Ndufaf3	Ndufaf3	Ndufaf3	Ndufaf3	reference	8.490465627	8.701803459	8.444820755	8.292120661	8.418908517	8.523045204	8.576084309	8.565535423	8.416925108	8.825911992	8.552351659	8.440328741	8.447949856	8.346943332	8.432001043	8.410098911	8.31317798	8.447497851	8.560782512	8.380187181	8.460736896	8.364883693	8.146898855	8.519973979	8.540744327	8.431020842	0.154620967	0.214470908	-0.084762764	-0.13049035	0.341928887	0.551458739	0.047109654	0.153635294	0.269539851	0.707936694	-0.12317402	-0.16758442	0.223534445	0.401069851	-0.025203343	-0.031354155	0.819262956	0.886103189
gene10152	Impdh2	Impdh2	Impdh2	Impdh2	reference	11.2519146	11.49752839	11.14724798	11.15245907	11.36811875	11.26682095	11.25452749	11.09869875	10.96139432	11.50315137	11.34650778	11.07581504	11.26686701	10.96728756	10.98020424	11.28692982	11.15640374	11.18286613	11.44427821	11.24963627	11.31116681	11.06822611	10.91720939	11.09845417	11.26124549	10.98250473	6.65E-05	2.62E-04	-0.212610513	-0.266549055	0.015190153	0.063370751	0.053101669	0.133312388	0.226421721	0.666093638	-0.268647991	-0.323627658	0.003218731	0.020661665	-0.178302899	-0.204323346	0.060999236	0.133984646
gene10153	Qrich1	Qrich1	Qrich1	Qrich1	reference	10.02778402	10.08476594	10.12731106	9.984871386	10.19552972	10.30733079	10.11549303	10.02063809	10.04074721	9.868495438	10.21071315	9.905465542	10.08836515	9.988108716	10.23728597	10.36319819	10.39429824	10.26682448	10.1062924	10.36421398	10.14766663	10.05590363	10.13840792	10.24610239	10.17547831	10.4532555	0.012125655	0.02487763	-0.087320686	-0.123489179	0.279994365	0.484243722	-0.005916014	-0.016126847	0.888280742	0.978744741	-0.125512282	-0.157594864	0.168593453	0.332866756	-0.314656892	-0.355089962	0.001744661	0.007819672
gene10154	Qars	Qars	Qars	Qars	reference	11.41402874	11.5779963	11.38446635	11.28037574	11.49738726	11.67940306	11.34959362	11.41271847	11.51824146	11.63660671	11.62010365	11.30170838	11.42702848	11.45246455	11.40588614	11.4383013	11.58788471	11.4146333	11.58929279	11.50844153	11.44212117	11.40035114	11.37623216	11.41920004	11.55607875	11.5573306	8.15E-04	0.00238267	-0.025711344	-0.034839299	0.659007299	0.813964537	0.029965684	0.056152396	0.478509135	0.843473051	-0.122965999	-0.138504933	0.079552734	0.199245456	-0.22949637	-0.246330157	0.001663528	0.007554007
gene10155	Usp19	Usp19	Usp19	Usp19	reference	10.78730941	10.91085592	10.60700697	10.76702066	10.87735171	10.9077292	10.7630355	10.73737378	10.86684919	10.67109227	10.76053943	10.71414715	10.95816858	10.84046627	10.92765632	10.84279039	10.84326075	10.93217676	10.74644566	10.82249079	10.93927531	10.83273416	10.80201147	10.71478513	10.83260483	10.54565914	0.125181094	0.180118307	-0.154906714	-0.181442312	0.024625872	0.090466484	-0.033112627	-0.06323898	0.435821282	0.825234563	-0.001426107	-0.001622452	0.984035151	0.991516634	-0.091839758	-0.100049663	0.213409576	0.344881851
gene10156	Lamb2	Lamb2	Lamb2	Lamb2	reference	9.580995404	9.624321467	9.774973883	9.637950188	9.768800086	9.859786016	9.750207805	9.816851076	10.02087622	9.576318758	9.577149922	9.61086159	9.945389343	10.22876173	10.34121197	10.12939126	9.822423975	9.983150383	9.714507649	9.799976877	9.97499553	9.886080075	9.79997855	9.766743126	9.533521446	10.20085799	0.73241001	0.77399537	0.021897209	0.043799508	0.828447374	0.91826301	-0.004390171	-0.024061375	0.905326113	0.982287853	0.075395489	0.131094115	0.517042191	0.678933045	0.154781197	0.222554397	0.267788327	0.408663289
gene10158	Ccdc71	Ccdc71	Ccdc71	Ccdc71	reference	9.043835126	9.016954924	8.571659347	8.872834732	8.919804496	8.923525418	8.930880003	8.678599897	8.919087524	9.207446591	9.059547612	8.588572225	8.939387999	8.8224972	8.903870857	8.851470923	8.875969761	8.973009888	9.023508836	8.794779349	8.895731092	8.796893355	8.78169301	8.925252029	8.963181661	8.855673338	0.085404578	0.130569128	-0.157119535	-0.218444347	0.085137283	0.220434119	-0.00458724	-0.014184896	0.91185383	0.984210882	-0.218437329	-0.280902577	0.027121935	0.095494125	-0.171548663	-0.204578905	0.105846426	0.203544777
gene10159	Klhdc8b	Klhdc8b	Klhdc8b	Klhdc8b	reference	8.307677405	7.771557006	7.825320116	8.481436333	7.805898258	7.915386553	7.737837944	8.085596709	8.301878883	8.500968283	8.125808732	8.304796355	7.926180611	7.911851039	8.059716155	8.095537733	8.083806839	7.796411837	8.251069774	7.664341156	7.68411243	8.230640674	8.085900172	8.064618114	8.091008113	7.919478464	0.002293659	0.005891566	0.327547287	0.509783576	0.011599783	0.051945984	-0.051997902	-0.255187656	0.203583958	0.643186606	-0.065259769	-0.113018541	0.573481648	0.725300018	0.106541757	0.154578866	0.439880554	0.582629578
gene10163	Usp4	Usp4	Usp4	Usp4	reference	10.92533223	10.93538913	10.86484794	10.69434648	10.97470381	11.01974931	10.92359576	10.80561656	10.9474234	10.88671316	10.91497587	10.81401244	10.79525573	10.61537176	10.73174079	10.96202156	10.95959684	10.78633206	10.86044122	10.77311511	10.8192286	10.74166001	10.6226706	10.65865986	10.86841088	10.75060625	0.321958551	0.394905856	-0.052428362	-0.074919535	0.487194541	0.684931565	0.018527852	0.047123196	0.663057956	0.913182733	-0.08337689	-0.102885573	0.340600188	0.522724226	-0.138935032	-0.159356666	0.136724795	0.247412455
gene10164	Gpx1	Gpx1	Gpx1	Gpx1	reference	9.84271623	10.32146298	9.756121952	9.896914688	9.876030652	9.848088354	9.978287736	10.07058286	10.16818111	10.35043659	9.912347	9.995223907	10.04450326	10.20227262	9.77918789	9.735336156	9.787107749	10.0797845	10.04598842	9.878832793	9.810437682	10.10797048	9.953063564	9.708731411	9.963161335	10.39984125	0.609366808	0.6662419	-0.05142969	-0.091221333	0.593347235	0.764602957	0.009996715	0.044051234	0.796939987	0.958232063	0.029335622	0.045641499	0.789632209	0.874959075	0.13802409	0.184090614	0.278484235	0.420384489
gene10165	Rhoa	Rhoa	Rhoa	Rhoa	reference	12.31487674	12.21579512	12.32085561	12.30306531	12.21005924	12.31241207	12.2111477	12.34156434	12.26872214	12.45269169	12.30400688	12.29646253	12.24113721	12.2036175	12.20306002	12.1873609	12.19320826	12.16663945	12.3199498	12.1634037	12.11278468	12.25520148	12.20858408	12.29407913	12.25183537	12.25661692	0.269664887	0.341428418	0.113706664	0.133549247	0.06350743	0.179215371	0.024125332	0.041932325	0.560637722	0.876718236	-0.010948952	-0.01214608	0.866014629	0.922995133	0.053835154	0.057752812	0.418943545	0.564188405
gene10167	Tcta	Tcta	Tcta	Tcta	reference	8.595929372	8.837708448	8.179944158	8.38867145	8.6790197	8.776483877	8.542865072	8.413093692	8.561296838	8.831631629	8.909229505	8.528685067	8.371295214	8.300709961	8.336762781	8.365706125	8.348893573	8.450060845	8.697224816	8.507351699	8.659285973	8.119939977	8.465036881	8.458173199	8.704831226	8.368440036	0.042581506	0.072635433	-0.231784899	-0.372641031	0.044158302	0.137515506	-0.039149735	-0.18295532	0.325886176	0.750917258	-0.286191121	-0.432219845	0.019731332	0.077103171	-0.400177131	-0.511426385	0.005424338	0.019976596
gene10168	Amt	Amt	Amt	Amt	reference	11.66661629	11.1772212	11.48754338	11.21192037	10.77542205	11.04790963	11.42357877	11.31394952	11.2769342	11.39238136	10.96229984	11.34255988	11.5042949	11.2045312	11.21759894	11.3685163	11.19206683	11.29402529	11.33826047	10.59346244	11.10437243	11.23718039	10.94206197	11.0378326	10.88058783	11.42940123	0.013752066	0.027769315	0.066121713	0.121595556	0.507209746	0.701102808	0.063252328	0.269144523	0.142443916	0.567749355	0.170579374	0.269725179	0.141487301	0.295011837	0.498755389	0.617476975	6.97E-04	0.00365877
gene10169	Nicn1	Nicn1	Nicn1	Nicn1	reference	9.155767415	8.873418763	9.228505722	8.871498664	9.087561221	9.295886725	8.727688146	9.165587935	9.193842933	9.27168194	9.272076803	9.069350255	8.858172081	9.058664982	9.076232838	9.37784201	9.212482691	9.019268471	9.100302969	9.083703055	8.912129926	8.892616726	9.006584745	9.20977446	9.115312282	9.237691097	1.27E-04	4.65E-04	0.284532399	0.354766589	0.003127124	0.018980095	0.03629609	0.102142154	0.395452939	0.802302019	-0.111159207	-0.142138481	0.233653507	0.412303985	-0.112654102	-0.133022464	0.26192903	0.402026957
gene10170	Dag1	Dag1	Dag1	Dag1	reference	10.75290042	10.75734266	11.25888462	10.84203105	10.98076209	11.28849017	10.78400732	11.64378027	11.55792644	10.44480739	10.92302988	11.24917213	10.97905032	12.00304577	11.17169278	11.16187705	11.31637172	10.92998131	10.81996059	11.20352924	10.91238953	11.77268985	11.29759834	10.95790958	11.10731445	10.83637045	4.05E-04	0.001298844	0.725587411	0.933812287	1.00E-04	0.001189737	0.077579088	0.416478642	0.082668654	0.464512701	0.640682908	0.90050382	1.76E-04	0.002258124	0.35714804	0.525423748	0.027282014	0.072040917
gene10172	Apeh	Apeh	Apeh	Apeh	reference	10.7982476	10.64088989	10.61527425	10.55613645	10.91621137	10.96048514	10.54097328	10.57486541	10.67402206	11.05178757	10.89538361	10.48498351	10.67552396	10.68609506	10.64442163	11.00069456	10.9264028	10.65117239	11.01415172	10.85211489	10.79599294	10.65101697	10.58947108	10.88858231	10.84540739	10.74533965	2.31E-17	9.69E-16	0.016303517	0.022083121	0.765162758	0.880893094	0.072490404	0.125232145	0.09260613	0.484049726	-0.384685465	-0.414666095	1.81E-08	1.30E-06	-0.304895979	-0.32217681	1.09E-05	1.08E-04
gene10173	Mst1	Mst1	Mst1	Mst1	reference	12.41127175	11.73301276	12.31138504	12.22448715	11.94030921	12.23779224	11.90728774	12.21793552	12.32684764	12.54059883	12.22519549	12.16101821	12.06635669	12.16917326	12.13314983	12.19426609	12.32499373	11.83741125	12.23272483	11.85683371	11.92601777	11.94037902	12.11466393	12.14730187	12.15137854	11.95980592	0.014224317	0.028561591	0.332317182	0.440208639	0.003159689	0.019122295	0.008149339	0.030224867	0.839369253	0.968317537	-0.009280691	-0.013306698	0.928873194	0.961520559	0.054067557	0.068996833	0.64080606	0.754668753
gene10175	Rnf123	Rnf123	Rnf123	Rnf123	reference	10.60113136	10.53769095	10.55428574	10.63547101	10.70803403	10.82055075	10.44586859	10.74466756	10.6648876	10.40307393	10.5913359	10.59446047	10.53116622	10.6826189	10.87761418	10.72165027	10.80260705	10.56999126	10.60047275	10.78961644	10.63056885	10.69434054	10.74368376	10.63833254	10.66829398	10.64056351	0.040393298	0.069457177	0.133047812	0.169484378	0.084532606	0.219005105	-0.02636782	-0.060489843	0.538414216	0.867478091	0.052400867	0.062776094	0.523209645	0.684085558	-0.100878567	-0.113722682	0.243160247	0.380849416
gene10177	Gmppb	Gmppb	Gmppb	Gmppb	reference	8.836372866	9.705098959	8.986633579	8.672028808	9.133560301	8.619472886	9.21732306	9.705504384	9.4194408	8.722086408	8.74163554	8.993740127	9.094498484	9.384100129	9.478607935	8.957750156	8.824510749	9.312418842	8.998252912	9.279261618	9.323689275	9.437860861	9.013814635	8.948160325	8.974368243	8.711083351	0.0297644	0.053488218	-0.023014492	-0.05491752	0.829096142	0.918491099	0.032751681	0.229853902	0.367294902	0.781816735	0.276004456	0.521411278	0.040991853	0.127430476	0.396507418	0.595606536	0.01867555	0.053483267
gene10178	Ip6k1	Ip6k1	Ip6k1	Ip6k1	reference	10.12214649	9.911229467	10.33638026	10.16307058	10.09378244	10.38108836	10.29450764	10.10610794	10.12205881	10.00761719	10.19653628	10.29022682	10.11680651	10.06744554	10.16308941	10.24243902	10.22158676	10.17140293	10.1026858	10.14993678	10.08903483	10.09847808	10.18656032	10.08681981	10.11574118	10.20221996	0.598082216	0.656813382	0.024433025	0.035414461	0.738505809	0.864226505	-0.022219786	-0.055403678	0.602402465	0.889826701	0.043645318	0.053687842	0.613585021	0.756144707	-0.082211994	-0.094440097	0.370071609	0.51533861
gene10181	Uba7	Uba7	Uba7	Uba7	reference	7.731917257	7.838952762	8.017645584	7.58086563	8.081602708	8.053049418	7.364829578	7.921891576	7.660904531	7.58815095	7.793898323	7.770598353	7.788876806	8.181517559	7.635489958	8.050418602	7.973278026	7.900656165	7.723437437	8.066942974	7.526390675	7.841733452	8.007816475	8.130454565	7.803909119	8.979931056	0.148908525	0.207691576	0.215393193	0.383360232	0.069375759	0.191027489	0.066199317	0.326818836	0.123205522	0.539024233	-0.003166698	-0.005716647	0.978331446	0.988522339	0.001748509	0.002624116	0.98998037	0.992949545
gene10183	Camkv	Camkv	Camkv	Camkv	reference	10.58185654	8.178373884	8.856546291	9.991307163	8.822384807	9.673142402	8.760080799	8.96560747	9.915242968	9.844745833	9.643587521	9.760690137	8.521339893	8.859197887	9.886983028	10.2478257	9.738701646	8.415549488	9.488834847	9.028553833	8.44715726	9.592793386	9.565166126	9.857153974	8.996045476	8.660591818	2.56E-06	1.43E-05	1.259796354	1.580928027	8.30E-06	1.56E-04	-0.034303911	-0.360804336	0.307086994	0.738885535	-0.072163166	-0.209611809	0.552975292	0.70993125	0.027472066	0.059502049	0.8652363	0.915950651
gene10185	Mst1r	Mst1r	Mst1r	Mst1r	reference	9.613496445	8.679302473	9.363050704	8.718307183	9.183472403	9.573365564	8.183424864	9.081871669	9.066645071	9.16670131	9.209968034	9.033796995	8.638894108	9.014167544	9.268756516	9.81349536	9.562789465	8.728132013	9.352825245	9.114153577	8.620148876	9.265839172	9.067007118	9.488452754	9.271494002	8.963602022	7.11E-11	1.06E-09	1.017623785	1.123601299	9.94E-09	4.93E-07	0.102938633	0.39706531	0.041941415	0.346459477	-0.079734347	-0.134507174	0.488901591	0.65416602	-0.084792472	-0.121169315	0.529889256	0.662809112
gene10186	Mon1a	Mon1a	Mon1a	Mon1a	reference	10.4658783	10.30642702	10.14254374	10.37575128	10.16219527	10.47657095	10.40691073	10.34877912	10.36756721	10.53339688	10.33222004	10.2192583	10.37659374	10.32061635	10.47901271	10.28005791	10.27321432	10.46667631	10.27265911	10.12022993	10.26882152	10.14004243	10.33231653	10.2274828	10.256008	10.21074825	0.860671495	0.883161575	-0.067314092	-0.09809907	0.404294147	0.612020189	-0.029942045	-0.083038093	0.481332548	0.844041698	-0.004512982	-0.005780036	0.960892666	0.979024498	-0.007026084	-0.008319312	0.943317653	0.965578012
gene10187	Rbm6	Rbm6	Rbm6	Rbm6	reference	9.913096834	10.01315042	9.900441088	9.746672169	9.922651491	9.691859172	10.05726894	9.7966122	9.859429032	9.739257295	9.596374692	9.84498227	9.885152926	9.853523344	9.98495737	9.913433488	9.629640381	9.792483804	9.736291916	9.872365758	9.927233667	9.793641002	9.813482218	9.715736935	9.550343226	9.811374006	0.005149555	0.011863431	-0.096208586	-0.129406525	0.208548501	0.402986451	-0.002812246	-0.006856114	0.947199313	0.991279556	0.04618264	0.056262578	0.58645635	0.735340225	0.230090812	0.258377941	0.012184459	0.038208193
gene10188	Rbm5	Rbm5	Rbm5	Rbm5	reference	10.94543307	10.66664768	10.77904972	10.65599046	10.91150314	10.71539929	10.72516159	10.80719647	10.60494831	10.8582305	10.78322312	10.85111062	10.62082012	10.61661125	10.80006848	10.91912218	10.63048406	10.65905101	10.78763615	10.70087101	10.80795801	10.66553245	10.64190171	11.00914139	10.63859294	10.77070445	0.010908476	0.022749581	0.08131135	0.10798795	0.254331213	0.457434366	0.037683602	0.082927269	0.382710318	0.792718855	-0.147074785	-0.172952067	0.06766654	0.178589362	0.092675026	0.103816899	0.270428684	0.411497749
gene10189	Sema3f	Sema3f	Sema3f	Sema3f	reference	8.578774864	8.409094797	8.440471356	8.504358123	8.738820466	8.66751212	8.543421584	8.401347613	8.478956546	8.4447006	8.335202016	8.44041836	8.789686917	8.616189457	8.815444733	8.843028939	8.469895249	8.660121622	8.654995667	8.618190755	8.702053983	8.473177171	8.612163886	8.640086737	8.603762969	8.394631051	0.454325191	0.524789889	-0.120761456	-0.186366544	0.202823838	0.395165331	-0.03100375	-0.110981197	0.45116875	0.829703496	-0.183145067	-0.2536618	0.083567455	0.206027063	-0.051684077	-0.065673735	0.653130067	0.764134906
gene10191	Slc38a3	Slc38a3	Slc38a3	Slc38a3	reference	12.93358266	12.6215525	13.42079116	13.07828391	12.38823778	13.04735738	12.98799353	13.21378786	12.84983648	12.79893112	12.86322721	12.85582437	12.90367146	13.21002669	12.94516795	13.02822825	12.97007548	12.74512173	12.76149314	12.29935489	12.49694041	13.09297816	12.95622605	12.80596856	12.61175242	13.37163038	0.006460875	0.014430726	0.410841693	0.573226949	0.002171664	0.0142185	0.083032578	0.333609268	0.074411213	0.4422082	0.39321658	0.561636759	0.002671076	0.017853672	0.424117951	0.539945091	0.003601038	0.014275361
gene10192	Gnai2	Gnai2	Gnai2	Gnai2	reference	11.23317829	11.43986975	11.3151928	11.24522063	11.18785943	11.54978992	11.39463589	11.76209193	11.33494173	11.28621855	11.43126612	11.18602134	11.47916868	11.60287733	11.30523038	11.39211205	11.46085337	11.51241107	11.41532407	11.39191429	11.26484867	11.15093347	11.35949414	11.5308435	11.50217622	11.51930736	0.43284709	0.504137263	0.007281276	0.011618562	0.931810886	0.968041232	0.064445082	0.197244286	0.146920622	0.572819137	0.061226024	0.083410764	0.539272593	0.698023098	-0.037560928	-0.046414082	0.730480819	0.82109929
gene10195	Ifrd2	Ifrd2	Ifrd2	Ifrd2	reference	10.81917118	11.11174353	10.88400896	10.72829222	10.78607667	10.88330204	10.7082673	10.47208611	10.82996408	10.90592369	10.96709751	10.87639218	10.81359014	10.68250591	10.60076277	10.71330039	10.74116191	10.81946226	10.97417567	10.87216182	10.8313684	10.79623009	10.70006105	10.71466935	10.94269894	10.35839553	0.349092866	0.421959405	-0.11326094	-0.161062905	0.188633101	0.378016485	-0.001711704	-0.005040132	0.967267708	0.99362419	-0.081172522	-0.105327509	0.390516668	0.569552622	-0.170696766	-0.201351649	0.097892704	0.191517959
gene10197	Nat6	Nat6	Nat6	Nat6	reference	8.962756147	9.004921706	8.615798894	9.24274948	8.762030744	8.653902227	8.659487259	8.958966154	9.341430852	8.849226135	8.642341583	8.827354386	9.070757023	9.160788509	9.450171087	8.971133526	8.588377773	8.838149698	8.693633604	8.546404989	8.814372646	9.350564158	9.067698379	8.796059751	8.58576743	8.558600769	4.70E-06	2.48E-05	0.157692603	0.25460542	0.128361648	0.292192843	-0.049852607	-0.19927914	0.233265534	0.67379877	0.247655039	0.360806977	0.032162763	0.107350729	0.54621914	0.650901599	1.10E-04	7.76E-04
gene10198	Hyal1	Hyal1	Hyal1	Hyal1	reference	10.62555139	10.56652122	10.7369807	10.83474995	10.43399446	10.24704347	10.54395408	11.11219727	11.21653556	10.23195262	10.24394986	10.60217169	10.8483345	11.25155614	11.18807347	10.61199044	10.24292002	10.50673756	10.16064075	10.05825007	10.54766071	11.25596227	11.05356895	10.22719846	10.33185325	10.4187362	2.47E-12	4.58E-11	0.413953527	0.576292685	0.002058214	0.013686662	0.007219477	0.03565812	0.848699106	0.970520302	0.807626276	0.951984904	3.73E-07	1.60E-05	0.995019491	1.12041692	1.69E-09	5.49E-08
gene10199	Hyal2	Hyal2	Hyal2	Hyal2	reference	9.396939586	9.497358737	9.360938673	9.666648191	9.426204667	9.487407047	9.544341016	9.33114378	9.523060425	9.36647055	9.363057901	9.180344311	9.630746506	9.582647474	9.690319955	9.5668469	9.335733525	9.769320832	9.438465833	9.417738101	9.65851169	9.548314556	9.495111308	9.411417495	9.374316024	9.422330865	0.05914137	0.095695667	-0.172991401	-0.225176757	0.045782704	0.141006921	-0.028452193	-0.075750045	0.504466989	0.851981269	0.029907076	0.037711956	0.739713718	0.842056892	0.064217457	0.075141843	0.505568124	0.641363771
gene1020	Pkm	Pkm	Pkm	Pkm	reference	9.574148111	10.14083671	9.340785138	9.41006862	9.524105962	9.750635822	10.13452437	9.106069797	9.198255107	9.734523672	9.651402627	9.192431053	9.897369322	9.379116752	9.533221125	9.707456847	9.625711486	10.22669666	9.570022263	9.824034302	10.04119296	9.547091305	9.260677841	9.501492623	9.899962678	9.604541239	3.36E-19	1.91E-17	-0.919543833	-0.968495755	2.28E-13	4.46E-11	0.042472435	0.13384981	0.317898139	0.746974164	-0.22051681	-0.288902538	0.029908268	0.101993098	-0.462928184	-0.524699435	6.85E-05	5.26E-04
gene10200	Tusc2	Tusc2	Tusc2	Tusc2	reference	9.133477976	9.253506949	8.965607379	9.334632685	9.144354056	9.21482761	9.196282993	9.056675453	9.242496782	9.34518513	9.189866673	9.173346523	9.216412007	9.139652542	9.072189644	9.142939452	9.203690686	9.247500613	9.221299523	9.171160179	9.120882673	9.215026055	9.171162587	9.085175881	9.127801443	8.85012752	0.517349317	0.584180413	-0.115512422	-0.146032538	0.111426524	0.265124948	-0.065792849	-0.137217205	0.138332742	0.561289839	-0.101547927	-0.119034374	0.196978256	0.369962814	-0.102570146	-0.114243047	0.213244838	0.344723099
gene10201	Rassf1	Rassf1	Rassf1	Rassf1	reference	7.563048494	8.048954652	7.496194485	7.368570465	7.589119301	7.028328193	7.884469508	7.687704696	7.299544873	7.426898312	7.326508675	7.690157291	7.900704766	7.654508297	7.718476278	7.370969002	7.02259995	7.814553066	7.256705729	7.342872155	7.886684978	7.822199267	7.501589406	7.211991275	7.122675719	7.621901051	1.32E-12	2.56E-11	-0.301605094	-0.437465866	0.010832043	0.049339101	0.045533196	0.194491974	0.266927846	0.705013865	0.322138866	0.463636829	0.008419041	0.041522455	0.728980156	0.853373627	1.51E-06	1.94E-05
gene10203	CYB561D2_like_gene10203	CYB561D2_like	CYB561D2	LOC101977457	human_blastn	8.099365949	8.01013968	8.037375488	7.937444689	8.176953854	8.09717817	7.611769824	8.130308295	7.878488242	8.431465484	8.255789337	7.898090252	7.830846854	8.160927666	7.84427446	8.027654274	8.064723755	7.659582147	8.170639571	8.088296972	7.897125608	8.091096713	7.919502596	8.215082318	7.965430875	7.881249922	2.55E-06	1.42E-05	0.392595196	0.483921655	3.57E-04	0.003384995	0.144888399	0.344975439	0.011437755	0.183269252	-0.122198389	-0.163935002	0.219948745	0.396633034	0.009455782	0.011658857	0.930420118	0.957253441
gene10204	Tmem115	Tmem115	Tmem115	Tmem115	reference	9.746466937	9.884444641	9.723200993	9.590871289	9.624770319	10.08217128	9.81304023	9.532299832	9.490691965	9.852568344	9.892613015	9.573265243	9.74049797	9.643350718	9.604448241	9.7870899	9.835063185	9.64674364	9.821398417	9.779544334	9.631057121	9.675308339	9.561241256	9.561608569	9.827439159	9.99317686	2.14E-04	7.41E-04	-0.077407107	-0.10698904	0.308266365	0.51536807	0.067054801	0.158459576	0.135030932	0.557153482	-0.071103883	-0.087052179	0.408481083	0.585715544	-0.283714398	-0.316478862	0.002396229	0.010239781
gene10207	Hemk1	Hemk1	Hemk1	Hemk1	reference	8.39315515	8.005123621	8.228963411	8.305513677	8.061090905	8.1042779	8.143771398	8.374366605	8.167942576	8.355158641	8.001346938	8.152526245	8.142526736	8.267866773	8.063350445	8.145697153	7.873086986	8.097721328	8.228258482	8.035457365	8.103928692	8.007268964	8.371592366	8.085884892	7.949700307	8.356301514	0.009406947	0.020066217	0.17814004	0.247203436	0.05916262	0.170476806	0.017585178	0.055762578	0.671498663	0.915417345	0.089630131	0.119685631	0.361136605	0.542201765	0.37298525	0.430470672	0.001068934	0.005239546
gene10209	Mapkapk3	Mapkapk3	Mapkapk3	Mapkapk3	reference	8.796224018	8.877311203	8.848079424	8.699761922	8.33801189	8.525282624	8.823377457	8.773297688	8.356501011	8.304673711	8.020695011	8.334293642	9.082369851	8.727817452	8.033035302	8.379696861	8.444171085	8.907675672	8.437682345	7.807833617	8.487683018	8.821493006	8.559744512	7.946317507	7.986674379	8.759788044	8.81E-07	5.52E-06	-0.040572202	-0.087064547	0.697766373	0.839648832	0.164216876	0.567612516	0.011919636	0.185203921	0.526078513	0.76690423	6.86E-04	0.006513104	0.739386614	0.933889125	3.22E-05	2.76E-04
gene1021	Parp6	Parp6	Parp6	Parp6	reference	8.775955781	8.797558604	8.486781144	8.869941705	8.540483558	8.47503129	8.886794236	8.624597286	8.466928107	8.259584894	8.397121452	8.842122227	8.553727555	8.567470605	8.810642338	8.562683054	8.277957955	8.765091726	8.382349716	8.428194187	8.746814275	8.867644106	8.519979684	8.376822813	8.649367454	8.232035276	0.001027294	0.002924409	-0.065748936	-0.107852693	0.47539409	0.675124731	-0.012598892	-0.04769968	0.753482875	0.946182927	0.287660128	0.392017124	0.010310398	0.047632752	0.270981199	0.334655437	0.027302082	0.072075549
gene10215	Manf	Manf	Manf	Manf	reference	10.37003075	11.75537731	9.995923479	10.53738604	10.47925329	9.946596591	10.83444587	10.80792332	10.74234757	10.73465914	10.42496275	10.09823852	10.82856784	10.6388637	10.92311789	10.01580078	9.997225214	11.03571359	10.4528608	10.6628744	11.00575466	10.26741905	10.2320376	10.1100044	10.71135806	10.15829814	6.85E-04	0.002051485	-0.623140446	-0.952228532	0.001192861	0.008826832	-0.014484269	-0.128525193	0.662140121	0.913182733	0.03788236	0.091818562	0.754944051	0.851523172	0.043715579	0.081361045	0.780365448	0.85963751
gene10216	Rbm15b	Rbm15b	Rbm15b	Rbm15b	reference	8.771613388	9.444769374	8.42579013	8.681271372	8.809494573	8.878508495	8.896672567	8.632604971	8.501958606	8.781819111	8.848464287	8.565707805	8.937597723	8.569649869	8.71869259	8.624754941	8.888208412	9.218569981	8.741874866	8.807447998	9.150011252	8.499278459	8.620429421	8.58297161	8.836696113	8.74294153	7.21E-11	1.07E-09	-0.756894665	-0.817215704	1.24E-09	7.98E-08	-0.010560979	-0.0352968	0.796686765	0.958217746	-0.131938634	-0.178309209	0.190508309	0.361060263	-0.35278888	-0.411628416	0.002257085	0.009697141
gene10217	Dcaf1	Dcaf1	Dcaf1	Dcaf1	reference	9.551990642	9.604623856	9.75538223	9.354540096	9.812615754	9.732981746	9.693116321	9.660083495	9.47722722	9.193171623	9.475370543	9.328868958	9.658015652	9.648517145	9.784879123	9.761811956	9.7889137	9.692387598	9.588672539	9.741427183	9.760353162	9.80454407	9.657509576	9.664423003	9.620989913	9.937893642	0.55789413	0.620402788	0.00673152	0.011415083	0.940876307	0.972974033	0.064456137	0.226297681	0.143143892	0.568571927	0.065624172	0.095573939	0.535416349	0.694961975	0.010796989	0.013986244	0.927135124	0.955364519
gene10218	Rad54l2	Rad54l2	Rad54l2	Rad54l2	reference	7.199448345	7.147741863	7.594428586	7.370019649	7.304243814	7.122733141	7.688029874	7.659399101	7.764522892	6.383149644	6.764043076	7.650916585	7.326630556	7.576992001	7.766140594	7.526648859	7.466745617	7.46019707	7.004774804	7.36244952	7.459608196	7.831101848	7.938784631	7.145840889	7.196666401	7.38534833	0.005094051	0.011748616	0.088888531	0.24801126	0.432458271	0.63720939	-0.024255361	-0.229981994	0.466168484	0.835685401	0.362542877	0.761937911	0.016571131	0.068634804	0.39644144	0.689920989	0.028699626	0.074737257
gene10219	Tex264	Tex264	Tex264	Tex264	reference	9.172665833	8.896231291	8.773759563	9.277008678	8.808734886	9.044117217	8.75309169	8.87674513	9.101894264	9.595201071	9.217152735	9.108970642	8.899219924	9.010079845	9.079236017	8.780789539	9.216049369	9.076748486	9.080523323	9.069604254	8.853266531	8.926965521	9.127516107	8.850750961	9.19300375	9.056504566	0.175449636	0.237825101	0.045718684	0.085575969	0.644292581	0.802442989	-0.06369836	-0.273510202	0.139885059	0.563617726	-0.099348768	-0.161418416	0.383583008	0.563737602	-0.207991716	-0.282228793	0.124415206	0.23057069
gene1023	Hexa	Hexa	Hexa	Hexa	reference	11.6015929	11.75168219	11.56076165	11.25732807	11.64033593	11.7914091	11.45297185	11.08246874	11.28154778	11.88103386	11.79250798	11.38734669	11.57189426	11.30694106	11.27538202	11.64879586	11.5981894	11.61032041	11.53965468	11.85638553	11.60222008	11.43588078	11.11774485	11.45088142	11.82189668	11.68501818	5.39E-07	3.54E-06	-0.18238166	-0.254383804	0.056344701	0.164542399	0.071703879	0.211528547	0.113403494	0.523561662	-0.238432093	-0.311056032	0.019666734	0.076995857	-0.43956848	-0.500832249	1.52E-04	0.00102441
gene10230	Rrp9	Rrp9	Rrp9	Rrp9	reference	8.135463442	8.418352507	7.719965829	7.886037503	7.844247275	7.809014134	8.272287161	8.013589511	7.867384428	8.291570909	7.93770737	7.705792435	8.047100972	8.01974248	7.99949567	7.80727495	7.799528834	8.168167205	8.033983338	7.809135266	8.13107049	8.063706292	7.673884689	7.832646599	8.029079032	8.013277794	0.002459612	0.006257372	-0.213099393	-0.328969223	0.05091543	0.151765457	0.07885883	0.294615088	0.086008274	0.472930139	0.031675987	0.049100345	0.772881375	0.863877219	0.143511112	0.191073279	0.259974811	0.399875202
gene10233	Pcbp4	Pcbp4	Pcbp4	Pcbp4	reference	9.941893704	9.39339738	9.597161924	9.901719937	9.885030348	9.828274132	9.437263385	10.04410677	10.08033884	10.10584579	10.2539228	10.08111716	9.788853701	10.11440721	10.06375899	10.17045723	10.0590454	9.740320776	10.05123809	10.01441154	9.635238562	10.12261177	9.963753339	9.853667164	10.02477024	10.03460454	1.41E-04	5.11E-04	0.429387392	0.541956222	3.90E-04	0.003672358	-0.013794496	-0.052439077	0.730915627	0.939774564	-0.034695628	-0.050308945	0.741215017	0.842932875	-0.071542944	-0.091909013	0.543033094	0.67344121
gene10234	ACY1_like	ACY1_like	ACY1	LOC101960098	human_blastn	12.68711532	12.1346429	12.68247693	12.80430336	12.04214751	11.92448405	12.30760631	12.61075433	12.88770249	12.03853876	11.94440639	12.81755722	12.34298164	12.88950797	12.76149119	12.14589877	12.19691139	12.35133556	12.03917324	11.92850376	12.15862937	13.01934322	12.75094517	12.01210295	12.06794151	12.24804025	6.26E-43	5.40E-40	0.669363068	0.711501476	2.01E-11	2.05E-09	-0.010421652	-0.026023417	0.806101067	0.961232008	0.957733359	0.999207828	5.28E-21	1.37E-17	1.015463542	1.05762161	1.11E-23	7.68E-21
gene10235	Abhd14b	Abhd14b	Abhd14b	Abhd14b	reference	12.74814066	12.19185833	12.44112571	12.55869436	12.1937848	12.51973524	12.02520304	12.75194318	12.81714703	12.63062068	12.73095941	12.65479258	12.35742443	12.79683671	12.5909465	12.61798645	12.60069721	12.22204929	12.42579043	12.36077763	12.20015052	12.60017475	12.70297538	12.33370345	12.73562739	12.40331187	2.32E-06	1.31E-05	0.574436701	0.652570386	1.25E-06	3.12E-05	0.003694922	0.012108292	0.928296582	0.984814464	0.235170699	0.30831761	0.021971816	0.083253589	0.085482648	0.104915278	0.431779048	0.576119322
gene10236	Abhd14a	Abhd14a	Abhd14a	Abhd14a	reference	7.763173982	7.54746214	7.25901105	8.071761688	7.617406861	7.500864988	7.2871748	7.526946699	7.627085119	7.89932555	7.748464595	7.531301698	7.764926577	7.549462093	7.608974913	7.449242028	7.775946439	7.806437089	7.760625348	7.552120417	7.477541021	7.536313826	7.595106433	7.553245733	7.728055499	7.277445239	0.678072422	0.72619595	-0.03868204	-0.080334919	0.70790983	0.846080379	-0.051893648	-0.275946866	0.199204796	0.638470742	-0.118450452	-0.213103267	0.320982798	0.505104534	-0.155107508	-0.230224966	0.280258815	0.422364171
gene10237	Rpl29	Rpl29	Rpl29	Rpl29	reference	12.56481506	12.38795787	12.14055328	12.23985962	12.14075037	12.55111328	12.45335158	12.00406484	11.98436006	12.7164175	12.62621701	12.08894332	12.18719849	11.96484681	11.80093521	12.1800162	12.21111426	12.28741429	12.51341992	12.11528836	12.20019212	11.81858599	11.8910605	12.1759184	12.45629787	11.99260409	0.020360713	0.038703381	-0.127595463	-0.231681953	0.229552993	0.428282747	0.036413848	0.178933519	0.353735893	0.7715506	-0.196284538	-0.317422824	0.099754097	0.233548041	-0.281323765	-0.380050433	0.046909796	0.109038415
gene10238	Poc1a	Poc1a	Poc1a	Poc1a	reference	7.165497102	7.275475201	6.997945479	7.329686406	7.213701714	7.202084626	7.107665725	6.597458849	7.336447786	7.311200688	7.236001778	7.062872603	6.933786487	6.927794042	7.461728834	6.944016992	7.217159415	6.946468575	6.874657191	7.172538693	7.017734584	6.892271736	7.238992734	6.836442685	7.147680254	7.141674503	0.014036988	0.028234662	-0.12989929	-0.249913655	0.234021201	0.433412373	-0.319101477	-0.667554396	0.00144928	0.052444263	-0.12791311	-0.226419031	0.283343378	0.466658903	-0.366045508	-0.500282364	0.016384142	0.048308987
gene10240	Alas1	Alas1	Alas1	Alas1	reference	13.64631433	13.04442993	11.82986285	12.73127114	12.62121832	12.29105424	12.47056196	12.33099738	12.84588841	12.8240209	12.45737143	12.66732175	12.99870162	12.49076098	12.6215793	12.56252619	12.44169195	12.75537246	12.54161721	12.30134564	13.04735884	13.40698157	12.44996863	12.31476723	12.84089063	12.52212301	0.324464098	0.397743799	0.021401803	0.058448111	0.843930311	0.925235357	0.0425958	0.346998771	0.242555075	0.684970639	0.189241153	0.432727461	0.145024136	0.299973108	0.293929658	0.509762379	0.083466169	0.170266386
gene10242	Ppm1m	Ppm1m	Ppm1m	Ppm1m	reference	8.204801691	8.489850725	7.763909132	7.967796875	8.118153313	7.469147435	7.999379023	7.832930107	8.372980283	7.655122832	7.954746091	8.233229842	8.115364469	7.946892301	8.319370312	7.766274731	7.519573157	8.09167391	7.825989361	7.863727566	8.009769704	7.853645716	8.230661342	7.633989116	7.797230448	8.222156187	1.80E-04	6.37E-04	-0.197413222	-0.354465057	0.089023283	0.227708949	-0.130601838	-0.478256629	0.021932841	0.255480633	0.11243673	0.199120771	0.342625705	0.524280544	0.22412249	0.32146516	0.122062571	0.227133347
gene10243	Wdr82	Wdr82	Wdr82	Wdr82	reference	9.825351666	10.12440683	9.809245825	9.921659755	9.96462018	9.880542959	10.39812841	9.86178566	9.93836711	9.517759574	9.718017693	9.829337938	10.08191868	9.87037943	10.02840785	9.835762112	9.839575055	10.03398079	9.824028413	9.707991941	10.01440133	9.987521771	9.768830189	9.75002711	9.818459915	9.827503492	8.82E-05	3.36E-04	-0.302547079	-0.374824708	0.001943673	0.013144196	-0.012193626	-0.035442683	0.770864988	0.950236651	0.097128355	0.125425402	0.302876182	0.485918412	0.094035379	0.111852081	0.354662781	0.500855006
gene10245	Glyctk	Glyctk	Glyctk	Glyctk	reference	12.08967498	11.89129055	11.70121211	12.1252474	12.20754822	12.02394383	11.61224101	12.07905736	12.47217714	12.04362593	12.27670446	12.04154017	12.10585245	12.28848065	12.23433961	12.25797649	12.31872664	12.19068084	12.00272682	12.16076639	12.0967055	12.08783713	12.27471581	12.0530101	12.37182361	12.00774673	0.13832861	0.195428278	0.061778259	0.104742339	0.511934094	0.704198383	-0.062329909	-0.228273199	0.152945044	0.57970614	-0.042190628	-0.062843327	0.693910019	0.811662549	-0.186189296	-0.238759945	0.131658522	0.240851226
gene1025	Arih1	Arih1	Arih1	Arih1	reference	10.70230154	10.53075072	10.792102	10.73163739	10.65531109	10.69766645	10.94944222	10.68367949	10.74601045	10.42326372	10.61873929	10.84030088	10.81551455	10.60287251	10.88076035	10.75763027	10.66710084	10.7379882	10.52621375	10.77780705	10.83517744	10.83521772	10.83758342	10.81195632	10.63371498	10.63375244	0.214806526	0.281921668	-0.054234655	-0.078792958	0.487254778	0.684931565	-0.044540599	-0.116765912	0.304070192	0.737551633	0.090111178	0.113290556	0.319078349	0.503549315	0.055453578	0.064908454	0.564967305	0.691599515
gene10252	Pik3r4	Pik3r4	Pik3r4	Pik3r4	reference	9.182763053	9.006976691	9.265458361	9.13970155	9.26701731	9.08526581	9.21741299	9.09180002	9.035990253	8.982689705	9.067968034	9.037683176	9.197123452	9.13493902	9.320183287	9.159713236	9.116561691	9.138821772	9.093590404	9.194975694	9.104524507	9.176388325	9.150359229	9.329214885	9.214306652	9.07893299	0.961905318	0.968632582	0.035823255	0.051694172	0.628534673	0.79037012	0.015627251	0.039571755	0.713014535	0.932957425	-0.007412981	-0.009151755	0.931937312	0.963057627	0.045110837	0.052077792	0.62525082	0.743260549
gene10254	Atp2c1	Atp2c1	Atp2c1	Atp2c1	reference	11.38966622	10.82249116	11.59098933	11.38839382	11.19266792	11.36831882	11.15098124	11.35892185	11.19977452	11.09427631	11.33471933	11.22848551	11.26495176	11.25563496	11.43820227	11.33640016	11.37430776	11.16947265	10.92477805	11.22653743	11.15896489	11.30913297	11.40375026	11.3138985	11.27641397	11.04352726	0.021245149	0.040191324	0.285114193	0.363323936	0.004273837	0.024251158	0.021687866	0.065958137	0.603996023	0.889826701	0.217069245	0.279327122	0.028112626	0.097733345	0.079241609	0.095585595	0.448486704	0.591008219
gene10255	Aste1	Aste1	Aste1	Aste1	reference	8.088080319	8.148752735	8.115770954	8.005015656	8.242111849	8.027490692	8.077742244	7.999529488	8.220045314	7.987267902	8.15025703	8.202111496	8.128862551	8.008287928	8.287830521	8.111987422	8.187276159	8.13199108	8.186308652	8.107971224	8.314423329	8.386652422	7.999150443	8.087341491	8.020771466	8.110311745	0.980709696	0.984412996	-0.020659143	-0.032122447	0.80280035	0.903246886	-0.002701416	-0.008491282	0.947883158	0.99147894	0.018318124	0.024439091	0.850258444	0.914780307	0.036035752	0.043863356	0.733119611	0.823072451
gene10259	NUDT16	NUDT16	NUDT16	LOC101965734	human_blastn	8.989410031	8.86445069	8.897802	8.68696231	8.942086197	9.032510445	8.495469287	8.541850372	8.828449225	9.405181789	9.274954331	8.652673398	8.648724196	8.666326279	8.668785782	8.922424062	8.936177048	8.576197544	8.933024967	8.970543289	8.795791045	8.669572057	8.639259236	8.873485908	8.945387996	8.726852299	1.79E-04	6.35E-04	0.083972891	0.143194697	0.386944897	0.596381436	0.029709395	0.123281992	0.45811837	0.832628532	-0.273244351	-0.38916641	0.01825772	0.073251099	-0.326099571	-0.407398296	0.012797297	0.039662057
gene10261	Mrpl3	Mrpl3	Mrpl3	Mrpl3	reference	10.25417211	9.773151247	10.1447997	10.24666104	9.979820837	10.07695764	9.874753773	9.876420911	9.93278311	9.979194136	10.00701204	10.00753833	9.909018225	9.898816723	9.828539587	10.0147187	10.05945814	9.72731961	9.96780138	9.722152575	9.839796588	9.957887424	9.955123725	9.930955478	9.974898067	10.04029408	0.135494727	0.192240274	0.237963681	0.309632886	0.013252718	0.057127206	0.018869004	0.056406816	0.652003022	0.909705915	0.074434391	0.097427689	0.435625537	0.610251004	0.074312209	0.089228605	0.471913584	0.612229774
gene10266	Acpp	Acpp	Acpp	Acpp	reference	9.226194652	9.216078912	9.272458042	9.004927649	10.00488559	9.755639015	9.217918038	9.063327164	9.465716962	8.249073015	9.167551422	8.888380044	9.297208743	8.998743663	9.456231354	9.676183268	9.626938804	9.644036947	9.243143262	9.812757748	9.738341007	9.539663369	9.469922049	9.642046012	9.718543618	8.984486908	0.298328502	0.370835921	-0.098246281	-0.272486562	0.389396975	0.598588144	-0.004608734	-0.045773258	0.88517366	0.977585527	-0.143585484	-0.359518955	0.256203968	0.437339543	-0.338178664	-0.602890524	0.054822297	0.123284763
gene10267	Dnajc13	Dnajc13	Dnajc13	Dnajc13	reference	10.28516386	10.23992908	10.82574449	10.59993791	10.60961229	10.31733225	10.15394763	10.67458443	10.66252692	10.19821119	10.43928595	10.8180756	10.3157166	10.7496538	10.58037496	10.5348521	10.54144708	10.40561518	10.37184334	10.53616882	10.46878923	10.86585735	10.7395873	10.62581081	10.56746098	10.48671152	0.001187071	0.003324249	0.408225896	0.510926388	4.16E-04	0.003872379	0.001855528	0.006637257	0.963394336	0.992922644	0.211158453	0.288262343	0.046387773	0.138985369	0.245925962	0.300167825	0.036578181	0.090459448
gene10269	RPL21P28	RPL21P28	RPL21P28	LOC106144944	human_blastn	8.913334335	8.372229361	8.299753656	8.256296752	8.129446721	8.438996435	8.369185274	8.336904815	8.07177387	8.95318861	8.659243154	8.375884818	8.179167312	8.051394743	7.87695486	8.301656717	8.27077862	8.267413917	8.409695096	8.177612278	8.114571157	7.850836383	7.997648865	8.319695916	8.388973581	8.071188352	0.32653406	0.399714087	0.058068793	0.142013779	0.593611763	0.76471375	0.052244308	0.358136965	0.180078472	0.618238623	-0.075339014	-0.164495856	0.536233473	0.695935456	-0.041875866	-0.072522702	0.783576923	0.861893046
gene1027	Bbs4	Bbs4	Bbs4	Bbs4	reference	7.814456012	7.974910769	8.012214371	7.700020333	7.991727189	7.764271061	7.915787101	7.810451853	7.880051655	8.093658509	8.064868809	7.993259169	7.749270818	7.847580963	8.016324551	7.972682243	8.007198813	7.776722771	7.835696753	8.13489533	7.862401009	7.958528534	7.915069649	8.027252091	7.73942498	8.136094497	0.614648265	0.670470328	0.025391334	0.04137663	0.772729319	0.885669967	-0.009681296	-0.034454762	0.811222942	0.961629457	-0.118503921	-0.164581841	0.250578226	0.431850212	-0.078190038	-0.098223131	0.49068947	0.629576981
gene10270	Acad11	Acad11	Acad11	Acad11	reference	13.31236141	12.96426272	13.3825843	13.48349977	13.39633562	13.10965829	13.01176639	13.58416466	13.63045916	13.13380858	13.18399568	13.47972001	13.04660215	13.5189223	13.52117652	13.33235307	13.42684887	13.18315433	13.28035258	13.31178293	13.14427471	13.47782745	13.68569064	13.45671534	13.30795179	13.39600342	7.13E-10	8.64E-09	0.465049987	0.518118545	5.60E-07	1.59E-05	-0.065435962	-0.151454126	0.143291528	0.568902759	0.14071681	0.170180715	0.100132031	0.234115644	0.226762384	0.254572176	0.013159158	0.040565266
gene10273	Uba5	Uba5	Uba5	Uba5	reference	10.23420747	10.49209899	10.24486784	10.21002328	10.49401834	10.15491647	10.48723183	10.37378145	10.50126807	10.29161663	10.20961109	10.37079748	10.3223953	10.2998303	10.19396521	10.26940689	10.37467163	10.26600736	10.39897093	10.53950978	10.29597187	10.37868369	10.35924039	10.43618796	10.22194358	10.01505422	0.67801668	0.72619595	-0.082295391	-0.115594903	0.297797438	0.503550161	-0.020021354	-0.052537908	0.637227353	0.904471111	-0.098470576	-0.122672945	0.270007311	0.452560378	0.002152921	0.002509971	0.981870992	0.988983467
gene10274	Nphp3	Nphp3	Nphp3	Nphp3	reference	7.202472459	7.086623417	7.655523987	7.106273669	7.102085927	7.082410267	6.737223646	7.345289244	7.333614654	6.807480472	7.243154689	7.050225539	7.056847132	7.232539028	7.383634175	7.179673149	7.08108738	7.182027895	6.934534166	7.171722923	7.10157474	7.297395717	7.335364253	7.325824732	7.087691412	7.558978814	0.015166134	0.030164897	0.445946565	0.635815381	0.001970824	0.013290035	0.046460716	0.238285557	0.245029125	0.686498088	0.356639377	0.550005568	0.007576882	0.038732511	0.307211404	0.424292316	0.037642748	0.092562232
gene10279	Cdv3	Cdv3	Cdv3	Cdv3	reference	11.54072396	11.75715767	11.60412904	11.90805431	11.66647437	11.56667946	11.86759157	11.70165589	12.04557708	11.4685054	11.6392296	12.02820291	11.71299589	11.71255532	11.90399797	11.65197043	11.61162259	11.72143419	11.52997968	11.66175836	11.7436391	12.01397418	11.89057169	11.54244419	11.55380121	11.46770577	5.44E-07	3.56E-06	-0.032043433	-0.045644528	0.652933857	0.808946986	-0.180384147	-0.312255107	0.002102065	0.064665007	0.179332621	0.214534999	0.034836301	0.113926793	0.14601021	0.165096504	0.101579629	0.197242183
gene1028	Adpgk	Adpgk	Adpgk	Adpgk	reference	9.344637591	9.531388502	9.269382813	9.497045589	9.359867714	9.175114617	9.743673993	9.452793724	9.450420725	9.024095517	9.06274064	9.205642495	9.672917756	9.635212793	9.550033718	9.110288612	9.006550933	9.674010091	9.190911621	9.215564933	9.596133219	9.57844994	9.307022057	9.118915952	9.321992505	9.012959654	9.95E-09	9.77E-08	-0.189912408	-0.260723584	0.045903664	0.141169767	0.025173258	0.079357212	0.546187913	0.870066141	0.349141173	0.436458433	9.30E-04	0.008142782	0.386625155	0.444399548	6.94E-04	0.00364354
gene10280	Topbp1	Topbp1	Topbp1	Topbp1	reference	8.337287948	8.573435835	8.671482235	8.673183888	8.709018844	8.702447703	8.407026914	8.536702011	8.82358838	8.749387427	8.980589544	8.435246602	8.498341823	8.965925861	8.850840584	8.587698658	8.896791678	8.912029399	8.506683794	9.102649252	8.834300503	8.773108796	8.908349985	9.045955975	8.961066177	8.862814256	0.223118349	0.290988543	0.016690912	0.033468074	0.868762251	0.939151017	-0.019077963	-0.103454352	0.609962658	0.892957683	-0.046324088	-0.081014794	0.689379806	0.807913232	-0.283453311	-0.391420015	0.051067676	0.116689133
gene10281	Tf	Tf	Tf	Tf	reference	14.54310724	14.21634436	14.25384952	14.11015743	14.57730163	14.76998998	13.80510041	14.24252217	14.54054022	14.93851763	14.81233297	14.23839693	14.2559034	14.32076896	14.3705925	14.55561137	14.57865296	14.24054949	14.443732	14.89799287	14.28063315	14.28806473	14.29327507	14.48736629	14.61913758	14.43243272	1.34E-07	1.02E-06	0.156882385	0.237351078	0.112331304	0.266482685	0.008897619	0.033093718	0.824797986	0.963565553	-0.275015555	-0.372798705	0.012623508	0.056022219	-0.472667681	-0.550902377	2.02E-04	0.001306444
gene10283	TF	TF	TF	LOC101970831	human_blastn	19.47024562	19.34620197	19.74725784	20.01793547	20.09724624	20.13639552	19.41390567	20.12416861	20.25651993	20.5428501	20.28554503	20.0775222	19.64264386	20.35295649	19.80040987	19.88486208	20.22365017	19.55988435	20.06636089	20.47440605	19.4442579	20.11711799	20.03267139	20.07140358	20.09858489	19.55953213	3.63E-07	2.48E-06	0.51995842	0.664315276	2.30E-04	0.002389587	-0.023820791	-0.1104942	0.540148528	0.867478091	-0.153462693	-0.24142098	0.180747166	0.348432634	-0.259469525	-0.342653958	0.055432858	0.124361055
gene10285	Srprb	Srprb	Srprb	Srprb	reference	10.22182924	10.79771353	9.924794024	10.13518063	10.0316906	9.921362839	10.36904848	10.48235914	10.54422275	10.14901152	10.12172075	10.06575816	10.25477536	10.13716402	10.31091297	9.929066436	9.931601174	10.16561816	10.249562	10.00903437	10.15380748	10.12094601	10.09547172	9.999379034	10.1487308	10.02654808	0.056237457	0.09169766	-0.140645799	-0.238636653	0.177587266	0.363197314	-0.011518949	-0.053025835	0.764898049	0.9489169	0.114422743	0.180013622	0.310224518	0.493659073	0.172012941	0.231238263	0.189037281	0.314415127
gene10287	Slco2a1	Slco2a1	Slco2a1	Slco2a1	reference	7.950920241	8.359500513	8.558582289	7.88197309	8.268766108	8.580375458	7.821132856	7.827109908	7.667182128	7.8775601	7.803161419	7.612390433	9.118630263	8.250394804	8.18559526	8.253550153	8.794313169	8.69583343	7.677547837	8.565113655	8.552946943	7.833905826	7.893677785	8.106719848	8.303343992	8.124137497	0.00217903	0.005623601	-0.382468534	-0.772035162	0.015820814	0.06500768	0.038483719	0.353524177	0.272537882	0.709974703	0.016717177	0.044420667	0.890019038	0.938067036	-0.284894392	-0.525392217	0.098306414	0.192109819
gene10288	Ryk	Ryk	Ryk	Ryk	reference	9.149451668	9.121367564	9.056416622	9.266657888	9.120971571	9.207560535	9.49889532	9.210588034	9.109412927	9.123545593	9.193144428	9.041481854	9.21864056	9.155380045	9.216634007	9.071736496	9.116111687	9.150440895	9.230511339	9.163709285	9.15616009	9.218322893	9.138399302	9.118921424	9.183548897	9.119168967	0.622070777	0.677061181	-0.085847818	-0.116454437	0.254496412	0.457652091	5.22E-04	0.001268799	0.990193531	0.998319906	0.029169332	0.035500996	0.73024703	0.835836588	-0.017820092	-0.02038104	0.841927371	0.901866197
gene10290	Amotl2	Amotl2	Amotl2	Amotl2	reference	9.178606176	9.198528726	9.047699704	9.432072509	9.20538224	8.987496947	8.975371649	9.781428537	9.251799388	8.651462502	8.872861871	9.027342871	8.91415701	10.00914331	9.35704715	8.5498884	8.851682203	9.088138085	8.594020838	9.078450546	9.321614616	9.51331226	9.386367397	8.914956685	8.815439336	9.116400602	5.87E-06	3.02E-05	0.403649568	0.635268301	0.00578219	0.030421887	0.066130124	0.357979173	0.119952177	0.536943922	0.891703853	1.092462726	2.25E-06	6.75E-05	0.72600324	0.927314731	5.12E-05	4.12E-04
gene10291	Anapc13	Anapc13	Anapc13	Anapc13	reference	8.978245199	8.80832606	8.596179787	8.874271805	8.738073266	8.780041042	8.587338474	8.363204768	8.580427166	9.232501115	9.012242442	8.866436493	8.549390421	8.45672904	8.615373813	8.594274053	8.740413352	8.475377893	8.974225909	8.782225112	8.539251681	8.413349312	8.602213884	8.845022772	8.660249554	8.804284568	0.055747407	0.09101313	-0.004505126	-0.008718381	0.963773644	0.983550416	-0.039383713	-0.191099902	0.320092524	0.747763433	-0.306513268	-0.466589658	0.014839154	0.06333368	-0.242341537	-0.330823778	0.082205975	0.168225295
gene10292	Cep63	Cep63	Cep63	Cep63	reference	8.403050081	8.482222926	8.222559001	8.218551843	8.488359009	8.376939334	8.206577023	8.14598944	8.235115443	8.466584447	8.511765628	8.115199756	8.374103184	7.993104953	8.427697157	8.461023272	8.335451802	8.291593945	8.302994952	8.559705518	8.483245835	8.121208542	8.297001011	8.430666034	8.431582012	8.212393237	0.004285726	0.010129526	-0.208959722	-0.280470293	0.028807049	0.10140668	-0.035461022	-0.109050732	0.401476822	0.807549518	-0.296248979	-0.373655283	0.003594242	0.022473766	-0.361266266	-0.414640832	0.001130619	0.005472049
gene10296	Ppp2r3a	Ppp2r3a	Ppp2r3a	Ppp2r3a	reference	7.524710314	7.289315762	7.51939682	7.79614353	7.618416789	7.183353566	7.100718524	7.729472181	8.071657569	7.03435697	7.464428781	7.732805022	7.644586574	7.860339758	8.077581715	7.5668944	7.347334269	7.254289661	7.469622954	7.521193092	7.251999445	7.539383502	8.115823559	7.461099076	7.240604934	7.892223183	4.56E-08	3.87E-07	0.346229344	0.545083932	0.010005681	0.046411138	-0.184759039	-0.552547608	0.008134735	0.151321912	0.178485345	0.310506572	0.142612889	0.296702661	0.360379606	0.495949411	0.018479727	0.05298101
gene10297	Msl2	Msl2	Msl2	Msl2	reference	9.14887541	9.105851885	9.038750195	9.270529812	8.822814081	8.803928396	9.172897094	9.266993624	9.078023453	9.073206918	8.914036205	9.051975606	9.255595908	9.147461425	9.055962332	8.808189056	8.742374535	9.034428009	8.933750864	8.872590126	9.043255626	8.954109479	9.096370951	8.915061348	8.777047414	9.041059622	2.29E-06	1.29E-05	-0.017647737	-0.025572133	0.807452314	0.905526977	-0.004706083	-0.011727863	0.911665284	0.984210882	0.241475438	0.289580809	0.006384623	0.034206401	0.399277274	0.438069461	3.60E-05	3.04E-04
gene10298	Pccb	Pccb	Pccb	Pccb	reference	11.91854594	11.49345555	12.30659765	11.73343046	11.44929891	11.59023161	11.46924897	11.89019062	11.88721704	11.78362563	11.65312726	11.93469722	11.67811243	11.95455254	11.69747186	11.74169784	11.80118609	11.43768297	11.52140511	11.52791263	11.34267854	11.79695665	11.94987143	11.65443232	11.63413972	12.1529371	1.82E-07	1.35E-06	0.5989522	0.662912555	8.34E-08	3.04E-06	0.059040477	0.165347628	0.181047315	0.619240355	0.369458072	0.448489497	2.87E-04	0.003251277	0.417398092	0.469575178	1.29E-04	8.93E-04
gene10299	Stag1	Stag1	Stag1	Stag1	reference	8.893242101	8.698459977	8.966076368	8.811013781	9.037393272	8.938049515	9.23530223	8.82057799	8.596420453	8.715159235	9.052466167	8.658123738	8.739768808	8.638634374	8.94142123	9.051315132	8.981425841	8.914419727	9.013647671	9.158091845	8.891166584	8.938123272	8.65277579	9.179872534	9.051283264	8.721212583	0.027579798	0.0501174	-0.044505178	-0.075533694	0.631124979	0.792281948	0.051236566	0.191905954	0.225899254	0.66510061	-0.150029696	-0.217706614	0.166683705	0.330529834	-0.215602357	-0.27302169	0.080383639	0.165344681
gene1030	Neo1	Neo1	Neo1	Neo1	reference	8.163246672	8.052355011	8.051490123	7.99259111	8.244324753	8.413363005	8.492390582	8.028889376	8.107590198	7.826691749	8.241855542	8.072215829	8.315510612	8.01037791	8.585775172	8.380229638	8.291965215	8.287272839	8.275473271	8.527560717	8.319358318	8.457188783	8.258008187	8.17147203	8.266696984	8.176446465	0.422755862	0.494272023	-0.120940413	-0.221782166	0.252983016	0.455879528	-0.017948115	-0.092743394	0.634469993	0.903137501	-0.024491741	-0.041680195	0.830633435	0.902757047	-0.235364286	-0.32397797	0.092919798	0.184152083
gene10302	Nck1	Nck1	Nck1	Nck1	reference	9.42878683	9.165082651	9.714124243	9.285842042	9.271168926	9.398859511	9.478991933	10.08933031	9.248031268	9.488226798	9.519380164	9.411945339	9.128842386	9.975401346	9.229236795	9.222325322	9.439083305	9.172349988	9.264880307	9.502718382	9.249391631	9.550120021	9.455261446	9.363711515	9.31419857	9.446090242	4.65E-07	3.10E-06	0.635703005	0.706838875	1.31E-07	4.44E-06	0.482516648	0.58738691	1.22E-05	0.002073454	0.496046914	0.588760398	1.12E-05	2.57E-04	0.405351687	0.465608644	4.54E-04	0.002539513
gene10306	Rae1	Rae1	Rae1	Rae1	reference	8.609657359	8.978011521	8.782325823	8.706417184	8.7668653	8.89486195	8.840264605	8.659909765	8.564456039	8.781597379	8.895146125	8.761704791	8.767409345	8.598277845	8.739646406	8.825485418	8.837806602	8.915167739	8.899923792	8.924410066	8.810174612	8.801275077	8.759709534	8.878222804	8.853612753	8.974204165	0.001420963	0.003895062	-0.212058336	-0.248035998	0.005432133	0.028998416	-0.006733049	-0.014442467	0.874214229	0.974583053	-0.171842108	-0.198756823	0.027141249	0.095510295	-0.260150606	-0.283466031	0.001498119	0.006927297
gene10307	Rbm38	Rbm38	Rbm38	Rbm38	reference	7.410584148	7.570056941	7.061811228	7.533171365	7.585902731	8.013899615	7.570393591	7.250675411	7.382563628	8.065802715	7.77586649	7.230960805	7.545972767	6.87742946	7.526604409	7.506244916	7.814180237	7.378635925	7.643332654	7.685068893	7.334512144	7.134797518	7.538362291	7.450827009	7.612723649	7.516413201	2.07E-06	1.17E-05	-0.390965462	-0.591145218	0.005100664	0.027670634	-0.158085125	-0.528529162	0.01290254	0.193016788	-0.716180609	-0.910890196	1.53E-05	3.27E-04	-0.946501967	-1.106919664	1.12E-07	2.15E-06
gene10309	Pck1	Pck1	Pck1	Pck1	reference	14.9268957	13.04650474	14.96900622	15.75579719	14.0161662	14.70730858	13.74255142	13.82209313	14.56752276	15.05022849	15.2626146	14.82838609	14.49567212	12.63789047	14.18207513	13.78020203	15.03868514	13.95198792	14.25988329	14.12422759	13.18813664	11.52274408	15.46776999	14.92301348	14.92237286	15.5561626	0.024928771	0.046034302	0.099427687	0.525636938	0.373799358	0.583084252	-0.089516207	-1.253832383	0.033875723	0.312168549	-0.088690034	-0.472350897	0.424154771	0.600056293	-0.279410952	-0.925853102	0.114201746	0.21592732
gene10311	Pmepa1	Pmepa1	Pmepa1	Pmepa1	reference	8.147138136	8.790504572	8.409282686	7.619759428	8.564335538	8.946500918	8.356694902	8.143633445	8.096214056	8.455430393	8.228340148	8.00424574	8.765282269	7.955056999	8.30989498	8.602188853	8.726049841	8.607446117	8.560700549	8.436584756	8.782022682	8.111487998	7.81629404	8.53901204	8.505106569	8.886120785	7.93E-08	6.35E-07	-0.584741957	-0.764357931	2.49E-04	0.002543933	0.061544516	0.30967493	0.143888804	0.569349327	-0.373573986	-0.575332287	0.005970014	0.03257428	-0.521037415	-0.675889736	0.001127975	0.005461801
gene10315	Rab22a	Rab22a	Rab22a	Rab22a	reference	8.62536332	8.280306676	8.479414679	8.598671697	8.442561406	8.482312032	8.510738647	8.715117475	8.434301973	8.507017525	8.54761326	8.685899404	8.519468611	8.515089158	8.542845133	8.37683478	8.648324845	8.436909499	8.474736189	8.454774605	8.415918198	8.601923844	8.590517465	8.597793708	8.446416106	8.655672042	0.141061478	0.198828599	0.184556501	0.231290323	0.027193866	0.097381281	0.005732493	0.014194445	0.892559559	0.979757434	0.126529787	0.154052012	0.142682072	0.296730491	0.09902681	0.113358503	0.27747001	0.419686548
gene10316	Vapb	Vapb	Vapb	Vapb	reference	11.01886161	10.85198411	11.08769282	10.8709831	10.77574033	11.06536866	10.89354051	10.8854602	10.90779798	11.20242272	10.93798971	11.06507582	10.84103197	10.79557817	10.76506469	10.89376681	11.02809065	10.81926377	11.02364925	10.82429222	10.81930919	10.90887286	10.71632992	10.84938178	11.06083105	10.78024509	0.42072801	0.492567733	0.093185133	0.132247227	0.257696413	0.46108711	0.035017862	0.095828879	0.412878949	0.812358814	-0.019649247	-0.025071546	0.830117702	0.902376606	-0.050068092	-0.059055857	0.610441042	0.730897981
gene10318	Stx16	Stx16	Stx16	Stx16	reference	11.03615948	10.89559033	10.80920434	11.04967995	10.90372832	10.82373258	11.11058624	11.11867449	10.9398716	10.8531523	10.99826708	10.97983	10.99706849	10.99119283	11.11234429	11.03665823	10.94587822	10.97891793	10.92269611	10.95260719	11.02740339	11.05137468	11.03075348	11.01636396	10.84650733	10.98770512	0.368830441	0.441684784	0.005419108	0.007529052	0.930171123	0.967695336	-0.009847292	-0.01999703	0.816401775	0.961782253	0.07465941	0.086062501	0.31782305	0.502343583	0.114877113	0.126233775	0.140045753	0.252088205
gene10319	Npepl1	Npepl1	Npepl1	Npepl1	reference	9.593031983	9.140161671	9.09399682	9.404674509	9.343363711	9.579242849	9.012938238	9.206757093	9.280388311	9.830272255	9.673608225	9.175000625	9.185447583	9.156357492	9.14359179	9.464497103	9.426892786	9.012054085	9.45352974	9.440261095	9.145082867	9.305849521	9.318709917	9.375385487	9.4954317	9.268999773	1.69E-05	7.75E-05	0.200331333	0.287095224	0.047143989	0.143705302	0.010685053	0.038162365	0.792022203	0.957873796	-0.230691027	-0.312229802	0.030122085	0.102419042	-0.293728749	-0.353656479	0.013308295	0.040903377
gene10323	GNAS_gene10323	GNAS	GNAS	LOC101967288	human_blastn	13.21147392	13.20888701	13.082174	13.2157806	13.35422645	13.52894597	13.25979335	13.16276792	13.40780096	13.30074778	13.44053221	13.31743458	13.18430862	13.21455804	13.30626062	13.40842495	13.52078676	13.29077363	13.39604585	13.490885	13.23592208	13.19030019	13.3378347	13.4857613	13.50485099	13.36554251	2.64E-15	8.16E-14	-0.067548735	-0.080744983	0.164593579	0.345392963	-0.141779749	-0.193848107	8.57E-04	0.037992495	-0.274576043	-0.291040925	5.45E-07	2.12E-05	-0.433050744	-0.444856834	1.13E-14	1.22E-12
gene10324	Nelfcd	Nelfcd	Nelfcd	Nelfcd	reference	10.43389351	10.59264487	10.40450336	10.33011195	10.48356327	10.51830493	10.34879606	10.35290718	10.29242231	10.73972817	10.63564342	10.39289141	10.48786362	10.29602888	10.15270404	10.43599679	10.55584683	10.40514325	10.56060587	10.59164616	10.39629082	10.2792897	10.15248972	10.55612202	10.70120856	10.39792671	1.46E-06	8.59E-06	-0.107817266	-0.140097881	0.148150219	0.322526947	0.053480145	0.118906061	0.222894659	0.661084815	-0.251043749	-0.292651283	0.002528363	0.017120536	-0.317442517	-0.347103378	3.06E-04	0.00183235
gene10325	Ctsz	Ctsz	Ctsz	Ctsz	reference	11.94112129	12.21357393	12.17795637	12.09167792	12.20448955	12.28659515	12.04071697	12.34426439	12.27283119	12.58984402	12.32274934	12.17799886	12.02295058	12.39433604	12.09075935	12.19975171	12.23794565	12.24558967	12.1280155	12.44355973	12.11340564	12.24325461	12.30400263	12.26315064	12.45743732	12.13276852	0.17730231	0.239928606	0.069986699	0.103717224	0.399629566	0.607561183	0.009218018	0.027202679	0.82525002	0.963656376	-0.080628927	-0.104799	0.394706094	0.573660181	-0.144546936	-0.171382443	0.160493962	0.278793718
gene10327	Atp5e	Atp5e	Atp5e	Atp5e	reference	12.30516326	11.9333789	12.04245354	12.25336202	11.73366346	11.83074639	11.92830552	11.94849734	11.96077902	12.29341772	12.08707688	12.16905122	11.8616895	11.83479297	11.7541056	11.88856727	11.86602004	11.74361061	12.08843816	11.65170237	11.65239621	11.86578922	11.7882216	11.89971652	11.8334074	11.97670598	0.38727349	0.45982721	0.160081886	0.258408305	0.123933849	0.285072601	0.004737674	0.020425835	0.903218921	0.98162842	0.017802284	0.02738866	0.870462469	0.925688381	0.157313919	0.207262601	0.213569841	0.345087054
[truncated: 9,679 more rows]
[truncated: 25 more columns]
