# Supplementary material for: Liver Transcriptome Dynamics During Hibernation Are Shaped by a Shifting Balance Between Transcription and RNA Stability
Source: Front Physiol. 2021 May 21;12:662132. doi: 10.3389/fphys.2021.662132 (PMC8176218; doi:10.3389/fphys.2021.662132)
Supplement: Supplementary file 4 [file Data_Sheet_4.CSV]

unique_gene_symbol	L107	L108	L114	L137	L139	L153	L163	L164	L171	L30	L56	L64	L65	L72	LRT_padj	padj-SA_vs_ET	padj-IBA_vs_ET	padj-Ent_vs_ET	padj-LT_vs_ET	padj-ET_vs_SA	padj-IBA_vs_SA	padj-Ent_vs_SA	padj-LT_vs_SA	padj-ET_vs_IBA	padj-SA_vs_IBA	padj-Ent_vs_IBA	padj-LT_vs_IBA	padj-ET_vs_Ent	padj-SA_vs_Ent	padj-IBA_vs_Ent	padj-LT_vs_Ent	padj-ET_vs_LT	padj-SA_vs_LT	padj-IBA_vs_LT	padj-Ent_vs_LT	log2FoldChange-SA_vs_ET	log2FoldChange-IBA_vs_ET	log2FoldChange-Ent_vs_ET	log2FoldChange-LT_vs_ET	log2FoldChange-ET_vs_SA	log2FoldChange-IBA_vs_SA	log2FoldChange-Ent_vs_SA	log2FoldChange-LT_vs_SA	log2FoldChange-ET_vs_IBA	log2FoldChange-SA_vs_IBA	log2FoldChange-Ent_vs_IBA	log2FoldChange-LT_vs_IBA	log2FoldChange-ET_vs_Ent	log2FoldChange-SA_vs_Ent
Tra2b	12.38796205	12.23740582	12.09515846	10.87626975	10.78582759	10.83628395	10.77987636	11.27537747	10.86521598	11.00105131	11.18448272	11.18417552	12.30808131	12.10303518	7.52E-77	4.82E-40	5.78E-45	3.17E-21	0.976863544	4.82E-40	0.719775522	0.002335706	4.13E-30	5.78E-45	0.719775522	2.47E-04	7.83E-34	3.17E-21	0.002335706	2.47E-04	6.46E-16	0.976863544	4.13E-30	7.83E-34	6.46E-16	-2.073186359	-2.187809096	-1.527991567	-0.075817383	2.073186359	-0.114622736	0.545194792	1.997368976	2.187809096	0.114622736	0.659817529	2.111991713	1.527991567	-0.545194792
Neu1	8.946243862	8.734018982	8.675494933	7.420726686	7.475071706	6.96519709	7.062036964	7.978541381	7.123851407	7.665133223	8.072850576	8.054595642	8.990433584	8.872608435	1.30E-75	2.84E-27	3.56E-50	2.16E-09	0.913196184	2.84E-27	6.56E-05	1.61E-05	1.26E-26	3.56E-50	6.56E-05	2.35E-18	4.35E-48	2.16E-09	1.61E-05	2.35E-18	3.01E-10	0.913196184	1.26E-26	4.35E-48	3.01E-10	-2.05544368	-3.065686918	-1.137974591	0.187118084	2.05544368	-1.010243238	0.917469089	2.242561764	3.065686918	1.010243238	1.927712327	3.252805002	1.137974591	-0.917469089
LOC101959938	8.631669458	8.778816351	8.531223485	10.20357118	10.4073256	10.42857774	10.44654821	9.103115358	10.48160588	10.39605465	9.301047961	8.923778434	8.54666593	8.816084722	9.60E-75	1.84E-40	5.91E-46	6.36E-05	0.989230701	1.84E-40	0.691274161	1.52E-18	3.38E-31	5.91E-46	0.691274161	2.11E-21	2.50E-35	6.36E-05	1.52E-18	2.11E-21	0.001046286	0.989230701	3.38E-31	2.50E-35	0.001046286	2.885056907	3.04916478	0.944910701	0.062945347	-2.885056907	0.164107873	-1.940146206	-2.82211156	-3.04916478	-0.164107873	-2.104254079	-2.986219433	-0.944910701	1.940146206
Oma1	6.957733472	7.099575453	6.999739626	8.076365155	8.172550181	8.414699999	8.207313703	7.599062606	8.282353711	8.172901039	7.532302502	7.539502875	6.973755389	7.112575272	9.60E-75	1.62E-36	5.17E-46	5.75E-10	0.989230701	1.62E-36	0.276801825	7.72E-10	4.00E-28	5.17E-46	0.276801825	1.02E-14	1.38E-35	5.75E-10	7.72E-10	1.02E-14	1.16E-07	0.989230701	4.00E-28	1.38E-35	1.16E-07	2.125756616	2.376502268	1.124541538	0.045785454	-2.125756616	0.250745652	-1.001215078	-2.079971162	-2.376502268	-0.250745652	-1.251960731	-2.330716814	-1.124541538	1.001215078
Rnf168	9.466006483	9.453153542	9.406094093	8.040643356	7.899700497	7.920307049	7.912029306	8.661702316	7.951392497	8.172195762	8.325943359	8.512118471	9.394021443	9.369410936	3.02E-66	8.64E-35	8.55E-41	1.14E-14	0.965835147	8.64E-35	0.540228596	4.44E-05	7.00E-26	8.55E-41	0.540228596	4.72E-07	1.01E-30	1.14E-14	4.44E-05	4.72E-07	2.94E-10	0.965835147	7.00E-26	1.01E-30	2.94E-10	-2.249090218	-2.464444124	-1.410257865	-0.111106972	2.249090218	-0.215353906	0.838832353	2.137983247	2.464444124	0.215353906	1.054186259	2.353337153	1.410257865	-0.838832353
G25859	6.515462631	6.438179383	6.499586857	8.017847407	8.32889691	8.350116583	8.142586931	8.022677289	8.169423165	8.563290261	8.194886581	7.889995443	6.319780212	6.015514758	4.99E-60	2.29E-34	9.63E-32	4.66E-25	0.161121122	2.29E-34	0.778134918	0.164971193	2.35E-35	9.63E-32	0.778134918	0.425484397	7.51E-34	4.66E-25	0.164971193	0.425484397	1.09E-28	0.161121122	2.35E-35	7.51E-34	1.09E-28	3.5831891	3.425543067	3.129114196	-1.037977549	-3.5831891	-0.157646033	-0.454074904	-4.621166649	-3.425543067	0.157646033	-0.296428871	-4.463520616	-3.129114196	0.454074904
Timm29	8.311482706	8.257059276	8.160856776	6.997814588	7.081338849	6.992001641	7.020759891	7.569298799	6.961084616	7.159487443	7.345682648	7.569433528	8.330838203	8.302081159	3.68E-59	2.84E-28	2.08E-32	9.18E-12	0.972670071	2.84E-28	0.599726473	1.09E-04	7.00E-26	2.08E-32	0.599726473	2.76E-06	1.02E-29	9.18E-12	1.09E-04	2.76E-06	2.95E-11	0.972670071	7.00E-26	1.02E-29	2.95E-11	-1.966644441	-2.162552488	-1.176703853	0.088455662	1.966644441	-0.195908047	0.789940587	2.055100103	2.162552488	0.195908047	0.985848634	2.25100815	1.176703853	-0.789940587
ZNF709_containing_gene15731	10.28804239	10.26465922	10.09971389	8.804702207	8.799865057	8.758532426	8.771472981	9.527446363	8.755838094	9.057484728	9.274869324	9.507545244	10.19938735	10.11281622	4.75E-59	8.22E-32	4.07E-39	4.30E-10	0.965835147	8.22E-32	0.42397646	1.42E-06	4.25E-23	4.07E-39	0.42397646	2.07E-09	7.72E-29	4.30E-10	1.42E-06	2.07E-09	7.03E-07	0.965835147	4.25E-23	7.72E-29	7.03E-07	-2.078937107	-2.326762382	-1.139624381	-0.115563278	2.078937107	-0.247825275	0.939312726	1.963373829	2.326762382	0.247825275	1.187138001	2.211199104	1.139624381	-0.939312726
ENSSTOG00000034399	6.136704614	6.397605544	6.195117655	5.963290437	6.120588107	7.966850529	7.782243862	7.197042188	7.939808297	5.919967363	7.104735724	7.52594477	6.208239069	6.149791592	1.29E-58	0.129478341	1.96E-29	4.78E-13	0.96924111	0.129478341	8.41E-34	1.45E-17	0.391727641	1.96E-29	8.41E-34	6.72E-04	3.25E-25	4.78E-13	1.45E-17	6.72E-04	5.79E-12	0.96924111	0.391727641	3.25E-25	5.79E-12	-0.504927169	2.994341906	2.033682393	-0.170520852	0.504927169	3.499269075	2.538609562	0.334406317	-2.994341906	-3.499269075	-0.960659513	-3.164862758	-2.033682393	-2.538609562
Kcnab1	6.511424138	6.32992935	6.567769663	7.826776365	7.90429854	8.197477903	8.193897315	7.371866355	7.962161445	8.037080649	7.535482183	7.108735277	6.27850484	6.222439437	2.34E-56	1.72E-27	7.48E-34	1.50E-11	0.455292273	1.72E-27	0.445230406	2.72E-04	1.56E-28	7.48E-34	0.445230406	1.34E-06	4.99E-34	1.50E-11	2.72E-04	1.34E-06	1.42E-14	0.455292273	1.56E-28	4.99E-34	1.42E-14	2.815610089	3.118856842	1.854439341	-0.642332489	-2.815610089	0.303246753	-0.961170748	-3.457942579	-3.118856842	-0.303246753	-1.264417501	-3.761189331	-1.854439341	0.961170748
Zbtb43	9.575236782	9.576010771	9.460916121	8.463752273	8.401313242	8.362609961	8.323538774	8.742238866	8.41783656	8.576474268	8.687959285	8.650764931	9.627488709	9.35813238	2.70E-56	1.47E-27	8.31E-34	5.95E-17	0.973233985	1.47E-27	0.468884869	0.04592907	1.53E-20	8.31E-34	0.468884869	0.001761705	1.99E-25	5.95E-17	0.04592907	0.001761705	2.35E-12	0.973233985	1.53E-20	1.99E-25	2.35E-12	-1.655444377	-1.857962392	-1.287915806	-0.079807556	1.655444377	-0.202518015	0.367528571	1.575636821	1.857962392	0.202518015	0.570046586	1.778154836	1.287915806	-0.367528571
PIGA	8.323513048	8.433877664	8.29140707	7.107476737	7.13684412	6.981877906	6.73152196	7.605759702	6.79747472	7.225865607	7.304650428	7.31064184	8.280083032	8.293456326	7.18E-55	3.33E-23	6.99E-37	4.43E-14	0.965835147	3.33E-23	0.017839591	0.04668934	4.94E-17	6.99E-37	0.017839591	1.06E-06	2.00E-28	4.43E-14	0.04668934	1.06E-06	6.47E-10	0.965835147	4.94E-17	2.00E-28	6.47E-10	-1.966032212	-2.661375955	-1.484082743	-0.119424101	1.966032212	-0.695343743	0.481949469	1.846608111	2.661375955	0.695343743	1.177293212	2.541951854	1.484082743	-0.481949469
Slc25a4	9.234196538	9.511683067	9.11830805	7.443300442	7.465938456	7.472223692	7.692466379	8.415723652	7.653907229	7.689340664	8.415030789	8.260624906	8.773981965	8.945924173	1.39E-54	3.33E-38	7.45E-35	7.41E-10	0.101822248	3.33E-38	0.735574802	3.18E-10	5.43E-19	7.45E-35	0.735574802	5.03E-08	1.17E-16	7.41E-10	3.18E-10	5.03E-08	0.008267196	0.101822248	5.43E-19	1.17E-16	0.008267196	-2.909131518	-2.744757994	-1.38222525	-0.671756607	2.909131518	0.164373523	1.526906268	2.237374911	2.744757994	-0.164373523	1.362532744	2.073001388	1.38222525	-1.526906268
GSTA3_like	8.802562711	8.940735958	8.903804964	10.26098682	10.84798897	10.70265492	10.72164758	9.744831176	10.78995274	10.36369469	10.17319284	10.02124214	8.731196202	8.650616561	1.73E-54	2.20E-30	1.86E-37	5.07E-15	0.673418308	2.20E-30	0.445990233	0.003726403	3.69E-31	1.86E-37	0.445990233	4.42E-05	2.18E-37	5.07E-15	0.003726403	4.42E-05	1.84E-17	0.673418308	3.69E-31	2.18E-37	1.84E-17	2.849519012	3.167981322	2.035941033	-0.434576266	-2.849519012	0.31846231	-0.813577979	-3.284095278	-3.167981322	-0.31846231	-1.132040289	-3.602557588	-2.035941033	0.813577979
Mterf2	7.99323918	8.223956441	8.121124946	6.579621102	6.77396024	6.607170525	6.429844524	7.21395549	6.483246955	6.741319581	6.900312848	7.175911494	8.338056156	8.05795344	1.86E-54	3.51E-24	1.47E-31	4.05E-12	0.973233985	3.51E-24	0.245777271	0.004777166	4.94E-22	1.47E-31	0.245777271	8.95E-06	1.12E-28	4.05E-12	0.004777166	8.95E-06	1.96E-11	0.973233985	4.94E-22	1.12E-28	1.96E-11	-2.412616204	-2.890901001	-1.621925421	0.114182765	2.412616204	-0.478284797	0.790690783	2.526798969	2.890901001	0.478284797	1.26897558	3.005083766	1.621925421	-0.790690783
Snx11	7.937654215	7.870683753	7.821627994	6.741223495	6.583532348	6.650464473	6.33891448	7.034516556	6.379975518	6.668417186	6.906517024	7.067509276	7.817577538	7.966882413	3.35E-54	3.41E-24	3.65E-32	1.80E-12	0.998563625	3.41E-24	0.178500747	0.005129208	1.76E-20	3.65E-32	0.178500747	4.23E-06	1.35E-27	1.80E-12	0.005129208	4.23E-06	1.84E-10	0.998563625	1.76E-20	1.35E-27	1.84E-10	-2.11216647	-2.588422357	-1.421148467	0.005471152	2.11216647	-0.476255887	0.691018003	2.117637622	2.588422357	0.476255887	1.167273891	2.593893509	1.421148467	-0.691018003
Exosc10	9.518171387	9.303235352	9.43124974	8.462891967	8.283600935	8.445952979	8.375502757	8.811110352	8.323296086	8.424811503	8.767373654	8.822161081	9.464665724	9.468000826	1.87E-53	3.64E-29	1.49E-29	4.09E-10	0.989230701	3.64E-29	0.972079749	1.21E-05	3.18E-25	1.49E-29	0.972079749	1.38E-05	1.51E-25	4.09E-10	1.21E-05	1.38E-05	4.00E-09	0.989230701	3.18E-25	1.51E-25	4.00E-09	-1.649067901	-1.662181514	-0.930245594	0.045165187	1.649067901	-0.013113613	0.718822306	1.694233087	1.662181514	0.013113613	0.73193592	1.707346701	0.930245594	-0.718822306
Skap2	7.364325076	7.616536565	7.482309347	8.897563206	8.828184127	8.781445553	8.539266388	8.133155621	8.615270097	8.610089195	7.977290297	7.92791942	7.415320229	7.30745597	5.54E-53	1.62E-31	3.10E-26	9.58E-07	0.834781063	1.62E-31	0.528095979	4.34E-10	2.19E-30	3.10E-26	0.528095979	6.71E-07	7.69E-26	9.58E-07	4.34E-10	6.71E-07	3.44E-08	0.834781063	2.19E-30	7.69E-26	3.44E-08	2.312370207	2.101788796	1.051392571	-0.287690767	-2.312370207	-0.210581411	-1.260977636	-2.600060975	-2.101788796	0.210581411	-1.050396225	-2.389479564	-1.051392571	1.260977636
Gmnn	8.391276098	8.351466203	8.129077385	6.716687694	7.068328097	6.801275353	6.733008815	7.247870988	6.765825712	7.026268151	7.234505573	7.365167967	8.106890801	8.102960532	3.37E-52	3.43E-26	4.98E-34	8.29E-15	0.704897727	3.43E-26	0.239481587	0.013286694	3.28E-16	4.98E-34	0.239481587	3.91E-05	2.91E-22	8.29E-15	0.013286694	3.91E-05	4.00E-08	0.704897727	3.28E-16	2.91E-22	4.00E-08	-2.235482959	-2.661341568	-1.610702493	-0.316175618	2.235482959	-0.42585861	0.624780466	1.91930734	2.661341568	0.42585861	1.050639075	2.34516595	1.610702493	-0.624780466
LOC110598647	7.45798495	7.618656533	7.459907489	8.442896058	8.767740301	8.488941284	8.349467082	8.006167898	8.459658124	8.590838274	7.941099533	7.962956781	7.393395716	7.349065494	8.18E-52	5.87E-31	7.00E-23	8.71E-07	0.688472364	5.87E-31	0.258620954	8.34E-10	4.81E-31	7.00E-23	0.258620954	2.01E-05	4.53E-24	8.71E-07	8.34E-10	2.01E-05	6.33E-09	0.688472364	4.81E-31	4.53E-24	6.33E-09	1.977477422	1.696077324	0.912298963	-0.307750906	-1.977477422	-0.281400097	-1.065178459	-2.285228327	-1.696077324	0.281400097	-0.783778362	-2.00382823	-0.912298963	1.065178459
Hnrnpdl	10.42118621	10.65764781	10.32315116	9.18050037	8.871920532	8.964183235	8.932615333	9.455016953	8.964156238	9.053178732	9.298735328	9.535142391	10.15650973	10.24895569	1.23E-51	1.65E-30	1.10E-34	8.29E-15	0.440716581	1.65E-30	0.680736261	0.002352732	1.59E-16	1.10E-34	0.680736261	1.80E-04	2.33E-19	8.29E-15	0.002352732	1.80E-04	8.84E-07	0.440716581	1.59E-16	2.33E-19	8.84E-07	-2.236070498	-2.397792333	-1.553528633	-0.424096134	2.236070498	-0.161721834	0.682541865	1.811974364	2.397792333	0.161721834	0.8442637	1.973696199	1.553528633	-0.682541865
Adat1	6.815720998	6.842026151	6.925870552	8.003582073	8.029234653	7.978896727	7.840506402	7.312298723	8.004452935	7.93266831	7.225752229	7.184104253	6.892250936	7.124012763	3.22E-51	2.28E-31	2.17E-29	4.66E-05	0.734951627	2.28E-31	0.837753978	2.48E-13	1.11E-19	2.17E-29	0.837753978	4.19E-11	3.26E-18	4.66E-05	2.48E-13	4.19E-11	0.025976394	0.734951627	1.11E-19	3.26E-18	0.025976394	2.134171193	2.060792112	0.832169928	0.307579641	-2.134171193	-0.073379081	-1.302001265	-1.826591552	-2.060792112	0.073379081	-1.228622185	-1.753212472	-0.832169928	1.302001265
G26277	7.896212812	8.241667022	8.294754638	9.470560741	9.759495982	10.10182373	9.830039495	9.496249809	10.02813082	9.634301607	9.58652674	9.228427854	7.774147065	7.99207096	2.51E-50	6.35E-24	2.22E-34	8.36E-18	0.403057673	6.35E-24	0.14114885	0.387224098	1.17E-27	2.22E-34	0.14114885	0.005646101	2.18E-37	8.36E-18	0.387224098	0.005646101	1.19E-22	0.403057673	1.17E-27	2.18E-37	1.19E-22	2.642542155	3.182877565	2.351096533	-0.631736275	-2.642542155	0.540335411	-0.291445622	-3.27427843	-3.182877565	-0.540335411	-0.831781033	-3.814613841	-2.351096533	0.291445622
Znf189	8.473903397	8.740188916	8.704617465	9.620674859	9.532532427	9.70305887	9.593246361	9.07873466	9.612417397	9.700609327	9.175928678	8.918831419	8.236661721	8.321101557	2.19E-49	4.34E-22	8.30E-23	3.11E-05	0.018353766	4.34E-22	0.948403326	1.54E-06	6.37E-33	8.30E-23	0.948403326	1.31E-06	3.41E-34	3.11E-05	1.54E-06	1.31E-06	5.73E-13	0.018353766	6.37E-33	3.41E-34	5.73E-13	1.686454417	1.712687189	0.78982386	-0.725541635	-1.686454417	0.026232773	-0.896630557	-2.411996051	-1.712687189	-0.026232773	-0.922863329	-2.438228824	-0.78982386	0.896630557
Mrpl14	6.205223118	6.180930339	6.385766726	8.109062728	7.810553606	7.803918445	7.978269904	7.485763348	7.818337586	8.014162748	7.607825264	7.144366138	6.314741125	6.400711098	4.86E-49	6.79E-34	8.79E-31	1.54E-17	0.947550222	6.79E-34	0.729934364	0.001279309	3.86E-24	8.79E-31	0.729934364	0.014163631	9.95E-22	1.54E-17	0.001279309	0.014163631	4.52E-12	0.947550222	3.86E-24	9.95E-22	4.52E-12	3.44560601	3.270715959	2.534310195	0.25554888	-3.44560601	-0.174890051	-0.911295815	-3.19005713	-3.270715959	0.174890051	-0.736405764	-3.015167079	-2.534310195	0.911295815
Banp	8.224752946	8.164097857	8.282402723	10.03885592	9.563847733	9.637927299	9.410946222	8.759729195	9.351305881	9.772493609	8.710740057	8.696372409	8.356744434	8.543737824	3.68E-48	1.50E-36	9.87E-25	2.74E-05	0.579509813	1.50E-36	0.084125266	3.86E-15	1.23E-21	9.87E-25	0.084125266	1.48E-07	1.25E-13	2.74E-05	3.86E-15	1.48E-07	0.045129311	0.579509813	1.23E-21	1.25E-13	0.045129311	2.717295024	2.214014462	0.985899705	0.423778762	-2.717295024	-0.503280562	-1.731395319	-2.293516263	-2.214014462	0.503280562	-1.228114757	-1.790235701	-0.985899705	1.731395319
ENSSTOG00000033800	8.938603805	9.045107029	8.841323375	6.86164385	6.923435131	7.28602497	7.62188625	8.422498354	7.265810042	7.227520608	8.196634264	8.390730246	8.995827694	9.322023534	1.79E-47	4.13E-33	3.82E-20	0.003254076	0.893589123	4.13E-33	0.021085399	9.05E-18	3.01E-32	3.82E-20	0.021085399	5.03E-08	1.54E-20	0.003254076	9.05E-18	5.03E-08	2.60E-04	0.893589123	3.01E-32	1.54E-20	2.60E-04	-3.458479174	-2.54892502	-0.870650233	0.313032347	3.458479174	0.909554154	2.587828941	3.771511522	2.54892502	-0.909554154	1.678274787	2.861957367	0.870650233	-2.587828941
Ddx3x	11.12210394	10.93080043	10.80263805	9.973884199	9.868341596	9.771677367	9.808560985	10.18396256	9.845398806	9.935078254	10.12363639	10.27312141	10.75368238	10.75722604	3.96E-47	1.12E-26	1.40E-33	1.13E-13	0.417771841	1.12E-26	0.420055443	0.009555907	7.20E-14	1.40E-33	0.420055443	1.30E-04	2.45E-18	1.13E-13	0.009555907	1.30E-04	4.58E-06	0.417771841	7.20E-14	2.45E-18	4.58E-06	-1.56774117	-1.770908939	-1.124436852	-0.32698036	1.56774117	-0.203167768	0.443304318	1.24076081	1.770908939	0.203167768	0.646472086	1.443928578	1.124436852	-0.443304318
Tardbp	10.25386925	10.11478033	10.03772767	8.968020948	8.990550971	8.924541162	8.994050052	9.59225083	9.023424269	9.130904426	9.412318192	9.556186329	9.865862046	9.988402468	1.39E-46	1.95E-29	3.03E-32	1.51E-08	0.414596172	1.95E-29	0.795720189	8.93E-07	9.77E-16	3.03E-32	0.795720189	9.99E-08	1.29E-17	1.51E-08	8.93E-07	9.99E-08	0.002780227	0.414596172	9.77E-16	1.29E-17	0.002780227	-1.726389658	-1.814292441	-0.897904936	-0.339467293	1.726389658	-0.087902783	0.828484722	1.386922365	1.814292441	0.087902783	0.916387505	1.474825148	0.897904936	-0.828484722
Slc25a29	9.608100373	9.574837316	9.049643827	7.912250213	7.927282226	7.778564293	7.719783021	8.166824518	7.736464463	7.98417056	8.142580231	8.089476383	9.108291831	9.50861044	2.27E-46	2.70E-22	3.30E-29	5.12E-16	0.951632292	2.70E-22	0.343948943	0.278703669	1.41E-15	3.30E-29	0.343948943	0.014335424	7.63E-21	5.12E-16	0.278703669	0.014335424	5.66E-11	0.951632292	1.41E-15	7.63E-21	5.66E-11	-2.362717678	-2.752801741	-2.017130054	-0.181350914	2.362717678	-0.390084063	0.345587624	2.181366763	2.752801741	0.390084063	0.735671687	2.571450826	2.017130054	-0.345587624
G33278	5.933194517	6.309897366	6.226856234	7.148278314	6.954607213	8.214022283	8.280490165	7.458506065	7.909499602	7.423650144	7.620957547	7.615127963	6.104904606	6.03101923	5.01E-46	2.64E-12	1.01E-33	2.33E-18	0.946998708	2.64E-12	2.43E-06	0.075814791	8.27E-12	1.01E-33	2.43E-06	0.006628802	3.48E-29	2.33E-18	0.075814791	0.006628802	2.92E-17	0.946998708	8.27E-12	3.48E-29	2.92E-17	2.278182136	3.810721992	2.89936078	-0.296818595	-2.278182136	1.532539856	0.621178643	-2.575000731	-3.810721992	-1.532539856	-0.911361213	-4.107540587	-2.89936078	-0.621178643
Fbxo45	7.9533546	8.021973394	7.917412883	6.926827439	7.08933504	6.838976478	6.680522391	7.153842192	6.689024454	7.212801753	7.028259092	7.083521745	7.842780507	7.863413685	7.71E-46	1.12E-16	1.35E-31	9.49E-17	0.869479591	1.12E-16	0.002644148	0.993523982	1.42E-10	1.35E-31	0.002644148	0.001075834	3.19E-22	9.49E-17	0.993523982	0.001075834	1.84E-10	0.869479591	1.42E-10	3.19E-22	1.84E-10	-1.446830531	-2.192266317	-1.449740476	-0.199805007	1.446830531	-0.745435786	-0.002909945	1.247025524	2.192266317	0.745435786	0.742525841	1.99246131	1.449740476	0.002909945
Nupr1	7.602373955	7.334829126	7.48642637	9.223137985	9.457002687	8.676389496	8.710744869	8.639002626	8.379348862	9.597780068	9.104699465	8.546315298	7.234660983	7.107954676	1.34E-45	4.77E-32	3.32E-13	8.77E-16	0.330803651	4.77E-32	9.22E-05	0.002011607	2.47E-35	3.32E-13	9.22E-05	0.462907158	1.05E-17	8.77E-16	0.002011607	0.462907158	1.18E-20	0.330803651	2.47E-35	1.05E-17	1.18E-20	3.399408076	2.12773825	2.42133297	-0.767692473	-3.399408076	-1.271669826	-0.978075106	-4.167100549	-2.12773825	1.271669826	0.29359472	-2.895430724	-2.42133297	0.978075106
Atp5a1	9.973682764	10.10955401	9.972854329	8.874662222	8.912682174	9.067283249	9.081569571	9.426419067	9.205402715	9.08328294	9.408938519	9.366021547	9.818072189	9.840089652	4.35E-45	2.66E-34	2.68E-24	4.82E-11	0.372806172	2.66E-34	0.154646931	5.31E-07	8.85E-19	2.68E-24	0.154646931	0.004205416	3.49E-12	4.82E-11	5.31E-07	0.004205416	1.91E-04	0.372806172	8.85E-19	3.49E-12	1.91E-04	-1.664037961	-1.37199656	-0.912222001	-0.312397334	1.664037961	0.292041401	0.751815961	1.351640627	1.37199656	-0.292041401	0.45977456	1.059599226	0.912222001	-0.751815961
ENSSTOG00000030929	8.067423218	8.275312017	8.173876243	7.132400285	7.074774676	6.898305156	6.824481985	7.354584331	7.00085952	7.032980325	7.146254889	6.974323618	8.241705522	8.283504013	4.69E-45	3.03E-18	4.60E-24	2.96E-15	0.96924111	3.03E-18	0.353898818	0.577121212	4.94E-17	4.60E-24	0.353898818	0.063250749	3.04E-22	2.96E-15	0.577121212	0.063250749	1.79E-14	0.96924111	4.94E-17	3.04E-22	1.79E-14	-1.821044723	-2.165814954	-1.652796366	0.114610096	1.821044723	-0.344770231	0.168248357	1.935654819	2.165814954	0.344770231	0.513018589	2.280425051	1.652796366	-0.168248357
PPP3R1_like	7.530231622	7.722864279	7.311597618	5.797101219	5.762233257	5.869642513	5.508103732	6.239424382	5.530631456	5.749951698	5.795469299	6.104872797	7.131094531	7.085720158	1.79E-44	1.36E-23	5.68E-27	5.12E-16	0.372087115	1.36E-23	0.565145982	0.082180309	1.55E-12	5.68E-27	0.565145982	0.008526336	2.80E-15	5.12E-16	0.082180309	0.008526336	2.43E-07	0.372087115	1.55E-12	2.80E-15	2.43E-07	-3.217418778	-3.604328031	-2.511994223	-0.682274373	3.217418778	-0.386909253	0.705424554	2.535144405	3.604328031	0.386909253	1.092333807	2.922053658	2.511994223	-0.705424554
Hnrnpa1	11.01132056	10.68991482	10.75359302	9.570133389	9.351393118	9.345277763	9.553122272	10.09848519	9.405952503	9.566397276	9.956376158	10.15755466	10.69182046	10.69116418	2.74E-44	5.69E-27	8.34E-30	5.53E-08	0.897199783	5.69E-27	0.79330012	4.20E-06	1.62E-17	8.34E-30	0.79330012	5.14E-07	1.51E-19	5.53E-08	4.20E-06	5.14E-07	1.65E-04	0.897199783	1.62E-17	1.51E-19	1.65E-04	-2.062967092	-2.172163229	-1.092581401	-0.22246361	2.062967092	-0.109196137	0.970385691	1.840503482	2.172163229	0.109196137	1.079581828	1.949699619	1.092581401	-0.970385691
Bzw1	10.72614184	10.61209421	10.48063971	9.051054513	8.894506516	9.00464411	9.021134772	9.983237256	9.065167329	9.005945423	9.394383538	9.665518481	10.31721938	10.40163229	8.31E-44	4.19E-30	2.60E-28	2.43E-08	0.65191766	4.19E-30	0.861909654	3.88E-07	8.96E-18	2.60E-28	0.861909654	4.40E-06	1.58E-16	2.43E-08	3.88E-07	4.40E-06	6.98E-04	0.65191766	8.96E-18	1.58E-16	6.98E-04	-2.566724521	-2.477538139	-1.314733363	-0.387355647	2.566724521	0.089186382	1.251991158	2.179368874	2.477538139	-0.089186382	1.162804776	2.090182492	1.314733363	-1.251991158
Sephs1	9.753277486	9.94844718	9.774410947	8.796300629	8.824182545	8.767892433	8.781162748	9.531835278	8.920550422	8.916458378	9.506023559	9.496194377	10.10032018	9.815163469	9.82E-44	1.13E-22	1.62E-23	0.012772868	0.879656412	1.13E-22	0.930302539	3.11E-11	6.81E-23	1.62E-23	0.930302539	4.05E-11	8.44E-24	0.012772868	3.11E-11	4.05E-11	0.00103658	0.879656412	6.81E-23	8.44E-24	0.00103658	-1.553249562	-1.586461231	-0.432256444	0.186908475	1.553249562	-0.033211669	1.120993118	1.740158036	1.586461231	0.033211669	1.154204787	1.773369706	0.432256444	-1.120993118
G8002	5.879265898	5.683365514	5.83678771	7.66429264	7.939019234	8.406118003	8.475923025	6.664947149	8.193703089	8.149025013	7.64313428	7.250174279	5.676487768	5.67888251	9.82E-44	4.26E-25	1.87E-32	4.50E-14	0.902437185	4.26E-25	0.300053045	0.016532536	4.11E-22	1.87E-32	0.300053045	9.62E-05	7.63E-28	4.50E-14	0.016532536	9.62E-05	1.85E-13	0.902437185	4.11E-22	7.63E-28	1.85E-13	4.589323326	5.223010302	3.501595576	-0.593935192	-4.589323326	0.633686975	-1.08772775	-5.183258519	-5.223010302	-0.633686975	-1.721414725	-5.816945494	-3.501595576	1.08772775
CALM1_like	9.5172958	9.063843647	9.146813863	8.665788355	8.426871259	8.301678458	8.266899823	8.408015348	8.350050408	8.633029613	8.349265289	8.422919632	9.992580803	9.913271981	1.16E-43	7.38E-07	3.35E-13	1.96E-10	6.41E-04	7.38E-07	0.10681399	0.199720432	6.93E-19	3.35E-13	0.10681399	0.646671073	6.33E-28	1.96E-10	0.199720432	0.646671073	1.08E-24	6.41E-04	6.93E-19	6.33E-28	1.08E-24	-1.045407483	-1.534789818	-1.384496912	1.001405928	1.045407483	-0.489382335	-0.339089429	2.046813411	1.534789818	0.489382335	0.150292906	2.536195746	1.384496912	0.339089429
PIFO_like	5.944525082	5.904503973	5.671434868	7.967581714	8.289232005	8.333511038	7.716250448	6.772625349	7.636513354	8.525441231	7.049216765	6.454524864	5.752492184	5.768170368	2.72E-43	3.07E-30	2.24E-24	1.89E-07	0.965462756	3.07E-30	0.421528115	3.13E-09	1.55E-25	2.24E-24	0.421528115	7.27E-06	5.72E-21	1.89E-07	3.13E-09	7.27E-06	3.23E-07	0.965462756	1.55E-25	5.72E-21	3.23E-07	4.787323192	4.279702583	2.361390767	-0.318213157	-4.787323192	-0.507620609	-2.425932425	-5.105536349	-4.279702583	0.507620609	-1.918311816	-4.59791574	-2.361390767	2.425932425
Alas1	10.73219729	10.50609094	10.58600727	11.93922652	11.94826535	11.00149836	11.11744428	10.89043141	11.01779508	11.93907745	10.9304906	10.48657726	10.36852463	10.48493524	9.64E-43	3.12E-27	1.04E-04	0.136996459	0.664631227	3.12E-27	4.27E-10	3.82E-18	7.86E-29	1.04E-04	4.27E-10	0.078593867	6.29E-07	0.136996459	3.82E-18	0.078593867	0.005156905	0.664631227	7.86E-29	6.29E-07	0.005156905	2.137509492	0.792326216	0.355292476	-0.344386754	-2.137509492	-1.345183276	-1.782217016	-2.481896246	-0.792326216	1.345183276	-0.43703374	-1.13671297	-0.355292476	1.782217016
G26595	6.50646928	6.325636401	6.221201476	8.646622308	8.914575362	9.096738764	8.669117784	6.979246696	8.057089543	8.67036742	7.474853898	7.300338964	6.417543303	6.425140389	2.38E-42	9.62E-30	1.10E-28	6.01E-07	0.979988349	9.62E-30	0.909717875	4.41E-09	3.73E-22	1.10E-28	0.909717875	4.62E-08	2.25E-21	6.01E-07	4.41E-09	4.62E-08	4.81E-05	0.979988349	3.73E-22	2.25E-21	4.81E-05	4.527282729	4.432362695	2.157605417	0.177352129	-4.527282729	-0.094920033	-2.369677312	-4.349930599	-4.432362695	0.094920033	-2.274757279	-4.255010566	-2.157605417	2.369677312
PDZRN3_like	8.117235663	7.719941952	7.766602309	10.26921987	9.827378697	8.531740097	8.372887303	7.979433573	8.075143283	9.760717284	8.424657533	8.252787746	7.800006001	7.874966245	9.06E-42	3.15E-27	0.00661351	0.054532655	0.987220393	3.15E-27	1.04E-13	1.20E-16	5.61E-23	0.00661351	1.04E-13	0.696610495	0.007091643	0.054532655	1.20E-16	0.696610495	0.047149607	0.987220393	5.61E-23	0.007091643	0.047149607	3.381925849	0.901353248	0.708679772	-0.111837588	-3.381925849	-2.480572601	-2.673246077	-3.493763437	-0.901353248	2.480572601	-0.192673475	-1.013190836	-0.708679772	2.673246077
Pxmp2	10.96223196	10.56938049	10.73259689	9.634628894	9.865700005	9.379193494	9.55015487	9.778961777	9.500943641	9.937995152	9.730026518	9.857849816	10.96456565	10.93635678	1.04E-41	5.56E-13	4.81E-25	2.78E-13	0.858843387	5.56E-13	0.019324675	0.831075137	3.58E-14	4.81E-25	0.019324675	0.023343487	3.30E-25	2.78E-13	0.831075137	0.023343487	1.42E-14	0.858843387	3.58E-14	3.30E-25	1.42E-14	-1.420461938	-2.029539283	-1.485430423	0.247953018	1.420461938	-0.609077345	-0.064968486	1.668414955	2.029539283	0.609077345	0.544108859	2.2774923	1.485430423	0.064968486
Adcy1	6.704572432	6.438765308	6.757990538	7.863633898	8.684537629	9.012313563	8.883451296	7.81883703	8.82587104	8.692535577	7.934917	7.77494551	6.706935242	6.782613426	1.76E-41	1.38E-24	4.98E-34	4.12E-12	0.959462105	1.38E-24	0.180488849	0.006584199	1.86E-17	4.98E-34	0.180488849	4.97E-06	1.64E-24	4.12E-12	0.006584199	4.97E-06	2.49E-08	0.959462105	1.86E-17	1.64E-24	2.49E-08	3.577088293	4.217213864	2.553211686	0.255402777	-3.577088293	0.64012557	-1.023876608	-3.321685517	-4.217213864	-0.64012557	-1.664002178	-3.961811087	-2.553211686	1.023876608
Gamt	7.26506686	7.44102107	7.45168293	8.08233597	8.170343312	8.479346054	8.483139207	7.680075406	8.362220474	8.252966198	7.832422857	7.921626317	6.877485796	7.095355387	5.04E-41	3.37E-13	8.41E-22	7.83E-05	0.018353766	3.37E-13	0.110518802	0.005799849	1.54E-22	8.41E-22	0.110518802	9.06E-07	7.99E-32	7.83E-05	0.005799849	9.06E-07	4.52E-12	0.018353766	1.54E-22	7.99E-32	4.52E-12	1.460825856	1.89077805	0.854184266	-0.861581597	-1.460825856	0.429952194	-0.60664159	-2.322407453	-1.89077805	-0.429952194	-1.036593784	-2.752359647	-0.854184266	0.60664159
Gys2	8.738862035	8.47041263	8.583245936	10.23616476	11.01045598	10.8547986	10.3603074	9.704717994	10.20179521	11.00657355	9.571683097	9.538408333	8.581392107	8.547764934	8.37E-41	6.22E-31	1.32E-24	2.68E-08	0.989230701	6.22E-31	0.429504889	1.61E-07	6.76E-26	1.32E-24	0.429504889	1.30E-04	7.44E-21	2.68E-08	1.61E-07	1.30E-04	1.83E-07	0.989230701	6.76E-26	7.44E-21	1.83E-07	3.745756237	3.318806831	1.922763179	-0.108115493	-3.745756237	-0.426949406	-1.822993058	-3.85387173	-3.318806831	0.426949406	-1.396043652	-3.426922324	-1.922763179	1.822993058
Bzw2	8.759228574	9.082351383	9.021352309	7.777000365	7.729626416	7.907965043	7.749472119	8.018922445	7.936578047	7.767901039	7.930905437	8.022585994	9.296487935	8.896191744	1.69E-40	7.13E-21	4.20E-17	5.85E-13	0.918076711	7.13E-21	0.595444289	0.096529896	1.12E-20	4.20E-17	0.595444289	0.471916105	2.86E-17	5.85E-13	0.096529896	0.471916105	1.49E-13	0.918076711	1.12E-20	2.86E-17	1.49E-13	-1.962656589	-1.748816969	-1.530825273	0.204479283	1.962656589	0.21383962	0.431831316	2.167135872	1.748816969	-0.21383962	0.217991696	1.953296252	1.530825273	-0.431831316
Dguok	8.265327614	8.537863782	8.308998202	9.247228581	9.413204197	9.305217905	9.214381463	8.94638666	9.198270131	9.324624379	8.973157641	8.879295677	8.469782005	8.316189919	5.85E-40	5.63E-27	9.58E-23	3.94E-10	0.998563625	5.63E-27	0.612058251	1.26E-04	3.25E-21	9.58E-23	0.612058251	0.005057728	6.81E-18	3.94E-10	1.26E-04	0.005057728	4.50E-08	0.998563625	3.25E-21	6.81E-18	4.50E-08	1.691318625	1.54724363	1.042956518	0.018313388	-1.691318625	-0.144074995	-0.648362107	-1.673005236	-1.54724363	0.144074995	-0.504287112	-1.528930242	-1.042956518	0.648362107
Polh	10.0541323	10.00001529	9.990114567	9.181449317	9.219610627	9.126034341	9.046092172	9.651457613	9.162477905	9.103144395	9.379320649	9.495671731	10.09014185	9.993411987	8.05E-40	2.58E-21	2.11E-24	3.03E-07	0.996947001	2.58E-21	0.724992443	2.16E-04	7.29E-18	2.11E-24	0.724992443	1.64E-05	1.80E-20	3.03E-07	2.16E-04	1.64E-05	2.70E-06	0.996947001	7.29E-18	1.80E-20	2.70E-06	-1.302102322	-1.403744554	-0.730402028	0.019774047	1.302102322	-0.101642233	0.571700294	1.321876369	1.403744554	0.101642233	0.673342526	1.423518601	0.730402028	-0.571700294
Jpt1	7.057180142	6.83246979	6.706990258	6.079215153	5.773332968	5.81103835	5.569827634	5.94321293	5.600294594	5.798128816	5.715519599	5.706854403	7.54468372	7.303411435	1.21E-39	8.58E-10	1.40E-14	1.69E-11	0.096592113	8.58E-10	0.261106385	0.635768759	8.14E-17	1.40E-14	0.261106385	0.426736047	3.19E-22	1.69E-11	0.635768759	0.426736047	2.23E-19	0.096592113	8.14E-17	3.19E-22	2.23E-19	-1.848363591	-2.436171294	-2.062149982	0.854050258	1.848363591	-0.587807703	-0.21378639	2.702413849	2.436171294	0.587807703	0.374021313	3.290221552	2.062149982	0.21378639
Slc16a10	8.935423503	8.93539451	8.522713483	10.82880506	10.26863181	9.610400446	9.759396703	8.861045766	9.666573776	10.76839853	9.143088343	9.104875823	8.864290324	8.714817716	1.70E-39	3.12E-27	3.71E-08	0.151943133	0.990053119	3.12E-27	3.45E-06	1.99E-18	1.39E-22	3.71E-08	3.45E-06	8.18E-04	3.97E-07	0.151943133	1.99E-18	8.18E-04	0.147009923	0.990053119	1.39E-22	3.97E-07	0.147009923	2.978352147	1.546154389	0.481038583	-0.064213376	-2.978352147	-1.432197758	-2.497313564	-3.042565523	-1.546154389	1.432197758	-1.065115807	-1.610367765	-0.481038583	2.497313564
Oaf	9.315000116	9.113063132	9.14278244	10.22498556	10.46375409	9.90028659	10.10637047	9.518477805	9.817722546	10.25863406	9.736365008	9.636126524	8.874533393	8.956287077	2.74E-39	2.62E-24	1.57E-12	5.91E-05	0.204339889	2.62E-24	0.018730502	6.38E-08	1.09E-30	1.57E-12	0.018730502	0.021520721	1.39E-18	5.91E-05	6.38E-08	0.021520721	1.34E-09	0.204339889	1.09E-30	1.39E-18	1.34E-09	1.891534148	1.32650384	0.812959605	-0.539546105	-1.891534148	-0.565030309	-1.078574543	-2.431080253	-1.32650384	0.565030309	-0.513544234	-1.866049944	-0.812959605	1.078574543
Dazap2	9.837223422	9.573874327	9.696268863	8.192211366	8.356574657	8.189197945	8.170190666	8.942937128	8.147625692	8.523710173	8.628175395	9.098482274	9.960782103	9.699519809	5.57E-39	1.06E-18	2.82E-25	2.60E-06	0.956786469	1.06E-18	0.32848815	5.24E-04	1.66E-17	2.82E-25	0.32848815	9.75E-07	3.01E-23	2.60E-06	5.24E-04	9.75E-07	1.58E-06	0.956786469	1.66E-17	3.01E-23	1.58E-06	-2.128791862	-2.519364286	-1.185910649	0.166774517	2.128791862	-0.390572424	0.942881213	2.295566379	2.519364286	0.390572424	1.333453637	2.686138803	1.185910649	-0.942881213
MAP2K6_like	6.598434809	6.390535176	6.485546533	7.274786404	7.606001305	7.845260143	7.818661212	6.965336817	7.715978531	7.187766361	7.039708446	7.005198841	6.403520565	6.316152606	5.97E-39	9.06E-14	5.39E-26	1.82E-05	0.837054061	9.06E-14	0.016124188	0.007693335	1.42E-14	5.39E-26	0.016124188	1.80E-08	4.95E-25	1.82E-05	0.007693335	1.80E-08	7.87E-07	0.837054061	1.42E-14	4.95E-25	7.87E-07	1.780480604	2.455355408	1.100647052	-0.349375216	-1.780480604	0.674874804	-0.679833552	-2.12985582	-2.455355408	-0.674874804	-1.354708356	-2.804730623	-1.100647052	0.679833552
Exosc9	7.909680253	8.007169349	7.838841447	6.911173956	6.779120364	6.929723646	6.955192387	7.478108767	6.980000222	6.848996328	7.371016642	7.463453532	7.692573897	7.611982268	8.84E-39	1.51E-28	1.26E-22	3.58E-06	0.124727876	1.51E-28	0.426536519	6.58E-10	5.00E-14	1.26E-22	0.426536519	2.73E-06	3.62E-10	3.58E-06	6.58E-10	2.73E-06	0.165433716	0.124727876	5.00E-14	3.62E-10	0.165433716	-1.901083898	-1.645351628	-0.745724638	-0.459638878	1.901083898	0.25573227	1.15535926	1.44144502	1.645351628	-0.25573227	0.89962699	1.18571275	0.745724638	-1.15535926
Ppia	9.588202371	9.669534641	9.571498583	8.385496378	8.44600573	8.536277372	8.608100366	9.001732073	8.511106181	8.625881591	9.109524786	9.275825332	9.499493842	9.530418232	1.41E-38	6.40E-26	5.22E-23	1.34E-04	0.919381554	6.40E-26	0.748365703	1.33E-09	1.47E-17	5.22E-23	0.748365703	1.48E-07	2.02E-15	1.34E-04	1.33E-09	1.48E-07	0.013765989	0.919381554	1.47E-17	2.02E-15	0.013765989	-1.789526202	-1.672841227	-0.679494973	-0.165985694	1.789526202	0.116684975	1.110031229	1.623540508	1.672841227	-0.116684975	0.993346254	1.506855533	0.679494973	-1.110031229
Sfpq	11.07454662	11.02824171	10.93786684	10.11350147	9.794794079	9.94117085	9.945388271	10.36009688	10.05052206	9.988737588	10.26352224	10.3921644	10.97121337	10.91931514	1.92E-38	7.91E-24	2.13E-23	3.01E-09	0.94895063	7.91E-24	0.963139579	6.62E-04	1.74E-16	2.13E-23	0.963139579	0.001319703	3.46E-16	3.01E-09	6.62E-04	0.001319703	4.77E-06	0.94895063	1.74E-16	3.46E-16	4.77E-06	-1.600061773	-1.582618624	-0.987527888	-0.125589449	1.600061773	0.017443149	0.612533885	1.474472324	1.582618624	-0.017443149	0.595090736	1.457029175	0.987527888	-0.612533885
Gdi2	10.85793007	10.98160934	10.81044128	10.10118727	10.17292837	9.906744999	9.970002569	10.35728219	10.03832246	10.1621669	10.23100979	10.26940042	10.81195249	10.64191573	3.56E-38	3.15E-19	6.43E-30	4.96E-12	0.469865505	3.15E-19	0.095229496	0.147241954	1.54E-09	6.43E-30	0.095229496	2.83E-04	2.27E-16	4.96E-12	0.147241954	2.83E-04	2.21E-05	0.469865505	1.54E-09	2.27E-16	2.21E-05	-1.096891964	-1.391037755	-0.876128164	-0.258019336	1.096891964	-0.29414579	0.2207638	0.838872628	1.391037755	0.29414579	0.514909591	1.133018418	0.876128164	-0.2207638
Hnrnpd	11.0678721	11.09824898	10.86700468	10.08710762	9.987009527	10.10188662	10.08941695	10.46055388	10.21288259	10.12841097	10.32477593	10.47973545	11.04324844	10.96354432	5.71E-38	3.63E-24	1.18E-20	8.81E-09	0.989230701	3.63E-24	0.67044249	2.48E-04	1.44E-18	1.18E-20	0.67044249	0.005743981	8.12E-16	8.81E-09	2.48E-04	0.005743981	1.08E-06	0.989230701	1.44E-18	8.12E-16	1.08E-06	-1.450406615	-1.329590605	-0.861539617	-0.038677547	1.450406615	0.12081601	0.588866998	1.411729068	1.329590605	-0.12081601	0.468050988	1.290913058	0.861539617	-0.588866998
Mkks	7.136486806	7.363440348	7.402431496	8.283641583	8.362194206	8.447925416	8.432391214	7.849518609	8.424025281	8.433865701	8.168956505	7.952695012	6.983003943	7.195401152	5.93E-38	2.24E-19	1.01E-21	4.49E-09	0.523352449	2.24E-19	0.792710607	0.011335173	4.72E-22	1.01E-21	0.792710607	0.002786675	2.87E-24	4.49E-09	0.011335173	0.002786675	3.67E-12	0.523352449	4.72E-22	2.87E-24	3.67E-12	1.954135325	2.069256338	1.349715178	-0.473236469	-1.954135325	0.115121013	-0.604420147	-2.427371794	-2.069256338	-0.115121013	-0.71954116	-2.542492807	-1.349715178	0.604420147
Cfdp1	8.851699567	8.956870502	8.948881385	9.579797295	9.502008978	9.800480543	9.737611772	9.246525172	9.651127788	9.589920281	9.339448875	9.207000085	8.9665363	9.051663817	6.25E-38	3.81E-19	3.98E-29	1.29E-06	0.910624098	3.81E-19	0.124606684	5.37E-04	2.97E-12	3.98E-29	0.124606684	3.80E-08	2.43E-19	1.29E-06	5.37E-04	3.80E-08	8.99E-04	0.910624098	2.97E-12	2.43E-19	8.99E-04	1.142781624	1.414210468	0.659856053	0.140864863	-1.142781624	0.271428845	-0.482925571	-1.001916761	-1.414210468	-0.271428845	-0.754354416	-1.273345606	-0.659856053	0.482925571
Sh3pxd2a	8.928960833	8.882714646	9.028190605	9.968116289	9.971038909	10.05399699	9.965922632	9.382595781	9.81276069	9.730221195	9.327331799	9.482050884	9.113086518	9.022945569	1.20E-37	7.91E-24	3.59E-26	1.48E-06	0.898988342	7.91E-24	0.815975348	5.01E-06	3.14E-15	3.59E-26	0.815975348	8.36E-07	6.58E-17	1.48E-06	5.01E-06	8.36E-07	0.001317753	0.898988342	3.14E-15	6.58E-17	0.001317753	1.650794928	1.730513361	0.847311391	0.195157832	-1.650794928	0.079718433	-0.803483537	-1.455637096	-1.730513361	-0.079718433	-0.88320197	-1.535355529	-0.847311391	0.803483537
Znf689	7.296177938	7.409189848	7.344658471	8.055824025	8.227236331	8.08938171	8.17352567	7.920675662	8.052601379	8.147713274	8.199181007	7.994162348	6.989608316	7.062698432	2.30E-37	2.49E-16	5.78E-15	4.05E-12	0.050712813	2.49E-16	0.859491781	0.422924919	2.78E-24	5.78E-15	0.859491781	0.66891868	6.61E-23	4.05E-12	0.422924919	0.66891868	2.67E-20	0.050712813	2.78E-24	6.61E-23	2.67E-20	1.497076411	1.428557374	1.314867945	-0.704892848	-1.497076411	-0.068519037	-0.182208467	-2.201969259	-1.428557374	0.068519037	-0.11368943	-2.133450222	-1.314867945	0.182208467
Twistnb	8.701169398	8.861372783	8.810431593	7.73057814	7.813923521	7.908528882	7.767385438	8.38265039	7.77590031	7.888883865	8.130492587	8.306467891	8.971865427	8.799585034	3.18E-37	2.33E-20	3.04E-20	1.15E-05	0.951094129	2.33E-20	0.993499877	1.80E-05	1.77E-19	3.04E-20	0.993499877	3.14E-05	2.05E-19	1.15E-05	1.80E-05	3.14E-05	3.90E-06	0.951094129	1.77E-19	2.05E-19	3.90E-06	-1.599764129	-1.596912403	-0.773875865	0.127246622	1.599764129	0.002851726	0.825888264	1.727010752	1.596912403	-0.002851726	0.823036538	1.724159026	0.773875865	-0.825888264
Atg4d	9.494022099	9.27123378	9.322032119	8.447845725	8.554636229	8.353584231	8.511439634	8.879741214	8.391231989	8.561719127	8.915950165	8.944837227	9.371267089	9.460919963	4.52E-37	1.29E-18	1.77E-23	2.20E-05	0.982951662	1.29E-18	0.501971593	8.11E-05	1.64E-16	1.77E-23	0.501971593	5.80E-07	1.08E-20	2.20E-05	8.11E-05	5.80E-07	3.74E-05	0.982951662	1.64E-16	1.08E-20	3.74E-05	-1.323443898	-1.510800232	-0.661962673	0.05482481	1.323443898	-0.187356334	0.661481225	1.378268709	1.510800232	0.187356334	0.848837559	1.565625042	0.661962673	-0.661481225
Nmnat1	9.414412394	9.411226808	9.368219744	8.762288647	8.624895013	8.581424148	8.489708431	8.958330802	8.665830281	8.73964808	8.964464652	8.957895938	9.397102542	9.4372183	4.74E-37	8.55E-18	1.31E-24	4.37E-07	0.998563625	8.55E-18	0.293275912	0.002872826	6.49E-15	1.31E-24	0.293275912	5.87E-06	1.24E-20	4.37E-07	0.002872826	5.87E-06	4.58E-06	0.998563625	6.49E-15	1.24E-20	4.58E-06	-1.066586634	-1.283790494	-0.641245352	0.008810316	1.066586634	-0.21720386	0.425341283	1.07539695	1.283790494	0.21720386	0.642545143	1.29260081	0.641245352	-0.425341283
ENSSTOG00000031122	6.22947033	6.27591408	6.272781562	7.237897655	7.510544676	8.052582072	7.866873787	7.154555879	7.648465562	7.702684273	7.644996164	7.202690466	5.960039607	5.809894942	6.19E-37	5.23E-15	1.75E-22	1.33E-11	0.112122137	5.23E-15	0.1855947	0.540806336	4.06E-20	1.75E-22	0.1855947	0.020161585	8.25E-27	1.33E-11	0.540806336	0.020161585	5.03E-17	0.112122137	4.06E-20	8.25E-27	5.03E-17	2.533885871	3.113394907	2.282551361	-1.177726223	-2.533885871	0.579509036	-0.25133451	-3.711612093	-3.113394907	-0.579509036	-0.830843546	-4.291121129	-2.282551361	0.25133451
Srsf6	10.56728295	10.38115958	10.28258483	9.340349657	9.164879894	9.346322613	9.370138376	9.729208132	9.398974392	9.452128423	9.702102007	9.818653015	10.47112985	10.35271936	6.62E-37	6.34E-23	8.75E-21	5.95E-08	0.995908439	6.34E-23	0.813061159	1.88E-04	5.85E-18	8.75E-21	0.813061159	0.001626894	2.57E-16	5.95E-08	1.88E-04	0.001626894	3.03E-06	0.995908439	5.85E-18	2.57E-16	3.03E-06	-1.704094082	-1.614756547	-0.978938138	-0.02765782	1.704094082	0.089337536	0.725155944	1.676436262	1.614756547	-0.089337536	0.635818408	1.587098726	0.978938138	-0.725155944
Fem1b	9.344723905	9.448923915	9.325375793	8.507090049	8.347312636	8.400380137	8.451665789	9.056107263	8.421094876	8.469095355	8.913310928	8.809886527	9.181564709	9.194787337	8.39E-37	2.03E-24	4.80E-25	1.82E-05	0.430376141	2.03E-24	0.950502776	1.18E-07	7.62E-13	4.80E-25	0.950502776	1.13E-07	2.72E-13	1.82E-05	1.18E-07	1.13E-07	0.071470404	0.430376141	7.62E-13	2.72E-13	0.071470404	-1.480659769	-1.502928823	-0.640525344	-0.309427615	1.480659769	-0.022269054	0.840134425	1.171232154	1.502928823	0.022269054	0.862403479	1.193501208	0.640525344	-0.840134425
Zbtb40	8.765926823	8.536737522	8.483957677	9.668281216	9.761301817	9.895982497	9.713513013	8.75714177	9.758082553	9.976680622	9.098357305	8.780703146	8.380552519	8.530288686	1.43E-36	1.52E-19	4.10E-19	0.02750859	0.858843387	1.52E-19	0.957235065	7.72E-10	5.78E-20	4.10E-19	0.957235065	4.52E-09	1.40E-19	0.02750859	7.72E-10	4.52E-09	0.002255226	0.858843387	5.78E-20	1.40E-19	0.002255226	2.061330893	2.033118381	0.579960414	-0.297161883	-2.061330893	-0.028212513	-1.48137048	-2.358492776	-2.033118381	0.028212513	-1.453157967	-2.330280263	-0.579960414	1.48137048
Cnpy3	6.10019047	6.360164165	6.246233023	7.38747199	7.667414277	7.122341661	6.924817442	6.66173788	6.881868206	7.340192091	6.738527009	6.693228814	6.045271293	6.077566835	1.43E-36	5.43E-24	2.21E-10	8.29E-05	0.668027569	5.43E-24	0.001689297	8.15E-09	3.66E-24	2.21E-10	0.001689297	0.063752345	2.71E-12	8.29E-05	8.15E-09	0.063752345	8.96E-07	0.668027569	3.66E-24	2.71E-12	8.96E-07	2.43171159	1.579272293	1.05196913	-0.466168942	-2.43171159	-0.852439297	-1.37974246	-2.897880532	-1.579272293	0.852439297	-0.527303163	-2.045441235	-1.05196913	1.37974246
Chp1	10.7672836	10.66230078	10.63435515	9.838501559	9.800726981	9.839642927	9.773796208	10.22224258	9.939195252	9.866919625	10.21569337	10.09902002	10.64407989	10.47137841	1.47E-36	1.28E-24	1.62E-23	2.84E-08	0.648699719	1.28E-24	0.908535964	6.30E-05	3.91E-14	1.62E-23	0.908535964	2.67E-04	2.17E-13	2.84E-08	6.30E-05	2.67E-04	7.92E-04	0.648699719	3.91E-14	2.17E-13	7.92E-04	-1.301759522	-1.267692922	-0.734699572	-0.218550135	1.301759522	0.034066599	0.567059949	1.083209387	1.267692922	-0.034066599	0.53299335	1.049142788	0.734699572	-0.567059949
Ipo5	9.512928794	9.456968019	9.259106883	8.619358427	8.616568544	8.207566297	8.387817254	8.670461267	8.307793498	8.352280412	8.670815717	8.711310419	9.638881785	9.449463044	1.52E-36	6.85E-14	1.20E-22	2.64E-09	0.918076711	6.85E-14	0.109404451	0.299291402	2.40E-14	1.20E-22	0.109404451	0.001716183	3.04E-22	2.64E-09	0.299291402	0.001716183	4.54E-10	0.918076711	2.40E-14	3.04E-22	4.54E-10	-1.359850091	-1.788307697	-1.114408621	0.179726181	1.359850091	-0.428457605	0.245441471	1.539576272	1.788307697	0.428457605	0.673899076	1.968033877	1.114408621	-0.245441471
G22352	5.637531017	5.702476653	5.783917745	7.14074237	7.548483592	7.592953025	7.426430927	6.334090119	7.583829603	7.492673304	6.858938039	6.664334425	5.739612968	6.092433067	3.67E-36	4.46E-24	8.65E-27	1.44E-09	0.625856477	4.46E-24	0.760011474	1.82E-04	1.95E-14	8.65E-27	0.760011474	1.82E-05	2.24E-16	1.44E-09	1.82E-04	1.82E-05	8.76E-05	0.625856477	1.95E-14	2.24E-16	8.76E-05	3.699372446	3.899062771	2.365258961	0.697296295	-3.699372446	0.199690325	-1.334113485	-3.002076151	-3.899062771	-0.199690325	-1.533803811	-3.201766476	-2.365258961	1.334113485
G5841	5.191210951	5.411153485	5.293290581	6.328370373	6.433651055	7.258445708	6.938384744	6.340346105	7.102211608	6.893138598	6.675837133	6.445012224	5.37721485	5.240777016	4.02E-36	3.07E-16	3.66E-26	5.95E-14	0.998563625	3.07E-16	0.043135572	0.729409085	1.30E-12	3.66E-26	0.043135572	0.005732026	2.99E-20	5.95E-14	0.729409085	0.005732026	7.55E-11	0.998563625	1.30E-12	2.99E-20	7.55E-11	3.245653873	4.124633846	3.080405294	0.058867391	-3.245653873	0.878979973	-0.165248579	-3.186786483	-4.124633846	-0.878979973	-1.044228552	-4.065766456	-3.080405294	0.165248579
Hnrnpa2b1	12.29514184	12.16519485	12.08593667	11.29863802	11.29964564	11.35607577	11.31088687	11.68421299	11.37313593	11.39298529	11.47374679	11.60855443	12.07565219	12.01014608	5.05E-36	6.35E-24	4.65E-23	1.03E-10	0.595626495	6.35E-24	0.92884077	0.00398161	3.90E-13	4.65E-23	0.92884077	0.009453565	1.35E-12	1.03E-10	0.00398161	0.009453565	4.44E-05	0.595626495	3.90E-13	1.35E-12	4.44E-05	-1.279171569	-1.252231742	-0.859632175	-0.236174161	1.279171569	0.026939826	0.419539394	1.042997407	1.252231742	-0.026939826	0.392599568	1.016057581	0.859632175	-0.419539394
Ewsr1	10.99109303	10.82772014	10.86522678	10.21874409	10.08661513	10.06245197	10.04477237	10.37052228	10.19163492	10.13472349	10.26606027	10.35780926	11.01519898	10.89685455	5.38E-36	4.44E-18	2.07E-20	9.90E-10	0.973233985	4.44E-18	0.790135074	0.055034924	2.13E-16	2.07E-20	0.790135074	0.017702929	2.24E-18	9.90E-10	0.055034924	0.017702929	3.00E-09	0.973233985	2.13E-16	2.24E-18	3.00E-09	-1.127665084	-1.202427205	-0.828856848	0.06872649	1.127665084	-0.074762121	0.298808237	1.196391574	1.202427205	0.074762121	0.373570357	1.271153695	0.828856848	-0.298808237
Rpl34	9.531587892	9.718908428	9.485626062	8.396097123	8.278639929	8.505862446	8.514566388	9.147855486	8.447824647	8.440854861	8.736403551	8.889668497	9.758582524	9.570684476	6.15E-36	1.65E-22	3.64E-18	4.13E-06	0.97282682	1.65E-22	0.550984648	6.67E-06	2.83E-20	3.64E-18	0.550984648	8.54E-04	1.50E-16	4.13E-06	6.67E-06	8.54E-04	4.51E-06	0.97282682	2.83E-20	1.50E-16	4.51E-06	-1.949219562	-1.727011407	-0.956611071	0.106336188	1.949219562	0.222208154	0.992608491	2.05555575	1.727011407	-0.222208154	0.770400336	1.833347596	0.956611071	-0.992608491
Tnfsf4	7.5006837	7.460082185	7.55693601	8.425062579	8.927300328	9.070266366	8.845757731	8.389385067	8.803501579	8.841613454	8.541407075	8.510738201	7.738550267	7.533275426	7.66E-36	1.39E-22	1.76E-27	4.17E-14	0.913196184	1.39E-22	0.552757609	0.104209942	1.01E-14	1.76E-27	0.552757609	0.010051931	2.82E-18	4.17E-14	0.104209942	0.010051931	7.42E-09	0.913196184	1.01E-14	2.82E-18	7.42E-09	2.311596151	2.553617554	1.864002286	0.260005685	-2.311596151	0.242021403	-0.447593865	-2.051590466	-2.553617554	-0.242021403	-0.689615268	-2.29361187	-1.864002286	0.447593865
G7271	9.381907617	9.426077962	9.350368167	10.11573453	10.35931289	11.00399377	10.62806248	10.40201529	10.71402693	10.52825637	10.70107102	10.08183861	8.852088847	8.686501716	8.04E-36	2.60E-10	3.45E-19	1.11E-10	0.001130623	2.60E-10	0.062549313	0.794782357	5.04E-23	3.45E-19	0.062549313	0.084595948	2.46E-34	1.11E-10	0.794782357	0.084595948	4.35E-24	0.001130623	5.04E-23	2.46E-34	4.35E-24	1.684315417	2.351417416	1.787032651	-1.294458785	-1.684315417	0.667101999	0.102717234	-2.978774202	-2.351417416	-0.667101999	-0.564384765	-3.645876201	-1.787032651	-0.102717234
Atf5	11.65869836	11.95451927	11.88324222	10.06825021	9.936038075	10.2655017	10.64444356	11.49550225	10.76406736	10.22975623	11.66881084	11.68869219	11.57764679	11.59913966	1.80E-35	1.15E-30	1.22E-14	0.418162534	0.737066022	1.15E-30	0.002165726	6.29E-24	1.23E-18	1.22E-14	0.002165726	1.12E-09	6.67E-08	0.418162534	6.29E-24	1.12E-09	0.739398156	0.737066022	1.23E-18	6.67E-08	0.739398156	-2.867108517	-1.923168066	-0.258219269	-0.391486083	2.867108517	0.943940451	2.608889248	2.475622434	1.923168066	-0.943940451	1.664948797	1.531681983	0.258219269	-2.608889248
Zscan2	7.221384802	7.397275889	7.524240518	8.970058502	8.90395909	9.760508432	9.360373366	8.222248726	9.422288092	9.652761206	8.610830589	8.088690894	7.342221688	7.294307564	1.93E-35	6.98E-21	2.02E-26	5.66E-07	0.973654437	6.98E-21	0.471108727	2.17E-04	2.72E-18	2.02E-26	0.471108727	1.36E-06	7.45E-23	5.66E-07	2.17E-04	1.36E-06	1.15E-06	0.973654437	2.72E-18	7.45E-23	1.15E-06	3.335376165	3.765159998	1.905772599	-0.185220121	-3.335376165	0.429783833	-1.429603566	-3.520596286	-3.765159998	-0.429783833	-1.859387399	-3.950380119	-1.905772599	1.429603566
Chfr	9.199909443	9.101575523	9.198355637	8.501307133	8.613064721	8.261479171	8.352181012	8.759177104	8.412845143	8.561196521	8.706893259	8.824813301	9.290099423	9.25511084	3.00E-35	7.89E-13	1.79E-23	8.33E-06	0.902437185	7.89E-13	0.035383585	0.027912601	7.58E-14	1.79E-23	0.035383585	1.19E-06	9.26E-24	8.33E-06	0.027912601	1.19E-06	5.55E-07	0.902437185	7.58E-14	9.26E-24	5.55E-07	-0.92669234	-1.312295119	-0.59239597	0.140162601	0.92669234	-0.385602779	0.33429637	1.066854941	1.312295119	0.385602779	0.719899149	1.45245772	0.59239597	-0.33429637
Dusp6	7.440737074	7.322158065	7.809045678	9.219398763	8.886352564	9.608526266	9.257188995	8.544333263	9.407602605	8.956735232	8.726835624	8.649150145	7.827989702	7.5408218	4.14E-35	2.41E-20	5.81E-30	1.16E-11	0.923711902	2.41E-20	0.143553444	0.070098391	2.37E-13	5.81E-30	0.143553444	1.64E-04	2.65E-20	1.16E-11	0.070098391	1.64E-04	2.30E-07	0.923711902	2.37E-13	2.65E-20	2.30E-07	2.746924743	3.350698741	2.121735074	0.299175687	-2.746924743	0.603773997	-0.625189669	-2.447749057	-3.350698741	-0.603773997	-1.228963667	-3.051523054	-2.121735074	0.625189669
Rbp5	8.067998643	8.183749079	8.098304985	9.086006883	9.605810043	8.926348897	8.917509339	8.810556938	9.050788267	9.479180468	9.064679931	8.96661032	7.834983393	7.99448886	4.95E-35	4.46E-24	4.15E-12	8.61E-11	0.622281292	4.46E-24	0.014420185	0.003352839	6.88E-26	4.15E-12	0.014420185	0.926636532	9.67E-15	8.61E-11	0.003352839	0.926636532	1.58E-13	0.622281292	6.88E-26	9.67E-15	1.58E-13	2.248814424	1.559868426	1.523664558	-0.419681949	-2.248814424	-0.688945998	-0.725149866	-2.668496372	-1.559868426	0.688945998	-0.036203868	-1.979550374	-1.523664558	0.725149866
Ppat	8.452742117	8.564171941	8.352968754	7.256220549	7.601074488	7.217415926	7.21160958	7.62415746	7.245319628	7.377071789	7.430267898	7.699556317	8.470682161	8.397555533	5.64E-35	1.09E-15	8.90E-23	6.58E-11	0.989230701	1.09E-15	0.217806561	0.295187437	4.11E-12	8.90E-23	0.217806561	0.006235076	7.41E-18	6.58E-11	0.295187437	0.006235076	2.33E-08	0.989230701	4.11E-12	7.41E-18	2.33E-08	-1.674137339	-2.090459916	-1.386092827	-0.06049031	1.674137339	-0.416322577	0.288044512	1.613647029	2.090459916	0.416322577	0.70436709	2.029969606	1.386092827	-0.288044512
Ran	8.792662572	8.408490559	8.393921606	7.112501528	6.979566062	6.939648632	7.024530642	7.640146632	7.043207943	7.24072014	7.399533835	7.731272565	8.29144327	8.539544633	6.85E-35	6.34E-20	3.97E-23	3.30E-08	0.945690804	6.34E-20	0.67567538	0.002253565	9.19E-14	3.97E-23	0.67567538	1.74E-04	2.86E-16	3.30E-08	0.002253565	1.74E-04	3.09E-05	0.945690804	9.19E-14	2.86E-16	3.09E-05	-2.403550881	-2.632247328	-1.476104629	-0.211574242	2.403550881	-0.228696447	0.927446252	2.191976639	2.632247328	0.228696447	1.156142699	2.420673086	1.476104629	-0.927446252
Hsf2	9.667123814	9.882112047	9.651897534	8.901066889	8.91422943	8.933282892	8.894902456	9.106500151	9.027134464	9.120971988	8.867065661	8.938670661	10.20904366	10.04117613	9.51E-35	1.23E-10	1.63E-11	1.80E-10	0.089169178	1.23E-10	0.904345018	0.931692808	4.43E-18	1.63E-11	0.904345018	0.942580398	3.87E-19	1.80E-10	0.931692808	0.942580398	3.57E-18	0.089169178	4.43E-18	3.87E-19	3.57E-18	-1.156816079	-1.207066259	-1.183069701	0.562661143	1.156816079	-0.050250181	-0.026253623	1.719477221	1.207066259	0.050250181	0.023996558	1.769727402	1.183069701	0.026253623
Oat	7.894003018	6.913939134	6.752209638	9.009045952	9.278536738	6.419708011	6.612540495	6.56557636	6.315510247	9.096161096	6.368553513	6.447502414	6.95055021	6.529149893	1.70E-34	5.43E-10	7.45E-04	0.001681073	0.406059526	5.43E-10	3.22E-20	9.23E-21	4.99E-14	7.45E-04	3.22E-20	0.973912248	0.33797255	0.001681073	9.23E-21	0.973912248	0.41772219	0.406059526	4.99E-14	0.33797255	0.41772219	2.779158769	-1.607897542	-1.579654316	-1.039504087	-2.779158769	-4.38705631	-4.358813084	-3.818662856	1.607897542	4.38705631	0.028243226	0.568393455	1.579654316	4.358813084
Tspan13	8.528306448	8.781424423	8.718311725	7.700211027	7.386478464	7.684771936	7.445536811	7.939206178	7.715020409	7.410217954	7.825442132	7.942579194	8.792998302	8.813674743	1.80E-34	6.19E-20	5.79E-16	2.57E-08	0.947550222	6.19E-20	0.556924946	0.002582069	3.56E-19	5.79E-16	0.556924946	0.056616302	1.24E-15	2.57E-08	0.002582069	0.056616302	1.11E-08	0.947550222	3.56E-19	1.24E-15	1.11E-08	-1.960826872	-1.722329481	-1.212596353	0.16602157	1.960826872	0.23849739	0.748230518	2.126848442	1.722329481	-0.23849739	0.509733128	1.888351051	1.212596353	-0.748230518
Rpp38	6.770045189	6.781523239	6.906438862	7.300815766	7.402434183	7.566163611	7.414514946	7.426178128	7.649022666	7.296777846	7.642467253	7.60369013	6.265524937	6.376665627	1.86E-34	4.37E-07	3.24E-12	1.02E-11	4.64E-04	4.37E-07	0.210780458	0.110553462	4.78E-18	3.24E-12	0.210780458	0.983465265	2.27E-24	1.02E-11	0.110553462	0.983465265	3.14E-24	4.64E-04	4.78E-18	2.27E-24	3.14E-24	1.051349376	1.414608293	1.421958918	-1.196848217	-1.051349376	0.363258918	0.370609542	-2.248197593	-1.414608293	-0.363258918	0.007350624	-2.61145651	-1.421958918	-0.370609542
Mcm9	9.438120992	9.54419561	9.574301048	8.710695943	8.714004238	8.88562932	8.848900715	9.107858229	8.839248802	8.663326183	8.867704589	9.070517297	9.648198865	9.605508683	6.06E-34	4.13E-21	1.45E-13	1.25E-07	0.909306302	4.13E-21	0.167405	3.89E-04	3.37E-21	1.45E-13	0.167405	0.132031156	2.80E-14	1.25E-07	3.89E-04	0.132031156	1.27E-08	0.909306302	3.37E-21	2.80E-14	1.27E-08	-1.296542373	-1.00981211	-0.74418996	0.142730211	1.296542373	0.286730263	0.552352413	1.439272584	1.00981211	-0.286730263	0.26562215	1.152542321	0.74418996	-0.552352413
Cbx2	7.267913461	7.320949125	7.254798214	5.787214722	5.625389065	5.902402785	6.067798952	6.267689939	6.071216629	5.930143736	6.339196061	6.593180059	6.802371622	6.820696978	9.96E-34	6.27E-26	4.81E-18	1.20E-08	0.067104459	6.27E-26	0.124606684	1.76E-06	5.78E-12	4.81E-18	0.124606684	0.010638333	8.17E-07	1.20E-08	1.76E-06	0.010638333	0.03883289	0.067104459	5.78E-12	8.17E-07	0.03883289	-2.999780755	-2.314259982	-1.476055489	-0.814053263	2.999780755	0.685520774	1.523725266	2.185727492	2.314259982	-0.685520774	0.838204493	1.500206719	1.476055489	-1.523725266
Hmgb3	7.3743517	7.423950506	7.33384169	5.241808036	5.295638424	5.000754349	5.092716269	6.321526209	5.381111617	5.222676175	5.548593598	5.821335125	7.279389478	7.007018994	1.39E-33	1.36E-19	6.53E-21	6.25E-08	0.934576089	1.36E-19	0.793971636	5.69E-04	6.71E-14	6.53E-21	0.793971636	1.32E-04	3.74E-15	6.25E-08	5.69E-04	1.32E-04	5.81E-05	0.934576089	6.71E-14	3.74E-15	5.81E-05	-4.20971063	-4.505621363	-2.375762897	-0.366833761	4.20971063	-0.295910733	1.833947732	3.842876869	4.505621363	0.295910733	2.129858466	4.138787602	2.375762897	-1.833947732
Pde4b	7.958005297	8.221959353	8.177924456	9.900049502	9.393660854	8.720367679	8.93830584	8.491783786	8.655603527	9.454067197	8.421150448	8.47693246	8.218680751	8.175362155	1.59E-33	6.98E-26	5.24E-07	0.012297169	0.977295128	6.98E-26	1.24E-06	1.34E-13	5.27E-19	5.24E-07	1.24E-06	0.064489431	6.27E-05	0.012297169	1.34E-13	0.064489431	0.075878467	0.977295128	5.27E-19	6.27E-05	0.075878467	2.492872097	1.222625382	0.678968322	0.116502658	-2.492872097	-1.270246714	-1.813903775	-2.376369439	-1.222625382	1.270246714	-0.543657061	-1.106122725	-0.678968322	1.813903775
G8262	8.317783398	8.148320119	8.021736023	7.39720299	7.100398246	7.155315277	7.210554721	7.418776431	7.241220844	7.385303837	7.276678713	7.391708576	8.675713548	8.440969701	1.84E-33	7.17E-11	3.55E-13	5.66E-09	0.205255557	7.17E-11	0.705255742	0.70049971	5.93E-17	3.55E-13	0.705255742	0.336751794	1.54E-19	5.66E-09	0.70049971	0.336751794	6.50E-15	0.205255557	5.93E-17	1.54E-19	6.50E-15	-1.450243646	-1.626326366	-1.324369603	0.584173691	1.450243646	-0.17608272	0.125874043	2.034417337	1.626326366	0.17608272	0.301956763	2.210500057	1.324369603	-0.125874043
Tra2a	10.36350368	10.27011596	10.15671232	9.388929274	9.606347883	9.311276019	9.179501071	9.560652832	9.223269044	9.560784244	9.428831967	9.431319639	10.24670926	10.03353533	2.17E-33	9.15E-13	3.33E-25	3.94E-14	0.824282557	9.15E-13	0.014305	0.663828164	3.21E-07	3.33E-25	0.014305	0.034844456	9.18E-16	3.94E-14	0.663828164	0.034844456	3.68E-08	0.824282557	3.21E-07	9.18E-16	3.68E-08	-1.101789594	-1.601129876	-1.198528887	-0.207165085	1.101789594	-0.499340283	-0.096739293	0.894624509	1.601129876	0.499340283	0.40260099	1.393964791	1.198528887	0.096739293
Dzip3	6.677174048	7.118366224	7.090140485	7.848873867	8.141006279	8.484447733	8.261747878	7.658793032	8.309701054	8.001519783	7.573457545	7.654269315	6.785816165	6.928645317	2.19E-33	1.60E-14	1.79E-23	1.23E-06	0.916266704	1.60E-14	0.107625059	0.022837023	1.55E-14	1.79E-23	0.107625059	9.46E-06	3.29E-22	1.23E-06	0.022837023	9.46E-06	2.23E-07	0.916266704	1.55E-14	3.29E-22	2.23E-07	1.969715867	2.519395849	1.323061145	-0.280500748	-1.969715867	0.549679982	-0.646654722	-2.250216615	-2.519395849	-0.549679982	-1.196334704	-2.799896597	-1.323061145	0.646654722
G20495	7.056624487	6.97855736	7.218868408	7.444517975	7.879812511	8.490679676	8.637658335	8.048832181	8.426078295	7.865656596	8.49674096	8.3359321	6.929492433	6.861700201	2.70E-33	2.01E-06	1.87E-21	2.14E-15	0.723760523	2.01E-06	4.54E-05	0.0026873	2.29E-08	1.87E-21	4.54E-05	0.342500026	2.15E-22	2.14E-15	0.0026873	0.342500026	3.16E-17	0.723760523	2.29E-08	2.15E-22	3.16E-17	1.345300315	2.592618279	2.251606406	-0.464900028	-1.345300315	1.247317964	0.90630609	-1.810200343	-2.592618279	-1.247317964	-0.341011874	-3.057518307	-2.251606406	-0.90630609
Mccc2	10.18519694	10.12034537	9.985370115	9.057658163	9.23735723	9.217925682	9.233024183	9.552275063	9.291135891	9.304180927	9.619873641	9.656119081	10.31805225	10.10305142	6.37E-33	1.14E-18	6.21E-17	1.88E-05	0.921141873	1.14E-18	0.826673663	1.11E-04	1.67E-18	6.21E-17	0.826673663	9.33E-04	6.43E-17	1.88E-05	1.11E-04	9.33E-04	2.68E-06	0.921141873	1.67E-18	6.43E-17	2.68E-06	-1.389354941	-1.313285331	-0.710003839	0.152756902	1.389354941	0.07606961	0.679351102	1.542111843	1.313285331	-0.07606961	0.603281492	1.466042233	0.710003839	-0.679351102
G5834	7.506859718	7.050827417	7.332663504	8.246238903	8.19301185	8.399008549	8.795475617	8.763993872	8.50507838	8.428333687	8.687994971	8.714805069	7.117656517	6.819343729	6.47E-33	8.94E-11	2.57E-16	8.43E-18	0.246265512	8.94E-11	0.287880707	0.041453215	7.91E-16	2.57E-16	0.287880707	0.625562345	1.82E-21	8.43E-18	0.041453215	0.625562345	1.18E-23	0.246265512	7.91E-16	1.82E-21	1.18E-23	1.864820121	2.322651337	2.524175505	-0.818732677	-1.864820121	0.457831216	0.659355384	-2.683552798	-2.322651337	-0.457831216	0.201524168	-3.141384014	-2.524175505	-0.659355384
Bad	5.439065223	5.376433099	5.493564623	7.534962399	7.445228534	7.067138732	7.330306324	5.921109192	7.208741795	7.492132634	6.875983323	6.661458537	5.3691331	5.439946823	8.52E-33	9.34E-24	1.71E-19	7.73E-10	0.989230701	9.34E-24	0.521580652	3.58E-04	3.09E-19	1.71E-19	0.521580652	0.017697047	5.81E-16	7.73E-10	3.58E-04	0.017697047	1.99E-08	0.989230701	3.09E-19	5.81E-16	1.99E-08	4.480802549	4.040883958	2.926907505	-0.133657556	-4.480802549	-0.43991859	-1.553895044	-4.614460104	-4.040883958	0.43991859	-1.113976453	-4.174541514	-2.926907505	1.553895044
Pgk1	9.093857588	9.196520635	9.224221579	8.376869082	8.201260572	8.000525212	8.166254815	8.345028951	8.090207633	8.429504303	8.599095192	8.523627115	9.270861813	9.20305585	1.11E-32	4.65E-13	3.43E-22	2.58E-08	0.979988349	4.65E-13	0.079440985	0.242224683	6.06E-12	3.43E-22	0.079440985	6.08E-04	9.10E-20	2.58E-08	0.242224683	6.08E-04	8.00E-08	0.979988349	6.06E-12	9.10E-20	8.00E-08	-1.303532831	-1.761233223	-1.033719507	0.077005246	1.303532831	-0.457700391	0.269813324	1.380538077	1.761233223	0.457700391	0.727513716	1.838238468	1.033719507	-0.269813324
Gys1	6.807021225	6.959398102	6.831514402	8.079770442	8.071437851	7.756422944	7.940923546	7.352340729	7.78968873	8.020120562	7.760238607	7.48482245	6.770414261	6.905191893	1.84E-32	5.25E-23	2.25E-16	1.10E-08	0.989230701	5.25E-23	0.278908805	3.29E-04	2.86E-19	2.25E-16	0.278908805	0.063345506	5.56E-14	1.10E-08	3.29E-04	0.063345506	1.03E-07	0.989230701	2.86E-19	5.56E-14	1.03E-07	2.247164446	1.886290614	1.389785145	-0.0724439	-2.247164446	-0.360873831	-0.8573793	-2.319608345	-1.886290614	0.360873831	-0.496505469	-1.958734514	-1.389785145	0.8573793
Vnn1	7.516224557	7.778518894	7.712270591	8.850583962	9.472402998	8.663315338	8.854667851	8.267651639	8.665938289	9.088157098	8.224841362	8.334488269	7.831102799	7.77748724	2.26E-32	2.03E-26	4.37E-15	8.54E-06	0.928064902	2.03E-26	0.036792707	3.60E-08	8.49E-18	4.37E-15	0.036792707	0.007579669	1.08E-09	8.54E-06	3.60E-08	0.007579669	0.002100752	0.928064902	8.49E-18	1.08E-09	0.002100752	2.621492112	1.952982211	1.190019369	0.244002212	-2.621492112	-0.668509901	-1.431472742	-2.377489899	-1.952982211	0.668509901	-0.762962841	-1.708979998	-1.190019369	1.431472742
Ogdh	10.16319565	10.02231923	10.07001333	11.32285409	11.3928035	10.98996956	10.99478414	10.46254544	10.90632332	11.15160888	10.85544245	10.93125991	10.01598087	10.00379094	3.09E-32	7.91E-24	4.33E-14	1.43E-08	0.94923362	7.91E-24	0.072428216	2.93E-04	5.35E-22	4.33E-14	0.072428216	0.237613375	1.20E-13	1.43E-08	2.93E-04	0.237613375	8.84E-09	0.94923362	5.35E-22	1.20E-13	8.84E-09	2.023328259	1.527547609	1.212669413	-0.162608359	-2.023328259	-0.49578065	-0.810658846	-2.185936618	-1.527547609	0.49578065	-0.314878196	-1.690155968	-1.212669413	0.810658846
Cnot7	9.617487478	9.662553936	9.491703197	8.662238956	8.55966376	8.636497551	8.68405377	9.146578826	8.700448248	8.678656175	8.857506116	9.088964807	9.52045278	9.470580355	3.14E-32	1.10E-21	1.06E-19	5.22E-07	0.907025467	1.10E-21	0.820271323	9.18E-05	3.91E-14	1.06E-19	0.820271323	8.49E-04	1.03E-12	5.22E-07	9.18E-05	8.49E-04	5.57E-04	0.907025467	3.91E-14	1.03E-12	5.57E-04	-1.512145973	-1.432418395	-0.819338651	-0.170256536	1.512145973	0.079727578	0.692807323	1.341889437	1.432418395	-0.079727578	0.613079744	1.262161859	0.819338651	-0.692807323
Kat7	9.588836136	9.570471739	9.483280162	8.694643481	8.746207402	8.736688846	8.788789081	9.024420067	8.798429627	8.715762503	9.121600123	9.197238961	9.593151596	9.398995031	5.27E-32	1.48E-21	1.21E-18	8.74E-06	0.952141757	1.48E-21	0.723501678	7.55E-06	3.14E-15	1.21E-18	0.723501678	2.63E-04	4.82E-13	8.74E-06	7.55E-06	2.63E-04	0.001074523	0.952141757	3.14E-15	4.82E-13	0.001074523	-1.296347788	-1.194716928	-0.624215022	-0.097228271	1.296347788	0.10163086	0.672132766	1.199119517	1.194716928	-0.10163086	0.570501905	1.097488657	0.624215022	-0.672132766
Agpat1	5.844264077	5.899626477	5.928649776	7.250639816	7.125935816	7.132813702	7.234635769	6.39937179	7.155657386	7.29746104	6.992772295	6.597743408	5.828260181	5.701021485	7.50E-32	2.84E-19	2.95E-18	2.21E-08	0.908144898	2.84E-19	0.897085817	0.003537117	3.68E-18	2.95E-18	0.897085817	0.010824939	2.37E-17	2.21E-08	0.003537117	0.010824939	6.10E-09	0.908144898	3.68E-18	2.37E-17	6.10E-09	2.796529768	2.715486405	1.861288167	-0.388636319	-2.796529768	-0.081043363	-0.935241601	-3.185166087	-2.715486405	0.081043363	-0.854198239	-3.104122724	-1.861288167	0.935241601
Rnf6	8.978423946	8.961735254	9.020324167	8.204845791	8.206093993	8.306330086	8.112811357	8.739955996	8.294098197	8.191990523	8.561308051	8.697605398	9.010696596	9.001763062	8.48E-32	1.23E-19	1.19E-17	0.001714957	0.998563625	1.23E-19	0.81348285	9.72E-08	1.80E-16	1.19E-17	0.81348285	2.67E-06	8.19E-15	0.001714957	9.72E-08	2.67E-06	0.004663886	0.998563625	1.80E-16	8.19E-15	0.004663886	-1.25820248	-1.184398523	-0.453430169	0.007736409	1.25820248	0.073803957	0.804772311	1.265938889	1.184398523	-0.073803957	0.730968354	1.192134932	0.453430169	-0.804772311
Nipa2	9.71116459	9.613123008	9.527766958	8.920615523	8.903354767	8.766390535	8.81958447	9.275024492	8.820611174	8.856589116	9.048424532	9.213290756	9.759115228	9.637779682	8.84E-32	2.11E-15	1.39E-19	1.39E-05	0.954053639	2.11E-15	0.543113992	0.002842116	7.34E-15	1.39E-19	0.543113992	7.19E-05	1.49E-18	1.39E-05	0.002842116	7.19E-05	5.58E-06	0.954053639	7.34E-15	1.49E-18	5.58E-06	-1.118258957	-1.278059928	-0.637453503	0.100624583	1.118258957	-0.15980097	0.480805455	1.218883541	1.278059928	0.15980097	0.640606425	1.378684511	0.637453503	-0.480805455
Fam13a	9.209253741	9.267584738	9.443963031	10.55594402	10.84410819	10.78482198	10.28543771	9.851545909	10.35531489	10.80305846	9.552449213	9.505010794	9.3570652	9.483395066	1.73E-31	4.20E-22	2.81E-16	0.02015936	0.954053639	4.20E-22	0.365657458	3.25E-11	2.62E-15	2.81E-16	0.365657458	5.76E-07	4.60E-11	0.02015936	3.25E-11	5.76E-07	0.155396103	0.954053639	2.62E-15	4.60E-11	0.155396103	2.390995492	2.028745966	0.659168867	0.18219384	-2.390995492	-0.362249525	-1.731826624	-2.208801652	-2.028745966	0.362249525	-1.369577099	-1.846552127	-0.659168867	1.731826624
Psmc1	9.690123308	9.409140754	9.547252168	8.655428997	8.715000243	8.610150707	8.588062251	9.061307143	8.539371403	8.619331872	8.733323703	8.96674143	9.66923329	9.643909218	1.76E-31	3.42E-15	1.77E-18	2.56E-07	0.951632292	3.42E-15	0.652033288	0.032178176	1.04E-14	1.77E-18	0.652033288	0.003845917	1.33E-17	2.56E-07	0.032178176	0.003845917	1.32E-07	0.951632292	1.04E-14	1.33E-17	1.32E-07	-1.38980973	-1.547556302	-0.943241798	0.131080472	1.38980973	-0.157746572	0.446567932	1.520890202	1.547556302	0.157746572	0.604314505	1.678636774	0.943241798	-0.446567932
Eif3f	9.20385461	9.28481082	9.161293368	8.485549673	8.433029008	8.388895484	8.378213762	8.880013779	8.369060313	8.413000994	8.573751535	8.665442714	9.279201038	9.270618377	2.54E-31	5.19E-16	7.44E-19	9.40E-07	0.977501789	5.19E-16	0.707046148	0.008323351	1.29E-14	7.44E-19	0.707046148	0.0010039	4.54E-17	9.40E-07	0.008323351	0.0010039	1.60E-06	0.977501789	1.29E-14	4.54E-17	1.60E-06	-1.211857267	-1.32914646	-0.753241521	0.067877711	1.211857267	-0.117289193	0.458615746	1.279734978	1.32914646	0.117289193	0.575904939	1.397024171	0.753241521	-0.458615746
Wdr3	9.891875708	9.851758965	9.561352977	8.681633791	8.551341352	8.611594166	8.541321313	9.201427327	8.628604888	8.594630646	8.891814447	8.937368547	10.00352618	9.615248557	3.62E-31	1.12E-17	3.21E-18	4.28E-07	0.989230701	1.12E-17	0.959128856	0.004261979	4.25E-15	3.21E-18	0.959128856	0.003845917	1.51E-15	4.28E-07	0.004261979	0.003845917	2.58E-06	0.989230701	4.25E-15	1.51E-15	2.58E-06	-1.843216367	-1.870067673	-1.135837067	0.049033588	1.843216367	-0.026851306	0.7073793	1.892249955	1.870067673	0.026851306	0.734230606	1.919101261	1.135837067	-0.7073793
Nifk	9.471508098	9.48359698	9.298424547	8.559435861	8.694904419	8.533139482	8.582770278	8.871384657	8.594798509	8.680847674	8.897978304	8.965448868	9.483098403	9.300331538	4.82E-31	5.90E-17	1.31E-20	3.00E-07	0.979988349	5.90E-17	0.622007959	0.007695062	1.28E-12	1.31E-20	0.622007959	4.73E-04	1.75E-15	3.00E-07	0.007695062	4.73E-04	3.10E-05	0.979988349	1.28E-12	1.75E-15	3.10E-05	-1.195033263	-1.333467451	-0.752746976	-0.061539824	1.195033263	-0.138434188	0.442286287	1.133493439	1.333467451	0.138434188	0.580720476	1.271927627	0.752746976	-0.442286287
G6503	8.329448251	8.190803173	8.345383111	6.632701853	6.803803865	7.168886603	7.428931306	8.319431838	7.30682002	7.075593329	7.979633406	8.271997853	8.352689346	8.335259866	5.00E-31	4.31E-23	1.95E-10	0.814620632	0.989230701	4.31E-23	0.003223504	2.10E-20	5.01E-20	1.95E-10	0.003223504	3.94E-08	3.37E-09	0.814620632	2.10E-20	3.94E-08	0.709656483	0.989230701	5.01E-20	3.37E-09	0.709656483	-2.646978009	-1.634800702	-0.084332956	0.059957566	2.646978009	1.012177308	2.562645053	2.706935575	1.634800702	-1.012177308	1.550467745	1.694758267	0.084332956	-2.562645053
LOC106145427	6.134235115	6.179631515	6.025726721	6.834408418	6.991220418	7.576642589	7.48156876	6.630029541	7.437934121	7.251256641	6.944839586	6.596445512	5.930072905	6.100208199	5.71E-31	9.22E-12	3.11E-22	4.40E-06	0.946998708	9.22E-12	0.026110875	0.079055377	1.98E-11	3.11E-22	0.026110875	5.52E-06	4.07E-20	4.40E-06	0.079055377	5.52E-06	2.05E-06	0.946998708	1.98E-11	4.07E-20	2.05E-06	1.973750034	2.736174367	1.412464019	-0.261852473	-1.973750034	0.762424333	-0.561286015	-2.235602507	-2.736174367	-0.762424333	-1.323710348	-2.99802684	-1.412464019	0.561286015
Nasp	9.022417034	9.041802079	8.92442717	8.122756632	8.119707692	8.040496333	8.082771144	8.24461935	8.199242399	8.256562217	8.341876309	8.442306344	9.191639921	8.974952155	7.52E-31	7.77E-15	7.09E-17	6.82E-09	0.954053639	7.77E-15	0.79480788	0.139649202	2.22E-14	7.09E-17	0.79480788	0.054826404	3.67E-16	6.82E-09	0.139649202	0.054826404	5.07E-09	0.954053639	2.22E-14	3.67E-16	5.07E-09	-1.312199205	-1.409570303	-1.001532717	0.117688822	1.312199205	-0.097371098	0.310666488	1.429888027	1.409570303	0.097371098	0.408037586	1.527259125	1.001532717	-0.310666488
Dusp16	9.375803502	9.443546655	9.385400368	10.03509222	10.15534168	9.943192062	9.827350527	9.439779145	9.876795228	10.08633306	9.603014453	9.373792408	9.460721363	9.367324875	8.73E-31	1.24E-20	2.61E-11	0.22931199	0.998563625	1.24E-20	0.057504256	4.83E-14	1.49E-16	2.61E-11	0.057504256	2.32E-06	3.59E-09	0.22931199	4.83E-14	2.32E-06	0.294480632	0.998563625	1.49E-16	3.59E-09	0.294480632	1.19514859	0.866339872	0.191787734	0.001476775	-1.19514859	-0.328808717	-1.003360855	-1.193671815	-0.866339872	0.328808717	-0.674552138	-0.864863097	-0.191787734	1.003360855
Srsf11	11.13774495	11.13131633	11.02662754	10.33102715	10.34818562	10.28730263	10.23124417	10.62297233	10.28025539	10.33081354	10.43492992	10.55979348	11.23394614	10.93044583	8.73E-31	1.82E-16	6.95E-20	2.21E-08	0.989230701	1.82E-16	0.657562791	0.045366173	1.23E-12	6.95E-20	0.657562791	0.006202094	2.65E-15	2.21E-08	0.045366173	0.006202094	1.97E-06	0.989230701	1.23E-12	2.65E-15	1.97E-06	-1.14221808	-1.262579105	-0.812949414	-0.033586564	1.14221808	-0.120361025	0.329268666	1.108631516	1.262579105	0.120361025	0.449629691	1.228992541	0.812949414	-0.329268666
ENSSTOG00000034836	5.920585148	6.019710986	6.113264119	7.170442205	7.590880221	6.843771159	6.958677095	6.286067391	7.012282083	7.131886626	6.576966135	6.229172307	5.522153054	5.717834344	9.84E-31	9.46E-17	7.01E-10	0.015702849	0.089169178	9.46E-17	0.125187076	7.58E-08	4.75E-22	7.01E-10	0.125187076	0.001809052	1.86E-15	0.015702849	7.58E-08	0.001809052	1.15E-06	0.089169178	4.75E-22	1.86E-15	1.15E-06	2.548485872	1.921548715	0.857923332	-1.161363768	-2.548485872	-0.626937157	-1.69056254	-3.709849639	-1.921548715	0.626937157	-1.063625383	-3.082912482	-0.857923332	1.69056254
Aip	5.923318216	5.8845568	5.66211981	7.20888104	7.686291764	6.843830297	6.968459045	6.058756449	6.580104084	7.22061329	6.329941842	6.196722396	5.833005013	5.83056361	1.19E-30	1.44E-21	1.50E-10	0.011172379	0.998563625	1.44E-21	0.011832537	3.75E-11	3.50E-17	1.50E-10	0.011832537	0.001101463	1.43E-08	0.011172379	3.75E-11	0.001101463	0.024882741	0.998563625	3.50E-17	1.43E-08	0.024882741	3.106246378	2.135448346	0.962272546	-0.007001001	-3.106246378	-0.970798032	-2.143973832	-3.113247379	-2.135448346	0.970798032	-1.173175801	-2.142449347	-0.962272546	2.143973832
Rbbp4	10.51674387	10.42382509	10.30198711	9.785230572	9.730565562	9.6375189	9.552094538	9.931274683	9.58396102	9.711227388	9.805304027	9.852278736	10.57899464	10.33511799	1.50E-30	3.17E-13	3.59E-20	1.40E-08	0.98702772	3.17E-13	0.21893481	0.282092774	9.32E-12	3.59E-20	0.21893481	0.005824327	1.42E-17	1.40E-08	0.282092774	0.005824327	7.85E-08	0.98702772	9.32E-12	1.42E-17	7.85E-08	-1.008267783	-1.269480059	-0.816527208	0.0471122	1.008267783	-0.261212276	0.191740574	1.055379983	1.269480059	0.261212276	0.452952851	1.316592259	0.816527208	-0.191740574
Ubald2	10.24843404	9.813028175	10.20475565	8.936593249	8.96215933	8.937296856	8.962206153	9.403249789	8.999820516	9.26937719	9.312335271	9.470833391	10.46236598	10.34055853	1.64E-30	4.97E-13	7.08E-16	7.21E-06	0.585204618	4.97E-13	0.680574801	0.033018384	3.40E-16	7.08E-16	0.680574801	0.004867996	5.20E-19	7.21E-06	0.033018384	0.004867996	1.39E-08	0.585204618	3.40E-16	5.20E-19	1.39E-08	-1.61759333	-1.799957017	-1.057329971	0.414941129	1.61759333	-0.182363687	0.560263359	2.032534459	1.799957017	0.182363687	0.742627046	2.214898146	1.057329971	-0.560263359
SPTY2D1OS_containing	7.255387379	7.352248133	7.314119009	8.302261856	8.156403361	8.432775826	8.208508922	7.561380512	8.393264582	8.211415337	7.737485739	7.703359197	7.142189101	7.468912645	1.84E-30	3.07E-16	3.36E-20	0.001054637	0.998563625	3.07E-16	0.581255206	1.70E-05	5.92E-13	3.36E-20	0.581255206	2.05E-07	4.53E-16	0.001054637	1.70E-05	2.05E-07	0.004383788	0.998563625	5.92E-13	4.53E-16	0.004383788	1.706682969	1.905991907	0.758213921	0.009520465	-1.706682969	0.199308938	-0.948469048	-1.697162504	-1.905991907	-0.199308938	-1.147777986	-1.896471442	-0.758213921	0.948469048
Ddb1	10.0696206	10.08178622	10.2171103	9.316450826	9.393621709	9.284067791	9.280836479	9.411339318	9.368154609	9.505453054	9.428770451	9.504271655	10.3519119	10.10124326	1.93E-30	1.90E-12	2.64E-16	1.28E-10	0.919381554	1.90E-12	0.538563511	0.792621068	6.53E-13	2.64E-16	0.538563511	0.260396976	2.08E-16	1.28E-10	0.792621068	0.260396976	2.95E-11	0.919381554	6.53E-13	2.08E-16	2.95E-11	-1.11567231	-1.293426907	-1.052782631	0.155989988	1.11567231	-0.177754597	0.062889679	1.271662298	1.293426907	0.177754597	0.240644276	1.449416896	1.052782631	-0.062889679
Oser1	8.636729327	8.515249752	8.413478925	7.455708279	7.558842456	7.575748641	7.548845284	7.944163814	7.624494717	7.724442947	7.79750239	7.893862526	8.479569073	8.390605848	2.23E-30	1.13E-18	1.21E-18	9.70E-09	0.919381554	1.13E-18	0.999379139	0.009626107	1.73E-12	1.21E-18	0.999379139	0.012562055	1.73E-12	9.70E-09	0.009626107	0.012562055	2.30E-05	0.919381554	1.73E-12	1.73E-12	2.30E-05	-1.540135872	-1.540648133	-1.008404579	-0.164812709	1.540135872	-5.12E-04	0.531731293	1.375323163	1.540648133	5.12E-04	0.532243554	1.375835424	1.008404579	-0.531731293
Thnsl1	7.209972337	7.330266424	7.145705405	7.950950614	8.339227008	8.482521073	8.367113081	7.726338881	8.354964428	8.427674616	7.889612311	7.826023842	7.237972713	7.345079137	2.29E-30	1.02E-17	5.44E-22	9.86E-07	0.975478033	1.02E-17	0.563707651	0.002046446	7.38E-13	5.44E-22	0.563707651	5.59E-05	4.47E-16	9.86E-07	0.002046446	5.59E-05	9.32E-05	0.975478033	7.38E-13	4.47E-16	9.32E-05	1.93502628	2.158354894	1.181333392	0.114795173	-1.93502628	0.223328614	-0.753692888	-1.820231107	-2.158354894	-0.223328614	-0.977021502	-2.043559721	-1.181333392	0.753692888
Rassf5	7.932375775	7.735586102	7.744676958	8.914559405	8.64039865	8.872895046	8.768347466	8.221728072	8.720364637	8.813415892	8.368197343	8.144734608	8.011506008	7.923550407	2.48E-30	8.35E-21	1.12E-20	2.47E-05	0.802807275	8.35E-21	0.985357478	6.34E-06	2.04E-12	1.12E-20	0.985357478	1.30E-05	2.44E-12	2.47E-05	6.34E-06	1.30E-05	0.01442487	0.802807275	2.04E-12	2.44E-12	0.01442487	1.774843615	1.767112064	0.86913568	0.280742326	-1.774843615	-0.00773155	-0.905707934	-1.494101288	-1.767112064	0.00773155	-0.897976384	-1.486369738	-0.86913568	0.905707934
Eif3m	8.80914328	8.982426294	8.877038675	8.034118824	7.925905805	8.173496165	7.987783811	8.514076425	8.162124962	7.861962145	8.355003954	8.407349698	8.982492793	8.811028103	4.96E-30	2.28E-21	2.54E-14	3.74E-05	0.998563625	2.28E-21	0.214787068	1.64E-06	1.84E-17	2.54E-14	0.214787068	0.004664615	1.11E-11	3.74E-05	1.64E-06	0.004664615	2.94E-04	0.998563625	1.84E-17	1.11E-11	2.94E-04	-1.55378854	-1.233760955	-0.690687944	-0.00834423	1.55378854	0.320027585	0.863100596	1.54544431	1.233760955	-0.320027585	0.543073011	1.225416726	0.690687944	-0.863100596
Polr3f	8.763246143	8.913418302	8.751059243	7.872469573	8.001352405	7.756436324	7.784784186	8.471287455	7.938021603	7.982719355	8.164863201	8.29448385	8.964260121	8.863212659	5.04E-30	3.31E-14	1.12E-18	7.35E-05	0.947550222	3.31E-14	0.482652946	0.002298981	4.33E-14	1.12E-18	0.482652946	3.12E-05	4.34E-18	7.35E-05	0.002298981	3.12E-05	2.02E-05	0.947550222	4.33E-14	4.34E-18	2.02E-05	-1.370755357	-1.603985815	-0.74200235	0.139373228	1.370755357	-0.233230457	0.628753007	1.510128586	1.603985815	0.233230457	0.861983465	1.743359043	0.74200235	-0.628753007
Zbed5	7.690908183	7.590341633	7.78768991	8.389829183	8.368598367	8.505991557	8.428466297	8.213148085	8.440316435	8.235296982	8.090900071	8.060218765	7.275328997	7.520232224	7.62E-30	1.85E-11	1.91E-15	1.10E-05	0.101822248	1.85E-11	0.500837955	0.073371463	3.25E-18	1.91E-15	0.500837955	0.004253506	1.76E-22	1.10E-05	0.073371463	0.004253506	2.69E-11	0.101822248	3.25E-18	1.76E-22	2.69E-11	1.18896248	1.389775531	0.825334044	-0.592386558	-1.18896248	0.200813051	-0.363628436	-1.781349038	-1.389775531	-0.200813051	-0.564441487	-1.982162089	-0.825334044	0.363628436
Perp	9.510828519	9.487046957	9.375876216	8.32687065	8.517500368	8.448546638	8.584148127	9.047309657	8.504562842	8.50574222	8.741366205	8.994302011	9.40564402	9.364214745	9.00E-30	3.00E-20	7.00E-18	1.95E-05	0.947550222	3.00E-20	0.772276484	1.72E-05	5.52E-14	7.00E-18	0.772276484	3.12E-04	3.21E-12	1.95E-05	1.72E-05	3.12E-04	0.002295269	0.947550222	5.52E-14	3.21E-12	0.002295269	-1.594158323	-1.485332845	-0.770102585	-0.135850069	1.594158323	0.108825478	0.824055738	1.458308254	1.485332845	-0.108825478	0.71523026	1.349482776	0.770102585	-0.824055738
G21728	8.782040225	9.226243963	9.097586401	9.641075559	9.767243932	10.02212945	10.12397189	9.963837959	10.07111559	9.877971	10.10425521	9.794941835	8.545956566	8.709922985	1.04E-29	1.82E-08	5.07E-15	2.30E-11	0.040882696	1.82E-08	0.137734948	0.3160808	1.84E-16	5.07E-15	0.137734948	0.573113922	2.84E-24	2.30E-11	0.3160808	0.573113922	2.03E-20	0.040882696	1.84E-16	2.84E-24	2.03E-20	1.281885878	1.756106555	1.571254715	-0.832121145	-1.281885878	0.474220677	0.289368837	-2.114007023	-1.756106555	-0.474220677	-0.18485184	-2.588227701	-1.571254715	-0.289368837
Hacd3	8.161916164	8.290052464	8.225780344	8.859035325	8.912036688	9.536848924	9.225655602	8.187807603	9.319910989	8.902465756	8.59975873	8.350186147	8.278025728	8.126295369	1.12E-29	1.22E-08	7.48E-21	0.148318751	0.989230701	1.22E-08	0.003851908	2.72E-04	1.18E-07	7.48E-21	0.003851908	1.24E-12	1.08E-17	0.148318751	2.72E-04	1.24E-12	0.129737137	0.989230701	1.18E-07	1.08E-17	0.129737137	1.213175486	1.949184328	0.367911428	-0.061667779	-1.213175486	0.736008842	-0.845264058	-1.274843265	-1.949184328	-0.736008842	-1.5812729	-2.010852107	-0.367911428	0.845264058
Ttc1	9.862728832	9.745314683	9.698300229	9.152703947	9.058947778	8.926997286	8.795258725	9.326663623	8.867204528	8.981229481	9.127531183	9.224249879	10.16779451	9.834338663	1.13E-29	4.20E-10	6.04E-17	6.91E-06	0.508247604	4.20E-10	0.155426986	0.21885928	9.82E-14	6.04E-17	0.155426986	0.001758652	1.05E-20	6.91E-06	0.21885928	0.001758652	5.12E-09	0.508247604	9.82E-14	1.05E-20	5.12E-09	-1.072657718	-1.433069026	-0.806937816	0.343061307	1.072657718	-0.360411308	0.265719902	1.415719025	1.433069026	0.360411308	0.62613121	1.776130333	0.806937816	-0.265719902
Zfp36l2	7.97541222	7.919209144	7.866930907	8.784264041	9.675060063	9.186720346	9.492570428	8.957067619	9.309431032	9.291225168	9.124590178	8.994157506	7.677554176	7.626262526	1.16E-29	5.93E-17	1.25E-17	6.96E-11	0.536839019	5.93E-17	0.948766984	0.218082468	5.02E-20	1.25E-17	0.948766984	0.192450195	1.23E-20	6.96E-11	0.218082468	0.192450195	3.44E-14	0.536839019	5.02E-20	1.23E-20	3.44E-14	2.471122517	2.514225139	2.022501228	-0.613336974	-2.471122517	0.043102622	-0.448621289	-3.084459491	-2.514225139	-0.043102622	-0.491723911	-3.127562113	-2.022501228	0.448621289
Slc25a38	7.082016325	7.143123227	7.093201168	6.071152004	5.917972542	5.960438815	5.857820174	6.143759915	5.899320751	6.11044383	6.053218468	6.429493485	7.009659749	7.126325034	1.41E-29	2.26E-14	1.22E-17	1.19E-09	0.986374073	2.26E-14	0.563707651	0.200193554	2.82E-11	1.22E-17	0.563707651	0.028656911	5.10E-14	1.19E-09	0.200193554	0.028656911	2.36E-07	0.986374073	2.82E-11	5.10E-14	2.36E-07	-2.009429645	-2.320427722	-1.571218709	-0.081686603	2.009429645	-0.310998077	0.438210935	1.927743042	2.320427722	0.310998077	0.749209013	2.238741119	1.571218709	-0.438210935
Txnl1	10.65388259	10.6845738	10.41380784	9.822865122	9.73639575	9.559138565	9.577945932	10.05304564	9.679771069	9.75538389	9.893377419	10.06352923	10.62242549	10.4182496	2.97E-29	7.15E-15	7.49E-22	2.75E-07	0.951094129	7.15E-15	0.248732559	0.042225755	4.75E-10	7.49E-22	0.248732559	2.55E-04	3.74E-15	2.75E-07	0.042225755	2.55E-04	1.09E-04	0.951094129	4.75E-10	3.74E-15	1.09E-04	-1.234204962	-1.519616674	-0.85350383	-0.12113976	1.234204962	-0.285411712	0.380701132	1.113065202	1.519616674	0.285411712	0.666112844	1.398476914	0.85350383	-0.380701132
Abce1	10.13758694	10.28739756	10.04466832	9.403286474	9.341586349	9.493037011	9.436717656	9.719238904	9.468616255	9.33512634	9.55909522	9.667871185	10.2558702	10.08575719	3.27E-29	1.91E-19	1.68E-14	1.34E-07	0.999084013	1.91E-19	0.430522903	0.001967207	8.23E-16	1.68E-14	0.430522903	0.082246628	8.12E-12	1.34E-07	0.001967207	0.082246628	2.87E-06	0.999084013	8.23E-16	8.12E-12	2.87E-06	-1.231413531	-1.045478189	-0.747451046	-0.001198624	1.231413531	0.185935342	0.483962485	1.230214907	1.045478189	-0.185935342	0.298027143	1.044279565	0.747451046	-0.483962485
ENSSTOG00000032655	6.044310545	5.546448116	5.870099839	7.349030087	8.14603023	8.086708894	8.112095546	6.763749199	7.806467472	7.887319334	7.181879136	7.207529038	5.744078541	5.905635216	3.27E-29	8.07E-20	2.83E-22	2.16E-09	0.998563625	8.07E-20	0.772276484	0.009077126	4.42E-16	2.83E-22	0.772276484	0.001782279	5.01E-18	2.16E-09	0.009077126	0.001782279	6.88E-08	0.998563625	4.42E-16	5.01E-18	6.88E-08	4.181891817	4.435441016	2.915241434	-0.067476147	-4.181891817	0.253549199	-1.266650383	-4.249367964	-4.435441016	-0.253549199	-1.520199582	-4.502917163	-2.915241434	1.266650383
Lars	7.42768672	7.579194136	7.547367878	8.442387437	8.293223854	8.879792463	8.558186367	7.98224593	8.778071968	8.315683302	8.376630805	8.030097497	7.499803717	7.500088515	4.32E-29	6.30E-12	1.19E-22	4.32E-07	0.989230701	6.30E-12	0.029875394	0.197251638	2.78E-10	1.19E-22	0.029875394	6.78E-05	5.71E-19	4.32E-07	0.197251638	6.78E-05	2.66E-06	0.989230701	2.78E-10	5.71E-19	2.66E-06	1.568333465	2.191045601	1.215101421	-0.057814088	-1.568333465	0.622712136	-0.353232044	-1.626147552	-2.191045601	-0.622712136	-0.97594418	-2.248859689	-1.215101421	0.353232044
Tpd52l1	8.88957652	9.372311131	9.297357848	7.54612211	8.018519484	7.637406441	7.865976725	8.465819057	7.754082551	8.018087466	8.346369945	8.431693199	9.348626212	9.369551981	4.42E-29	1.02E-14	4.18E-18	4.07E-05	0.951094129	1.02E-14	0.626706817	0.002688828	2.74E-14	4.18E-18	0.626706817	1.38E-04	2.95E-17	4.07E-05	0.002688828	1.38E-04	1.42E-05	0.951094129	2.74E-14	2.95E-17	1.42E-05	-2.130261021	-2.389770812	-1.187790804	0.206558913	2.130261021	-0.259509791	0.942470217	2.336819934	2.389770812	0.259509791	1.201980008	2.596329725	1.187790804	-0.942470217
Ythdc1	11.07515944	11.15116001	11.02258553	10.18249774	10.31788077	10.33964244	10.27261497	10.87909024	10.36332916	10.29679494	10.57490241	10.70851096	11.25295726	11.09324343	4.64E-29	1.51E-17	4.20E-15	0.001948179	0.947780979	1.51E-17	0.739317736	2.26E-06	8.14E-17	4.20E-15	0.739317736	8.24E-05	1.12E-14	0.001948179	2.26E-06	8.24E-05	5.49E-04	0.947780979	8.14E-17	1.12E-14	5.49E-04	-1.245596555	-1.14508149	-0.493598231	0.117076768	1.245596555	0.100515065	0.751998324	1.362673323	1.14508149	-0.100515065	0.651483259	1.262158258	0.493598231	-0.751998324
Scp2	10.99708723	11.13321764	10.98840589	11.61691361	11.94355369	11.88310536	11.88379521	11.34835235	11.82860454	11.89281662	11.47489421	11.33956942	10.89740419	11.07534197	6.17E-29	2.06E-16	6.78E-18	2.90E-04	0.965835147	2.06E-16	0.869246537	1.08E-04	3.05E-15	6.78E-18	0.869246537	3.50E-05	1.74E-16	2.90E-04	1.08E-04	3.50E-05	1.49E-04	0.965835147	3.05E-15	1.74E-16	1.49E-04	1.341037157	1.399573079	0.643682252	-0.108094308	-1.341037157	0.058535923	-0.697354905	-1.449131465	-1.399573079	-0.058535923	-0.755890828	-1.507667387	-0.643682252	0.697354905
Rlim	10.3513819	10.16310093	10.13007346	9.328449656	9.412770381	9.373415825	9.331276009	9.72708937	9.429981583	9.481672012	9.673736263	9.748438052	10.24887678	10.05400397	6.57E-29	9.61E-18	3.35E-19	1.24E-06	0.944638521	9.61E-18	0.871585927	0.002088761	5.93E-12	3.35E-19	0.871585927	8.32E-04	5.23E-13	1.24E-06	0.002088761	8.32E-04	4.14E-04	0.944638521	5.93E-12	5.23E-13	4.14E-04	-1.236849195	-1.289575605	-0.730696245	-0.12074741	1.236849195	-0.05272641	0.50615295	1.116101785	1.289575605	0.05272641	0.55887936	1.168828195	0.730696245	-0.50615295
Nr4a1	5.990642633	5.400340662	5.516128774	7.271491376	8.672554434	5.94358764	6.267044267	5.618234567	6.19625717	7.845147201	5.828366176	5.824725426	5.58290196	5.475783614	6.99E-29	5.69E-17	0.041075563	0.68665094	0.954053639	5.69E-17	9.24E-09	3.84E-14	1.44E-15	0.041075563	9.24E-09	0.218628164	0.015192909	0.68665094	3.84E-14	0.218628164	0.364180468	0.954053639	1.44E-15	0.015192909	0.364180468	4.157585411	1.100754623	0.288347271	-0.383454249	-4.157585411	-3.056830788	-3.869238139	-4.541039659	-1.100754623	3.056830788	-0.812407352	-1.484208872	-0.288347271	3.869238139
Grb14	9.797971675	10.18145332	10.08429939	10.62508552	10.81304522	11.28015561	11.04545523	10.46629669	11.14031844	10.70692535	10.53512451	10.3483821	10.1151788	10.00178617	7.22E-29	3.02E-10	2.25E-23	1.79E-04	0.998563625	3.02E-10	0.004221544	0.052753382	5.06E-08	2.25E-23	0.004221544	1.10E-07	2.92E-18	1.79E-04	0.052753382	1.10E-07	0.001491932	0.998563625	5.06E-08	2.92E-18	0.001491932	1.210741013	1.881783174	0.774925007	0.026854066	-1.210741013	0.671042161	-0.435816006	-1.183886947	-1.881783174	-0.671042161	-1.106858167	-1.854929108	-0.774925007	0.435816006
Hdc	5.245923283	5.140112138	5.371945387	6.788090576	7.286166401	7.246399431	6.977515099	5.866903639	7.066804593	7.293456458	6.666120014	6.493239719	5.387337707	5.246713106	9.89E-29	2.08E-20	7.97E-20	7.17E-10	0.973233985	2.08E-20	0.937889865	0.005585336	4.94E-15	7.97E-20	0.937889865	0.012060735	1.30E-14	7.17E-10	0.005585336	0.012060735	3.93E-07	0.973233985	4.94E-15	1.30E-14	3.93E-07	4.432625348	4.359585167	3.136908721	0.277435132	-4.432625348	-0.073040181	-1.295716627	-4.155190216	-4.359585167	0.073040181	-1.222676447	-4.082150035	-3.136908721	1.295716627
Rpl15	8.682846248	8.731252867	8.62283715	7.230585737	7.230306516	7.321340039	7.637961542	8.089205223	7.419133303	7.380217337	7.676885777	8.061180182	8.640571291	8.40047758	1.16E-28	1.11E-21	5.88E-16	1.46E-05	0.909306302	1.11E-21	0.351166823	3.28E-06	2.54E-14	5.88E-16	0.351166823	0.002154073	3.96E-10	1.46E-05	3.28E-06	0.002154073	0.004373245	0.909306302	2.54E-14	3.96E-10	0.004373245	-2.368794007	-1.977979869	-1.097759906	-0.257477226	2.368794007	0.390814138	1.271034101	2.111316781	1.977979869	-0.390814138	0.880219963	1.720502643	1.097759906	-1.271034101
Ankrd49	8.475019252	8.843935568	8.561481968	7.559026018	7.535601253	7.328701786	7.370174058	8.256187729	7.424794812	7.53932364	7.829679076	8.006502907	8.537088532	8.604434652	1.19E-28	1.77E-15	9.06E-21	1.32E-04	0.970792448	1.77E-15	0.392332674	4.01E-04	3.29E-11	9.06E-21	0.392332674	1.44E-06	2.63E-15	1.32E-04	4.01E-04	1.44E-06	0.004152679	0.970792448	3.29E-11	2.63E-15	0.004152679	-1.790510247	-2.127059479	-0.894374514	-0.122257725	1.790510247	-0.336549232	0.896135733	1.668252522	2.127059479	0.336549232	1.232684965	2.004801754	0.894374514	-0.896135733
Prps1	7.611280396	7.621908145	7.482729434	6.632713909	6.277420332	6.401916652	6.414725621	6.792550515	6.354464954	6.444933767	6.541932426	6.900652709	7.591822905	7.539654573	1.21E-28	2.17E-15	5.16E-17	4.78E-08	0.996482834	2.17E-15	0.818532829	0.036731472	1.79E-12	5.16E-17	0.818532829	0.013858995	7.80E-14	4.78E-08	0.036731472	0.013858995	2.05E-06	0.996482834	1.79E-12	7.80E-14	2.05E-06	-2.017428051	-2.154021106	-1.376452091	-0.034785804	2.017428051	-0.136593055	0.64097596	1.982642247	2.154021106	0.136593055	0.777569016	2.119235303	1.376452091	-0.64097596
Bahd1	8.646315469	8.221252602	8.442434074	7.567536421	7.480877604	7.248503629	7.384397807	7.619761685	7.174457102	7.48010819	7.634375391	7.829784538	8.49843486	8.631730554	1.74E-28	1.20E-11	2.22E-18	3.08E-07	0.954053639	1.20E-11	0.176795673	0.234315095	1.69E-11	2.22E-18	0.176795673	0.002706949	1.61E-17	3.08E-07	0.234315095	0.002706949	1.88E-07	0.954053639	1.69E-11	1.61E-17	1.88E-07	-1.532427761	-2.004898213	-1.188345542	0.155762676	1.532427761	-0.472470453	0.344082218	1.688190437	2.004898213	0.472470453	0.816552671	2.16066089	1.188345542	-0.344082218
Ivd	10.78883489	10.82483088	10.66093882	10.1143735	10.29056809	9.592232259	9.753628018	9.833333983	9.631449038	10.24693865	10.01778211	10.15783649	10.86507054	10.72742474	2.92E-28	1.72E-05	9.23E-23	1.00E-09	0.992103384	1.72E-05	1.39E-06	0.094620279	6.86E-05	9.23E-23	1.39E-06	0.003709631	3.86E-19	1.00E-09	0.094620279	0.003709631	1.82E-08	0.992103384	6.86E-05	3.86E-19	1.82E-08	-0.767255611	-1.726872005	-1.123175376	0.035237038	0.767255611	-0.959616394	-0.355919764	0.802492649	1.726872005	0.959616394	0.603696629	1.762109043	1.123175376	0.355919764
Acmsd	6.786976068	6.961259041	6.868139739	8.832173527	9.181442636	8.332051893	8.085390663	7.604708345	8.326615024	8.164349563	7.349493912	7.819135101	6.666929344	6.864541165	5.10E-28	3.04E-21	1.01E-12	1.11E-04	0.964215327	3.04E-21	0.094554759	7.10E-07	3.82E-19	1.01E-12	0.094554759	0.010694193	5.60E-12	1.11E-04	7.10E-07	0.010694193	5.98E-05	0.964215327	3.82E-19	5.60E-12	5.98E-05	3.444355608	2.617955118	1.539465885	-0.262344438	-3.444355608	-0.82640049	-1.904889723	-3.706700045	-2.617955118	0.82640049	-1.078489233	-2.880299555	-1.539465885	1.904889723
Sbds	8.470680062	8.415965007	8.479884414	7.114951287	7.107038209	7.199238124	7.460548696	7.942514738	7.469174917	7.431023645	7.611623114	7.85476559	8.508419537	8.61063571	1.47E-27	6.95E-18	2.48E-13	7.15E-05	0.968586878	6.95E-18	0.433144448	4.62E-05	1.08E-16	2.48E-13	0.433144448	0.00733295	1.18E-12	7.15E-05	4.62E-05	0.00733295	4.49E-05	0.968586878	1.08E-16	1.18E-12	4.49E-05	-2.100665963	-1.763739423	-0.994234982	0.139783863	2.100665963	0.33692654	1.106430981	2.240449826	1.763739423	-0.33692654	0.769504441	1.903523286	0.994234982	-1.106430981
Prpf38b	10.00285191	10.01619969	9.745431459	9.004962013	8.960844319	8.804042198	8.922010099	9.601235956	8.894632347	9.075000874	9.445556367	9.528076769	9.431618772	9.642164814	1.53E-27	4.32E-17	6.06E-23	0.00187261	0.028522591	4.32E-17	0.384773817	3.72E-06	4.30E-05	6.06E-23	0.384773817	3.87E-09	6.41E-08	0.00187261	3.72E-06	3.87E-09	0.838411185	0.028522591	4.30E-05	6.41E-08	0.838411185	-1.409030354	-1.655999337	-0.561913052	-0.618004321	1.409030354	-0.246968983	0.847117302	0.791026032	1.655999337	0.246968983	1.094086285	1.037995016	0.561913052	-0.847117302
Fam160b1	10.63225121	10.60522062	10.6132	9.545056837	9.848129265	9.892960237	9.899406765	10.31091981	9.886668949	9.841555045	10.09790486	10.18552788	10.72044495	10.75381537	1.86E-27	1.44E-17	2.40E-12	4.23E-04	0.914405563	1.44E-17	0.349888817	1.66E-05	1.15E-17	2.40E-12	0.349888817	0.006446564	6.52E-13	4.23E-04	1.66E-05	0.006446564	4.68E-05	0.914405563	1.15E-17	6.52E-13	4.68E-05	-1.329862878	-1.090926842	-0.590825784	0.161017765	1.329862878	0.238936037	0.739037095	1.490880643	1.090926842	-0.238936037	0.500101058	1.251944606	0.590825784	-0.739037095
Lgals2	5.964628576	5.859974252	5.82467565	7.031502731	7.327044979	7.165706722	7.425132087	6.445672607	7.298087005	6.968015694	6.829720021	6.908504842	6.088142961	6.091238429	1.95E-27	1.26E-17	9.82E-22	1.40E-09	0.701481764	1.26E-17	0.555114731	0.041628719	3.62E-10	9.82E-22	0.555114731	0.002834966	5.70E-13	1.40E-09	0.041628719	0.002834966	5.55E-05	0.701481764	3.62E-10	5.70E-13	5.55E-05	2.705491485	3.003513787	2.026906132	0.543486691	-2.705491485	0.298022302	-0.678585353	-2.162004794	-3.003513787	-0.298022302	-0.976607655	-2.460027096	-2.026906132	0.678585353
RBBP7	8.146322184	7.957193117	7.941484679	7.249423258	7.18066283	7.107993916	7.103186076	7.519690087	7.172501641	7.279280656	7.40456856	7.542744351	8.087424375	7.97644304	2.08E-27	5.67E-14	1.25E-17	1.53E-06	0.998563625	5.67E-14	0.555114731	0.022096623	1.06E-11	1.25E-17	0.555114731	0.001238109	8.96E-15	1.53E-06	0.022096623	0.001238109	1.78E-05	0.998563625	1.06E-11	8.96E-15	1.78E-05	-1.315867078	-1.519218975	-0.841276524	-0.002524007	1.315867078	-0.203351897	0.474590554	1.313343071	1.519218975	0.203351897	0.677942451	1.516694968	0.841276524	-0.474590554
Nfya	7.301527138	7.353297714	7.308030779	8.176623682	8.050013435	8.285556659	8.184005667	7.326226969	8.107791502	7.91484517	7.561583563	7.550500543	7.364730155	7.343422891	2.14E-27	4.43E-13	1.10E-17	0.090760705	0.989230701	4.43E-13	0.455665114	5.93E-07	4.66E-10	1.10E-17	0.455665114	1.06E-09	1.44E-13	0.090760705	5.93E-07	1.06E-09	0.196404859	0.989230701	4.66E-10	1.44E-13	0.196404859	1.377340215	1.606911146	0.382955646	0.045907534	-1.377340215	0.229570931	-0.994384569	-1.33143268	-1.606911146	-0.229570931	-1.2239555	-1.561003611	-0.382955646	0.994384569
Timm17a	8.980000302	9.184336497	9.070550366	7.850922163	8.068855034	7.806019139	7.774994903	8.581793472	7.87821453	7.921985701	8.056180058	8.555068123	9.213745498	9.170299396	2.14E-27	7.96E-14	1.44E-17	1.09E-04	0.965887097	7.96E-14	0.567009227	0.002827573	4.53E-13	1.44E-17	0.567009227	9.10E-05	2.57E-16	1.09E-04	0.002827573	9.10E-05	6.61E-05	0.965887097	4.53E-13	2.57E-16	6.61E-05	-1.814018474	-2.074023868	-0.987108694	0.146013746	1.814018474	-0.260005395	0.82690978	1.96003222	2.074023868	0.260005395	1.086915174	2.220037615	0.987108694	-0.82690978
Timm9	8.465081253	8.792605277	8.618949411	7.460041137	7.513986241	7.692571895	7.480268395	8.226953468	7.676864704	7.600269306	7.981288471	8.094086919	8.415177852	8.413515375	2.68E-27	1.39E-20	3.73E-17	9.38E-05	0.560632295	1.39E-20	0.641742984	1.46E-06	3.34E-11	3.73E-17	0.641742984	1.31E-04	6.31E-09	9.38E-05	1.46E-06	1.31E-04	0.087005588	0.560632295	3.34E-11	6.31E-09	0.087005588	-1.8411915	-1.655492503	-0.792608808	-0.365743426	1.8411915	0.185698996	1.048582692	1.475448073	1.655492503	-0.185698996	0.862883695	1.289749077	0.792608808	-1.048582692
Psmb3	9.186443524	9.009110027	9.014392402	8.168873219	7.798579598	7.668693868	7.885452601	8.442300147	7.989993475	7.943482277	8.411212306	8.62486033	9.111338899	9.164376374	2.69E-27	1.62E-14	6.45E-18	4.60E-04	0.987765496	1.62E-14	0.622007959	3.90E-04	7.12E-13	6.45E-18	0.622007959	1.31E-05	9.51E-16	4.60E-04	3.90E-04	1.31E-05	6.54E-04	0.987765496	7.12E-13	9.51E-16	6.54E-04	-1.770482462	-1.991701085	-0.854587214	0.076788363	1.770482462	-0.221218623	0.915895248	1.847270825	1.991701085	0.221218623	1.137113871	2.068489448	0.854587214	-0.915895248
G37654	8.804575604	9.051739483	8.842189145	9.680722325	9.707430005	9.589964644	9.616650503	9.327960817	9.684219346	9.704808124	9.560670891	9.407553558	8.988772684	8.847672665	3.38E-27	1.49E-18	4.07E-16	7.26E-09	0.998563625	1.49E-18	0.749095265	0.018735644	9.69E-15	4.07E-16	0.749095265	0.099759988	7.79E-13	7.26E-09	0.018735644	0.099759988	3.56E-07	0.998563625	9.69E-15	7.79E-13	3.56E-07	1.398748749	1.296248071	0.973084005	0.0096212	-1.398748749	-0.102500678	-0.425664744	-1.389127549	-1.296248071	0.102500678	-0.323164066	-1.286626871	-0.973084005	0.425664744
Son	11.52419931	11.47050648	11.36371055	10.79449462	10.65876221	10.8327426	10.72738115	11.13647315	10.812054	10.73977444	11.11327352	11.12808533	11.51858778	11.31863911	4.01E-27	6.89E-19	8.25E-16	7.19E-04	0.96924111	6.89E-19	0.672585526	1.75E-06	1.75E-13	8.25E-16	0.672585526	1.18E-04	3.57E-11	7.19E-04	1.75E-06	1.18E-04	0.013919583	0.96924111	1.75E-13	3.57E-11	0.013919583	-1.087671095	-0.985444433	-0.449740272	-0.07083579	1.087671095	0.102226662	0.637930824	1.016835305	0.985444433	-0.102226662	0.535704161	0.914608643	0.449740272	-0.637930824
LOC106145028	7.331950852	7.409328185	7.537091501	8.407985505	8.631558725	8.642891595	8.331155293	8.594664486	8.520709493	8.719481607	8.386620021	8.191445167	7.636345309	7.470460371	6.57E-27	1.05E-19	2.45E-17	1.12E-13	0.922446383	1.05E-19	0.761959553	0.267734035	6.74E-13	2.45E-17	0.761959553	0.598367563	3.26E-11	1.12E-13	0.267734035	0.598367563	1.03E-08	0.922446383	6.74E-13	3.26E-11	1.03E-08	2.15955483	2.015839988	1.83700146	0.242189036	-2.15955483	-0.143714842	-0.32255337	-1.917365794	-2.015839988	0.143714842	-0.178838528	-1.773650952	-1.83700146	0.32255337
CYP2C18_like_gene16228	8.762520067	9.104069561	9.045201633	10.09503662	9.941235146	10.88029431	10.53026883	9.769512286	10.38860106	10.43350362	9.738197463	9.581698554	9.4038572	9.226510353	8.50E-27	6.70E-15	5.51E-25	3.27E-06	0.421164646	6.70E-15	0.074636693	0.012757944	1.09E-06	5.51E-25	0.074636693	1.53E-06	9.79E-13	3.27E-06	0.012757944	1.53E-06	0.034892488	0.421164646	1.09E-06	9.79E-13	0.034892488	2.119690579	2.777561323	1.34780804	0.612552547	-2.119690579	0.657870744	-0.771882539	-1.507138032	-2.777561323	-0.657870744	-1.429753283	-2.165008776	-1.34780804	0.771882539
G8387	6.361750765	6.390553751	6.494867385	7.046334851	7.156844643	7.341827704	7.545416846	7.012021962	7.159209637	7.263496596	7.284197983	7.221692263	6.098108152	6.055116687	8.74E-27	2.22E-09	1.03E-13	4.39E-09	0.116076449	2.22E-09	0.380432733	0.95924628	5.82E-15	1.03E-13	0.380432733	0.314163412	2.03E-19	4.39E-09	0.95924628	0.314163412	1.06E-14	0.116076449	5.82E-15	2.03E-19	1.06E-14	1.536402108	1.878389682	1.557018718	-0.891085934	-1.536402108	0.341987575	0.02061661	-2.427488041	-1.878389682	-0.341987575	-0.321370965	-2.769475616	-1.557018718	-0.02061661
Cnih3	8.193934949	7.896886977	8.019648845	8.951529438	8.71072605	8.561373664	8.894383942	9.586722416	8.366420926	8.956430219	9.300191171	9.000377638	7.235688915	7.390463486	9.05E-27	7.03E-07	3.36E-04	3.33E-12	3.34E-04	7.03E-07	0.418602559	0.058307931	4.20E-19	3.36E-04	0.418602559	0.001811584	8.46E-15	3.33E-12	0.058307931	0.001811584	5.82E-27	3.34E-04	4.20E-19	8.46E-15	5.82E-27	1.493009173	1.095896423	2.150531852	-1.610331627	-1.493009173	-0.39711275	0.657522678	-3.103340801	-1.095896423	0.39711275	1.054635429	-2.70622805	-2.150531852	-0.657522678
Actr2	10.87834197	10.9484783	10.85437528	10.27506558	10.02201809	10.11198014	10.02519651	10.6104921	10.09364879	10.0318256	10.42654348	10.56797638	10.97158096	10.85657152	9.73E-27	1.95E-15	4.11E-17	0.002355065	0.998563625	1.95E-15	0.845229813	2.53E-05	9.68E-13	4.11E-17	0.845229813	5.58E-06	4.38E-14	0.002355065	2.53E-05	5.58E-06	0.006165404	0.998563625	9.68E-13	4.38E-14	0.006165404	-1.182587767	-1.247160218	-0.493403143	0.01042911	1.182587767	-0.064572451	0.689184624	1.193016877	1.247160218	0.064572451	0.753757075	1.257589328	0.493403143	-0.689184624
LOC110599141	6.694488256	7.026541591	7.123077807	8.832970951	8.889749622	7.879836736	8.733632408	8.79066542	8.156339797	8.475513041	8.543367617	8.674469796	6.878147154	6.864900718	1.04E-26	3.65E-19	9.93E-13	9.68E-17	0.965835147	3.65E-19	0.226211021	0.818239988	2.83E-17	9.93E-13	0.226211021	0.269744599	7.21E-12	9.68E-17	0.818239988	0.269744599	1.89E-15	0.965835147	2.83E-17	7.21E-12	1.89E-15	3.334374736	2.675433273	3.208581989	-0.253079942	-3.334374736	-0.658941463	-0.125792747	-3.587454678	-2.675433273	0.658941463	0.533148716	-2.928513216	-3.208581989	0.125792747
ENSSTOG00000029433	5.915247018	5.863000969	5.84484972	7.019064446	7.274619669	7.141630125	6.903247906	6.0427243	6.867957032	7.119123607	6.478001393	6.364726436	6.095924113	5.890034512	1.41E-26	1.03E-18	5.24E-15	0.001022552	0.929577109	1.03E-18	0.556352964	2.87E-07	1.69E-12	5.24E-15	0.556352964	7.26E-05	7.90E-10	0.001022552	2.87E-07	7.26E-05	0.03767901	0.929577109	1.69E-12	7.90E-10	0.03767901	2.645190164	2.35836709	1.108774656	0.302685199	-2.645190164	-0.286823074	-1.536415507	-2.342504965	-2.35836709	0.286823074	-1.249592434	-2.055681891	-1.108774656	1.536415507
Ahdc1	8.017273081	7.905623348	7.695939111	8.708223003	8.791925532	8.213533506	8.27917904	8.093052121	8.197492088	8.602627533	8.249416694	8.117619724	7.629899313	7.580552807	1.44E-26	2.18E-16	2.02E-04	0.005877736	0.161121122	2.18E-16	1.66E-04	1.34E-06	8.74E-23	2.02E-04	1.66E-04	0.593782968	3.37E-09	0.005877736	1.34E-06	0.593782968	4.55E-07	0.161121122	8.74E-23	3.37E-09	4.55E-07	1.455668942	0.688524088	0.548749844	-0.55119653	-1.455668942	-0.767144854	-0.906919099	-2.006865473	-0.688524088	0.767144854	-0.139774244	-1.239720618	-0.548749844	0.906919099
Kynu	10.46173242	10.75223317	10.41623267	12.14538062	12.04068844	11.2799618	11.08732561	11.11132629	11.32645446	11.63201549	10.76354248	11.04768325	10.45586066	10.55652666	1.51E-26	8.85E-21	1.35E-06	0.003739587	0.979988349	8.85E-21	1.47E-04	1.31E-08	4.78E-18	1.35E-06	1.47E-04	0.198192392	3.53E-06	0.003739587	1.31E-08	0.198192392	0.003607456	0.979988349	4.78E-18	3.53E-06	0.003607456	2.291187118	1.207152297	0.79287592	-0.102159082	-2.291187118	-1.084034821	-1.498311198	-2.3933462	-1.207152297	1.084034821	-0.414276378	-1.309311379	-0.79287592	1.498311198
Mlycd	9.071735358	8.922496998	9.06274169	8.134349198	8.216510669	8.151037448	8.338564329	8.677295133	8.221539191	8.260826358	8.794472254	8.660140566	9.100721314	9.367099112	1.69E-26	1.45E-13	1.98E-12	0.024479905	0.585113585	1.45E-13	0.866016193	5.98E-06	7.07E-17	1.98E-12	0.866016193	5.40E-05	1.06E-15	0.024479905	5.98E-06	5.40E-05	2.24E-04	0.585113585	7.07E-17	1.06E-15	2.24E-04	-1.313308395	-1.245701874	-0.436924077	0.321955089	1.313308395	0.067606521	0.876384319	1.635263485	1.245701874	-0.067606521	0.808777798	1.567656964	0.436924077	-0.876384319
CUNH1orf131	8.511207606	8.354195369	8.422310242	7.55352775	7.416623135	7.349603591	7.423290869	7.708659685	7.402105505	7.431064063	7.669724711	7.852918164	8.108361086	8.414824426	2.14E-26	6.48E-16	2.38E-18	6.58E-08	0.791663541	6.48E-16	0.745639068	0.028046011	2.49E-09	2.38E-18	0.745639068	0.006046713	5.12E-11	6.58E-08	0.028046011	0.006046713	4.80E-04	0.791663541	2.49E-09	5.12E-11	4.80E-04	-1.584988071	-1.724194697	-1.072724427	-0.270633249	1.584988071	-0.139206626	0.512263644	1.314354822	1.724194697	0.139206626	0.65147027	1.453561448	1.072724427	-0.512263644
SULT2A1_containing	6.270261669	6.487160686	6.326588028	7.610783207	7.729501746	7.151274226	7.2443143	6.7427355	7.209777841	7.885294126	7.358637315	7.101573967	5.954358265	6.178477801	2.67E-26	1.26E-17	3.27E-08	2.93E-06	0.415097929	1.26E-17	0.020055994	9.38E-04	1.24E-20	3.27E-08	0.020055994	0.670128893	1.34E-11	2.93E-06	9.38E-04	0.670128893	1.90E-09	0.415097929	1.24E-20	1.34E-11	1.90E-09	2.639133644	1.746397013	1.551002946	-0.772538244	-2.639133644	-0.892736631	-1.088130698	-3.411671888	-1.746397013	0.892736631	-0.195394067	-2.518935257	-1.551002946	1.088130698
Lysmd3	8.586966663	8.441199954	8.427121936	7.753213693	7.824705427	7.658253815	7.665681769	7.981626537	7.683207675	7.847981078	7.841635915	7.823482864	8.372493087	8.314622936	3.23E-26	1.89E-13	2.06E-19	9.11E-11	0.595626495	1.89E-13	0.28606916	0.558404629	6.92E-07	2.06E-19	0.28606916	0.039708023	7.54E-11	9.11E-11	0.558404629	0.039708023	3.35E-05	0.595626495	6.92E-07	7.54E-11	3.35E-05	-1.071384987	-1.333331431	-0.951151921	-0.254504181	1.071384987	-0.261946444	0.120233067	0.816880806	1.333331431	0.261946444	0.382179511	1.07882725	0.951151921	-0.120233067
Rbm5	11.41644043	11.37764363	11.31941581	10.75642699	10.65226626	10.83680766	10.72807549	11.01524688	10.77459891	10.74799578	10.92271197	10.97221066	11.48574463	11.28348303	5.37E-26	4.43E-17	5.54E-14	3.22E-06	0.998563625	4.43E-17	0.645065445	0.002152523	5.69E-14	5.54E-14	0.645065445	0.032802464	1.90E-11	3.22E-06	0.002152523	0.032802464	3.20E-05	0.998563625	5.69E-14	1.90E-11	3.20E-05	-0.972277809	-0.868938496	-0.568403554	0.003868575	0.972277809	0.103339313	0.403874255	0.976146384	0.868938496	-0.103339313	0.300534942	0.872807071	0.568403554	-0.403874255
Dhx9	11.1357019	11.16426861	11.12335782	10.53554308	10.41259844	10.55822176	10.48359253	10.68280883	10.55682641	10.53938764	10.50357435	10.60767951	11.39301874	11.1453254	5.54E-26	9.62E-13	2.28E-11	1.32E-08	0.821533022	9.62E-13	0.830722476	0.357940147	2.87E-14	2.28E-11	0.830722476	0.626453235	6.22E-13	1.32E-08	0.357940147	0.626453235	3.01E-10	0.821533022	2.87E-14	6.22E-13	3.01E-10	-0.957636729	-0.89532229	-0.796717399	0.181748939	0.957636729	0.062314439	0.16091933	1.139385668	0.89532229	-0.062314439	0.098604892	1.07707123	0.796717399	-0.16091933
Irgq	8.762044396	8.461890459	8.36425309	7.402992319	7.448994658	7.207109307	7.329918103	7.990226354	7.459470171	7.67994784	7.956285712	7.983483414	8.58136947	8.471683336	5.54E-26	1.51E-13	1.08E-18	3.15E-04	0.991096635	1.51E-13	0.37656504	0.001425164	1.25E-10	1.08E-18	0.37656504	5.97E-06	9.23E-15	3.15E-04	0.001425164	5.97E-06	0.002771249	0.991096635	1.25E-10	9.23E-15	0.002771249	-1.684605349	-2.033664401	-0.858951544	-0.047374066	1.684605349	-0.349059052	0.825653806	1.637231283	2.033664401	0.349059052	1.174712858	1.986290335	0.858951544	-0.825653806
Nsun3	8.682003268	8.759493753	8.832121511	9.21140367	9.421648685	9.596602469	9.401514189	9.213537897	9.597910985	9.415880528	9.365513636	9.148655436	8.633041155	8.64231206	5.56E-26	6.08E-11	5.18E-17	2.57E-07	0.793858552	6.08E-11	0.248736181	0.372217992	1.21E-12	5.18E-17	0.248736181	0.013343503	2.56E-18	2.57E-07	0.372217992	0.013343503	4.64E-09	0.793858552	1.21E-12	2.56E-18	4.64E-09	1.077989378	1.361112804	0.890353679	-0.242997448	-1.077989378	0.283123426	-0.187635699	-1.320986826	-1.361112804	-0.283123426	-0.470759125	-1.604110252	-0.890353679	0.187635699
Antxr2	7.808020696	8.336742183	8.056646155	8.494665445	8.523123198	9.462610254	9.111841388	8.481687001	9.409362383	8.410911755	8.424113384	8.468579235	7.994189878	8.070649982	6.43E-26	0.001882219	1.06E-19	0.006284347	0.973800172	0.001882219	1.27E-07	0.906419921	0.00145575	1.06E-19	1.27E-07	4.23E-08	1.99E-17	0.006284347	0.906419921	4.23E-08	0.004515834	0.973800172	0.00145575	1.99E-17	0.004515834	0.76697838	2.122759252	0.721817947	-0.119803565	-0.76697838	1.355780872	-0.045160433	-0.886781945	-2.122759252	-1.355780872	-1.400941305	-2.242562817	-0.721817947	0.045160433
Fbxo28	10.67283476	10.69195771	10.57885204	9.830141368	9.564265786	9.661102335	9.682549647	10.21913234	9.709101686	9.892448946	10.07793667	10.23883012	10.67477703	10.51030818	7.57E-26	4.10E-15	1.95E-18	0.000278489	0.968586878	4.10E-15	0.653516418	4.04E-04	1.19E-10	1.95E-18	0.653516418	1.72E-05	4.51E-13	0.000278489	4.04E-04	1.72E-05	0.007824248	0.968586878	1.19E-10	4.51E-13	0.007824248	-1.341222343	-1.490581502	-0.665922082	-0.102924973	1.341222343	-0.149359159	0.675300261	1.238297371	1.490581502	0.149359159	0.824659421	1.38765653	0.665922082	-0.675300261
Gpr89a	9.435286398	9.557270828	9.536233981	8.910580833	8.974433468	8.748850426	8.752213366	9.15031485	8.876167671	8.858664358	9.012208872	9.05192267	9.47478575	9.504772543	7.57E-26	7.96E-13	1.15E-18	5.42E-07	0.979988349	7.96E-13	0.304969219	0.100666111	1.72E-09	1.15E-18	0.304969219	0.001683488	5.04E-14	5.42E-07	0.100666111	0.001683488	4.66E-05	0.979988349	1.72E-09	5.04E-14	4.66E-05	-0.893628079	-1.104554248	-0.643329176	-0.052905918	0.893628079	-0.210926169	0.250298903	0.840722161	1.104554248	0.210926169	0.461225072	1.05164833	0.643329176	-0.250298903
Hsp90aa1	9.731464334	9.312658594	9.197742484	8.390160686	7.91459268	7.872101795	7.81014975	8.250755834	7.965705229	8.415430319	8.143893312	8.220477472	9.265140508	9.202088497	7.85E-26	8.70E-11	1.91E-19	2.80E-11	0.885824735	8.70E-11	0.069641949	0.792394094	2.87E-06	1.91E-19	0.069641949	0.092243081	3.21E-12	2.80E-11	0.792394094	0.092243081	1.15E-06	0.885824735	2.87E-06	3.21E-12	1.15E-06	-1.809715883	-2.521491034	-1.920716394	-0.326649385	1.809715883	-0.711775151	-0.111000511	1.483066498	2.521491034	0.711775151	0.60077464	2.194841649	1.920716394	0.111000511
Stn1	6.165302927	6.363779815	6.320786795	7.044142045	7.041948378	7.467877783	7.326393234	6.837269099	7.329247876	7.059493983	7.013753987	6.857206692	6.256170469	6.553983295	8.64E-26	4.91E-12	1.65E-21	3.22E-08	0.879656412	4.91E-12	0.050468926	0.332591351	3.33E-07	1.65E-21	0.050468926	5.39E-04	8.34E-14	3.22E-08	0.332591351	5.39E-04	1.06E-04	0.879656412	3.33E-07	8.34E-14	1.06E-04	1.641165019	2.20255922	1.370900324	0.299468783	-1.641165019	0.561394201	-0.270264695	-1.341696236	-2.20255922	-0.561394201	-0.831658896	-1.903090437	-1.370900324	0.270264695
Pi4k2a	9.631232757	9.45370443	9.715284339	9.067581859	8.841567734	8.793370647	8.625570432	8.949565099	8.726422759	8.905850845	8.854220335	8.848581413	9.818825362	9.59924586	8.83E-26	9.95E-09	1.31E-15	8.35E-10	0.946998708	9.95E-09	0.120068416	0.669391329	4.98E-09	1.31E-15	0.120068416	0.217112248	2.90E-15	8.35E-10	0.669391329	0.217112248	4.65E-10	0.946998708	4.98E-09	2.90E-15	4.65E-10	-1.002767444	-1.397735053	-1.110031865	0.140794105	1.002767444	-0.394967609	-0.10726442	1.143561549	1.397735053	0.394967609	0.287703188	1.538529158	1.110031865	0.10726442
Aacs_rna21691	6.00313449	5.60436937	5.499593687	8.807322826	7.664844647	5.879138938	6.07938927	5.370803583	6.023685651	10.83020106	5.95504891	5.702033613	6.326866682	5.434684213	1.02E-25	1.55E-15	0.408266651	0.976756259	0.954053639	1.55E-15	6.92E-11	2.31E-14	1.25E-10	0.408266651	6.92E-11	0.54235587	0.8893956	0.976756259	2.31E-14	0.54235587	0.655663529	0.954053639	1.25E-10	0.8893956	0.655663529	5.543254023	0.659512039	0.034324702	0.521644498	-5.543254023	-4.883741984	-5.508929321	-5.021609525	-0.659512039	4.883741984	-0.625187337	-0.137867542	-0.034324702	5.508929321
Atp5e	7.885386346	7.802743943	7.901813107	6.977281305	6.867403024	7.07278407	7.006670414	7.34706367	7.095127291	7.170855605	7.149535742	7.463263953	8.173691538	8.170413573	1.55E-25	1.00E-11	2.56E-10	9.67E-05	0.390297926	1.00E-11	0.819871225	0.015289364	2.13E-16	2.56E-10	0.819871225	0.062221507	7.87E-15	9.67E-05	0.015289364	0.062221507	2.43E-08	0.390297926	2.13E-16	7.87E-15	2.43E-08	-1.484516734	-1.372741389	-0.865793463	0.465833823	1.484516734	0.111775345	0.618723271	1.950350557	1.372741389	-0.111775345	0.506947926	1.838575212	0.865793463	-0.618723271
Ubald1	11.22524926	10.69568661	10.93500716	9.836532949	9.744248415	9.928963122	9.889885766	10.30479144	9.883584591	10.02713374	10.28315565	10.41707889	11.15872939	11.00111152	1.65E-25	5.86E-15	2.46E-14	6.75E-05	0.965835147	5.86E-15	0.929907163	0.001724926	5.18E-14	2.46E-14	0.929907163	0.004320984	1.87E-13	6.75E-05	0.001724926	0.004320984	4.07E-05	0.965835147	5.18E-14	1.87E-13	4.07E-05	-1.70253691	-1.657564038	-0.928668643	0.137504059	1.70253691	0.044972872	0.773868267	1.840040969	1.657564038	-0.044972872	0.728895395	1.795068098	0.928668643	-0.773868267
Hmgb2	8.002757082	8.018311659	8.182529744	6.449026155	6.633115427	6.707048238	6.410327905	7.492997221	6.446535685	7.107015459	7.130600158	7.192866334	8.73116922	8.297006352	1.73E-25	4.11E-10	1.05E-14	0.001042348	0.555756402	4.11E-10	0.34529719	0.016098067	1.97E-13	1.05E-14	0.34529719	1.57E-04	3.69E-18	0.001042348	0.016098067	1.57E-04	3.00E-06	0.555756402	1.97E-13	3.69E-18	3.00E-06	-2.241171925	-2.81539186	-1.240545148	0.669847471	2.241171925	-0.574219935	1.000626777	2.911019396	2.81539186	0.574219935	1.574846712	3.485239331	1.240545148	-1.000626777
SCD_containing_gene16206	6.763705921	5.855494094	6.024005593	10.97137125	10.95755114	6.315116324	6.163904415	6.59182564	6.806173854	12.80389528	5.875016932	6.379084838	7.247667136	5.904258867	1.95E-25	1.29E-16	0.662931923	0.909861298	0.902383881	1.29E-16	3.88E-13	6.38E-15	2.62E-10	0.662931923	3.88E-13	0.843872351	0.633837306	0.909861298	6.38E-15	0.843872351	0.508268427	0.902383881	2.62E-10	0.633837306	0.508268427	7.157993746	0.446264829	0.151667203	1.00382568	-7.157993746	-6.711728917	-7.006326543	-6.154168066	-0.446264829	6.711728917	-0.294597626	0.557560851	-0.151667203	7.006326543
Cpox	7.189209188	6.942164878	7.271855486	8.137914524	8.414234658	8.725983417	8.254837624	7.3848163	8.248589718	8.274125721	7.647157782	7.630947581	7.102455964	7.178782635	2.00E-25	5.71E-14	3.80E-17	0.005119285	0.998563625	5.71E-14	0.653398804	4.03E-05	1.45E-11	3.80E-17	0.653398804	1.24E-06	4.63E-14	0.005119285	4.03E-05	1.24E-06	0.010712741	0.998563625	1.45E-11	4.63E-14	0.010712741	2.100923743	2.332079828	0.876081438	-0.029973987	-2.100923743	0.231156084	-1.224842305	-2.130897731	-2.332079828	-0.231156084	-1.45599839	-2.362053815	-0.876081438	1.224842305
Cgnl1	10.41192348	10.36979224	10.30934906	10.59043756	10.76663261	11.02169836	11.07798403	10.57295046	11.11351142	10.7394753	10.55749821	10.72127635	10.34882156	10.41370292	2.26E-25	1.45E-06	2.83E-21	5.36E-04	0.998563625	1.45E-06	9.71E-05	0.390714295	2.71E-05	2.83E-21	9.71E-05	2.94E-07	7.16E-17	5.36E-04	0.390714295	2.94E-07	0.002756954	0.998563625	2.71E-05	7.16E-17	0.002756954	0.629767686	1.205304833	0.485355753	0.008614991	-0.629767686	0.575537147	-0.144411933	-0.621152695	-1.205304833	-0.575537147	-0.71994908	-1.196689842	-0.485355753	0.144411933
Srsf5	11.5864219	11.52122934	11.48158651	10.782816	10.88395476	10.86848813	10.71533057	11.07593371	10.7949926	10.89064305	11.01048043	11.16646625	11.31776051	11.42187534	2.85E-25	2.39E-16	1.25E-19	9.40E-07	0.444890077	2.39E-16	0.67299622	0.008687923	1.19E-07	1.25E-19	0.67299622	8.23E-04	1.35E-09	9.40E-07	0.008687923	8.23E-04	0.017520096	0.444890077	1.19E-07	1.35E-09	0.017520096	-0.999655614	-1.101003781	-0.63036387	-0.264409196	0.999655614	-0.101348167	0.369291744	0.735246418	1.101003781	0.101348167	0.470639911	0.836594585	0.63036387	-0.369291744
Npm1	9.584831709	9.354802542	9.30011696	8.429324586	8.342883948	8.374423705	8.445125207	8.89329837	8.584234877	8.360737795	8.758010087	8.901776425	8.945384135	9.091732507	3.41E-25	8.66E-21	5.87E-17	5.27E-06	0.029766978	8.66E-21	0.590761577	3.11E-05	6.35E-07	5.87E-17	0.590761577	0.001973533	4.51E-05	5.27E-06	3.11E-05	0.001973533	0.446861435	0.029766978	6.35E-07	4.51E-05	0.446861435	-1.654374271	-1.473217206	-0.835515735	-0.643152009	1.654374271	0.181157065	0.818858536	1.011222262	1.473217206	-0.181157065	0.637701471	0.830065197	0.835515735	-0.818858536
Tbccd1	6.348685123	6.183377046	6.294031935	7.328278948	7.265022965	7.626261559	7.270203583	6.421317901	7.397072074	7.222891086	6.874953133	6.56790437	6.250676348	6.270258	3.75E-25	6.57E-13	1.31E-16	0.007010082	0.991096635	6.57E-13	0.555055871	7.37E-05	5.77E-11	1.31E-16	0.555055871	8.83E-07	6.87E-14	0.007010082	7.37E-05	8.83E-07	0.010487639	0.991096635	5.77E-11	6.87E-14	0.010487639	2.010968068	2.286093631	0.852242351	-0.064587411	-2.010968068	0.275125564	-1.158725717	-2.075555479	-2.286093631	-0.275125564	-1.433851281	-2.350681042	-0.852242351	1.158725717
Iah1	9.536616149	9.372756196	9.294618025	8.731933948	8.620069426	8.418763406	8.444297795	8.958077272	8.489786634	8.67647951	8.873890574	8.875525001	9.168107181	9.407893633	4.74E-25	3.42E-12	6.03E-21	9.20E-06	0.871333691	3.42E-12	0.0855233	0.048153899	3.52E-07	6.03E-21	0.0855233	2.34E-05	2.63E-13	9.20E-06	0.048153899	2.34E-05	0.004929077	0.871333691	3.52E-07	2.63E-13	0.004929077	-1.121285783	-1.522081919	-0.743693236	-0.192949163	1.121285783	-0.400796135	0.377592548	0.928336621	1.522081919	0.400796135	0.778388683	1.329132756	0.743693236	-0.377592548
Etv5	7.994830571	8.557434158	8.416214534	7.051541364	6.697737256	7.434950301	7.489952364	7.901651996	7.492398172	6.959844024	7.73758584	7.854665595	8.421951397	8.568047797	6.01E-25	6.04E-21	1.81E-07	0.007734271	0.947550222	6.04E-21	3.29E-04	7.72E-10	4.00E-20	1.81E-07	3.29E-04	0.056588101	7.15E-08	0.007734271	7.72E-10	0.056588101	0.002100752	0.947550222	4.00E-20	7.15E-08	0.002100752	-2.618750273	-1.406251933	-0.775032404	0.211957675	2.618750273	1.212498341	1.843717869	2.830707948	1.406251933	-1.212498341	0.631219529	1.618209608	0.775032404	-1.843717869
Grsf1	8.759122605	9.028129957	8.923715053	7.842027701	8.08511684	7.862018459	7.941653675	8.073498637	7.913213832	8.162396803	7.95898229	8.162722201	8.779352153	8.699508149	7.73E-25	1.11E-12	5.03E-17	1.40E-11	0.755990795	1.11E-12	0.471108727	0.906919116	6.69E-07	5.03E-17	0.471108727	0.281420617	9.08E-10	1.40E-11	0.906919116	0.281420617	3.12E-06	0.755990795	6.69E-07	9.08E-10	3.12E-06	-1.357719754	-1.605388125	-1.320805705	-0.283104488	1.357719754	-0.24766837	0.03691405	1.074615267	1.605388125	0.24766837	0.28458242	1.322283637	1.320805705	-0.03691405
Ccnd3	7.243377862	7.178772669	7.460328652	8.373189772	8.797651338	7.738558585	7.773882716	7.430313856	7.632936157	8.211388438	7.503909107	7.454813538	7.119707192	7.200745477	8.17E-25	1.15E-16	0.001679377	0.242486497	0.900581322	1.15E-16	7.91E-06	5.51E-11	7.16E-17	0.001679377	7.91E-06	0.153468681	0.000144843	0.242486497	5.51E-11	0.153468681	0.045182074	0.900581322	7.16E-17	0.000144843	0.045182074	2.078751308	0.830032629	0.367253046	-0.302270628	-2.078751308	-1.248718679	-1.711498262	-2.381021937	-0.830032629	1.248718679	-0.462779583	-1.132303257	-0.367253046	1.711498262
CUNH11orf80	6.369303191	6.641304526	6.251577017	7.150842388	7.609261385	8.083200664	8.045010645	6.992358626	7.812533507	6.986691949	6.911010958	7.031225614	6.40484219	6.53427342	8.76E-25	4.57E-08	3.21E-20	5.81E-04	0.989230701	4.57E-08	0.0023254	0.132381498	3.99E-06	3.21E-20	0.0023254	4.37E-07	2.02E-15	5.81E-04	0.132381498	4.37E-07	0.004916857	0.989230701	3.99E-06	2.02E-15	0.004916857	1.777754567	2.904955667	1.210244049	0.083047045	-1.777754567	1.127201101	-0.567510518	-1.694707522	-2.904955667	-1.127201101	-1.694711619	-2.821908623	-1.210244049	0.567510518
Prrg4	7.753228778	7.855856231	7.850365324	6.314673744	6.408109903	6.767296443	6.877641272	7.223922247	6.688086821	6.759054103	6.866811857	7.205138964	7.926371849	7.860540476	1.21E-24	1.75E-17	6.79E-11	4.71E-05	0.984024798	1.75E-17	0.155426986	7.88E-05	1.12E-15	6.79E-11	0.155426986	0.062221507	6.51E-10	4.71E-05	7.88E-05	0.062221507	7.79E-05	0.984024798	1.12E-15	6.51E-10	7.79E-05	-2.390866767	-1.783645923	-1.145489212	0.092953118	2.390866767	0.607220844	1.245377555	2.483819885	1.783645923	-0.607220844	0.638156711	1.876599041	1.145489212	-1.245377555
Npc2	7.940778238	8.250433341	7.655861867	6.848932978	7.040163725	6.601994843	6.408733193	6.961744503	6.517556696	6.794614897	7.106308882	7.093917206	7.597943039	7.618345994	1.34E-24	2.68E-11	1.32E-21	4.28E-08	0.372087115	2.68E-11	0.021366329	0.429777915	1.32E-04	1.32E-21	0.021366329	3.51E-04	5.42E-11	4.28E-08	0.429777915	3.51E-04	0.006343373	0.372087115	1.32E-04	5.42E-11	0.006343373	-1.767317147	-2.635691828	-1.48499626	-0.60421454	1.767317147	-0.868374681	0.282320887	1.163102607	2.635691828	0.868374681	1.150695568	2.031477288	1.48499626	-0.282320887
Gon4l	7.831565684	8.098781804	7.940176337	9.014654643	8.905289242	8.892447107	8.68767295	8.188194431	8.736892838	8.783320097	8.388726931	8.189645461	8.020824895	8.162940877	1.36E-24	3.77E-18	3.11E-14	0.005011507	0.894864526	3.77E-18	0.544581051	1.72E-07	2.54E-11	3.11E-14	0.544581051	5.45E-05	1.29E-08	0.005011507	1.72E-07	5.45E-05	0.146208547	0.894864526	2.54E-11	1.29E-08	0.146208547	1.684897261	1.479752723	0.612391139	0.232657757	-1.684897261	-0.205144538	-1.072506122	-1.452239504	-1.479752723	0.205144538	-0.867361584	-1.247094966	-0.612391139	1.072506122
LOC106144950	6.797637267	6.890929299	6.766535527	7.395562147	7.336789005	7.196955982	7.011379603	7.268381054	7.282971725	7.387455564	7.377369098	7.305034291	6.306209643	6.413071548	1.60E-24	1.04E-08	1.59E-04	5.90E-07	0.001130623	1.04E-08	0.204368378	0.681359256	1.75E-19	1.59E-04	0.204368378	0.326669874	9.60E-14	5.90E-07	0.681359256	0.326669874	2.48E-17	0.001130623	1.75E-19	9.60E-14	2.48E-17	1.099630665	0.750137384	0.994261225	-1.045921289	-1.099630665	-0.349493281	-0.10536944	-2.145551954	-0.750137384	0.349493281	0.244123841	-1.796058673	-0.994261225	0.10536944
G16771	6.104474569	6.207228494	5.981260275	6.874402785	6.766003758	7.558478216	7.713936408	6.94593056	7.456642966	7.307113522	7.176087045	7.056937765	5.926312318	6.22222878	2.20E-24	2.77E-09	1.42E-19	2.01E-09	0.998563625	2.77E-09	0.015331566	0.858452181	8.62E-08	1.42E-19	0.015331566	0.016178073	5.81E-16	2.01E-09	0.858452181	0.016178073	6.19E-08	0.998563625	8.62E-08	5.81E-16	6.19E-08	1.995175207	2.954925582	2.081404708	-0.044912566	-1.995175207	0.959750375	0.086229502	-2.040087773	-2.954925582	-0.959750375	-0.873520874	-2.999838148	-2.081404708	-0.086229502
LOC110599018	8.771570686	8.689267796	8.703466953	8.138195295	8.101658502	8.032504436	8.203789164	8.556445813	8.165764193	8.134222948	8.505024552	8.540990819	8.783415274	8.841930291	2.48E-24	2.03E-13	1.57E-12	0.081614223	0.917952291	2.03E-13	0.905791447	4.70E-07	3.90E-14	1.57E-12	0.905791447	3.60E-06	2.82E-13	0.081614223	4.70E-07	3.60E-06	0.014819542	0.917952291	3.90E-14	2.82E-13	0.014819542	-0.952798039	-0.915787699	-0.247195152	0.123004857	0.952798039	0.03701034	0.705602887	1.075802897	0.915787699	-0.03701034	0.668592548	1.038792557	0.247195152	-0.705602887
CUNH5orf51	8.257335157	8.404868933	8.26007266	7.467907223	7.637779009	7.508111123	7.678458782	7.90681178	7.505460229	7.638941995	7.655837228	7.749396015	8.549807338	8.493041554	2.49E-24	1.09E-10	2.69E-11	5.79E-06	0.595626495	1.09E-10	0.929907163	0.14147131	7.58E-14	2.69E-11	0.929907163	0.111358265	1.84E-14	5.79E-06	0.14147131	0.111358265	1.05E-08	0.595626495	7.58E-14	1.84E-14	1.05E-08	-1.1728048	-1.211889371	-0.84090828	0.314525788	1.1728048	-0.039084571	0.33189652	1.487330587	1.211889371	0.039084571	0.370981091	1.526415159	0.84090828	-0.33189652
G2163	6.008911301	5.623697198	5.77261083	8.077910519	8.700312594	7.15539423	7.69993597	6.848039993	7.429055292	7.874482832	6.927806912	7.37974098	5.946922159	5.468929395	2.50E-24	8.85E-21	6.48E-12	9.02E-08	0.97282682	8.85E-21	0.058821401	5.28E-04	6.28E-18	6.48E-12	0.058821401	0.343421362	9.66E-11	9.02E-08	5.28E-04	0.343421362	2.64E-07	0.97282682	6.28E-18	9.66E-11	2.64E-07	4.809744239	3.569595571	2.936727086	-0.306921243	-4.809744239	-1.240148668	-1.873017154	-5.116665482	-3.569595571	1.240148668	-0.632868486	-3.876516814	-2.936727086	1.873017154
Slc7a7	7.384438713	7.501040248	7.296621436	7.923073031	8.115604028	8.359010996	8.485444182	7.734368986	8.291561892	8.042554534	8.010506445	7.971252221	7.456810509	7.307736314	2.91E-24	2.26E-09	3.45E-19	2.49E-06	0.992103384	2.26E-09	0.026442715	0.406257476	4.51E-08	3.45E-19	0.026442715	3.81E-04	5.01E-16	2.49E-06	0.406257476	3.81E-04	1.38E-05	0.992103384	4.51E-08	5.01E-16	1.38E-05	1.232298604	1.799551935	1.017492528	-0.042075731	-1.232298604	0.567253331	-0.214806077	-1.274374335	-1.799551935	-0.567253331	-0.782059407	-1.841627666	-1.017492528	0.214806077
Klhl22	7.572431491	7.569894636	7.56024164	8.310880104	8.230024127	8.364089074	8.383976872	7.831307384	8.29930584	8.351497396	7.861481222	7.643940005	7.70805001	7.906574953	3.41E-24	1.19E-15	1.05E-17	0.015833313	0.295509694	1.19E-15	0.801441591	5.13E-07	1.13E-06	1.05E-17	0.801441591	5.70E-08	8.21E-08	0.015833313	5.13E-07	5.70E-08	0.921638559	0.295509694	1.13E-06	8.21E-08	0.921638559	1.359681384	1.445733644	0.468725328	0.439440352	-1.359681384	0.086052261	-0.890956055	-0.920241032	-1.445733644	-0.086052261	-0.977008316	-1.006293292	-0.468725328	0.890956055
Gga2	7.962664404	7.873863285	7.846236826	8.624143627	8.668015773	8.535125135	8.594086965	8.217348516	8.521228668	8.709619701	8.433782992	8.182493062	8.047201373	8.021917056	4.22E-24	2.94E-19	1.32E-14	6.29E-06	0.788370658	2.94E-19	0.471108727	1.13E-04	2.29E-11	1.32E-14	0.471108727	0.011520635	2.86E-08	6.29E-06	1.13E-04	0.011520635	0.007062855	0.788370658	2.29E-11	2.86E-08	0.007062855	1.405313008	1.217116447	0.760768464	0.235756849	-1.405313008	-0.188196561	-0.644544543	-1.169556159	-1.217116447	0.188196561	-0.456347982	-0.981359598	-0.760768464	0.644544543
LOC106145023	6.454602282	5.976928785	6.097605655	6.986321178	7.361864307	6.49099185	6.279563252	6.7081426	6.408862599	7.220146236	6.576549074	6.763929656	5.382772276	5.570431958	4.63E-24	5.22E-10	0.169110161	0.002880392	7.02E-05	5.22E-10	3.72E-05	0.007693335	4.25E-22	0.169110161	3.72E-05	0.173871577	1.92E-09	0.002880392	0.007693335	0.173871577	6.30E-13	7.02E-05	4.25E-22	1.92E-09	6.30E-13	1.920590465	0.476036194	1.017297673	-2.105166901	-1.920590465	-1.444554272	-0.903292792	-4.025757366	-0.476036194	1.444554272	0.54126148	-2.581203094	-1.017297673	0.903292792
Eif5a	9.997987838	9.829132503	9.767496835	9.054912975	8.899897314	8.672277549	8.893426636	9.013289275	8.810514381	8.870879886	9.224228712	9.275322751	9.601142835	9.707136333	5.09E-24	5.72E-14	5.36E-19	1.64E-07	0.592657636	5.72E-14	0.420809019	0.088422048	6.08E-07	5.36E-19	0.420809019	0.003551086	4.49E-10	1.64E-07	0.088422048	0.003551086	0.003182799	0.592657636	6.08E-07	4.49E-10	0.003182799	-1.421226988	-1.681713227	-1.030805688	-0.347893969	1.421226988	-0.26048624	0.3904213	1.073333019	1.681713227	0.26048624	0.650907539	1.333819258	1.030805688	-0.3904213
Psmb2	10.17330139	10.18830038	10.12088762	9.384178909	9.266702458	9.333795122	9.447581738	9.892183612	9.438741226	9.374392182	9.530286269	9.714330768	10.27306887	10.19561989	5.56E-24	4.75E-15	1.13E-12	2.39E-04	0.96924111	4.75E-15	0.713892125	4.66E-04	5.60E-14	1.13E-12	0.713892125	0.007031192	7.21E-12	2.39E-04	4.66E-04	0.007031192	1.61E-04	0.96924111	5.60E-14	7.21E-12	1.61E-04	-1.265820279	-1.145685971	-0.63265927	0.090892212	1.265820279	0.120134308	0.633161009	1.356712491	1.145685971	-0.120134308	0.513026702	1.236578183	0.63265927	-0.633161009
CUNH1orf115	7.432549623	7.406243663	7.551471961	8.757399266	8.662240745	8.559640725	8.500667964	7.504669649	8.329827161	8.584078157	7.799042404	8.051527516	7.534334599	7.628235683	5.63E-24	1.43E-17	4.32E-13	0.012054922	0.947550222	1.43E-17	0.44675146	7.82E-08	7.63E-12	4.32E-13	0.44675146	6.78E-05	1.28E-08	0.012054922	7.82E-08	6.78E-05	0.13258318	0.947550222	7.63E-12	1.28E-08	0.13258318	2.155303397	1.838537737	0.72285278	0.211370486	-2.155303397	-0.31676566	-1.432450617	-1.943932911	-1.838537737	0.31676566	-1.115684957	-1.627167251	-0.72285278	1.432450617
Npc1	8.492386873	8.822996651	8.739564436	9.664581456	10.25619466	9.366163211	9.291192658	9.054885439	9.303374212	9.866700625	9.047576422	9.002553107	8.867879744	8.900794284	5.85E-24	6.98E-21	7.53E-07	0.009682625	0.815663806	6.98E-21	2.03E-04	1.18E-09	1.83E-12	7.53E-07	2.03E-04	0.089463258	0.001974165	0.009682625	1.18E-09	0.089463258	0.282868869	0.815663806	1.83E-12	0.001974165	0.282868869	2.131079771	1.150691119	0.666448899	0.323573195	-2.131079771	-0.980388653	-1.464630872	-1.807506576	-1.150691119	0.980388653	-0.484242219	-0.827117923	-0.666448899	1.464630872
G5881	7.893971623	7.767328451	7.555780282	6.721370161	6.432479372	6.373971742	6.272873596	6.797357339	6.401293998	6.586625632	6.490065495	6.759283058	7.018264986	7.324851826	6.26E-24	4.57E-13	7.90E-19	2.07E-10	0.040882696	4.57E-13	0.27144523	0.575747886	0.001051109	7.90E-19	0.27144523	0.040260897	1.34E-06	2.07E-10	0.575747886	0.040260897	0.014869641	0.040882696	0.001051109	1.34E-06	0.014869641	-1.989255635	-2.497733172	-1.769682586	-0.941434974	1.989255635	-0.508477537	0.219573049	1.047820661	2.497733172	0.508477537	0.728050586	1.556298198	1.769682586	-0.219573049
Srsf3	10.58037398	10.53361149	10.54244436	10.03978	9.798905258	9.935456212	9.858953855	10.13382519	9.866246257	10.02542408	10.06562371	10.05349484	10.72847781	10.60032585	6.60E-24	8.54E-11	1.25E-13	1.55E-06	0.904067608	8.54E-11	0.645812624	0.246095812	9.20E-12	1.25E-13	0.645812624	0.056063453	2.10E-14	1.55E-06	0.246095812	0.056063453	1.27E-07	0.904067608	9.20E-12	2.10E-14	1.27E-07	-0.881763283	-1.002737266	-0.682017529	0.151362696	0.881763283	-0.120973982	0.199745754	1.03312598	1.002737266	0.120973982	0.320719736	1.154099962	0.682017529	-0.199745754
B4galt1	9.918699614	10.03817119	9.993257244	10.42480135	10.58717512	10.78415444	10.66841774	10.17653497	10.79481011	10.72204695	10.38014899	10.12915541	9.928492435	9.820824832	6.93E-24	2.15E-10	1.57E-15	0.008963312	0.860322779	2.15E-10	0.331639478	0.002068484	1.19E-11	1.57E-15	0.331639478	5.66E-06	2.13E-16	0.008963312	0.002068484	5.66E-06	6.15E-04	0.860322779	1.19E-11	2.13E-16	6.15E-04	1.0537055	1.307496606	0.482417069	-0.21033714	-1.0537055	0.253791106	-0.571288431	-1.26404264	-1.307496606	-0.253791106	-0.825079537	-1.517833746	-0.482417069	0.571288431
Mmp20	5.458591094	4.99378442	4.343469503	7.661054708	8.016605767	5.220959291	4.74311916	4.350750361	4.76856535	8.472927755	4.671994669	4.737918536	5.132981133	4.268399796	6.95E-24	2.29E-11	0.833389325	0.241348421	0.946998708	2.29E-11	2.23E-10	1.30E-14	4.42E-11	0.833389325	2.23E-10	0.400393964	0.670175281	0.241348421	1.30E-14	0.400393964	0.700985695	0.946998708	4.42E-11	0.670175281	0.700985695	5.00920069	-0.197948532	-1.132157179	-0.651667951	-5.00920069	-5.207149222	-6.141357869	-5.660868641	0.197948532	5.207149222	-0.934208647	-0.453719419	1.132157179	6.141357869
Rbm42	8.217921862	8.104369122	8.075452287	7.305694793	7.363251854	7.380740026	7.319201262	7.796932226	7.296490303	7.442804917	7.622733849	7.666204564	7.983352439	8.014675523	7.35E-24	2.02E-15	4.67E-17	2.21E-05	0.6866045	2.02E-15	0.822272794	0.00124894	1.09E-08	4.67E-17	0.822272794	3.11E-04	8.01E-10	2.21E-05	0.00124894	3.11E-04	0.022817696	0.6866045	1.09E-08	8.01E-10	0.022817696	-1.263533251	-1.346804786	-0.675700158	-0.243687464	1.263533251	-0.083271535	0.587833093	1.019845787	1.346804786	0.083271535	0.671104628	1.103117322	0.675700158	-0.587833093
G14967	5.239771201	5.388767409	5.317155323	6.494055465	6.083959087	6.869252907	7.393179874	6.4380301	7.258106721	6.894217796	6.421862596	5.981359096	5.417934345	5.286268669	7.47E-24	5.49E-11	8.66E-20	1.15E-07	0.989230701	5.49E-11	0.045513304	0.395633694	2.83E-08	8.66E-20	0.045513304	8.80E-04	5.30E-15	1.15E-07	0.395633694	8.80E-04	8.73E-06	0.989230701	2.83E-08	5.30E-15	8.73E-06	3.033330007	4.122028525	2.575141952	0.148396	-3.033330007	1.088698518	-0.458188055	-2.884934007	-4.122028525	-1.088698518	-1.546886573	-3.973632525	-2.575141952	0.458188055
Nol9	9.146307987	8.868316896	8.945468621	8.370488803	8.170692821	8.295360026	8.211993691	8.417698921	8.266435187	8.286411394	8.453125356	8.470122178	9.094705375	9.090375704	7.62E-24	3.63E-12	9.82E-13	5.94E-07	0.94654733	3.63E-12	0.942295953	0.142617061	2.70E-12	9.82E-13	0.942295953	0.121148281	8.57E-13	5.94E-07	0.142617061	0.121148281	1.92E-07	0.94654733	2.70E-12	8.57E-13	1.92E-07	-1.132969327	-1.161314824	-0.836485404	0.130545189	1.132969327	-0.028345497	0.296483922	1.263514516	1.161314824	0.028345497	0.32482942	1.291860013	0.836485404	-0.296483922
Susd1	6.368047185	6.389890334	6.279448066	7.527416007	7.155331874	7.262027762	7.588511984	6.743435609	7.203589369	7.293283998	6.825849109	6.809398406	6.344832626	6.279095904	9.61E-24	4.87E-14	6.31E-15	4.86E-04	0.986374073	4.87E-14	0.915421047	4.16E-04	3.31E-12	6.31E-15	0.915421047	2.42E-04	6.78E-13	4.86E-04	4.16E-04	2.42E-04	7.21E-04	0.986374073	3.31E-12	6.78E-13	7.21E-04	1.987098025	2.045653513	1.012288578	-0.098203814	-1.987098025	0.058555489	-0.974809446	-2.085301839	-2.045653513	-0.058555489	-1.033364935	-2.143857327	-1.012288578	0.974809446
Mdh1	9.587558633	10.10554592	9.846434507	9.523724097	9.37357027	8.993434022	8.950226114	8.995466644	8.911677634	9.503218812	8.912553777	8.932272803	10.11624545	9.928629794	1.25E-23	0.007606604	7.86E-13	2.45E-12	0.904402435	0.007606604	1.66E-04	4.01E-05	7.54E-04	7.86E-13	1.66E-04	0.958762819	1.30E-13	2.45E-12	4.01E-05	0.958762819	2.82E-13	0.904402435	7.54E-04	1.30E-13	2.82E-13	-0.551090813	-1.435294243	-1.454357411	0.22115472	0.551090813	-0.88420343	-0.903266598	0.772245533	1.435294243	0.88420343	-0.019063169	1.656448963	1.454357411	0.903266598
Eepd1	10.05672782	10.12225884	10.1588407	9.917583587	10.08184751	11.03141297	10.78828472	10.56835775	10.77143815	9.917893972	10.7968148	10.60598658	10.04465531	10.25398819	1.89E-23	0.422317585	2.71E-13	3.14E-07	0.989230701	0.422317585	1.73E-14	3.37E-09	0.345532381	2.71E-13	1.73E-14	0.139009261	5.28E-10	3.14E-07	3.37E-09	0.139009261	1.83E-05	0.989230701	0.345532381	5.28E-10	1.83E-05	-0.16135734	1.276114993	0.946844728	0.050029863	0.16135734	1.437472333	1.108202068	0.211387203	-1.276114993	-1.437472333	-0.329270265	-1.22608513	-0.946844728	-1.108202068
P4ha2	5.904390507	5.539663887	5.569978676	7.603328013	7.489427283	6.595805518	6.52494425	5.705400331	6.189803727	6.854582494	6.046635183	5.909855456	5.613668125	5.632336515	3.11E-23	6.65E-16	3.64E-05	0.248449454	0.979988349	6.65E-16	8.91E-04	1.10E-10	6.74E-14	3.64E-05	8.91E-04	0.017054939	5.60E-05	0.248449454	1.10E-10	0.017054939	0.164873576	0.979988349	6.74E-14	5.60E-05	0.164873576	3.231861019	1.716438212	0.587356871	-0.194438292	-3.231861019	-1.515422808	-2.644504149	-3.426299311	-1.716438212	1.515422808	-1.129081341	-1.910876503	-0.587356871	2.644504149
Ncmap	7.76865441	7.862095259	7.86548213	8.444419024	9.224701746	9.819671614	9.955481576	8.395269396	9.740190489	9.35412188	8.927827433	8.979761185	7.71744259	8.01015585	3.51E-23	1.02E-09	1.42E-20	3.50E-06	0.992103384	1.02E-09	0.015868595	0.343619832	1.75E-07	1.42E-20	0.015868595	1.21E-04	7.20E-16	3.50E-06	0.343619832	1.21E-04	8.63E-05	0.992103384	1.75E-07	7.20E-16	8.63E-05	2.297874306	3.438937959	1.845049303	0.074052304	-2.297874306	1.141063653	-0.452825003	-2.223822002	-3.438937959	-1.141063653	-1.593888656	-3.364885655	-1.845049303	0.452825003
Cfl2	8.464656686	8.665479754	8.346179605	7.362444946	7.557388263	7.307353278	7.421245801	8.093109012	7.368264452	7.669052744	7.803973628	7.942170024	8.356992285	8.574724449	4.70E-23	3.80E-12	5.06E-17	4.46E-04	0.989230701	3.80E-12	0.381292122	0.004329491	2.49E-09	5.06E-17	0.381292122	3.10E-05	3.49E-13	4.46E-04	0.004329491	3.10E-05	0.00445968	0.989230701	2.49E-09	3.49E-13	0.00445968	-1.568216341	-1.909594001	-0.830714928	-0.062523456	1.568216341	-0.341377659	0.737501413	1.505692886	1.909594001	0.341377659	1.078879072	1.847070545	0.830714928	-0.737501413
Hmcn2	6.865781666	6.572186385	6.68289821	7.837455032	8.585602417	8.274207071	8.540556733	7.71613878	8.257101483	8.955360631	7.910328983	8.052587248	6.683533575	6.356334689	4.77E-23	1.08E-16	2.72E-14	4.27E-08	0.891200864	1.08E-16	0.726826904	0.02698379	8.95E-17	2.72E-14	0.726826904	0.143761516	1.16E-14	4.27E-08	0.02698379	0.143761516	5.12E-09	0.891200864	8.95E-17	1.16E-14	5.12E-09	3.424067502	3.143023632	2.395283468	-0.514301956	-3.424067502	-0.281043869	-1.028784034	-3.938369458	-3.143023632	0.281043869	-0.747740165	-3.657325589	-2.395283468	1.028784034
Hnrnph3	10.88154619	11.01048009	10.82251709	10.13697925	10.08585275	10.23378076	10.18088414	10.59736432	10.30129498	10.24653643	10.42302135	10.46900698	10.88482209	10.79065534	4.85E-23	3.03E-17	1.33E-13	5.16E-05	0.928654175	3.03E-17	0.56549426	2.10E-04	2.75E-11	1.33E-13	0.56549426	0.009291883	1.13E-08	5.16E-05	2.10E-04	0.009291883	0.006537265	0.928654175	2.75E-11	1.13E-08	0.006537265	-1.133078705	-0.991654371	-0.578137337	-0.126454564	1.133078705	0.141424335	0.554941369	1.006624141	0.991654371	-0.141424335	0.413517034	0.865199807	0.578137337	-0.554941369
Pex6	8.370498496	8.317123519	8.491116681	9.134098775	9.278826349	9.047588734	9.240750409	8.819513952	9.067322787	9.282576728	8.969031794	9.056133195	8.465207054	8.535932853	5.08E-23	7.00E-18	3.73E-14	1.89E-08	0.926856012	7.00E-18	0.56549426	0.018021717	1.18E-11	3.73E-14	0.56549426	0.194952021	5.09E-09	1.89E-08	0.018021717	0.194952021	3.45E-05	0.926856012	1.18E-11	5.09E-09	3.45E-05	1.493564211	1.31747399	1.030552376	0.171586586	-1.493564211	-0.176090221	-0.463011835	-1.321977625	-1.31747399	0.176090221	-0.286921614	-1.145887404	-1.030552376	0.463011835
UGT2A1	7.527325964	7.262952337	7.401453819	8.205281862	8.428196508	8.734684519	8.756819978	7.445952005	8.833693716	8.459938912	8.043390073	7.647214212	7.499348157	7.190477965	5.38E-23	1.81E-09	1.37E-16	0.035640105	0.981442678	1.81E-09	0.122629029	9.93E-04	1.39E-08	1.37E-16	0.122629029	8.41E-08	1.73E-14	0.035640105	9.93E-04	8.41E-08	0.028443652	0.981442678	1.39E-08	1.73E-14	0.028443652	1.784610556	2.411768448	0.714065031	-0.121248762	-1.784610556	0.627157892	-1.070545525	-1.905859318	-2.411768448	-0.627157892	-1.697703417	-2.53301721	-0.714065031	1.070545525
Sp4	8.847942728	8.889485439	8.861689446	7.264134063	7.704947379	7.7422759	7.98875163	8.41006503	7.880098504	7.837704595	8.2500614	8.443332932	9.068164633	9.018684874	5.99E-23	9.82E-16	4.61E-10	0.008591462	0.91986529	9.82E-16	0.232865807	1.81E-06	5.82E-16	4.61E-10	0.232865807	0.003941894	1.06E-10	0.008591462	1.81E-06	0.003941894	0.001349544	0.91986529	5.82E-16	1.06E-10	0.001349544	-2.071091541	-1.592316003	-0.730940705	0.247779605	2.071091541	0.478775538	1.340150836	2.318871147	1.592316003	-0.478775538	0.861375298	1.840095609	0.730940705	-1.340150836
ZNF709_containing_gene18614	9.416865602	9.193848564	9.267939666	8.045741757	8.153831115	8.230985973	8.502094371	8.565550542	8.382026954	8.272845536	8.711241232	8.936858591	9.291180887	9.357856623	7.76E-23	5.18E-17	5.06E-11	5.53E-04	0.998563625	5.18E-17	0.232434434	1.92E-05	3.30E-14	5.06E-11	0.232434434	0.01657108	2.94E-09	5.53E-04	1.92E-05	0.01657108	0.001701687	0.998563625	3.30E-14	2.94E-09	0.001701687	-1.847254522	-1.438147987	-0.807835405	0.02076677	1.847254522	0.409106534	1.039419116	1.868021292	1.438147987	-0.409106534	0.630312582	1.458914757	0.807835405	-1.039419116
Apip	7.651378723	7.957490379	7.679940189	6.922025748	6.899916462	6.930082527	6.86513358	7.169086593	6.882217249	6.78657764	6.973495394	6.992423005	7.689637714	7.630105446	8.92E-23	3.55E-14	1.56E-13	5.02E-09	0.904067608	3.55E-14	0.932089468	0.177390713	4.99E-09	1.56E-13	0.932089468	0.274046674	1.50E-08	5.02E-09	0.177390713	0.274046674	2.21E-05	0.904067608	4.99E-09	1.50E-08	2.21E-05	-1.63434831	-1.589006783	-1.263279043	-0.2249181	1.63434831	0.045341527	0.371069267	1.40943021	1.589006783	-0.045341527	0.32572774	1.364088682	1.263279043	-0.371069267
COLCA1_containing	6.294327993	6.636498749	6.686538441	6.773661837	6.504521872	7.61920553	7.548654834	7.207464534	7.694995696	6.672990799	6.992347861	6.952354449	6.264184804	6.413049363	8.93E-23	0.378494427	2.10E-14	3.18E-04	0.662432211	0.378494427	1.21E-09	0.012525105	0.023599202	2.10E-14	1.21E-09	7.95E-04	2.42E-16	3.18E-04	0.012525105	7.95E-04	2.92E-06	0.662432211	0.023599202	2.42E-16	2.92E-06	0.274967838	2.006747919	1.037554928	-0.48573578	-0.274967838	1.73178008	0.76258709	-0.760703618	-2.006747919	-1.73178008	-0.969192991	-2.492483698	-1.037554928	-0.76258709
Mapk6	10.0607898	10.0833493	9.864006523	9.336740499	9.294182227	9.273914006	9.223360756	9.587177838	9.268816884	9.222071452	9.464093605	9.377228748	9.809213499	9.755775341	8.98E-23	8.16E-16	3.13E-17	3.24E-08	0.215797223	8.16E-16	0.868686293	0.051419308	3.16E-06	3.13E-17	0.868686293	0.026883715	5.70E-07	3.24E-08	0.051419308	0.026883715	0.016189826	0.215797223	3.16E-06	5.70E-07	0.016189826	-1.091063459	-1.14170401	-0.775696043	-0.368784227	1.091063459	-0.050640552	0.315367416	0.722279231	1.14170401	0.050640552	0.366007968	0.772919783	0.775696043	-0.315367416
Galk2	7.805712003	7.907212209	7.885189189	8.432061518	8.345430832	8.702420644	8.508151924	8.324585483	8.517321245	8.32770519	8.148224584	8.182457883	7.846192822	7.889357683	1.04E-22	7.45E-10	1.29E-17	2.27E-05	0.998563625	7.45E-10	0.100792883	0.152846284	2.72E-08	1.29E-17	0.100792883	3.03E-04	1.65E-14	2.27E-05	0.152846284	3.03E-04	1.18E-04	0.998563625	2.72E-08	1.65E-14	1.18E-04	0.954735107	1.295185068	0.693979755	-0.01558674	-0.954735107	0.340449961	-0.260755352	-0.970321847	-1.295185068	-0.340449961	-0.601205313	-1.310771808	-0.693979755	0.260755352
Rufy1	9.56868407	9.511355833	9.444018151	8.636948994	8.847067271	8.868645476	8.770241607	9.130095857	8.796309767	8.712805934	8.87053527	9.010828279	9.619255835	9.476158755	1.21E-22	2.44E-14	7.31E-12	4.80E-06	0.989230701	2.44E-14	0.688709234	0.012939418	1.55E-12	7.31E-12	0.688709234	0.099279387	2.11E-10	4.80E-06	0.012939418	0.099279387	1.64E-05	0.989230701	1.55E-12	2.11E-10	1.64E-05	-1.196938618	-1.07069532	-0.744750826	0.040447954	1.196938618	0.126243298	0.452187792	1.237386571	1.07069532	-0.126243298	0.325944494	1.111143274	0.744750826	-0.452187792
Ubxn4	9.846162458	9.819228283	9.750577726	9.404415112	9.331457887	9.312208338	9.178624685	9.351828335	9.220221087	9.368913821	9.156559514	9.298914567	9.887485126	9.89763094	1.61E-22	2.84E-07	3.70E-12	1.74E-10	0.929577109	2.84E-07	0.249054622	0.271392591	5.67E-08	3.70E-12	0.249054622	0.817971017	1.51E-12	1.74E-10	0.271392591	0.817971017	5.03E-11	0.929577109	5.67E-08	1.51E-12	5.03E-11	-0.63432616	-0.856128504	-0.808247302	0.112873476	0.63432616	-0.221802344	-0.173921143	0.747199635	0.856128504	0.221802344	0.047881201	0.969001979	0.808247302	0.173921143
Mapkapk5	8.831256669	8.767359326	8.705066229	8.202886227	8.208725528	8.189540407	8.1873908	8.408875267	8.198332927	8.183625665	8.285405362	8.291649952	8.978379101	8.785973256	1.61E-22	6.38E-11	3.83E-11	1.34E-06	0.858843387	6.38E-11	0.973984001	0.20101929	2.03E-12	3.83E-11	0.973984001	0.201863874	1.27E-12	1.34E-06	0.20101929	0.201863874	4.32E-08	0.858843387	2.03E-12	1.27E-12	4.32E-08	-0.889046801	-0.899899864	-0.669439586	0.162052846	0.889046801	-0.010853063	0.219607215	1.051099647	0.899899864	0.010853063	0.230460278	1.06195271	0.669439586	-0.219607215
G23509	7.21125464	6.79057658	6.976297329	8.211953412	8.432464449	8.787715509	9.211763928	7.572627112	8.676003633	8.668161645	8.324874647	8.302405526	6.895510554	6.973127125	1.73E-22	4.82E-12	1.61E-18	1.43E-07	0.975496583	4.82E-12	0.225333242	0.268939526	6.02E-11	1.61E-18	0.225333242	0.005724263	2.67E-16	1.43E-07	0.268939526	0.005724263	3.93E-07	0.975496583	6.02E-11	2.67E-16	3.93E-07	2.74516677	3.44630169	2.202104944	-0.199171527	-2.74516677	0.70113492	-0.543061825	-2.944338297	-3.44630169	-0.70113492	-1.244196745	-3.645473217	-2.202104944	0.543061825
CYP8B1	5.419627279	5.292039445	5.549866088	6.793032426	8.865083746	6.750660994	6.708312191	6.80453249	6.889280318	9.036931114	7.11996765	7.241289315	5.651022419	5.445163632	1.79E-22	2.28E-21	2.06E-07	1.43E-08	0.952141757	2.28E-21	1.09E-04	9.11E-04	4.25E-15	2.06E-07	1.09E-04	0.606345532	7.52E-05	1.43E-08	9.11E-04	0.606345532	9.17E-06	0.952141757	4.25E-15	7.52E-05	9.17E-06	6.147687572	3.443912674	3.910524763	0.5174126	-6.147687572	-2.703774898	-2.23716281	-5.630274972	-3.443912674	2.703774898	0.466612089	-2.926500074	-3.910524763	2.23716281
Ypel1	8.22582384	8.132465834	7.735556231	6.012868139	6.601313064	6.110223487	6.037313385	6.870073497	6.231545872	6.783230115	6.764903855	7.245667586	8.247467716	8.07524311	1.80E-22	3.68E-10	4.28E-17	1.03E-04	0.982968249	3.68E-10	0.115813426	0.06387804	3.06E-09	4.28E-17	0.115813426	9.57E-05	3.09E-15	1.03E-04	0.06387804	9.57E-05	1.63E-04	0.982968249	3.06E-09	3.09E-15	1.63E-04	-2.615744191	-3.611661933	-1.691386144	0.147032559	2.615744191	-0.995917741	0.924358047	2.762776751	3.611661933	0.995917741	1.920275789	3.758694492	1.691386144	-0.924358047
LOC106144977	5.97278587	6.052485883	6.174911123	7.407553442	7.541143409	6.671446903	6.978047575	6.309436061	6.656363105	7.319054886	6.777694131	6.547685612	6.229934673	6.049150162	1.94E-22	1.54E-18	5.84E-07	6.87E-04	0.973654437	1.54E-18	0.001679288	1.01E-06	1.82E-13	5.84E-07	0.001679288	0.28841413	6.76E-05	6.87E-04	1.01E-06	0.28841413	0.010433265	0.973654437	1.82E-13	6.76E-05	0.010433265	2.675875633	1.577088564	1.155317372	0.161337321	-2.675875633	-1.098787069	-1.520558261	-2.514538312	-1.577088564	1.098787069	-0.421771192	-1.415751243	-1.155317372	1.520558261
Nsfl1c	9.169196072	8.94326314	9.098165933	8.386650392	8.101860408	8.216291247	8.291087879	8.465328846	8.256579551	8.337108423	8.334667644	8.444012269	9.048521086	9.1202955	2.04E-22	2.53E-12	5.55E-13	3.38E-08	0.998563625	2.53E-12	0.932714551	0.311805819	4.55E-10	5.55E-13	0.932714551	0.260824923	1.44E-10	3.38E-08	0.311805819	0.260824923	1.02E-06	0.998563625	4.55E-10	1.44E-10	1.02E-06	-1.255975798	-1.291343851	-1.01854226	-0.006462012	1.255975798	-0.035368053	0.237433538	1.249513786	1.291343851	0.035368053	0.272801591	1.284881839	1.01854226	-0.237433538
G40320	7.654714968	8.296311311	7.895444773	8.329616591	8.441738057	9.174788092	9.238871718	9.438768615	8.936810913	9.012501508	9.328464026	9.054134334	7.08234007	7.193418754	2.53E-22	9.62E-04	4.05E-08	4.93E-09	2.62E-04	9.62E-04	0.136989529	0.016854986	4.27E-14	4.05E-08	0.136989529	0.683886853	3.89E-21	4.93E-09	0.016854986	0.683886853	7.57E-23	2.62E-04	4.27E-14	3.89E-21	7.57E-23	1.229122571	1.990407117	2.215202279	-1.983152749	-1.229122571	0.761284546	0.986079708	-3.21227532	-1.990407117	-0.761284546	0.224795162	-3.973559866	-2.215202279	-0.986079708
Cldn1	7.665307273	7.655014155	8.015521845	8.52729913	8.723003085	10.24952304	9.462094324	8.932835134	9.630578597	8.909461309	9.613513143	8.83968946	7.797923224	7.551490768	2.59E-22	9.61E-06	1.85E-18	2.23E-09	0.965835147	9.61E-06	3.04E-04	0.145891691	7.06E-06	1.85E-18	3.04E-04	0.044479921	7.16E-17	2.23E-09	0.145891691	0.044479921	3.94E-09	0.965835147	7.06E-06	7.16E-17	3.94E-09	1.807628757	3.480265346	2.514854362	-0.268959275	-1.807628757	1.672636588	0.707225605	-2.076588032	-3.480265346	-1.672636588	-0.965410984	-3.74922462	-2.514854362	-0.707225605
Saraf	9.597349219	9.627509024	9.475812035	8.986657466	8.93771247	8.924630506	8.647718202	9.069027566	8.749973343	9.07876888	8.931844754	9.027799334	9.677823561	9.572260189	2.63E-22	4.76E-08	1.17E-15	1.45E-07	0.979988349	4.76E-08	0.070101968	0.988682623	1.39E-07	1.17E-15	0.070101968	0.036523299	3.59E-14	1.45E-07	0.988682623	0.036523299	3.74E-07	0.979988349	1.39E-07	3.59E-14	3.74E-07	-0.845046076	-1.239052951	-0.840960941	0.067257666	0.845046076	-0.394006875	0.004085135	0.912303741	1.239052951	0.394006875	0.398092009	1.306310616	0.840960941	-0.004085135
CUNH11orf58	9.945744641	9.833694785	9.85429509	8.785666188	8.936696802	9.021906345	8.780060939	9.608051961	8.909022763	9.023219643	9.146026499	9.336934889	10.03345002	9.936082006	2.71E-22	9.39E-13	3.28E-13	0.001374065	0.965835147	9.39E-13	0.959695002	0.001039879	3.04E-12	3.28E-13	0.959695002	9.33E-04	1.27E-12	0.001374065	0.001039879	9.33E-04	6.00E-04	0.965835147	3.04E-12	1.27E-12	6.00E-04	-1.500286321	-1.525528857	-0.7253335	0.138668946	1.500286321	-0.025242537	0.77495282	1.638955267	1.525528857	0.025242537	0.800195357	1.664197803	0.7253335	-0.77495282
Aebp2	9.245608527	9.255477913	9.171359022	8.546663054	8.554901896	8.68894181	8.658559316	8.839352108	8.648772054	8.645715217	8.740781468	8.742711607	9.164187321	9.345504872	2.84E-22	3.28E-14	7.94E-11	5.42E-07	0.989230701	3.28E-14	0.550681042	0.037804331	1.53E-12	7.94E-11	0.550681042	0.325107216	1.26E-09	5.42E-07	0.037804331	0.325107216	2.37E-06	0.989230701	1.53E-12	1.26E-09	2.37E-06	-0.995331536	-0.84902117	-0.671883905	0.033970417	0.995331536	0.146310366	0.323447631	1.029301954	0.84902117	-0.146310366	0.177137265	0.882991588	0.671883905	-0.323447631
Csnk1a1	11.67750316	11.68995226	11.62736825	11.13321426	11.07545182	11.11371779	11.0871778	11.47539923	11.16019132	11.1150009	11.27859271	11.33917837	11.76984172	11.62067738	2.99E-22	9.00E-14	3.55E-13	6.21E-04	0.989230701	9.00E-14	0.929907163	7.99E-04	6.42E-12	3.55E-13	0.929907163	0.002168215	2.23E-11	6.21E-04	7.99E-04	0.002168215	0.001145508	0.989230701	6.42E-12	2.23E-11	0.001145508	-0.817363695	-0.794545587	-0.405504965	0.02771443	0.817363695	0.022818108	0.41185873	0.845078125	0.794545587	-0.022818108	0.389040622	0.822260017	0.405504965	-0.41185873
Cfi	9.414763945	9.473588441	9.578010002	10.16016899	10.51492847	10.55904274	10.42644754	10.22820556	10.3998404	10.37829199	9.948006868	9.915953341	9.662389296	9.410949101	3.13E-22	9.15E-14	1.17E-16	4.29E-06	0.98535843	9.15E-14	0.68978709	0.026363354	3.12E-10	1.17E-16	0.68978709	0.003874139	2.22E-12	4.29E-06	0.026363354	0.003874139	1.77E-04	0.98535843	3.12E-10	2.22E-12	1.77E-04	1.513860911	1.670342745	0.99340174	0.072198995	-1.513860911	0.156481834	-0.520459171	-1.441661916	-1.670342745	-0.156481834	-0.676941005	-1.59814375	-0.99340174	0.520459171
Ythdf3	10.6639425	10.75440284	10.65026343	10.03943119	10.04004895	10.04035963	10.02956673	10.46210158	10.11378424	10.05378275	10.22336245	10.30951435	10.79401572	10.61928498	3.24E-22	4.83E-14	2.65E-13	2.96E-04	0.998563625	4.83E-14	0.913679057	0.001118605	1.18E-11	2.65E-13	0.913679057	0.003362734	5.24E-11	2.96E-04	0.001118605	0.003362734	0.001129153	0.998563625	1.18E-11	5.24E-11	0.001129153	-0.967937938	-0.93600882	-0.496677391	0.008232837	0.967937938	0.031929118	0.471260547	0.976170774	0.93600882	-0.031929118	0.439331429	0.944241656	0.496677391	-0.471260547
Rps27a	7.652619177	7.905242417	7.586123103	7.47078802	7.251363399	7.43444412	7.391923453	7.857676934	7.421453681	7.3036102	7.852066545	7.828772912	6.779350567	6.6574515	3.37E-22	0.002588939	0.022546536	0.227107057	2.91E-15	0.002588939	0.722573213	2.91E-05	1.19E-08	0.022546536	0.722573213	7.77E-04	2.36E-10	0.227107057	2.91E-05	7.77E-04	9.18E-22	2.91E-15	1.19E-08	2.36E-10	9.18E-22	-0.59921977	-0.457808629	0.270225827	-1.988586158	0.59921977	0.141411141	0.869445596	-1.389366389	0.457808629	-0.141411141	0.728034455	-1.53077753	-0.270225827	-0.869445596
Ccdc86	7.88585973	7.411722455	7.813073643	6.904298969	6.894708957	6.686462405	6.611532028	7.185017264	6.72301085	6.682126249	7.116560876	7.269433615	7.877039302	7.949319007	3.40E-22	7.75E-10	1.24E-13	0.001027194	0.885755124	7.75E-10	0.446851265	0.018715134	4.02E-11	1.24E-13	0.446851265	4.39E-04	9.05E-15	0.001027194	0.018715134	4.39E-04	6.29E-05	0.885755124	4.02E-11	9.05E-15	6.29E-05	-1.546489397	-1.893831658	-0.857415266	0.279394528	1.546489397	-0.347342261	0.689074131	1.825883926	1.893831658	0.347342261	1.036416392	2.173226186	0.857415266	-0.689074131
Kiaa1143	8.029018866	8.304541612	8.414699189	6.488986706	6.527407462	6.600893826	6.688667895	7.844982358	6.773853963	6.917162404	7.2489442	7.477915061	7.795521137	8.076173844	4.47E-22	3.24E-16	1.48E-15	0.00299994	0.744567795	3.24E-16	0.930047983	4.13E-06	2.86E-09	1.48E-15	0.930047983	1.74E-05	8.45E-09	0.00299994	4.13E-06	1.74E-05	0.207932475	0.744567795	2.86E-09	8.45E-09	0.207932475	-2.805777786	-2.731985618	-1.073100332	-0.508393185	2.805777786	0.073792168	1.732677454	2.297384601	2.731985618	-0.073792168	1.658885286	2.223592433	1.073100332	-1.732677454
Setdb1	6.161593318	6.374738701	6.240567128	7.096305055	7.692614104	7.230238888	7.322263434	6.704786573	7.100619864	7.55397046	7.01318257	6.826028185	6.170962946	6.219873983	4.62E-22	6.38E-16	4.78E-11	4.66E-05	0.97303542	6.38E-16	0.341012355	5.16E-04	3.23E-14	4.78E-11	0.341012355	0.059039718	3.75E-10	4.66E-05	5.16E-04	0.059039718	4.63E-05	0.97303542	3.23E-14	3.75E-10	4.63E-05	2.418456733	1.98803974	1.325555392	-0.17532962	-2.418456733	-0.430416993	-1.092901341	-2.593786353	-1.98803974	0.430416993	-0.662484348	-2.163369361	-1.325555392	1.092901341
Psmd4	8.099618362	8.120514667	8.027577353	7.475439006	7.422548776	7.369812784	7.40391594	7.709997577	7.410711539	7.394362806	7.387881574	7.581545916	8.233149425	8.23134774	4.73E-22	6.06E-10	5.91E-11	2.70E-06	0.804469891	6.06E-10	0.869246537	0.269551148	6.84E-12	5.91E-11	0.869246537	0.171271678	6.85E-13	2.70E-06	0.269551148	0.171271678	4.08E-08	0.804469891	6.84E-12	6.85E-13	4.08E-08	-1.104337359	-1.172297912	-0.849349937	0.235745566	1.104337359	-0.067960553	0.254987423	1.340082926	1.172297912	0.067960553	0.322947975	1.408043478	0.849349937	-0.254987423
Zfp36l1	9.808536166	9.721519881	9.848306892	10.58446082	11.38243379	10.71364784	11.00917708	10.5792523	10.9017826	11.24766254	11.03032627	10.78309315	9.563170142	9.456987014	4.77E-22	3.46E-14	2.04E-10	1.43E-08	0.577765935	3.46E-14	0.482978276	0.194840121	2.37E-17	2.04E-10	0.482978276	0.808929242	1.55E-13	1.43E-08	0.194840121	0.808929242	1.34E-11	0.577765935	2.37E-17	1.55E-13	1.34E-11	2.242618649	1.883978025	1.766791607	-0.573866409	-2.242618649	-0.358640624	-0.475827042	-2.816485058	-1.883978025	0.358640624	-0.117186418	-2.457844434	-1.766791607	0.475827042
Mical2	11.28531062	10.92227155	10.93022352	9.618496041	10.1084869	9.882996517	9.989837588	10.55932595	9.949401794	9.843193631	10.72821748	10.78409529	11.12678641	11.02664347	4.80E-22	1.21E-14	4.19E-13	0.076542023	0.998563625	1.21E-14	0.819523119	1.53E-07	6.06E-12	4.19E-13	0.819523119	3.19E-06	1.15E-10	0.076542023	1.53E-07	3.19E-06	0.116775917	0.998563625	6.06E-12	1.15E-10	0.116775917	-1.852239079	-1.734848508	-0.492718646	0.004608712	1.852239079	0.117390571	1.359520433	1.856847791	1.734848508	-0.117390571	1.242129862	1.73945722	0.492718646	-1.359520433
Msantd2	8.939087937	9.014664397	8.856763803	8.207378195	8.283873797	8.181374016	8.238156841	8.462402399	8.324202473	8.201161275	8.394746264	8.621233457	9.057008842	8.967045128	4.82E-22	1.03E-12	4.77E-12	4.44E-05	0.965835147	1.03E-12	0.923499537	0.012412725	2.89E-12	4.77E-12	0.923499537	0.028151583	1.21E-11	4.44E-05	0.012412725	0.028151583	2.37E-05	0.965835147	2.89E-12	1.21E-11	2.37E-05	-1.110881505	-1.075228699	-0.658963266	0.095509844	1.110881505	0.035652806	0.451918239	1.206391349	1.075228699	-0.035652806	0.416265433	1.170738544	0.658963266	-0.451918239
C1rl	6.020637938	6.202963641	6.008073391	7.010948202	6.845595465	7.253191993	7.181281988	7.224190875	7.346636502	7.092142762	6.850045804	6.667702182	6.116329482	6.047124269	4.91E-22	6.32E-11	1.30E-16	2.16E-09	0.998563625	6.32E-11	0.258620954	0.813609849	7.22E-09	1.30E-16	0.258620954	0.091460035	2.62E-13	2.16E-09	0.813609849	0.091460035	1.12E-07	0.998563625	7.22E-09	2.62E-13	1.12E-07	1.97661712	2.454584005	1.877811276	-0.003685185	-1.97661712	0.477966885	-0.098805844	-1.980302305	-2.454584005	-0.477966885	-0.576772729	-2.45826919	-1.877811276	0.098805844
LOC106145069	7.128773705	6.956252148	7.296202055	9.448218711	10.05575973	9.160653099	9.221688675	8.624260828	9.891556201	8.708371724	7.917742823	8.375617314	7.16154719	7.445506429	5.71E-22	1.41E-18	4.59E-18	1.88E-06	0.941887932	1.41E-18	0.945440133	7.59E-04	1.99E-12	4.59E-18	0.945440133	0.001736195	4.90E-12	1.88E-06	7.59E-04	0.001736195	5.75E-04	0.941887932	1.99E-12	4.90E-12	5.75E-04	4.355743858	4.279485443	2.52376455	0.437257629	-4.355743858	-0.076258415	-1.831979308	-3.918486229	-4.279485443	0.076258415	-1.755720893	-3.842227815	-2.52376455	1.831979308
Cldn3	6.248298135	6.136159647	5.889483385	7.116875014	7.162564278	7.34567573	7.868701804	6.670651562	7.621542745	7.06738702	7.356910411	7.177611633	5.897991762	5.977025074	5.90E-22	7.39E-09	2.03E-16	4.18E-08	0.885322148	7.39E-09	0.077035663	0.96372448	1.14E-09	2.03E-16	0.077035663	0.037196722	2.59E-16	4.18E-08	0.96372448	0.037196722	5.74E-09	0.885322148	1.14E-09	2.59E-16	5.74E-09	2.176229846	3.02824121	2.148905387	-0.481035953	-2.176229846	0.852011363	-0.027324459	-2.657265799	-3.02824121	-0.852011363	-0.879335822	-3.509277162	-2.148905387	0.027324459
Srek1	10.0361406	10.10311601	9.951469116	9.490675181	9.431863	9.456426943	9.372420568	9.611539421	9.463896267	9.316299188	9.52058532	9.566212564	10.08605405	9.934683966	5.91E-22	1.06E-13	5.25E-13	1.17E-07	0.979988349	1.06E-13	0.921484961	0.109809966	3.73E-10	5.25E-13	0.921484961	0.188643457	1.38E-09	1.17E-07	0.109809966	0.188643457	1.43E-05	0.979988349	3.73E-10	1.38E-09	1.43E-05	-0.925620256	-0.896521665	-0.681956331	-0.050910382	0.925620256	0.029098591	0.243663925	0.874709875	0.896521665	-0.029098591	0.214565334	0.845611284	0.681956331	-0.243663925
Napg	10.06611641	9.740340877	9.710327748	9.064647113	8.973637538	8.954835544	8.961792703	9.345166065	8.923251928	8.936470542	9.306338383	9.468958035	9.775999262	9.701420824	6.05E-22	3.28E-14	6.82E-16	2.17E-04	0.903037396	3.28E-14	0.835143927	0.001190666	9.92E-09	6.82E-16	0.835143927	3.11E-04	7.34E-10	2.17E-04	0.001190666	3.11E-04	0.02474676	0.903037396	9.92E-09	7.34E-10	0.02474676	-1.330391214	-1.411358257	-0.688883606	-0.195686131	1.330391214	-0.080967043	0.641507608	1.134705083	1.411358257	0.080967043	0.722474651	1.215672126	0.688883606	-0.641507608
Gpc4	8.054741131	8.290440567	8.153997087	8.325071256	8.4257261	9.247265879	8.965730319	8.403223278	9.126301785	8.371789842	8.535229943	8.503916168	8.262196506	8.487095901	6.23E-22	0.024457476	1.28E-19	0.00248244	0.570943348	0.024457476	1.09E-09	0.491595358	0.734288956	1.28E-19	1.09E-09	1.65E-07	2.88E-10	0.00248244	0.491595358	1.65E-07	0.316636995	0.570943348	0.734288956	2.88E-10	0.316636995	0.444644068	1.647033277	0.615446517	0.359165779	-0.444644068	1.202389209	0.17080245	-0.085478288	-1.647033277	-1.202389209	-1.031586759	-1.287867497	-0.615446517	-0.17080245
Armc8	10.15987911	10.32181505	10.21728383	9.506867033	9.612303482	9.730830533	9.674174228	10.07628251	9.725909976	9.613200381	9.869401496	9.919811191	10.38542796	10.26556257	6.62E-22	8.57E-15	1.80E-09	0.00729037	0.926856012	8.57E-15	0.263735758	9.64E-06	5.54E-15	1.80E-09	0.263735758	0.008719466	4.52E-10	0.00729037	9.64E-06	0.008719466	0.00125496	0.926856012	5.54E-15	4.52E-10	0.00125496	-0.998081465	-0.772889129	-0.375991075	0.121036328	0.998081465	0.225192336	0.62209039	1.119117793	0.772889129	-0.225192336	0.396898054	0.893925457	0.375991075	-0.62209039
Ppp1r3b	10.86344398	10.91067016	10.80961406	12.00924598	12.06380577	10.7099629	11.20088946	11.0436843	10.9033845	11.89226506	11.45636347	11.12796201	10.7491788	10.5388942	7.35E-22	3.36E-14	0.37546905	0.015628473	0.711289269	3.36E-14	1.09E-09	7.88E-06	2.22E-16	0.37546905	1.09E-09	0.180680251	0.028964288	0.015628473	7.88E-06	0.180680251	3.62E-04	0.711289269	2.22E-16	0.028964288	3.62E-04	1.825209518	0.238690219	0.656884034	-0.389924051	-1.825209518	-1.586519299	-1.168325484	-2.21513357	-0.238690219	1.586519299	0.418193815	-0.628614271	-0.656884034	1.168325484
Tf	10.38335278	10.3187392	10.19403184	10.82792611	10.80633088	11.43961809	11.28917181	10.64353858	11.17614932	10.6665128	10.93228975	10.87744503	10.46434867	10.58226	7.43E-22	2.26E-06	1.28E-21	7.58E-07	0.523352449	2.26E-06	4.54E-05	0.765312895	0.019668602	1.28E-21	4.54E-05	1.80E-04	3.66E-11	7.58E-07	0.765312895	1.80E-04	0.010531185	0.523352449	0.019668602	3.66E-11	0.010531185	0.858824574	1.690210103	0.937411562	0.363648917	-0.858824574	0.831385529	0.078586989	-0.495175656	-1.690210103	-0.831385529	-0.752798541	-1.326561186	-0.937411562	-0.078586989
Marveld3	7.261844209	6.449846415	6.94561705	8.970312802	7.809706889	6.379627201	6.185747764	6.797952043	6.395426099	9.556013881	7.012976703	6.682321668	6.743630297	6.323255066	7.48E-22	2.50E-09	0.038417318	0.88184453	0.809837032	2.50E-09	3.20E-14	5.32E-09	6.27E-11	0.038417318	3.20E-14	0.120792628	0.551753259	0.88184453	5.32E-09	0.120792628	0.40672312	0.809837032	6.27E-11	0.551753259	0.40672312	3.213206093	-1.209023214	-0.120759543	-0.773142738	-3.213206093	-4.422229306	-3.333965635	-3.98634883	1.209023214	4.422229306	1.088263671	0.435880476	0.120759543	3.333965635
Hcfc1	9.821454989	9.362220159	9.569550957	8.739829722	8.487125891	8.579996771	8.71202462	9.005487247	8.568107814	8.610074456	9.000553554	9.149684636	9.656785043	9.640597508	9.03E-22	2.47E-13	3.49E-13	3.85E-04	0.989230701	2.47E-13	0.975758733	0.001791805	1.52E-11	3.49E-13	0.975758733	0.002931114	2.24E-11	3.85E-04	0.001791805	0.002931114	8.20E-04	0.989230701	1.52E-11	2.24E-11	8.20E-04	-1.560977802	-1.545876311	-0.806474615	0.048612013	1.560977802	0.015101492	0.754503187	1.609589815	1.545876311	-0.015101492	0.739401696	1.594488324	0.806474615	-0.754503187
Tefm	5.770027163	6.190528205	5.980612332	6.947625985	7.087033726	6.809042275	6.897555541	6.559984734	6.856177881	7.070186574	6.560161575	6.826584287	5.984102801	5.755564917	9.32E-22	2.05E-14	8.31E-11	8.52E-07	0.919381554	2.05E-14	0.497845225	0.024010495	4.21E-14	8.31E-11	0.497845225	0.293989017	5.65E-11	8.52E-07	0.024010495	0.293989017	2.24E-07	0.919381554	4.21E-14	5.65E-11	2.24E-07	2.204978057	1.889289863	1.510894042	-0.321661584	-2.204978057	-0.315688193	-0.694084015	-2.52663964	-1.889289863	0.315688193	-0.378395822	-2.210951447	-1.510894042	0.694084015
Iscu	9.632439655	9.053510133	9.256102866	8.316732845	8.209519096	8.007623665	8.280460996	8.559363411	8.080798144	8.43021099	8.620965167	8.699810176	9.373941857	9.53139958	9.94E-22	3.08E-10	1.23E-14	6.44E-05	0.96924111	3.08E-10	0.402269063	0.08401802	7.87E-10	1.23E-14	0.402269063	0.002877331	1.10E-13	6.44E-05	0.08401802	0.002877331	4.40E-05	0.96924111	7.87E-10	1.10E-13	4.40E-05	-1.61169294	-1.97393034	-1.080164167	0.149308935	1.61169294	-0.3622374	0.531528773	1.761001875	1.97393034	0.3622374	0.893766173	2.123239275	1.080164167	-0.531528773
Tat	10.93614555	10.50909271	10.8642629	13.13089799	13.21654272	12.34290968	12.66596395	12.06240561	12.3665877	13.25321547	12.61250206	11.453908	11.10301	10.48049631	1.07E-21	2.41E-20	1.14E-11	9.98E-08	0.992103384	2.41E-20	0.081611213	0.001572299	1.12E-15	1.14E-11	0.081611213	0.404357668	5.75E-09	9.98E-08	0.001572299	0.404357668	5.25E-06	0.992103384	1.12E-15	5.75E-09	5.25E-06	4.013437318	2.96444963	2.457363189	0.085283697	-4.013437318	-1.048987688	-1.556074129	-3.928153621	-2.96444963	1.048987688	-0.507086441	-2.879165932	-2.457363189	1.556074129
March7	11.65710576	11.72263605	11.57940441	10.99881828	11.20507579	11.09453892	11.03415738	11.31707379	11.07641532	11.1016798	11.21956433	11.19749484	11.71259122	11.61648617	1.27E-21	4.33E-12	6.06E-14	1.69E-06	0.998563625	4.33E-12	0.796747692	0.121335171	9.23E-10	6.06E-14	0.796747692	0.046233895	3.27E-11	1.69E-06	0.121335171	0.046233895	2.50E-05	0.998563625	9.23E-10	3.27E-11	2.50E-05	-0.811258531	-0.875396479	-0.58990159	-0.004133322	0.811258531	-0.064137948	0.221356941	0.807125209	0.875396479	0.064137948	0.28549489	0.871263157	0.58990159	-0.221356941
Ptp4a2	10.08478233	10.11349602	9.874064352	9.254608941	9.100866023	9.162176873	9.068868877	9.618643092	9.201717753	9.292857844	9.341110612	9.512885535	10.32459147	10.00967183	1.33E-21	1.24E-10	1.07E-12	1.40E-04	0.913160612	1.24E-10	0.751262397	0.042043765	1.99E-11	1.07E-12	0.751262397	0.010136259	2.63E-13	1.40E-04	0.042043765	0.010136259	1.42E-05	0.913160612	1.99E-11	2.63E-13	1.42E-05	-1.244267213	-1.371696696	-0.782140823	0.202418954	1.244267213	-0.127429483	0.46212639	1.446686167	1.371696696	0.127429483	0.589555874	1.574115651	0.782140823	-0.46212639
Cript	8.246196462	8.368662364	8.266079273	7.053094688	7.323231796	7.327249226	7.254888374	7.810133794	7.326808466	7.507949175	7.457739854	7.609891629	8.542615231	8.320735945	1.40E-21	1.61E-11	8.35E-12	3.49E-05	0.941695895	1.61E-11	0.972079749	0.038676986	8.98E-12	8.35E-12	0.972079749	0.038784968	5.20E-12	3.49E-05	0.038676986	0.038784968	7.54E-06	0.941695895	8.98E-12	5.20E-12	7.54E-06	-1.640487689	-1.661769029	-1.043292266	0.20091484	1.640487689	-0.02128134	0.597195423	1.841402529	1.661769029	0.02128134	0.618476763	1.862683869	1.043292266	-0.597195423
Faxdc2	7.293533717	7.000953214	7.208326167	7.782497116	8.732605746	9.270174931	8.795758193	7.977173672	9.129599948	8.313925593	8.237285506	8.182409279	7.140087393	7.41792479	1.41E-21	2.62E-09	9.95E-20	1.88E-06	0.968586878	2.62E-09	0.017446673	0.474531586	2.40E-06	9.95E-20	0.017446673	3.66E-04	5.49E-14	1.88E-06	0.474531586	3.66E-04	2.43E-04	0.968586878	2.40E-06	5.49E-14	2.43E-04	2.249857864	3.371663404	1.898229109	0.233394936	-2.249857864	1.12180554	-0.351628755	-2.016462928	-3.371663404	-1.12180554	-1.473434296	-3.138268468	-1.898229109	0.351628755
Ndufv3	8.641266975	8.481351224	8.540330742	7.636691409	7.808727857	7.373514512	7.614010588	7.947216264	7.614477012	7.808913949	8.063723578	8.132479606	8.226525619	8.25331123	1.53E-21	3.22E-12	1.58E-19	5.24E-05	0.135981123	3.22E-12	0.150691019	0.016844778	4.39E-04	1.58E-19	0.150691019	1.51E-05	5.51E-08	5.24E-05	0.016844778	1.51E-05	0.353667659	0.135981123	4.39E-04	5.51E-08	0.353667659	-1.274144493	-1.677544804	-0.764728266	-0.531178014	1.274144493	-0.403400311	0.509416227	0.742966479	1.677544804	0.403400311	0.912816538	1.14636679	0.764728266	-0.509416227
Guf1	6.813051574	7.003269863	6.878601081	7.43344925	7.595577663	7.599143218	7.586187677	7.08787564	7.612485754	7.555604264	7.235454611	7.100008067	6.986382062	6.85579323	1.57E-21	3.90E-12	2.61E-14	0.006880716	0.995908439	3.90E-12	0.747787739	1.90E-04	1.64E-09	2.61E-14	0.747787739	1.72E-05	3.53E-11	0.006880716	1.90E-04	1.72E-05	0.025290526	0.995908439	1.64E-09	3.53E-11	0.025290526	1.25988916	1.371234738	0.550045817	0.03110484	-1.25988916	0.111345578	-0.709843344	-1.228784321	-1.371234738	-0.111345578	-0.821188922	-1.340129899	-0.550045817	0.709843344
Adss	10.98806586	11.0640581	11.04650999	9.892221875	10.31627482	10.01475932	9.803328506	10.6402361	9.836283917	10.26497546	10.26940832	10.6715149	11.4587356	11.19225364	1.79E-21	8.89E-08	5.28E-14	0.008898097	0.643628127	8.89E-08	0.140677608	0.03411149	2.28E-10	5.28E-14	0.140677608	4.33E-05	1.14E-16	0.008898097	0.03411149	4.33E-05	1.03E-04	0.643628127	2.28E-10	1.14E-16	1.03E-04	-1.297801582	-1.809561708	-0.700175517	0.420616192	1.297801582	-0.511760125	0.597626065	1.718417774	1.809561708	0.511760125	1.109386191	2.2301779	0.700175517	-0.597626065
Fgfrl1	11.33585591	10.31028591	10.72746687	8.974480906	8.803969191	8.616598957	9.043945609	9.523952808	8.848705298	9.284603603	9.765502082	10.17901613	11.14414942	10.94215681	1.81E-21	4.26E-12	3.39E-15	0.001260245	0.973233985	4.26E-12	0.628162439	0.002525482	2.90E-11	3.39E-15	0.628162439	1.29E-04	6.71E-14	0.001260245	0.002525482	1.29E-04	8.82E-04	0.973233985	2.90E-11	6.71E-14	8.82E-04	-2.882837652	-3.262901402	-1.460126309	0.223916465	2.882837652	-0.380063751	1.422711343	3.106754117	3.262901402	0.380063751	1.802775094	3.486817867	1.460126309	-1.422711343
Ndufb9	7.575888013	7.495731126	7.555078928	8.165766255	8.10378064	7.989625441	7.959470221	7.98340944	8.060762182	8.348589165	8.199909904	7.932761477	7.231966302	7.275758559	1.96E-21	4.72E-11	2.61E-06	1.38E-06	0.139119782	4.72E-11	0.219833738	0.209937548	2.79E-17	2.61E-06	0.219833738	0.863320556	9.21E-12	1.38E-06	0.209937548	0.863320556	4.65E-12	0.139119782	2.79E-17	9.21E-12	4.65E-12	1.2353187	0.898773781	0.95306416	-0.59929862	-1.2353187	-0.336544919	-0.28225454	-1.83461732	-0.898773781	0.336544919	0.054290379	-1.498072401	-0.95306416	0.28225454
Ykt6	9.726768759	9.422696612	9.47830819	8.897494385	8.588187884	8.458292226	8.359301834	8.935602313	8.518255255	8.583949397	9.157704175	8.957209056	9.815086559	9.533267071	2.00E-21	4.24E-09	2.18E-15	0.001299849	0.948840233	4.24E-09	0.165587407	0.039321923	2.70E-09	2.18E-15	0.165587407	8.51E-05	5.98E-15	0.001299849	0.039321923	8.51E-05	3.69E-04	0.948840233	2.70E-09	5.98E-15	3.69E-04	-1.321235922	-1.782442331	-0.777726517	0.175662826	1.321235922	-0.461206409	0.543509405	1.496898748	1.782442331	0.461206409	1.004715814	1.958105157	0.777726517	-0.543509405
Stx1b	7.121259994	6.951248082	7.085209695	7.933600545	8.304322211	8.388495921	8.472810679	7.545109452	8.258383904	8.260750819	8.227435694	7.806688291	7.001047961	7.02275329	2.33E-21	3.00E-12	6.72E-16	2.62E-07	0.982968249	3.00E-12	0.555353015	0.198245416	7.55E-11	6.72E-16	0.555353015	0.026677036	8.02E-14	2.62E-07	0.198245416	0.026677036	1.05E-06	0.982968249	7.55E-11	8.02E-14	1.05E-06	2.132792331	2.443534632	1.660500086	-0.117704242	-2.132792331	0.310742301	-0.472292245	-2.250496574	-2.443534632	-0.310742301	-0.783034546	-2.561238874	-1.660500086	0.472292245
Ammecr1l	10.79141959	10.2580191	10.51020135	9.608558824	9.213701169	9.306912234	9.396405599	9.584910463	9.357045375	9.37152773	9.679661651	9.661472685	10.52299715	10.26239171	2.87E-21	6.39E-13	2.46E-14	9.98E-08	0.923074142	6.39E-13	0.855670909	0.196069224	4.03E-08	2.46E-14	0.855670909	0.109661975	4.30E-09	9.98E-08	0.196069224	0.109661975	1.22E-04	0.923074142	4.03E-08	4.30E-09	1.22E-04	-1.735566059	-1.833152635	-1.345103495	-0.234749173	1.735566059	-0.097586576	0.390462564	1.500816885	1.833152635	0.097586576	0.48804914	1.598403462	1.345103495	-0.390462564
Flnb	10.07006476	10.00536327	10.00403334	10.34818673	9.974314737	11.16224783	10.97761284	10.054039	10.86202535	10.25267035	10.17032046	10.24284121	10.15373471	9.94427504	2.90E-21	0.089534151	6.16E-16	0.251675533	0.998563625	0.089534151	1.22E-08	0.779358158	0.166382192	6.16E-16	1.22E-08	1.12E-09	1.65E-12	0.251675533	0.779358158	1.12E-09	0.36310867	0.998563625	0.166382192	1.65E-12	0.36310867	0.368288611	1.614024206	0.284257213	0.02316699	-0.368288611	1.245735595	-0.084031398	-0.345121621	-1.614024206	-1.245735595	-1.329766993	-1.590857216	-0.284257213	0.084031398
B3gnt2	10.19789279	10.05401336	10.17787941	9.550662825	9.060154841	8.99518631	9.028764859	9.345920563	9.156871614	9.352130694	9.439430293	9.282999943	10.28303855	10.09035302	2.93E-21	2.51E-08	4.51E-15	1.52E-07	0.991861929	2.51E-08	0.120068416	0.95110213	2.90E-07	4.51E-15	0.120068416	0.060394499	7.34E-13	1.52E-07	0.95110213	0.060394499	1.22E-06	0.991861929	2.90E-07	7.34E-13	1.22E-06	-1.214842131	-1.699964603	-1.192322207	0.045491627	1.214842131	-0.485122473	0.022519924	1.260333758	1.699964603	0.485122473	0.507642397	1.745456231	1.192322207	-0.022519924
Slc25a5	7.973486557	8.122391658	7.974327959	6.597282314	6.672576536	6.37276211	6.644984591	7.373104364	6.684835618	6.638152553	7.450136241	7.835111499	6.741566979	7.233263298	2.95E-21	5.42E-14	3.10E-15	0.062034052	6.88E-05	5.42E-14	0.866178479	4.47E-07	0.078629762	3.10E-15	0.866178479	1.38E-07	0.036366619	0.062034052	4.47E-07	1.38E-07	0.006458842	6.88E-05	0.078629762	0.036366619	0.006458842	-2.40162466	-2.525445458	-0.655134042	-1.712271385	2.40162466	-0.123820798	1.746490618	0.689353275	2.525445458	0.123820798	1.870311416	0.813174073	0.655134042	-1.746490618
Wdr61	7.937930975	7.985867513	7.80718432	7.3260167	7.086184333	7.017479519	6.953625341	7.527148308	7.159460254	7.277863608	7.354931921	7.427687472	8.024598518	8.058520387	3.33E-21	7.07E-09	1.16E-13	2.13E-04	0.91774539	7.07E-09	0.290608955	0.107049473	8.99E-10	1.16E-13	0.290608955	0.001717461	2.34E-14	2.13E-04	0.107049473	0.001717461	2.22E-05	0.91774539	8.99E-10	2.34E-14	2.22E-05	-1.140814162	-1.490036828	-0.752069174	0.18833846	1.140814162	-0.349222666	0.388744988	1.329152622	1.490036828	0.349222666	0.737967654	1.678375288	0.752069174	-0.388744988
Ythdf2	10.43165618	10.44564893	10.26595704	9.84619571	9.726245104	9.726025803	9.67415861	9.983702739	9.71360777	9.837300931	9.931876284	9.892520259	10.57927796	10.3242399	3.57E-21	7.44E-10	1.43E-13	9.17E-06	0.965462756	7.44E-10	0.497845225	0.233011804	1.07E-09	1.43E-13	0.497845225	0.024655286	5.70E-13	9.17E-06	0.233011804	0.024655286	5.20E-06	0.965462756	1.07E-09	5.70E-13	5.20E-06	-0.859624521	-1.027832397	-0.649418525	0.092673278	0.859624521	-0.168207876	0.210205997	0.952297799	1.027832397	0.168207876	0.378413873	1.120505676	0.649418525	-0.210205997
Rpn1	8.748956229	8.238530926	8.553272831	7.619517055	7.223860657	7.475759712	7.338554424	7.433319185	7.17938386	7.374195808	7.623705522	7.540655924	8.426514756	8.5409581	4.35E-21	3.15E-11	5.69E-13	1.69E-08	0.982968249	3.15E-11	0.793419442	0.55587532	2.22E-08	5.69E-13	0.793419442	0.314790062	1.02E-09	1.69E-08	0.55587532	0.314790062	2.54E-06	0.982968249	2.22E-08	1.02E-09	2.54E-06	-1.830316441	-1.987886989	-1.604261946	-0.098085585	1.830316441	-0.157570548	0.226054496	1.732230857	1.987886989	0.157570548	0.383625043	1.889801404	1.604261946	-0.226054496
Trim13	8.79238942	8.907413564	8.79148086	7.433298239	7.542632877	7.754421074	7.635067318	8.217924523	7.736940215	7.921004407	7.86166404	8.265904246	8.859535565	8.885559723	4.53E-21	1.98E-13	3.26E-12	1.04E-04	0.995908439	1.98E-13	0.855033899	0.004132508	1.74E-11	3.26E-12	0.855033899	0.016969377	2.05E-10	1.04E-04	0.004132508	0.016969377	3.40E-04	0.995908439	1.74E-11	2.05E-10	3.40E-04	-1.937281266	-1.827467591	-1.071620956	0.041484673	1.937281266	0.109813675	0.86566031	1.978765938	1.827467591	-0.109813675	0.755846635	1.868952264	1.071620956	-0.86566031
Clcc1	8.035676239	8.33057188	8.211123274	7.026157795	7.335383675	7.257638709	7.160860502	7.797662944	7.318085101	7.52386772	7.61588572	7.664118563	8.620937718	8.412821777	4.76E-21	4.07E-09	1.29E-10	0.003339933	0.521086259	4.07E-09	0.797546529	0.016844778	1.30E-12	1.29E-10	0.797546529	0.004835089	3.06E-14	0.003339933	0.016844778	0.004835089	8.80E-06	0.521086259	1.30E-12	3.06E-14	8.80E-06	-1.476699119	-1.618065244	-0.782037591	0.484790839	1.476699119	-0.141366125	0.694661528	1.961489958	1.618065244	0.141366125	0.836027652	2.102856083	0.782037591	-0.694661528
Afg3l2	10.10654564	10.02639385	9.991719999	9.530067615	9.657242889	9.547507057	9.39521734	9.712814843	9.430107095	9.562249917	9.630360279	9.615892011	10.21620874	10.07169627	4.85E-21	4.59E-08	2.64E-13	7.87E-06	0.893758264	4.59E-08	0.238722699	0.552132945	2.88E-09	2.64E-13	0.238722699	0.029835671	2.80E-14	7.87E-06	0.552132945	0.029835671	4.89E-07	0.893758264	2.88E-09	2.80E-14	4.89E-07	-0.662382	-0.883190351	-0.563489854	0.137546565	0.662382	-0.220808352	0.098892146	0.799928565	0.883190351	0.220808352	0.319700497	1.020736917	0.563489854	-0.098892146
G5096	6.234047507	5.835523228	5.981988762	7.380262532	7.617343466	7.538992861	7.263194888	6.639811866	7.277960216	7.267188308	7.284802073	7.329941848	5.894304231	5.898708622	5.25E-21	9.38E-14	6.77E-13	6.22E-09	0.91774539	9.38E-14	0.894076411	0.262451749	1.49E-13	6.77E-13	0.894076411	0.420670277	8.63E-13	6.22E-09	0.262451749	0.420670277	2.40E-09	0.91774539	1.49E-13	8.63E-13	2.40E-09	2.882688743	2.775158696	2.366783603	-0.428958545	-2.882688743	-0.107530048	-0.51590514	-3.311647289	-2.775158696	0.107530048	-0.408375092	-3.204117241	-2.366783603	0.51590514
CUNH14orf2	9.154580135	9.252579162	9.207829246	8.616545467	8.420161051	8.490933472	8.324892547	8.814912158	8.421617787	8.709517426	8.766479413	8.714153644	9.22942861	9.273281673	5.33E-21	2.11E-09	3.00E-15	9.14E-05	0.989230701	2.11E-09	0.212593941	0.120306244	1.60E-08	3.00E-15	0.212593941	0.001025373	1.55E-13	9.14E-05	0.120306244	0.001025373	1.61E-04	0.989230701	1.60E-08	1.55E-13	1.61E-04	-0.951829695	-1.258488797	-0.650444312	0.051158497	0.951829695	-0.306659102	0.301385383	1.002988192	1.258488797	0.306659102	0.608044485	1.309647294	0.650444312	-0.301385383
Ca8	7.990988946	7.994662016	8.196472089	9.287092463	9.436030052	9.398625052	9.036737927	8.439331957	8.708330058	9.204429927	8.358389023	8.261312066	8.272827229	7.945479515	7.44E-21	7.82E-15	9.16E-11	0.066778644	0.989230701	7.82E-15	0.44675146	1.34E-07	3.34E-11	9.16E-11	0.44675146	9.94E-05	4.71E-08	0.066778644	1.34E-07	9.94E-05	0.175642533	0.989230701	3.34E-11	4.71E-08	0.175642533	2.164047915	1.810789337	0.59828253	0.084277106	-2.164047915	-0.353258578	-1.565765385	-2.079770809	-1.810789337	0.353258578	-1.212506807	-1.726512231	-0.59828253	1.565765385
Sap18	8.582259152	8.5849102	8.37136611	7.40808828	7.46468104	7.456433699	7.651704595	7.911616569	7.603292118	7.723166073	7.63643497	7.860501701	8.478480398	8.435309956	7.71E-21	2.20E-13	2.10E-12	6.68E-07	0.972670071	2.20E-13	0.884355135	0.062823324	1.19E-09	2.10E-12	0.884355135	0.140741691	7.14E-09	6.68E-07	0.062823324	0.140741691	8.65E-05	0.972670071	1.19E-09	7.14E-09	8.65E-05	-1.605661036	-1.5322662	-1.11470049	-0.116139731	1.605661036	0.073394836	0.490960546	1.489521305	1.5322662	-0.073394836	0.41756571	1.416126469	1.11470049	-0.490960546
GALM_like	6.073894358	6.439195241	6.22075283	7.129275154	7.368782198	7.556797211	7.744471139	6.823293933	7.781174325	7.282818045	7.431122568	7.448638164	6.352723231	6.26349321	9.27E-21	4.34E-10	2.20E-17	1.81E-09	0.982968249	4.34E-10	0.116504329	0.999922693	1.95E-07	2.20E-17	0.116504329	0.070405084	6.51E-13	1.81E-09	0.999922693	0.070405084	5.09E-07	0.982968249	1.95E-07	6.51E-13	5.09E-07	2.160590013	2.876130372	2.160619667	0.131903756	-2.160590013	0.715540359	2.97E-05	-2.028686257	-2.876130372	-0.715540359	-0.715510704	-2.744226616	-2.160619667	-2.97E-05
Rida	6.866700896	6.921266861	6.813283986	7.870732302	8.161082167	7.373948056	7.551910759	7.432248604	7.329514266	8.540225751	7.56333474	7.085134216	6.736280583	6.485208238	9.42E-21	1.03E-14	5.51E-04	0.002956988	0.65191766	1.03E-14	3.25E-04	3.43E-05	8.14E-17	5.51E-04	3.25E-04	0.864027102	4.60E-06	0.002956988	3.43E-05	0.864027102	3.33E-05	0.65191766	8.14E-17	4.60E-06	3.33E-05	2.437776504	1.135234576	1.043004328	-0.57623705	-2.437776504	-1.302541927	-1.394772176	-3.014013553	-1.135234576	1.302541927	-0.092230248	-1.711471626	-1.043004328	1.394772176
Rbm22	8.268493902	8.202078442	8.169979592	7.275697247	7.131880116	7.31649375	7.209561944	7.796152208	7.425145119	7.285541727	7.424997517	7.620930597	8.097396126	8.02830988	9.79E-21	1.46E-15	1.10E-12	1.22E-05	0.834763906	1.46E-15	0.649240779	0.002046169	2.16E-09	1.10E-12	0.649240779	0.031776208	2.28E-07	1.22E-05	0.002046169	0.031776208	0.007725454	0.834763906	2.16E-09	2.28E-07	0.007725454	-1.668317444	-1.475320797	-0.927733583	-0.265235325	1.668317444	0.192996647	0.740583861	1.403082119	1.475320797	-0.192996647	0.547587214	1.210085472	0.927733583	-0.740583861
Rplp1	8.936131414	8.899966021	8.801240822	7.87596128	7.50724844	7.779095441	7.74344804	8.18013967	7.845762547	7.787040586	8.028696297	8.357089106	8.999922554	8.601013968	9.97E-21	3.25E-14	9.45E-13	6.25E-05	0.973800172	3.25E-14	0.824987088	0.002858841	2.21E-10	9.45E-13	0.824987088	0.014863203	3.29E-09	6.25E-05	0.002858841	0.014863203	0.001984033	0.973800172	2.21E-10	3.29E-09	0.001984033	-1.884633728	-1.76339389	-1.038955019	-0.119295297	1.884633728	0.121239838	0.845678708	1.76533843	1.76339389	-0.121239838	0.724438871	1.644098592	1.038955019	-0.845678708
Scnn1a	6.487284026	6.309373098	6.289969496	7.222590478	7.325707864	7.093378169	7.025185735	6.522253895	6.928394238	7.09349711	6.610150738	6.705649766	6.424655314	6.379041543	1.00E-20	5.80E-15	1.45E-09	0.020820829	0.989307351	5.80E-15	0.248842393	5.09E-07	1.61E-11	1.45E-09	0.248842393	0.001683488	2.39E-07	0.020820829	5.09E-07	0.001683488	0.066643132	0.989307351	1.61E-11	2.39E-07	0.066643132	1.716918954	1.355327757	0.590595017	0.053990342	-1.716918954	-0.361591197	-1.126323937	-1.662928612	-1.355327757	0.361591197	-0.76473274	-1.301337415	-0.590595017	1.126323937
Rnf146	8.990900826	9.217965382	9.054735448	8.348776006	8.466293503	8.438551444	8.239928125	8.671790513	8.374626786	8.407912786	8.439866813	8.463480534	9.330707504	9.1328896	1.04E-20	2.58E-09	4.69E-11	3.20E-06	0.87094613	2.58E-09	0.771899963	0.393793642	1.16E-10	4.69E-11	0.771899963	0.182565095	2.47E-12	3.20E-06	0.393793642	0.182565095	1.48E-07	0.87094613	1.16E-10	2.47E-12	1.48E-07	-1.090741612	-1.204372454	-0.884591695	0.218637804	1.090741612	-0.113630843	0.206149917	1.309379415	1.204372454	0.113630843	0.319780759	1.423010258	0.884591695	-0.206149917
E2f6	9.536157109	9.384323466	9.424895153	9.016303699	9.002783084	9.008432185	9.027446276	9.094348451	8.98357281	9.054047353	9.045233025	9.098706813	9.685669524	9.571832275	1.05E-20	5.36E-08	1.34E-08	4.69E-06	0.386217822	5.36E-08	0.915242108	0.606664138	2.89E-12	1.34E-08	0.915242108	0.498047739	5.70E-13	4.69E-06	0.606664138	0.498047739	5.60E-10	0.386217822	2.89E-12	5.70E-13	5.60E-10	-0.630771834	-0.659382653	-0.546926371	0.257017791	0.630771834	-0.028610819	0.083845463	0.887789625	0.659382653	0.028610819	0.112456282	0.916400444	0.546926371	-0.083845463
Acbd5	9.125455264	9.244527316	9.290543062	9.641865783	9.914894559	10.11529369	10.02548441	9.37301421	10.06308781	9.761732139	9.54680835	9.645789356	9.224873705	9.333063775	1.07E-20	8.95E-09	2.56E-17	0.002130905	0.978798795	8.95E-09	0.052589309	0.037783905	3.17E-06	2.56E-17	0.052589309	4.90E-06	1.46E-12	0.002130905	0.037783905	4.90E-06	0.02248327	0.978798795	3.17E-06	1.46E-12	0.02248327	1.005059068	1.453530305	0.586220118	0.082139426	-1.005059068	0.448471236	-0.418838951	-0.922919642	-1.453530305	-0.448471236	-0.867310187	-1.371390878	-0.586220118	0.418838951
Naa20	9.500241239	9.473285973	9.490561186	8.581794181	8.501192526	8.95886926	8.638756191	9.350332075	8.609493601	8.474355391	9.165631534	9.072492694	9.563829668	9.385120364	1.38E-20	2.94E-16	1.40E-09	0.070313189	0.992103384	2.94E-16	0.143553444	1.19E-08	1.08E-12	1.40E-09	0.143553444	4.30E-04	2.02E-07	0.070313189	1.19E-08	4.30E-04	0.157127099	0.992103384	1.08E-12	2.02E-07	0.157127099	-1.560476682	-1.150577777	-0.390862362	-0.038449142	1.560476682	0.409898905	1.16961432	1.52202754	1.150577777	-0.409898905	0.759715415	1.112128636	0.390862362	-1.16961432
Pars2	6.426159013	6.225264853	6.337570007	7.142658434	7.229167129	7.399937314	7.388470431	6.988600591	7.439735746	7.372829134	7.419654101	7.198392999	6.614550611	6.699402101	1.57E-20	1.01E-13	8.93E-18	4.05E-12	0.236110066	1.01E-13	0.520252149	0.842548036	1.77E-05	8.93E-18	0.520252149	0.277780413	1.01E-07	4.05E-12	0.842548036	0.277780413	1.08E-04	0.236110066	1.77E-05	1.01E-07	1.08E-04	1.945623683	2.216274194	1.872735032	0.72083713	-1.945623683	0.27065051	-0.072888651	-1.224786554	-2.216274194	-0.27065051	-0.343539161	-1.495437064	-1.872735032	0.072888651
St6gal1	10.12865716	9.832239328	9.593687693	10.90063643	10.60981305	10.8351743	10.76403908	10.44443193	10.8444332	10.81727648	10.5111162	10.20724318	9.622239545	9.591444579	2.04E-20	1.07E-10	2.20E-11	3.28E-04	0.472201282	1.07E-10	0.929907163	0.026005364	1.93E-14	2.20E-11	0.929907163	0.019715608	3.74E-15	3.28E-04	0.026005364	0.019715608	3.79E-07	0.472201282	1.93E-14	3.74E-15	3.79E-07	1.549900739	1.59846552	0.932981771	-0.51274059	-1.549900739	0.048564781	-0.616918968	-2.062641329	-1.59846552	-0.048564781	-0.665483749	-2.11120611	-0.932981771	0.616918968
Sub1	8.614402941	8.627990845	8.482773164	7.573603992	7.436743974	7.307590448	7.342933069	7.849479624	7.55033957	7.2968029	7.520998215	7.707190056	8.053245662	8.454286449	3.28E-20	1.74E-13	2.81E-14	9.48E-08	0.522959226	1.74E-13	0.922681798	0.126493664	1.96E-06	2.81E-14	0.922681798	0.095256446	6.73E-07	9.48E-08	0.126493664	0.095256446	0.003675706	0.522959226	1.96E-06	6.73E-07	0.003675706	-1.855694532	-1.914655857	-1.379495084	-0.493024617	1.855694532	-0.058961325	0.476199448	1.362669915	1.914655857	0.058961325	0.535160773	1.421631239	1.379495084	-0.476199448
Tbc1d8	9.585768074	9.586972916	9.5270488	10.40848349	10.35746671	10.32933628	10.29056483	9.987696762	10.09774193	10.16347641	10.09398198	10.10604018	9.79589497	9.589738742	3.38E-20	5.43E-16	1.28E-13	1.31E-07	0.859120274	5.43E-16	0.730968971	0.028682066	1.53E-09	1.28E-13	0.730968971	0.148297181	6.24E-08	1.31E-07	0.028682066	0.148297181	4.05E-04	0.859120274	1.53E-09	6.24E-08	4.05E-04	1.305997032	1.194748652	0.89910865	0.206033861	-1.305997032	-0.111248379	-0.406888382	-1.099963171	-1.194748652	0.111248379	-0.295640003	-0.988714792	-0.89910865	0.406888382
Fuca2	7.764720676	7.546176941	7.666047957	6.212552057	6.195120932	6.276615721	6.402434332	7.392259441	6.421457464	6.297820214	6.668509437	6.771136553	7.654003105	7.499020246	3.43E-20	7.78E-15	5.52E-12	0.002429845	0.973800172	7.78E-15	0.614462533	2.54E-05	4.65E-11	5.52E-12	0.614462533	0.00137246	9.41E-09	0.002429845	2.54E-05	0.00137246	0.025664566	0.973800172	4.65E-11	9.41E-09	0.025664566	-2.65921074	-2.320090043	-1.066018582	-0.1573639	2.65921074	0.339120697	1.593192158	2.50184684	2.320090043	-0.339120697	1.254071461	2.162726144	1.066018582	-1.593192158
Luc7l	9.913058656	9.767991098	9.741725557	9.311785524	9.202914196	9.191114263	9.212468918	9.203207669	9.29487465	9.214789212	9.269371083	9.225506046	9.780648971	9.677248046	3.54E-20	2.06E-11	1.07E-11	1.53E-11	0.880615603	2.06E-11	0.973727002	0.897380049	1.03E-06	1.07E-11	0.973727002	0.943907613	6.91E-07	1.53E-11	0.897380049	0.943907613	7.87E-07	0.880615603	1.03E-06	6.91E-07	7.87E-07	-0.84624312	-0.856324197	-0.872855338	-0.147901415	0.84624312	-0.010081076	-0.026612217	0.698341706	0.856324197	0.010081076	-0.016531141	0.708422782	0.872855338	0.026612217
Acvr1b	8.64690353	8.672023498	8.694207877	9.301975971	9.09707665	9.368835789	9.29259601	9.130783826	9.408794936	8.969806524	9.197705592	9.028265115	8.645588432	8.571943162	3.63E-20	1.09E-07	1.12E-14	7.83E-07	0.947550222	1.09E-07	0.094554759	0.916474937	5.30E-08	1.12E-14	0.094554759	0.036788111	2.99E-14	7.83E-07	0.916474937	0.036788111	3.22E-07	0.947550222	5.30E-08	2.99E-14	3.22E-07	0.853478574	1.217639228	0.826344161	-0.132895315	-0.853478574	0.364160654	-0.027134413	-0.986373889	-1.217639228	-0.364160654	-0.391295067	-1.350534542	-0.826344161	0.027134413
NAT8B_containing	6.006849748	5.740714032	6.169613357	6.957041094	7.232010672	7.509556907	7.788200704	6.809798514	7.816278379	7.200951843	7.084730964	7.574580927	5.993603464	6.176010186	3.68E-20	7.86E-10	7.94E-18	6.93E-10	0.965835147	7.86E-10	0.072428216	0.862193601	9.51E-07	7.94E-18	0.072428216	0.076360317	1.32E-12	6.93E-10	0.862193601	0.076360317	7.26E-07	0.965835147	9.51E-07	1.32E-12	7.26E-07	2.542572174	3.483741989	2.64729156	0.267652405	-2.542572174	0.941169815	0.104719386	-2.274919768	-3.483741989	-0.941169815	-0.836450429	-3.216089583	-2.64729156	-0.104719386
Erlin1	8.571461182	8.634159842	8.535222477	8.741289276	8.848662393	9.327949287	9.206966537	8.705991267	9.264384345	8.76624313	8.778246164	8.54889711	8.784348925	8.625250162	4.09E-20	0.004024666	1.54E-17	0.165570651	0.821533022	0.004024666	9.55E-07	0.293624194	0.187616904	1.54E-17	9.55E-07	2.28E-10	2.48E-10	0.165570651	0.293624194	2.28E-10	0.864514642	0.821533022	0.187616904	2.48E-10	0.864514642	0.432308177	1.202952407	0.239580928	0.198269481	-0.432308177	0.77064423	-0.192727249	-0.234038696	-1.202952407	-0.77064423	-0.963371479	-1.004682926	-0.239580928	0.192727249
CYP2B7P_containing	6.254234699	6.24213381	6.123681664	7.604340727	7.484955734	8.55105909	7.565626557	6.676659582	7.866209202	7.34241604	6.939078397	7.210058849	6.649502929	6.429647183	4.64E-20	7.64E-11	4.16E-19	7.18E-05	0.556815948	7.64E-11	0.079440985	0.045320041	4.85E-05	4.16E-19	0.079440985	1.81E-05	4.18E-10	7.18E-05	0.045320041	1.81E-05	0.073090738	0.556815948	4.85E-05	4.18E-10	0.073090738	2.655026949	3.579988921	1.742774548	0.807784058	-2.655026949	0.924961972	-0.912252401	-1.847242891	-3.579988921	-0.924961972	-1.837214373	-2.772204863	-1.742774548	0.912252401
Plekhf2	9.402057413	9.566794513	9.602008791	8.175432986	8.358269329	8.340569786	8.379186027	9.195364196	8.518361657	8.530250398	8.664200597	8.720516677	9.607284366	9.55562356	4.64E-20	6.45E-13	7.81E-12	5.88E-04	0.989230701	6.45E-13	0.865617941	0.001967387	3.29E-11	7.81E-12	0.865617941	0.007830202	3.03E-10	5.88E-04	0.001967387	0.007830202	0.001145695	0.989230701	3.29E-11	3.03E-10	0.001145695	-1.856958014	-1.760174978	-0.950401237	0.060451605	1.856958014	0.096783037	0.906556778	1.91740962	1.760174978	-0.096783037	0.809773741	1.820626583	0.950401237	-0.906556778
LOC101965479	8.126668753	7.568421067	7.767450056	9.097629476	8.870556824	7.961534785	7.999655786	7.648660492	8.083382127	8.926960032	7.933933634	7.683558968	7.985065147	7.974202209	5.95E-20	3.91E-13	0.198433266	0.806059177	0.94895063	3.91E-13	1.03E-07	2.00E-13	1.08E-08	0.198433266	1.03E-07	0.172660967	0.649115814	0.806059177	2.00E-13	0.172660967	0.423215946	0.94895063	1.08E-08	0.649115814	0.423215946	1.899331083	0.3725914	-0.095604818	0.21052349	-1.899331083	-1.526739683	-1.994935901	-1.688807594	-0.3725914	1.526739683	-0.468196218	-0.16206791	0.095604818	1.994935901
Dag1	10.18167607	10.30306236	10.10418706	9.982785654	9.889251435	9.574809501	9.576029807	9.9623677	9.526721299	9.888962202	10.00918259	10.01010207	10.29833402	10.21434847	6.10E-20	0.001479638	9.29E-18	0.040710395	0.965835147	0.001479638	2.71E-06	0.474531586	7.30E-04	9.29E-18	2.71E-06	1.30E-08	1.60E-16	0.040710395	0.474531586	1.30E-08	0.018909079	0.965835147	7.30E-04	1.60E-16	0.018909079	-0.371269914	-0.984661143	-0.262468002	0.069826624	0.371269914	-0.613391228	0.108801912	0.441096538	0.984661143	0.613391228	0.72219314	1.054487767	0.262468002	-0.108801912
Srsf7	8.858462093	8.881582682	8.751954061	8.172696621	7.97050611	7.899076142	8.070168136	8.575906382	8.04799938	8.300475617	8.356532775	8.552903969	9.618060999	9.107717085	6.20E-20	1.18E-05	4.10E-08	0.083025476	0.04754986	1.18E-05	0.546604853	0.036378105	1.30E-12	4.10E-08	0.546604853	0.00227185	5.70E-16	0.083025476	0.036378105	0.00227185	2.83E-06	0.04754986	1.30E-12	5.70E-16	2.83E-06	-1.076255116	-1.34422628	-0.481749851	0.830964512	1.076255116	-0.267971163	0.594505265	1.907219629	1.34422628	0.267971163	0.862476429	2.175190792	0.481749851	-0.594505265
G20852	7.643905509	7.876676885	7.684731758	8.741727851	8.163398582	8.852747777	9.141830425	8.612827546	9.228285633	7.866322004	8.981897461	8.863393958	6.808852066	7.142211249	6.70E-20	0.004416917	7.17E-10	1.47E-06	0.003917336	0.004416917	0.011403415	0.071603592	9.85E-11	7.17E-10	0.011403415	0.441957126	1.05E-20	1.47E-06	0.071603592	0.441957126	2.88E-16	0.003917336	9.85E-11	1.05E-20	2.88E-16	1.114012589	2.316354092	1.915678534	-1.751733935	-1.114012589	1.202341503	0.801665945	-2.865746523	-2.316354092	-1.202341503	-0.400675558	-4.068088026	-1.915678534	-0.801665945
Srp14	8.647299493	8.980628083	8.760285161	7.666773923	7.774095106	7.801045549	7.884122216	8.686797042	7.76487905	7.94313827	8.281225214	8.594371078	8.753357228	8.873721386	7.21E-20	1.76E-12	4.05E-12	0.175646365	0.998563625	1.76E-12	0.955705809	3.88E-07	2.97E-10	4.05E-12	0.955705809	1.36E-06	6.33E-10	0.175646365	3.88E-07	1.36E-06	0.237941442	0.998563625	2.97E-10	6.33E-10	0.237941442	-1.651347224	-1.619063756	-0.368440394	-0.002609598	1.651347224	0.032283468	1.282906829	1.648737626	1.619063756	-0.032283468	1.250623362	1.616454158	0.368440394	-1.282906829
Rpl9	9.349051227	9.439221706	9.354045265	8.675165252	8.494842679	8.731760338	8.802756884	9.340112555	8.702858967	8.69780918	9.07003446	9.139712307	9.875051768	9.515677121	7.51E-20	4.79E-10	3.85E-07	0.291665947	0.286587227	4.79E-10	0.517691095	4.43E-06	2.75E-15	3.85E-07	0.517691095	8.18E-04	6.63E-12	0.291665947	4.43E-06	8.18E-04	0.001524723	0.286587227	2.75E-15	6.63E-12	0.001524723	-1.207843335	-0.983314372	-0.24629154	0.483844298	1.207843335	0.224528963	0.961551795	1.691687632	0.983314372	-0.224528963	0.737022832	1.467158669	0.24629154	-0.961551795
Dph3	7.572424808	7.298590051	7.233432347	6.429171257	6.275652807	5.911829725	6.142052182	6.729376978	5.949414933	6.398352339	6.539381893	6.47690879	6.865618575	7.301309616	7.51E-20	2.00E-09	1.70E-17	1.09E-05	0.673418308	2.00E-09	0.04825537	0.242224683	1.09E-04	1.70E-17	0.04825537	2.81E-04	3.64E-10	1.09E-05	0.242224683	2.81E-04	0.016950202	0.673418308	1.09E-04	3.64E-10	0.016950202	-1.790260675	-2.670691426	-1.341674696	-0.474607066	1.790260675	-0.880430751	0.448585979	1.315653609	2.670691426	0.880430751	1.32901673	2.19608436	1.341674696	-0.448585979
Cbr4	7.659405167	7.658814527	7.629012975	8.13223152	8.401051616	9.111592327	8.846988951	7.931207572	8.855955644	8.859135697	8.250885809	7.969303616	7.383517103	7.56210387	7.57E-20	1.74E-07	3.07E-14	0.014989087	0.885755124	1.74E-07	0.100088055	0.027625739	1.32E-08	3.07E-14	0.100088055	1.21E-05	6.95E-15	0.014989087	0.027625739	1.21E-05	0.001406191	0.885755124	1.32E-08	6.95E-15	0.001406191	1.5793759	2.254579618	0.822615964	-0.366338146	-1.5793759	0.675203718	-0.756759936	-1.945714046	-2.254579618	-0.675203718	-1.431963654	-2.620917763	-0.822615964	0.756759936
Zkscan1	10.4359933	10.33937874	10.36869766	9.590012893	9.515845266	9.659019917	9.703157643	10.22730528	9.727680213	9.679301307	9.916430798	10.19161178	10.50884571	10.33892296	7.72E-20	1.22E-13	2.34E-10	0.06160589	0.989230701	1.22E-13	0.550391253	1.03E-06	6.42E-12	2.34E-10	0.550391253	2.08E-04	3.87E-09	0.06160589	1.03E-06	2.08E-04	0.059894753	0.989230701	6.42E-12	3.87E-09	0.059894753	-1.213590044	-1.035389075	-0.348707174	0.04603966	1.213590044	0.178200968	0.86488287	1.259629704	1.035389075	-0.178200968	0.686681902	1.081428736	0.348707174	-0.86488287
Wee1	7.705752107	7.827318282	7.812583998	7.210228515	6.791946987	6.745293641	6.57141	7.228398538	6.72983345	6.736703389	7.31131966	7.403392922	8.03869149	7.810322487	9.33E-20	1.78E-08	6.33E-14	0.008321236	0.941049562	1.78E-08	0.200383225	0.014297948	5.71E-09	6.33E-14	0.200383225	2.64E-05	4.63E-14	0.008321236	0.014297948	2.64E-05	0.001883378	0.941049562	5.71E-09	4.63E-14	0.001883378	-1.462858437	-1.989326295	-0.728707084	0.212602245	1.462858437	-0.526467858	0.734151352	1.675460682	1.989326295	0.526467858	1.260619211	2.20192854	0.728707084	-0.734151352
Hspd1	9.983573597	9.896446263	9.74514117	9.204907246	8.988441072	9.079994118	9.064428749	9.068379956	9.20415666	9.09419729	9.09463941	9.356250601	9.996609286	9.936152167	9.43E-20	2.54E-10	8.33E-10	6.58E-08	0.968636027	2.54E-10	0.930302539	0.61011364	6.48E-10	8.33E-10	0.930302539	0.747893694	1.95E-09	6.58E-08	0.61011364	0.747893694	9.54E-08	0.968636027	6.48E-10	1.95E-09	9.54E-08	-1.19675111	-1.158348658	-1.061069167	0.111168876	1.19675111	0.038402452	0.135681943	1.307919985	1.158348658	-0.038402452	0.097279491	1.269517534	1.061069167	-0.135681943
G25220	5.084263769	4.997069716	5.055930518	6.831142302	6.68214802	7.173488631	7.044593796	5.830268794	6.644505574	7.248317908	6.945130526	5.769774373	4.989626146	4.876020503	1.11E-19	8.32E-14	3.78E-14	4.55E-08	0.922446383	8.32E-14	0.973650108	0.113343076	1.98E-12	3.78E-14	0.973650108	0.112011743	1.13E-12	4.55E-08	0.113343076	0.112011743	7.56E-08	0.922446383	1.98E-12	1.13E-12	7.56E-08	4.655114507	4.698482589	3.599858223	-0.719833905	-4.655114507	0.043368083	-1.055256283	-5.374948412	-4.698482589	-0.043368083	-1.098624366	-5.418316494	-3.599858223	1.055256283
Tmem178b	6.198087162	6.525549266	6.13453125	8.957909623	9.804449283	6.941867934	7.164878078	6.881332653	7.321281196	8.292447282	7.177227215	6.958197331	6.093221062	7.238630978	1.23E-19	4.60E-17	0.002314635	0.016872305	0.558719147	4.60E-17	2.00E-06	8.26E-08	1.02E-08	0.002314635	2.00E-06	0.775886812	0.342414795	0.016872305	8.26E-08	0.775886812	0.622500673	0.558719147	1.02E-08	0.342414795	0.622500673	4.924439577	1.864885361	1.599020637	1.159412755	-4.924439577	-3.059554216	-3.32541894	-3.765026822	-1.864885361	3.059554216	-0.265864724	-0.705472606	-1.599020637	3.32541894
Arhgap1	7.174180272	7.017224361	7.115704948	8.054251724	7.787342986	7.940204438	7.923533252	7.383542272	7.911879299	8.028376797	7.771378943	7.511519094	6.940116491	7.064504712	1.54E-19	4.50E-12	2.36E-11	2.00E-04	0.929577109	4.50E-12	0.909717875	0.008774835	3.46E-12	2.36E-11	0.909717875	0.022067076	1.60E-11	2.00E-04	0.008774835	0.022067076	3.58E-05	0.929577109	3.46E-12	1.60E-11	3.58E-05	1.61477518	1.558039461	0.940603264	-0.231367093	-1.61477518	-0.056735719	-0.674171916	-1.846142272	-1.558039461	0.056735719	-0.617436197	-1.789406554	-0.940603264	0.674171916
Gabarapl2	8.81746446	8.610550305	8.770631016	7.559169759	7.57186049	7.606872252	7.513368551	8.13145845	7.669016516	7.90744756	7.675627425	8.00584247	9.024560522	8.66238616	1.55E-19	5.88E-10	6.94E-12	1.92E-05	0.968586878	5.88E-10	0.755347693	0.16363187	1.24E-09	6.94E-12	0.755347693	0.054834678	2.61E-11	1.92E-05	0.16363187	0.054834678	1.38E-05	0.968586878	1.24E-09	2.61E-11	1.38E-05	-1.694284707	-1.874577475	-1.221946293	0.160307469	1.694284707	-0.180292769	0.472338414	1.854592176	1.874577475	0.180292769	0.652631182	2.034884944	1.221946293	-0.472338414
Lats2	9.020030264	8.90345736	8.894707138	9.458100475	9.563541799	9.459350264	9.507075327	9.026039859	9.435719891	9.592664997	9.210396257	9.048292951	9.106090625	8.978439191	1.62E-19	3.36E-14	1.38E-11	0.03923151	0.909306302	3.36E-14	0.67030486	1.00E-06	8.70E-09	1.38E-11	0.67030486	7.86E-05	5.62E-07	0.03923151	1.00E-06	7.86E-05	0.371718844	0.909306302	8.70E-09	5.62E-07	0.371718844	1.063108864	0.949158475	0.332767339	0.1548138	-1.063108864	-0.113950389	-0.730341524	-0.908295064	-0.949158475	0.113950389	-0.616391136	-0.794344675	-0.332767339	0.730341524
Nr5a2	10.73608733	10.93999644	10.80366777	11.17875136	11.32063525	11.70879553	11.59013877	11.18469871	11.55630592	11.44693931	11.14927757	11.15309214	11.00927541	10.76674914	1.65E-19	5.72E-08	4.12E-17	4.36E-04	0.97282682	5.72E-08	0.028058462	0.181278256	1.75E-05	4.12E-17	0.028058462	5.40E-05	3.76E-12	4.36E-04	0.181278256	5.40E-05	0.009084682	0.97282682	1.75E-05	3.76E-12	0.009084682	0.879260876	1.339033951	0.613774958	0.088511035	-0.879260876	0.459773075	-0.265485918	-0.790749842	-1.339033951	-0.459773075	-0.725258993	-1.250522916	-0.613774958	0.265485918
Stat5b	8.129239472	8.23480779	8.265201625	8.57815093	8.959786712	9.243256179	9.112431335	8.48884751	9.101192748	9.034668978	8.685672118	8.40627909	8.195297665	8.140071185	1.71E-19	2.22E-08	1.23E-14	0.008340269	0.978989471	2.22E-08	0.15440226	0.01822057	8.22E-08	1.23E-14	0.15440226	1.72E-05	4.12E-13	0.008340269	0.01822057	1.72E-05	0.006414134	0.978989471	8.22E-08	4.12E-13	0.006414134	1.216101738	1.649935643	0.635977843	-0.101268377	-1.216101738	0.433833905	-0.580123895	-1.317370115	-1.649935643	-0.433833905	-1.0139578	-1.75120402	-0.635977843	0.580123895
Samd4a	9.797198834	9.581463836	9.577970034	10.48027995	10.28340307	9.847922371	9.756125471	9.536466702	9.968111511	10.42565895	9.504100753	9.441267326	9.823018085	9.529960264	1.74E-19	3.83E-12	0.030564712	0.33789399	0.998563625	3.83E-12	4.54E-05	3.86E-15	1.59E-09	0.030564712	4.54E-05	0.002732959	0.076084005	0.33789399	3.86E-15	0.002732959	0.344491542	0.998563625	1.59E-09	0.076084005	0.344491542	1.24623285	0.410060027	-0.217042582	0.024357404	-1.24623285	-0.836172822	-1.463275432	-1.221875445	-0.410060027	0.836172822	-0.62710261	-0.385702623	0.217042582	1.463275432
LOC101963557	6.581695597	6.305063059	6.399678024	8.41029281	8.047697803	8.047518214	7.85684479	7.264754047	6.907680462	8.836101003	6.903117669	7.276841033	6.315960681	6.192206841	1.76E-19	3.24E-15	1.22E-07	0.002535694	0.919381554	3.24E-15	0.055744047	2.24E-05	5.56E-15	1.22E-07	0.055744047	0.102574073	3.07E-08	0.002535694	2.24E-05	0.102574073	4.15E-04	0.919381554	5.56E-15	3.07E-08	4.15E-04	3.67833646	2.501738248	1.565386245	-0.491168777	-3.67833646	-1.176598212	-2.112950215	-4.169505237	-2.501738248	1.176598212	-0.936352003	-2.992907025	-1.565386245	2.112950215
Khk	8.613112481	8.535189204	8.258693183	9.354439423	9.800116934	9.500413099	9.838657466	8.858437694	9.630471639	9.275951567	8.821013495	9.005510869	8.417513053	8.614763658	1.84E-19	3.01E-11	2.29E-14	0.007030594	0.991096635	3.01E-11	0.61130196	9.90E-04	1.27E-08	2.29E-14	0.61130196	3.49E-05	5.25E-11	0.007030594	9.90E-04	3.49E-05	0.029835842	0.991096635	1.27E-08	5.25E-11	0.029835842	1.795485659	2.045942694	0.810512035	0.05899003	-1.795485659	0.250457036	-0.984973623	-1.736495628	-2.045942694	-0.250457036	-1.235430659	-1.986952664	-0.810512035	0.984973623
AOC3_gene5611	7.378524616	6.846036199	7.014064695	7.854646143	8.526286346	8.716121516	8.775473237	7.989246956	8.625531371	8.622599157	8.19730266	8.092104057	7.240749376	7.082621736	2.13E-19	1.45E-11	1.87E-16	2.90E-07	0.989230701	1.45E-11	0.380677121	0.279992085	1.09E-08	1.87E-16	0.380677121	0.018512821	2.13E-12	2.90E-07	0.279992085	0.018512821	1.78E-05	0.989230701	1.09E-08	2.13E-12	1.78E-05	2.423442208	2.920093264	1.942335738	0.106602217	-2.423442208	0.496651055	-0.481106471	-2.316839992	-2.920093264	-0.496651055	-0.977757526	-2.813491047	-1.942335738	0.481106471
Casp8	6.319655436	6.763691059	6.722611195	7.374141221	7.802582313	7.707822619	7.705143587	7.204888794	7.816988827	7.572212061	7.081324335	7.110427501	6.543327293	6.750765154	2.14E-19	1.43E-11	2.01E-14	3.85E-04	0.991096635	1.43E-11	0.650005251	0.008375251	7.04E-09	2.01E-14	0.650005251	6.40E-04	4.61E-11	3.85E-04	0.008375251	6.40E-04	0.003312393	0.991096635	7.04E-09	4.61E-11	0.003312393	1.941624282	2.178344746	1.111738127	0.064205428	-1.941624282	0.236720464	-0.829886154	-1.877418853	-2.178344746	-0.236720464	-1.066606619	-2.114139317	-1.111738127	0.829886154
Tsnax	8.216716931	7.966399503	8.165785023	7.498567432	7.325145475	7.070694797	7.077559373	7.56613231	7.339660441	7.345773558	7.465820078	7.498055516	8.058714764	8.193619877	2.18E-19	1.10E-08	3.48E-14	5.16E-06	0.998563625	1.10E-08	0.210853864	0.441177465	4.38E-07	3.48E-14	0.210853864	0.014587161	1.27E-11	5.16E-06	0.441177465	0.014587161	6.20E-05	0.998563625	4.38E-07	1.27E-11	6.20E-05	-1.197565808	-1.612623883	-0.981167666	-0.013119082	1.197565808	-0.415058075	0.216398142	1.184446726	1.612623883	0.415058075	0.631456217	1.599504801	0.981167666	-0.216398142
UGT2B4_gene15926	8.262929411	7.993154211	8.422083705	9.258503721	9.752599351	10.14400578	9.722669242	9.505483617	10.05389405	9.556111867	9.273814663	8.799577051	8.539242202	8.140443446	2.25E-19	5.88E-11	1.54E-17	1.18E-06	0.96924111	5.88E-11	0.197151482	0.261114293	1.44E-07	1.54E-17	0.197151482	0.004303812	2.34E-12	1.18E-06	0.261114293	0.004303812	1.61E-04	0.96924111	1.44E-07	2.34E-12	1.61E-04	2.337715053	3.005092284	1.835250031	0.212631298	-2.337715053	0.667377231	-0.502465022	-2.125083755	-3.005092284	-0.667377231	-1.169842253	-2.792460986	-1.835250031	0.502465022
Sc5d	9.23545045	9.237113821	9.024109595	9.58921388	9.880671966	9.560015613	9.462523026	9.203671412	9.40589301	9.892442006	9.394989511	9.195006567	8.763003885	8.754753314	2.41E-19	2.13E-09	0.001804684	0.307316525	0.01133033	2.13E-09	0.034677163	1.21E-05	2.29E-19	0.001804684	0.034677163	0.123073148	1.05E-10	0.307316525	1.21E-05	0.123073148	6.74E-06	0.01133033	2.29E-19	1.05E-10	6.74E-06	1.083361352	0.581535694	0.229337481	-0.753429294	-1.083361352	-0.501825658	-0.854023872	-1.836790646	-0.581535694	0.501825658	-0.352198213	-1.334964987	-0.229337481	0.854023872
LOC110597699	7.403835276	7.423552562	7.234100272	8.020090404	8.256455021	8.722170343	8.722285328	7.787300378	8.448983257	8.529014942	8.288716429	8.041616227	7.316941099	7.415599009	2.47E-19	1.28E-09	6.08E-16	8.27E-06	0.998563625	1.28E-09	0.178531629	0.275388637	8.61E-08	6.08E-16	0.178531629	0.003884642	9.02E-13	8.27E-06	0.275388637	0.003884642	8.63E-05	0.998563625	8.61E-08	9.02E-13	8.63E-05	1.763049475	2.3121668	1.371311064	0.004992819	-1.763049475	0.549117325	-0.391738411	-1.758056656	-2.3121668	-0.549117325	-0.940855736	-2.307173981	-1.371311064	0.391738411
Llph	7.464779151	7.88354864	7.651369775	6.509607658	6.592728625	6.639387519	6.558313702	7.287929694	6.524639153	6.744619531	6.874636404	7.034731771	7.58235744	7.572456055	2.68E-19	2.60E-12	1.76E-13	4.30E-04	0.952141757	2.60E-12	0.863443342	0.003138506	1.77E-08	1.76E-13	0.863443342	0.001239363	2.33E-09	4.30E-04	0.003138506	0.001239363	0.014638038	0.952141757	1.77E-08	2.33E-09	0.014638038	-1.876688757	-1.985678627	-0.968573577	-0.187828579	1.876688757	-0.10898987	0.90811518	1.688860177	1.985678627	0.10898987	1.01710505	1.797850048	0.968573577	-0.90811518
Minos1	8.822659634	9.047444978	9.092165789	8.203523722	8.400518229	8.39104375	8.161697522	8.471657016	8.331220358	8.321025987	8.515251344	8.480202734	9.259424177	9.07280013	2.71E-19	3.33E-09	1.08E-09	4.39E-05	0.788370658	3.33E-09	0.940758376	0.186323058	3.72E-11	1.08E-09	0.940758376	0.158641181	1.27E-11	4.39E-05	0.186323058	0.158641181	7.22E-07	0.788370658	3.72E-11	1.27E-11	7.22E-07	-1.060872262	-1.092771685	-0.765349523	0.25150673	1.060872262	-0.031899423	0.29552274	1.312378993	1.092771685	0.031899423	0.327422163	1.344278415	0.765349523	-0.29552274
Ndufa10	8.770483381	8.401283005	8.506658584	7.789083758	7.641055924	7.590221472	7.668895793	7.873160861	7.630383653	7.882180451	8.096504306	8.037150971	8.609649	8.6703537	3.11E-19	1.90E-09	5.02E-13	9.78E-05	0.979988349	1.90E-09	0.493661641	0.11159321	9.68E-09	5.02E-13	0.493661641	0.007679056	7.68E-12	9.78E-05	0.11159321	0.007679056	1.26E-04	0.979988349	9.68E-09	7.68E-12	1.26E-04	-1.288655325	-1.556450011	-0.872334894	0.08476214	1.288655325	-0.267794686	0.416320431	1.373417465	1.556450011	0.267794686	0.684115117	1.641212151	0.872334894	-0.416320431
G9665	5.610714793	5.561089275	5.561735534	7.285933988	7.646649544	7.103150828	7.387717712	6.134646935	6.973665138	8.675128945	6.682568511	6.665431799	6.04452359	5.507357747	3.24E-19	3.58E-18	3.26E-10	7.11E-05	0.857579689	3.58E-18	0.067989432	2.38E-05	2.22E-11	3.26E-10	0.067989432	0.08751515	7.36E-06	7.11E-05	2.38E-05	0.08751515	0.015958647	0.857579689	2.22E-11	7.36E-06	0.015958647	4.892062084	3.575541927	2.438490423	0.743465735	-4.892062084	-1.316520157	-2.453571661	-4.148596349	-3.575541927	1.316520157	-1.137051505	-2.832076192	-2.438490423	2.453571661
Tp53inp2	9.578206282	9.128510589	9.2383842	8.375010906	8.596012176	7.781173489	7.755215645	8.351297047	7.944802036	8.489325943	8.638240027	8.401582058	9.085243472	8.627350182	3.58E-19	2.11E-06	9.66E-21	2.44E-06	0.217633744	2.11E-06	8.82E-05	0.917360448	0.091862247	9.66E-21	8.82E-05	1.03E-04	5.08E-09	2.44E-06	0.917360448	1.03E-04	0.090988847	0.217633744	0.091862247	5.08E-09	0.090988847	-1.2604792	-2.492767118	-1.306135019	-0.721071573	1.2604792	-1.232287918	-0.045655819	0.539407627	2.492767118	1.232287918	1.186632099	1.771695545	1.306135019	0.045655819
Dynll2	10.47484673	10.12869677	10.14351846	9.475195442	9.51219941	9.095474165	9.319554675	9.453253537	9.289631822	9.486678436	9.476410996	9.697983107	10.13782231	10.14890294	3.66E-19	6.79E-09	9.36E-16	2.80E-07	0.917424164	6.79E-09	0.125544851	0.771116442	2.69E-05	9.36E-16	0.125544851	0.030534673	5.43E-10	2.80E-07	0.771116442	0.030534673	2.85E-04	0.917424164	2.69E-05	5.43E-10	2.85E-04	-1.151790877	-1.588690506	-1.066216821	-0.201674834	1.151790877	-0.436899629	0.085574056	0.950116042	1.588690506	0.436899629	0.522473685	1.387015672	1.066216821	-0.085574056
Zdhhc19	6.498884222	6.349689395	6.42748117	7.240731553	7.516654653	7.728501005	7.748580676	6.86606543	7.500265482	7.627160407	7.167678144	7.226047733	6.737346774	6.341356022	3.67E-19	4.56E-12	1.06E-15	8.76E-06	0.937905431	4.56E-12	0.546653027	0.051323691	8.34E-08	1.06E-15	0.546653027	0.003602671	2.36E-10	8.76E-06	0.051323691	0.003602671	0.00167338	0.937905431	8.34E-08	2.36E-10	0.00167338	2.12248289	2.43282281	1.454958433	0.281419868	-2.12248289	0.31033992	-0.667524456	-1.841063022	-2.43282281	-0.31033992	-0.977864377	-2.151402942	-1.454958433	0.667524456
Rnf144a	9.394753215	9.100566395	9.206254639	9.59694068	10.05376183	10.24119558	10.46862439	9.660649353	10.2086049	9.88850987	9.834394788	9.670171044	9.134909099	9.262544808	3.74E-19	1.19E-06	9.80E-16	3.44E-04	0.979988349	1.19E-06	0.01746129	0.432530284	3.18E-06	9.80E-16	0.01746129	2.85E-04	6.71E-14	3.44E-04	0.432530284	2.85E-04	4.13E-04	0.979988349	3.18E-06	6.71E-14	4.13E-04	1.11896053	1.812090332	0.884115505	-0.094757454	-1.11896053	0.693129802	-0.234845025	-1.213717984	-1.812090332	-0.693129802	-0.927974827	-1.906847786	-0.884115505	0.234845025
Znhit6	6.275214108	6.483876998	6.577153118	7.664146167	7.432162438	7.929524343	7.480333586	7.073959186	7.720197711	7.418848539	7.130788142	6.915385756	6.271843427	6.70867064	3.78E-19	2.69E-11	4.37E-15	1.75E-04	0.979988349	2.69E-11	0.509872832	0.01822057	3.07E-08	4.37E-15	0.509872832	6.54E-04	4.57E-11	1.75E-04	0.01822057	6.54E-04	0.003250716	0.979988349	3.07E-08	4.57E-11	0.003250716	2.123426686	2.471565859	1.295212356	0.135870888	-2.123426686	0.348139173	-0.82821433	-1.987555798	-2.471565859	-0.348139173	-1.176353503	-2.335694971	-1.295212356	0.82821433
Nrde2	9.087043161	9.173773564	9.208066099	8.273139373	8.4380351	8.661756374	8.552542969	9.287637457	8.697793117	8.637422653	9.125283738	9.179748821	9.361184383	9.33565865	3.86E-19	2.10E-10	6.32E-06	0.567307062	0.687886867	2.10E-10	0.232259926	9.96E-12	6.90E-13	6.32E-06	0.232259926	1.37E-06	3.35E-08	0.567307062	9.96E-12	1.37E-06	0.547836144	0.687886867	6.90E-13	3.35E-08	0.547836144	-1.118372693	-0.794204489	0.127947741	0.279230285	1.118372693	0.324168204	1.246320435	1.397602978	0.794204489	-0.324168204	0.922152231	1.073434774	-0.127947741	-1.246320435
Twf1	7.824673299	7.797595434	7.712252264	6.839939907	6.842348952	6.743603489	6.892076149	7.196750004	6.886123261	6.887548008	6.828280383	7.055654962	7.3878128	7.59743035	3.90E-19	5.56E-13	3.00E-13	2.73E-08	0.367104985	5.56E-13	0.972079749	0.210449849	1.31E-05	3.00E-13	0.972079749	0.207152341	9.46E-06	2.73E-08	0.210449849	0.207152341	0.005055927	0.367104985	1.31E-05	9.46E-06	0.005055927	-1.667492016	-1.688075377	-1.295739102	-0.519363086	1.667492016	-0.020583361	0.371752914	1.14812893	1.688075377	0.020583361	0.392336275	1.168712292	1.295739102	-0.371752914
Ttr	10.84171394	10.97202517	10.65383379	11.71133002	12.15034121	12.19077926	11.92996433	11.32548275	12.2330716	12.23791377	11.85210663	11.49901352	10.89544692	10.52027038	3.98E-19	4.82E-12	3.12E-13	3.26E-05	0.954053639	4.82E-12	0.875922924	0.035316761	1.11E-11	3.12E-13	0.875922924	0.019011265	1.06E-12	3.26E-05	0.035316761	0.019011265	1.43E-05	0.954053639	1.11E-11	1.06E-12	1.43E-05	2.071898831	2.174376534	1.335074947	-0.218995664	-2.071898831	0.102477703	-0.736823883	-2.290894494	-2.174376534	-0.102477703	-0.839301587	-2.393372198	-1.335074947	0.736823883
Sft2d1	8.826191391	8.7361981	8.627626206	8.027660877	8.153981737	7.94743406	8.069775474	8.236784797	8.018661749	8.011802856	8.318299932	8.351505568	8.697400265	8.614245047	4.19E-19	6.86E-12	6.15E-14	3.85E-05	0.919381554	6.86E-12	0.757787988	0.025770804	1.46E-07	6.15E-14	0.757787988	0.005867118	5.00E-09	3.85E-05	0.025770804	0.005867118	0.005959327	0.919381554	1.46E-07	5.00E-09	0.005959327	-1.041610059	-1.143387607	-0.643916329	-0.144622909	1.041610059	-0.101777548	0.39769373	0.896987151	1.143387607	0.101777548	0.499471278	0.998764698	0.643916329	-0.39769373
UBB_containing	8.231708178	8.349767797	8.23536337	7.119194644	6.835782394	6.823191022	6.964767137	7.852725739	6.936613857	6.96116725	7.268569479	7.918665615	7.769511526	7.669246073	4.45E-19	9.30E-14	3.40E-15	0.008920387	0.096592113	9.30E-14	0.847381461	2.37E-05	1.41E-04	3.40E-15	0.847381461	5.67E-06	2.72E-05	0.008920387	2.37E-05	5.67E-06	0.873622047	0.096592113	1.41E-04	2.72E-05	0.873622047	-2.20980594	-2.341228687	-0.829972575	-0.908551714	2.20980594	-0.131422746	1.379833365	1.301254226	2.341228687	0.131422746	1.511256111	1.432676973	0.829972575	-1.379833365
ZNF791_like_gene24028	8.036568762	8.00278191	8.127221375	6.993216235	7.081200345	7.056851061	7.189000189	7.715406143	7.24637196	7.005452764	7.595640276	7.78547428	7.765104527	8.210863521	4.72E-19	3.87E-14	1.55E-10	0.037618403	0.979988349	3.87E-14	0.500544935	9.33E-07	1.08E-10	1.55E-10	0.500544935	2.85E-04	8.14E-08	0.037618403	9.33E-07	2.85E-04	0.141264856	0.979988349	1.08E-10	8.14E-08	0.141264856	-1.786922963	-1.493383091	-0.527748445	-0.091997578	1.786922963	0.293539871	1.259174518	1.694925384	1.493383091	-0.293539871	0.965634647	1.401385513	0.527748445	-1.259174518
Nt5dc3	7.953618247	8.085886767	7.898793547	8.133340096	8.310109545	8.991517989	8.833947644	8.428184549	8.885172736	8.464227036	8.846438957	8.490449509	7.810925854	7.790391202	5.05E-19	0.005082056	4.55E-13	1.82E-06	0.731027688	0.005082056	2.24E-04	0.075333746	1.02E-04	4.55E-13	2.24E-04	0.075834561	5.33E-15	1.82E-06	0.075333746	0.075834561	1.87E-08	0.731027688	1.02E-04	5.33E-15	1.87E-08	0.665386055	1.627951075	1.14138416	-0.367362153	-0.665386055	0.962565021	0.475998105	-1.032748207	-1.627951075	-0.962565021	-0.486566915	-1.995313228	-1.14138416	-0.475998105
G38772	6.572773031	6.51498402	6.518991642	7.836593675	8.527728455	7.688214883	7.658098685	7.607173205	7.419221321	8.990173256	8.543389795	8.004479142	6.618058375	6.277433388	5.55E-19	9.35E-16	2.47E-06	2.99E-10	0.979988349	9.35E-16	0.00861513	0.246240706	7.20E-14	2.47E-06	0.00861513	0.14675853	5.76E-06	2.99E-10	0.246240706	0.14675853	2.55E-09	0.979988349	7.20E-14	5.76E-06	2.55E-09	3.730325841	2.231242071	3.070951435	-0.214399008	-3.730325841	-1.49908377	-0.659374406	-3.944724849	-2.231242071	1.49908377	0.839709364	-2.445641079	-3.070951435	0.659374406
Metap2	9.870465435	9.935398307	9.802597877	9.166698211	8.999715549	9.220653728	9.057128522	9.582870797	9.16802612	9.134571167	9.303423604	9.442712965	10.08098444	9.816329466	5.66E-19	7.96E-12	2.13E-10	0.001109409	0.965835147	7.96E-12	0.816362398	0.003309284	2.27E-11	2.13E-10	0.816362398	0.017799157	4.51E-10	0.001109409	0.003309284	0.017799157	5.41E-04	0.965835147	2.27E-11	4.51E-10	5.41E-04	-1.190305383	-1.103034781	-0.609461261	0.10924184	1.190305383	0.087270601	0.580844122	1.299547222	1.103034781	-0.087270601	0.49357352	1.212276621	0.609461261	-0.580844122
AKR7A3_like	6.374471153	6.278398953	6.215527907	7.143484077	7.407843168	6.546580794	6.888795269	6.470785097	6.821047481	7.363200188	6.668839163	6.65974921	6.422069108	6.367037424	6.17E-19	3.46E-16	4.61E-05	0.010097163	0.948840233	3.46E-16	6.92E-04	3.86E-07	5.34E-11	4.61E-05	6.92E-04	0.316087506	0.003754032	0.010097163	3.86E-07	0.316087506	0.116046673	0.948840233	5.34E-11	0.003754032	0.116046673	2.01682686	1.061039241	0.730003046	0.208776074	-2.01682686	-0.955787618	-1.286823814	-1.808050786	-1.061039241	0.955787618	-0.331036195	-0.852263168	-0.730003046	1.286823814
Kdelr1	7.275604073	7.169689869	7.304457149	8.084960798	8.007326248	7.78853365	7.864313392	7.427797235	7.829678068	8.105491432	7.801240785	7.645945317	7.214533279	7.197111927	6.29E-19	3.73E-14	3.34E-08	3.49E-04	0.972670071	3.73E-14	0.162509639	6.24E-04	6.18E-13	3.34E-08	0.162509639	0.172193411	7.36E-08	3.49E-04	6.24E-04	0.172193411	2.57E-04	0.972670071	6.18E-13	7.36E-08	2.57E-04	1.515062316	1.124611466	0.781343276	-0.115925347	-1.515062316	-0.39045085	-0.73371904	-1.630987663	-1.124611466	0.39045085	-0.34326819	-1.240536814	-0.781343276	0.73371904
MYL12B	8.149782474	8.359456074	8.13631521	7.4021373	7.428751106	7.573237069	7.519551741	7.735626422	7.412797939	7.518738918	7.548631507	7.574871986	8.116705485	8.235425923	6.33E-19	3.58E-12	1.09E-10	2.29E-07	0.973654437	3.58E-12	0.815284148	0.174933742	6.22E-09	1.09E-10	0.815284148	0.400970803	8.89E-08	2.29E-07	0.174933742	0.400970803	2.94E-05	0.973654437	6.22E-09	8.89E-08	2.94E-05	-1.263952356	-1.168801371	-0.952558479	-0.085693938	1.263952356	0.095150985	0.311393876	1.178258418	1.168801371	-0.095150985	0.216242892	1.083107433	0.952558479	-0.311393876
Atl2	11.1827193	11.27955639	11.04599734	10.36132233	10.07241122	10.83318546	10.81242006	11.0503771	10.91845433	10.18774293	11.15051589	10.88242702	11.18022394	11.16595319	7.67E-19	2.14E-18	0.02006967	0.491364618	0.998563625	2.14E-18	8.56E-09	5.41E-14	1.72E-14	0.02006967	8.56E-09	0.244567512	0.054036832	0.491364618	5.41E-14	0.244567512	0.613861851	0.998563625	1.72E-14	0.054036832	0.613861851	-1.527183563	-0.423298266	-0.155261846	-0.021226672	1.527183563	1.103885297	1.371921716	1.50595689	0.423298266	-1.103885297	0.26803642	0.402071594	0.155261846	-1.371921716
Eci2	9.787257021	10.31435895	9.952497556	10.66259017	10.98928517	11.18539572	11.32781445	10.65145	11.33869859	11.013305	10.83570489	10.38763535	9.630388805	9.91193199	8.51E-19	2.23E-07	2.88E-13	5.64E-04	0.648699719	2.23E-07	0.155426986	0.243335691	6.92E-10	2.88E-13	0.155426986	0.002313946	7.50E-16	5.64E-04	0.243335691	0.002313946	3.83E-06	0.648699719	6.92E-10	7.50E-16	3.83E-06	1.488339868	2.06857551	1.069450304	-0.499981585	-1.488339868	0.580235643	-0.418889564	-1.988321453	-2.06857551	-0.580235643	-0.999125206	-2.568557095	-1.069450304	0.418889564
Ddx6	10.71424147	10.72071848	10.64124136	10.25431615	10.27479043	10.18516908	10.1111686	10.43171368	10.21330265	10.28174018	10.31077484	10.26533589	10.69639452	10.63041001	9.00E-19	1.91E-09	1.24E-14	1.37E-06	0.964564933	1.91E-09	0.290608955	0.46305128	2.33E-06	1.24E-14	0.290608955	0.028236849	3.85E-10	1.37E-06	0.46305128	0.028236849	2.41E-04	0.964564933	2.33E-06	3.85E-10	2.41E-04	-0.606928699	-0.776467687	-0.508008767	-0.067257268	0.606928699	-0.169538988	0.098919932	0.539671431	0.776467687	0.169538988	0.26845892	0.709210419	0.508008767	-0.098919932
G30154	6.806197048	6.734374713	6.872532076	7.56108897	7.409319982	7.615333321	7.569659317	7.169104569	7.38756557	7.450807689	7.322746402	7.200701301	6.506576949	6.76527184	9.71E-19	1.44E-09	7.60E-11	1.45E-04	0.719106245	1.44E-09	0.840044247	0.079414226	1.62E-11	7.60E-11	0.840044247	0.035881031	1.01E-12	1.45E-04	0.079414226	0.035881031	2.02E-06	0.719106245	1.62E-11	1.01E-12	2.02E-06	1.319665161	1.40972452	0.887102741	-0.369693674	-1.319665161	0.090059359	-0.43256242	-1.689358835	-1.40972452	-0.090059359	-0.522621779	-1.779418194	-0.887102741	0.43256242
Rap2c	8.091570544	8.209431374	8.152013899	7.338418698	7.294887342	7.446410896	7.5721773	7.670172341	7.594721477	7.528810074	7.707117238	7.690836746	8.384308385	8.143320524	1.01E-18	3.90E-12	8.84E-08	1.25E-04	0.922446383	3.90E-12	0.322648224	0.009233589	9.17E-13	8.84E-08	0.322648224	0.307341041	1.28E-08	1.25E-04	0.009233589	0.307341041	1.57E-05	0.922446383	9.17E-13	1.28E-08	1.57E-05	-1.281276478	-0.977487906	-0.722906187	0.1685489	1.281276478	0.303788572	0.558370291	1.449825378	0.977487906	-0.303788572	0.25458172	1.146036806	0.722906187	-0.558370291
Caln1	7.026647623	6.362464272	6.696737266	8.443871175	9.062290099	7.528621321	8.258282138	7.438755509	7.757283401	8.828164949	7.372500318	7.814322681	6.930876058	6.728165218	1.04E-18	7.97E-17	3.25E-07	3.77E-04	0.978232241	7.97E-17	0.012060193	3.56E-05	3.16E-12	3.25E-07	0.012060193	0.335019336	4.37E-05	3.77E-04	3.56E-05	0.335019336	0.006617809	0.978232241	3.16E-12	4.37E-05	0.006617809	3.698622283	2.306359222	1.73034627	0.215389581	-3.698622283	-1.392263061	-1.968276013	-3.483232702	-2.306359222	1.392263061	-0.576012952	-2.090969641	-1.73034627	1.968276013
Cops5	6.270279328	6.583630063	6.622601327	7.710404027	7.290721921	7.665352946	7.486007738	7.03714121	7.3562068	7.384950399	7.219848071	7.294155691	6.403356998	6.248208263	1.05E-18	1.09E-10	2.55E-11	6.62E-06	0.821533022	1.09E-10	0.932089468	0.150974841	6.28E-12	2.55E-11	0.932089468	0.122008118	1.69E-12	6.62E-06	0.150974841	0.122008118	2.55E-07	0.821533022	6.28E-12	1.69E-12	2.55E-07	1.93714387	1.992389356	1.434645977	-0.439790306	-1.93714387	0.055245486	-0.502497893	-2.376934176	-1.992389356	-0.055245486	-0.557743379	-2.432179662	-1.434645977	0.502497893
Cpsf7	9.484748149	9.488377188	9.459395836	8.989368607	8.959204072	8.968591663	9.022461154	9.256305278	8.919659499	9.028061836	9.219874973	9.196466863	9.413164269	9.356290527	1.11E-18	5.05E-13	4.37E-14	0.001030658	0.643628127	5.05E-13	0.885847023	7.18E-04	9.00E-07	4.37E-14	0.885847023	3.11E-04	1.90E-07	0.001030658	7.18E-04	3.11E-04	0.174149095	0.643628127	9.00E-07	1.90E-07	0.174149095	-0.727863035	-0.761593035	-0.345660167	-0.168711936	0.727863035	-0.03373	0.382202868	0.559151099	0.761593035	0.03373	0.415932869	0.592881099	0.345660167	-0.382202868
Rp9	9.200276328	9.202194843	9.207976444	8.301739034	8.360751131	8.517210632	8.660721487	8.918098669	8.558897135	8.563782539	8.6388008	8.755792447	9.284895316	9.276860248	1.28E-18	3.09E-13	2.80E-08	5.10E-04	0.96924111	3.09E-13	0.263735758	0.001358884	1.53E-12	2.80E-08	0.263735758	0.143470476	3.94E-08	5.10E-04	0.001358884	0.143470476	2.92E-04	0.96924111	1.53E-12	3.94E-08	2.92E-04	-1.254361286	-0.95166152	-0.630739898	0.098874497	1.254361286	0.302699766	0.623621388	1.353235783	0.95166152	-0.302699766	0.320921622	1.050536017	0.630739898	-0.623621388
Hhipl1	6.587024526	6.118730899	6.131507346	7.866433376	8.010228259	6.81869278	7.424866845	6.422484557	6.947713036	8.302152811	7.192295002	7.118788523	5.90984234	5.848660117	1.33E-18	1.09E-12	3.87E-04	0.005212195	0.332381442	1.09E-12	0.00426374	2.10E-04	9.43E-17	3.87E-04	0.00426374	0.7254287	1.38E-07	0.005212195	2.10E-04	0.7254287	4.35E-06	0.332381442	9.43E-17	1.38E-07	4.35E-06	3.20009873	1.648937807	1.401785594	-1.194747331	-3.20009873	-1.551160922	-1.798313136	-4.394846061	-1.648937807	1.551160922	-0.247152214	-2.843685138	-1.401785594	1.798313136
FTCDNL1_containing	8.76532229	8.748682722	9.062796411	9.64361302	9.521750338	10.39758958	9.799110734	9.334164247	10.10164906	9.705188131	9.452495943	9.245769663	9.173915843	9.01088652	1.39E-18	7.90E-08	1.26E-17	0.00112487	0.765890045	7.90E-08	0.017446673	0.126465712	7.57E-04	1.26E-17	0.017446673	8.56E-06	6.05E-10	0.00112487	0.126465712	8.56E-06	0.123286256	0.765890045	7.57E-04	6.05E-10	0.123286256	1.362098173	2.126081957	0.897176145	0.383122268	-1.362098173	0.763983783	-0.464922028	-0.978975905	-2.126081957	-0.763983783	-1.228905812	-1.742959688	-0.897176145	0.464922028
Atp6v1g1	9.445311035	9.206554528	9.20567776	8.595943902	8.449223256	8.442960833	8.49627275	8.891236027	8.436206368	8.603217889	8.662289001	8.88795473	9.270674912	9.192304046	1.42E-18	5.13E-11	6.91E-14	1.52E-04	0.964393782	5.13E-11	0.637443019	0.027138983	1.61E-07	6.91E-14	0.637443019	0.002821956	1.28E-09	1.52E-04	0.027138983	0.002821956	0.006298611	0.964393782	1.61E-07	1.28E-09	0.006298611	-1.154508004	-1.315948926	-0.700635013	-0.116587423	1.154508004	-0.161440922	0.453872991	1.037920581	1.315948926	0.161440922	0.615313913	1.199361503	0.700635013	-0.453872991
Vasn	9.567898813	8.933504274	9.157238518	8.250127911	8.218012841	7.663180092	7.919956574	7.925513352	7.753998679	8.037497748	8.276174335	8.365307315	8.976624584	9.275506574	1.44E-18	5.38E-08	4.96E-15	4.39E-07	0.965835147	5.38E-08	0.091866128	0.918464641	2.33E-05	4.96E-15	0.091866128	0.036737134	1.66E-10	4.39E-07	0.918464641	0.036737134	9.45E-05	0.965835147	2.33E-05	1.66E-10	9.45E-05	-1.671776773	-2.407973654	-1.61932191	-0.194686788	1.671776773	-0.736196881	0.052454864	1.477089985	2.407973654	0.736196881	0.788651744	2.213286866	1.61932191	-0.052454864
CUNH16orf45	5.905882397	5.536394618	5.620586325	6.649718336	7.701044845	7.295254793	7.474379694	6.264313694	7.339595006	6.963255486	6.721688297	6.601934621	5.593073999	5.67774336	1.55E-18	8.71E-12	7.74E-14	4.98E-05	0.979988349	8.71E-12	0.757787988	0.024704601	1.70E-10	7.74E-14	0.757787988	0.005609284	3.87E-12	4.98E-05	0.024704601	0.005609284	7.56E-05	0.979988349	1.70E-10	3.87E-12	7.56E-05	3.19344274	3.470141746	2.046219273	-0.227131839	-3.19344274	0.276699006	-1.147223467	-3.420574578	-3.470141746	-0.276699006	-1.423922473	-3.697273585	-2.046219273	1.147223467
Tmem184b	5.833838081	5.784603091	5.832721879	7.169198258	7.243720625	6.682402917	6.979944491	5.895110447	6.650285401	6.880441936	6.441575949	6.289842467	6.029697267	5.887152724	1.62E-18	6.51E-15	1.04E-09	0.006090236	0.920348795	6.51E-15	0.257431176	4.67E-06	1.17E-09	1.04E-09	0.257431176	0.006046713	5.49E-06	0.006090236	4.67E-06	0.006046713	0.118603828	0.920348795	1.17E-09	5.49E-06	0.118603828	2.704305241	2.143817883	1.080687427	0.361098889	-2.704305241	-0.560487358	-1.623617814	-2.343206353	-2.143817883	0.560487358	-1.063130456	-1.782718995	-1.080687427	1.623617814
Bard1	8.944036849	9.206816341	9.017055099	8.311809286	8.186088314	8.2799503	8.34259674	8.65399175	8.412364568	8.426380958	8.686973848	8.576371107	9.313124939	9.071458644	1.66E-18	1.09E-10	1.26E-09	0.001562936	0.909306302	1.09E-10	0.86125963	0.007101811	1.40E-11	1.26E-09	0.86125963	0.02542588	1.50E-10	0.001562936	0.007101811	0.02542588	1.54E-04	0.909306302	1.40E-11	1.50E-10	1.54E-04	-1.190703191	-1.117491659	-0.621068616	0.192599537	1.190703191	0.073211532	0.569634576	1.383302728	1.117491659	-0.073211532	0.496423044	1.310091196	0.621068616	-0.569634576
G40883	6.476776593	6.707460824	6.588395324	6.99337165	7.280595341	7.578577346	7.467084285	7.383679953	7.590526539	6.872422498	7.568747603	7.386621161	6.13912952	6.531990045	2.09E-18	5.29E-04	6.26E-11	1.62E-08	0.593079922	5.29E-04	0.021085399	0.043174706	2.73E-06	6.26E-11	0.021085399	0.67144897	1.80E-13	1.62E-08	0.043174706	0.67144897	4.66E-11	0.593079922	2.73E-06	1.80E-13	4.66E-11	1.027397226	1.85617105	1.679918	-0.567857895	-1.027397226	0.828773824	0.652520774	-1.595255121	-1.85617105	-0.828773824	-0.17625305	-2.424028945	-1.679918	-0.652520774
Aco2	11.13441927	10.9988547	11.13379643	10.47353134	10.40709567	10.28857377	10.27185055	10.61827946	10.4544718	10.57867564	10.78402896	10.59459318	11.09264525	11.11080745	2.15E-18	4.71E-09	4.61E-14	2.05E-04	0.998563625	4.71E-09	0.298882448	0.120333266	2.55E-07	4.61E-14	0.298882448	0.002330406	2.61E-11	2.05E-04	0.120333266	0.002330406	0.001165449	0.998563625	2.55E-07	2.61E-11	0.001165449	-0.885948661	-1.133470491	-0.600717243	-0.005489013	0.885948661	-0.24752183	0.285231418	0.880459648	1.133470491	0.24752183	0.532753247	1.127981477	0.600717243	-0.285231418
Aaed1	8.773285917	8.953223728	8.790954501	8.234234275	8.216890402	7.888141295	7.919757725	8.612365476	7.991433235	7.913537866	8.657177914	8.455342009	8.682981021	8.666831367	2.45E-18	1.24E-09	9.95E-16	0.080722754	0.70530246	1.24E-09	0.191284769	1.98E-04	7.53E-05	9.95E-16	0.191284769	4.30E-08	9.42E-09	0.080722754	1.98E-04	4.30E-08	0.797975262	0.70530246	7.53E-05	9.42E-09	0.797975262	-1.112431232	-1.480113473	-0.359934302	-0.285933142	1.112431232	-0.367682241	0.75249693	0.82649809	1.480113473	0.367682241	1.120179171	1.194180331	0.359934302	-0.75249693
Znf746	9.470444327	9.503432589	9.560671522	9.095002135	9.087952674	8.864886479	8.858177599	9.340095162	8.945986391	9.162156278	9.106136176	9.145414268	9.639310286	9.691119508	2.49E-18	2.50E-05	1.48E-12	0.002267491	0.678670931	2.50E-05	0.036384315	0.46043034	1.38E-07	1.48E-12	0.036384315	9.33E-04	3.89E-15	0.002267491	0.46043034	9.33E-04	2.37E-05	0.678670931	1.38E-07	3.89E-15	2.37E-05	-0.574553673	-0.960503041	-0.442036366	0.218304517	0.574553673	-0.385949368	0.132517307	0.792858189	0.960503041	0.385949368	0.518466675	1.178807557	0.442036366	-0.132517307
Ube2v2	9.221600898	9.22156107	9.026590884	8.328901371	8.383914182	8.43526786	8.423637418	8.722571226	8.478298188	8.528290323	8.471527075	8.539087883	9.266263943	9.067039237	2.53E-18	3.19E-11	2.50E-10	1.29E-06	0.998563625	3.19E-11	0.885847023	0.196506422	3.41E-09	2.50E-10	0.885847023	0.347405535	1.88E-08	1.29E-06	0.196506422	0.347405535	1.78E-05	0.998563625	3.41E-09	1.88E-08	1.78E-05	-1.200593007	-1.141476982	-0.906979606	-0.003874612	1.200593007	0.059116025	0.293613401	1.196718395	1.141476982	-0.059116025	0.234497376	1.13760237	0.906979606	-0.293613401
Stau1	9.991741908	9.784115008	9.971873622	10.52771704	10.72156984	10.66813796	10.64215984	10.08177965	10.5198415	10.74331947	10.23452985	10.06130125	10.18850092	9.937589026	2.72E-18	2.26E-13	7.65E-12	0.039431678	0.846183911	2.26E-13	0.812333144	4.13E-06	1.14E-07	7.65E-12	0.812333144	6.64E-05	1.21E-06	0.039431678	4.13E-06	6.64E-05	0.475524621	0.846183911	1.14E-07	1.21E-06	0.475524621	1.287575244	1.199919767	0.415381875	0.232163556	-1.287575244	-0.087655477	-0.872193369	-1.055411688	-1.199919767	0.087655477	-0.784537892	-0.967756211	-0.415381875	0.872193369
Lsm6	7.836504262	7.814895204	7.95452165	7.164792595	7.085516295	7.252298443	7.252353015	7.665454101	7.275965355	7.230442421	7.520942749	7.565075263	7.883474826	8.071279723	2.75E-18	1.04E-11	1.36E-08	0.023791547	0.922446383	1.04E-11	0.535013394	6.30E-05	1.99E-12	1.36E-08	0.535013394	0.005184435	1.96E-09	0.023791547	6.30E-05	0.005184435	0.003968339	0.922446383	1.99E-12	1.96E-09	0.003968339	-1.226585117	-1.015250214	-0.428776669	0.161215403	1.226585117	0.211334903	0.797808447	1.38780052	1.015250214	-0.211334903	0.586473544	1.176465617	0.428776669	-0.797808447
H2AFV_gene3204	9.506097825	9.62159394	9.416157388	8.572434759	8.835337738	8.556988214	8.588442769	9.063531188	8.638471747	9.004346626	8.961559891	9.070050537	9.521485078	9.467735776	3.76E-18	1.60E-08	6.28E-15	3.56E-04	0.989230701	1.60E-08	0.143760988	0.127388795	2.13E-06	6.28E-15	0.143760988	5.03E-04	2.34E-11	3.56E-04	0.127388795	5.03E-04	0.00404002	0.989230701	2.13E-06	2.34E-11	0.00404002	-1.060718883	-1.462834126	-0.712098284	-0.056120094	1.060718883	-0.402115243	0.348620598	1.004598789	1.462834126	0.402115243	0.750735841	1.406714032	0.712098284	-0.348620598
Sobp	6.246966463	6.229363274	6.236931368	6.744388063	6.441461814	7.204709079	7.095199848	6.556178389	6.912572025	6.54100106	6.597634321	6.594613599	6.073707497	6.097042108	3.82E-18	0.001855346	3.80E-13	0.00254404	0.772471767	0.001855346	6.33E-04	0.983920486	5.23E-05	3.80E-13	6.33E-04	2.82E-04	2.27E-14	0.00254404	0.983920486	2.82E-04	7.57E-05	0.772471767	5.23E-05	2.27E-14	7.57E-05	0.775042868	1.684645041	0.782978391	-0.37864669	-0.775042868	0.909602173	0.007935523	-1.153689558	-1.684645041	-0.909602173	-0.901666651	-2.063291731	-0.782978391	-0.007935523
Slc10a1	9.526981942	9.589612967	9.613031857	10.30024167	10.80001207	10.82514126	10.58216756	10.70336349	10.51703279	11.17444673	10.69599282	10.48110173	9.542888668	9.180005885	3.99E-18	7.64E-12	1.72E-09	2.07E-08	0.847433656	7.64E-12	0.67179349	0.476637075	4.03E-13	1.72E-09	0.67179349	0.942079077	6.91E-11	2.07E-08	0.476637075	0.942079077	7.46E-10	0.847433656	4.03E-13	6.91E-11	7.46E-10	2.115969178	1.863726131	1.822619391	-0.408430375	-2.115969178	-0.252243048	-0.293349787	-2.524399553	-1.863726131	0.252243048	-0.041106739	-2.272156505	-1.822619391	0.293349787
Anxa7	9.589004863	9.83044443	9.562452439	8.885036892	9.155431627	8.713166352	8.802433112	9.239584986	8.914480665	9.038896514	9.103524561	9.102203319	9.681390534	9.681157008	4.19E-18	7.89E-08	3.73E-14	3.73E-05	0.998687994	7.89E-08	0.132362041	0.435167662	1.81E-06	3.73E-14	0.132362041	0.006580728	1.35E-11	3.73E-05	0.435167662	0.006580728	2.44E-04	0.998687994	1.81E-06	1.35E-11	2.44E-04	-0.948095648	-1.333838365	-0.766064578	0.001706692	0.948095648	-0.385742717	0.18203107	0.94980234	1.333838365	0.385742717	0.567773787	1.335545057	0.766064578	-0.18203107
Slc3a2	6.228519164	6.325869055	6.3270046	7.115436619	7.313289676	6.996572627	7.318741217	6.666630913	7.087704082	7.164737768	6.999488377	7.028825592	6.085305449	6.291678701	4.39E-18	1.74E-11	2.04E-10	5.65E-06	0.941695895	1.74E-11	0.862538432	0.090663224	2.41E-11	2.04E-10	0.862538432	0.206813427	2.22E-10	5.65E-06	0.090663224	0.206813427	2.08E-06	0.941695895	2.41E-11	2.22E-10	2.08E-06	1.866358277	1.767134291	1.337775629	-0.257443268	-1.866358277	-0.099223986	-0.528582647	-2.123801545	-1.767134291	0.099223986	-0.429358662	-2.024577559	-1.337775629	0.528582647
Mtfr1	10.25342278	10.36841636	10.28207382	9.48678527	9.740157588	9.501363351	9.481896	9.881946484	9.568975111	9.775780586	9.77131669	9.738501037	10.26408491	10.10381813	4.40E-18	1.19E-09	2.78E-15	3.86E-06	0.837103735	1.19E-09	0.249054622	0.336063637	2.82E-05	2.78E-15	0.249054622	0.010828489	6.00E-09	3.86E-06	0.336063637	0.010828489	0.004041633	0.837103735	2.82E-05	6.00E-09	0.004041633	-0.925395991	-1.19694902	-0.735473434	-0.199673892	0.925395991	-0.271553029	0.189922557	0.725722099	1.19694902	0.271553029	0.461475586	0.997275127	0.735473434	-0.189922557
Srgap2	9.332302056	9.409644397	9.15079392	10.40454757	9.933096714	9.609041111	9.629771277	9.599690457	9.563513114	10.23498846	9.491201076	9.388415824	9.201693932	9.265855385	4.61E-18	7.08E-14	0.006619842	0.105701988	0.965462756	7.08E-14	4.72E-05	2.05E-07	4.08E-13	0.006619842	4.72E-05	0.524345604	0.002797679	0.105701988	2.05E-07	0.524345604	0.045210268	0.965462756	4.08E-13	0.002797679	0.045210268	1.520922576	0.576324896	0.390054288	-0.138744942	-1.520922576	-0.94459768	-1.130868288	-1.659667519	-0.576324896	0.94459768	-0.186270608	-0.715069838	-0.390054288	1.130868288
Klhl15	8.7870138	8.824197005	8.688100205	8.240734856	8.215852886	8.312235894	8.104511435	8.407753305	8.182463291	8.114262329	8.173860353	8.225942211	9.097436161	8.886924053	4.63E-18	1.54E-07	2.47E-07	1.58E-05	0.495638087	1.54E-07	0.970933179	0.576195314	4.81E-11	2.47E-07	0.970933179	0.654676791	8.36E-11	1.58E-05	0.576195314	0.654676791	1.03E-08	0.495638087	4.81E-11	8.36E-11	1.03E-08	-0.897184044	-0.882162339	-0.764414388	0.337217155	0.897184044	0.015021706	0.132769657	1.2344012	0.882162339	-0.015021706	0.117747951	1.219379494	0.764414388	-0.132769657
Zbtb24	7.706396785	7.633682768	7.659550203	7.090870382	7.011288297	7.11259037	7.143563437	7.249598368	7.149063244	6.917213017	7.161252399	7.204289095	7.629915609	7.719155284	4.64E-18	1.39E-12	3.58E-08	1.83E-06	0.998563625	1.39E-12	0.334124173	0.047989114	1.39E-10	3.58E-08	0.334124173	0.627865751	7.58E-07	1.83E-06	0.047989114	0.627865751	2.18E-05	0.998563625	1.39E-10	7.58E-07	2.18E-05	-1.16699195	-0.894547895	-0.773418242	-0.007361955	1.16699195	0.272444055	0.393573708	1.159629995	0.894547895	-0.272444055	0.121129653	0.88718594	0.773418242	-0.393573708
Zbtb38	9.336441817	9.038273534	9.309132395	9.741302622	9.669271895	9.938991194	9.9693727	9.425845774	9.840852429	9.722632567	9.444766019	9.352740543	9.245249159	9.307431848	5.53E-18	6.39E-08	3.67E-14	0.052968818	0.989230701	6.39E-08	0.144659221	0.004261979	6.03E-06	3.67E-14	0.144659221	1.31E-06	1.08E-10	0.052968818	0.004261979	1.31E-06	0.145510249	0.989230701	6.03E-06	1.08E-10	0.145510249	0.856460425	1.180291523	0.350942239	0.045048605	-0.856460425	0.323831098	-0.505518185	-0.811411819	-1.180291523	-0.323831098	-0.829349283	-1.135242917	-0.350942239	0.505518185
Lbh	6.944222017	6.397550209	6.71218997	7.639877012	8.488912965	8.276714248	8.370645437	7.111826117	8.059194844	8.170572142	7.083821643	7.210864347	7.29037802	7.10495696	6.19E-18	3.65E-13	1.66E-14	0.024264187	0.253062655	3.65E-13	0.86358303	1.04E-05	4.54E-05	1.66E-14	0.86358303	3.03E-06	9.58E-06	0.024264187	1.04E-05	3.03E-06	0.953285563	0.253062655	4.54E-05	9.58E-06	0.953285563	2.735764682	2.872576802	0.974438502	1.01293865	-2.735764682	0.13681212	-1.76132618	-1.722826032	-2.872576802	-0.13681212	-1.8981383	-1.859638152	-0.974438502	1.76132618
Zfyve1	8.555099417	8.421674127	8.522856419	9.079344713	9.145450269	8.871818257	8.7819862	8.595390662	8.804475648	9.3576015	8.677092655	8.544332415	8.539267411	8.33269024	6.59E-18	2.57E-13	4.03E-04	0.237197267	0.951094129	2.57E-13	0.002620012	3.54E-08	6.58E-13	4.03E-04	0.002620012	0.075536584	1.29E-04	0.237197267	3.54E-08	0.075536584	0.091542724	0.951094129	6.58E-13	1.29E-04	0.091542724	1.222772834	0.613252879	0.244066719	-0.13253645	-1.222772834	-0.609519955	-0.978706115	-1.355309284	-0.613252879	0.609519955	-0.369186161	-0.745789329	-0.244066719	0.978706115
Znf367	7.926314867	7.823266959	7.905555189	7.313945536	7.003134542	7.132346594	7.205205613	7.465808299	7.124910657	7.10500432	7.259015279	7.423897877	7.94315853	7.938366468	7.09E-18	1.14E-10	3.67E-10	6.07E-05	0.984024798	1.14E-10	0.940085861	0.04776972	8.32E-10	3.67E-10	0.940085861	0.085169972	2.41E-09	6.07E-05	0.04776972	0.085169972	9.28E-05	0.984024798	8.32E-10	2.41E-09	9.28E-05	-1.269513952	-1.232914077	-0.804183358	0.065686309	1.269513952	0.036599875	0.465330594	1.335200261	1.232914077	-0.036599875	0.428730719	1.298600386	0.804183358	-0.465330594
Anks1a	10.88161215	10.68238659	10.77990396	11.15140479	11.30877814	11.38864057	11.32219515	10.92033282	11.2102089	11.30848391	10.95731558	10.9074877	10.68081381	10.79486291	7.57E-18	1.57E-09	3.17E-11	0.06136642	0.957037505	1.57E-09	0.788999676	4.36E-04	2.10E-09	3.17E-11	0.788999676	6.81E-05	7.04E-11	0.06136642	4.36E-04	6.81E-05	0.024471178	0.957037505	2.10E-09	7.04E-11	0.024471178	0.836313511	0.913666763	0.298761362	-0.097264893	-0.836313511	0.077353252	-0.537552149	-0.933578405	-0.913666763	-0.077353252	-0.614905401	-1.010931656	-0.298761362	0.537552149
Glo1	10.60629107	10.557995	10.46182647	9.654293603	9.422729528	9.202466355	9.27440849	10.41536076	9.377813421	9.703368358	9.945932642	9.86047339	10.55939854	10.29118486	7.60E-18	7.65E-09	5.74E-16	0.026550124	0.951632292	7.65E-09	0.111179225	0.003641582	1.04E-05	5.74E-16	0.111179225	5.03E-07	8.59E-11	0.026550124	0.003641582	5.03E-07	0.198022436	0.951632292	1.04E-05	8.59E-11	0.198022436	-1.434490514	-1.997924645	-0.619093877	-0.188708772	1.434490514	-0.56343413	0.815396637	1.245781743	1.997924645	0.56343413	1.378830768	1.809215873	0.619093877	-0.815396637
Sh2d4a	8.654801342	8.977303841	8.678896484	9.093652311	9.488938176	9.807062912	9.968600587	9.037891873	9.635932034	9.486313063	8.911001996	8.994344943	8.7860583	8.86940913	8.79E-18	5.03E-06	2.54E-14	0.131315913	0.989230701	5.03E-06	0.022852736	0.013228081	1.68E-04	2.54E-14	0.022852736	1.14E-07	8.84E-11	0.131315913	0.013228081	1.14E-07	0.278850045	0.989230701	1.68E-04	8.84E-11	0.278850045	1.075216664	1.754809458	0.417981667	0.068172158	-1.075216664	0.679592794	-0.657234998	-1.007044506	-1.754809458	-0.679592794	-1.336827792	-1.6866373	-0.417981667	0.657234998
Dlc1	9.012737161	9.112956892	9.060096402	9.595779501	9.859763126	9.603810924	9.451333379	9.503267856	9.671438239	9.559872585	9.400289467	9.445526969	8.974478551	9.024310243	8.92E-18	4.74E-12	4.45E-09	2.46E-05	0.947550222	4.74E-12	0.567009227	0.036378105	6.49E-12	4.45E-09	0.567009227	0.29510643	3.01E-09	2.46E-05	0.036378105	0.29510643	7.77E-06	0.947550222	6.49E-12	3.01E-09	7.77E-06	1.098664356	0.936965868	0.715648271	-0.130614532	-1.098664356	-0.161698488	-0.383016086	-1.229278889	-0.936965868	0.161698488	-0.221317598	-1.067580401	-0.715648271	0.383016086
Pdhb	8.838169444	8.971794681	8.834554098	7.776396201	7.807361518	7.780690333	7.849173195	8.243539926	7.810536789	8.276557571	8.289739066	8.188964377	8.806859165	8.740113414	8.92E-18	5.20E-10	4.67E-14	5.37E-05	0.944638521	5.20E-10	0.442636558	0.103439969	1.89E-06	4.67E-14	0.442636558	0.005184435	2.42E-09	5.37E-05	0.103439969	0.005184435	0.005026472	0.944638521	1.89E-06	2.42E-09	0.005026472	-1.434883784	-1.744299663	-0.977663588	-0.190893599	1.434883784	-0.309415878	0.457220197	1.243990185	1.744299663	0.309415878	0.766636075	1.553406064	0.977663588	-0.457220197
Med7	8.306778632	8.283647309	7.85324627	7.076526963	6.97764826	7.097506589	6.943870977	7.755749515	7.148898594	7.192842762	7.504004067	7.615171127	7.311228388	7.435186797	9.34E-18	4.97E-13	2.04E-13	0.002021143	7.02E-05	4.97E-13	0.962325151	3.78E-04	0.131890067	2.04E-13	0.962325151	3.46E-04	0.107396665	0.002021143	3.78E-04	3.46E-04	0.103830725	7.02E-05	0.131890067	0.107396665	0.103830725	-1.816086709	-1.845075902	-0.814773799	-1.345286428	1.816086709	-0.028989194	1.00131291	0.470800281	1.845075902	0.028989194	1.030302103	0.499789475	0.814773799	-1.00131291
Pigp	7.129758479	7.195382279	7.159119989	7.67171885	7.778064963	7.866368546	7.8825412	7.706529665	7.968515851	8.087199133	7.674495538	7.57703989	7.071755586	7.187864272	1.01E-17	1.34E-10	7.14E-12	9.63E-06	0.984601101	1.34E-10	0.855016091	0.134838556	1.85E-09	7.14E-12	0.855016091	0.070679759	1.74E-10	9.63E-06	0.134838556	0.070679759	2.26E-05	0.984601101	1.85E-09	1.74E-10	2.26E-05	1.349029328	1.430070895	0.983690238	-0.077840995	-1.349029328	0.081041567	-0.36533909	-1.426870323	-1.430070895	-0.081041567	-0.446380657	-1.50791189	-0.983690238	0.36533909
Coq5	8.183995209	8.15740517	7.982795999	7.262788639	7.215299492	7.088246735	7.270066366	7.662038086	7.216724601	7.38765627	7.544436638	7.595619438	7.746763245	8.010497181	1.17E-17	1.09E-11	2.84E-14	1.19E-04	0.523352449	1.09E-11	0.67299622	0.014778032	1.82E-05	2.84E-14	0.67299622	0.001659373	4.65E-07	1.19E-04	0.014778032	0.001659373	0.108878147	0.523352449	1.82E-05	4.65E-07	0.108878147	-1.366665952	-1.542295933	-0.794989217	-0.385456645	1.366665952	-0.175629981	0.571676735	0.981209307	1.542295933	0.175629981	0.747306716	1.156839287	0.794989217	-0.571676735
Slc7a2	12.27482276	11.69839546	11.7022453	13.23064087	12.57426412	11.71239636	11.52253126	11.78860496	11.53070407	13.02548272	11.67243465	11.52040649	11.6671585	11.29108591	1.28E-17	2.56E-07	0.161567281	0.353549578	0.381988334	2.56E-07	4.95E-10	2.14E-09	1.99E-11	0.161567281	4.95E-10	0.836409013	0.526466716	0.353549578	2.14E-09	0.836409013	0.413458318	0.381988334	1.99E-11	0.526466716	0.413458318	1.644516324	-0.4798543	-0.369063797	-0.742611872	-1.644516324	-2.124370624	-2.013580121	-2.387128196	0.4798543	2.124370624	0.110790503	-0.262757572	0.369063797	2.013580121
Sall1	8.023917893	7.881928232	8.090344016	9.313178731	9.118892465	9.351494792	8.6664433	9.040874297	8.742126737	9.200436496	8.738708455	8.651326976	7.785096551	7.938662364	1.36E-17	9.40E-13	6.41E-09	2.02E-06	0.923711902	9.40E-13	0.429978721	0.073846759	6.29E-13	6.41E-09	0.429978721	0.584333169	1.84E-09	2.02E-06	0.073846759	0.584333169	4.11E-07	0.923711902	6.29E-13	1.84E-09	4.11E-07	2.129181997	1.740740239	1.502752637	-0.297651087	-2.129181997	-0.388441758	-0.62642936	-2.426833084	-1.740740239	0.388441758	-0.237987602	-2.038391326	-1.502752637	0.62642936
Dscr3	8.021851586	8.033140608	7.917079742	8.308925251	8.483160443	8.50237767	8.501941504	8.365948595	8.510051945	8.349875462	8.339755897	8.342133259	7.889613264	8.017375484	1.45E-17	4.35E-08	3.30E-12	2.09E-06	0.96924111	4.35E-08	0.381292122	0.67542309	6.87E-08	3.30E-12	0.381292122	0.100222735	1.88E-11	2.09E-06	0.67542309	0.100222735	2.23E-06	0.96924111	6.87E-08	1.88E-11	2.23E-06	0.76702719	0.959357207	0.68750964	-0.084426606	-0.76702719	0.192330017	-0.07951755	-0.851453796	-0.959357207	-0.192330017	-0.271847567	-1.043783813	-0.68750964	0.07951755
Slc2a2	11.33482845	11.515232	11.60704531	12.43261667	12.01561555	12.82550409	12.67749087	12.51054476	12.82432382	12.60713355	12.24667586	11.99403617	11.65276733	11.51287646	1.63E-17	1.02E-08	9.46E-16	1.77E-06	0.973233985	1.02E-08	0.116479218	0.622020035	4.92E-06	9.46E-16	0.116479218	0.014060254	3.55E-11	1.77E-06	0.622020035	0.014060254	1.83E-04	0.973233985	4.92E-06	3.55E-11	1.83E-04	1.546172931	2.141700679	1.359378637	0.144205775	-1.546172931	0.595527748	-0.186794294	-1.401967155	-2.141700679	-0.595527748	-0.782322042	-1.997494903	-1.359378637	0.186794294
Afg1l	8.128796313	8.434782518	8.288591535	8.888810663	9.160698864	9.087769303	9.027958029	8.491074671	8.975500999	8.937318588	8.687103828	8.437114722	8.366463307	8.306111767	1.77E-17	3.95E-11	7.12E-12	0.019209458	0.989230701	3.95E-11	0.923499537	2.85E-04	2.73E-08	7.12E-12	0.923499537	1.73E-04	7.84E-09	0.019209458	2.85E-04	1.73E-04	0.077857223	0.989230701	2.73E-08	7.84E-09	0.077857223	1.284595301	1.326374173	0.515542624	0.065292443	-1.284595301	0.041778872	-0.769052678	-1.219302858	-1.326374173	-0.041778872	-0.81083155	-1.26108173	-0.515542624	0.769052678
Rnpep	7.783140881	7.805003384	7.732355766	7.210814866	7.173410285	6.968027525	6.936488015	7.37020754	7.129147693	6.853978579	7.175648356	7.130127568	7.963105897	7.972221326	1.88E-17	1.48E-07	3.54E-09	6.74E-05	0.793467481	1.48E-07	0.748365703	0.382678718	1.75E-09	3.54E-09	0.748365703	0.161115088	3.78E-11	6.74E-05	0.382678718	0.161115088	1.12E-06	0.793467481	1.75E-09	3.78E-11	1.12E-06	-1.142680413	-1.29243842	-0.891648287	0.293597068	1.142680413	-0.149758007	0.251032127	1.436277481	1.29243842	0.149758007	0.400790133	1.586035488	0.891648287	-0.251032127
Slc35e1	9.060352291	8.799280384	8.689249235	8.255046912	8.185452418	7.956580815	7.899361887	8.345579899	8.020848972	8.136459812	8.243649546	8.256108575	8.615520298	8.66298106	2.14E-17	6.92E-09	5.74E-16	1.47E-06	0.449591492	6.92E-09	0.108230092	0.554999236	0.001369399	5.74E-16	0.108230092	0.008450782	1.13E-07	1.47E-06	0.554999236	0.008450782	0.02058473	0.449591492	0.001369399	1.13E-07	0.02058473	-1.031767368	-1.453322942	-0.886310294	-0.373430032	1.031767368	-0.421555574	0.145457074	0.658337337	1.453322942	0.421555574	0.567012648	1.07989291	0.886310294	-0.145457074
Dexi	8.429071368	8.048769863	8.088027286	7.321124771	7.29449622	7.186809146	7.100658176	7.403941554	7.151946718	7.591797502	7.429528499	7.502659372	8.008418652	8.261867451	2.43E-17	1.20E-07	2.01E-13	1.03E-06	0.973654437	1.20E-07	0.156199263	0.877724863	2.03E-05	2.01E-13	0.156199263	0.06061829	8.07E-10	1.03E-06	0.877724863	0.06061829	9.57E-05	0.973654437	2.03E-05	8.07E-10	9.57E-05	-1.283622006	-1.802569984	-1.223531828	-0.117166419	1.283622006	-0.518947977	0.060090178	1.166455587	1.802569984	0.518947977	0.579038155	1.685403565	1.223531828	-0.060090178
Pdhx	9.530361496	9.666890616	9.551354275	8.998987498	8.870441339	9.021600804	8.83367195	9.350647783	8.93687034	8.832369003	9.168552288	9.122416344	9.607473108	9.506998449	2.43E-17	4.37E-12	4.64E-11	0.001205135	0.979988349	4.37E-12	0.873788743	0.002186257	6.57E-09	4.64E-11	0.873788743	0.008364978	4.06E-08	0.001205135	0.002186257	0.008364978	0.013086912	0.979988349	6.57E-09	4.06E-08	0.013086912	-1.05112026	-0.996861891	-0.52412424	-0.061752669	1.05112026	0.054258369	0.52699602	0.989367591	0.996861891	-0.054258369	0.472737651	0.935109222	0.52412424	-0.52699602
Usp37	8.219789085	8.456051665	8.21817714	8.965601217	8.760593194	8.981810671	8.820598199	8.461372227	8.876568315	8.751645314	8.49552671	8.366943673	8.124446266	8.213067718	2.44E-17	2.89E-08	5.68E-10	0.131970734	0.783860114	2.89E-08	0.764648546	5.62E-04	4.53E-10	5.68E-10	0.764648546	7.19E-05	9.94E-12	0.131970734	5.62E-04	7.19E-05	0.009158898	0.783860114	4.53E-10	9.94E-12	0.009158898	0.963929617	1.068542867	0.310358685	-0.259031724	-0.963929617	0.10461325	-0.653570932	-1.222961341	-1.068542867	-0.10461325	-0.758184182	-1.327574591	-0.310358685	0.653570932
Krit1	7.895252171	7.948147916	7.82046575	8.350384841	8.371445356	8.231410564	8.200941633	8.109787807	8.304493063	8.274241934	8.070934454	8.066228875	7.780774328	7.8117032	2.67E-17	7.43E-11	8.75E-08	0.004366731	0.81369957	7.43E-11	0.526436633	0.001791805	2.04E-12	8.75E-08	0.526436633	0.054763338	1.97E-09	0.004366731	0.001791805	0.054763338	1.61E-04	0.81369957	2.04E-12	1.97E-09	1.61E-04	0.844470749	0.703512264	0.40670036	-0.188044926	-0.844470749	-0.140958485	-0.437770389	-1.032515675	-0.703512264	0.140958485	-0.296811904	-0.89155719	-0.40670036	0.437770389
Ctsh	10.58236134	10.31117939	10.48349909	9.677513088	9.352782573	9.450508815	9.781323482	10.3603841	9.683736923	9.341444522	10.16796603	10.11642563	10.62752196	10.53962805	2.71E-17	4.20E-12	3.97E-08	0.245886095	0.957037505	4.20E-12	0.384173218	2.87E-07	1.00E-11	3.97E-08	0.384173218	2.95E-04	3.59E-08	0.245886095	2.87E-07	2.95E-04	0.108559837	0.957037505	1.00E-11	3.59E-08	0.108559837	-1.573771309	-1.248414649	-0.319549319	0.157721925	1.573771309	0.325356659	1.254221989	1.731493234	1.248414649	-0.325356659	0.92886533	1.406136574	0.319549319	-1.254221989
CUNH5orf24	7.522512729	7.576896752	7.242105157	6.793167806	6.832934968	6.472255527	6.591948195	6.792358048	6.588177038	6.61599762	6.602962963	6.695392575	7.480886664	7.313291912	3.06E-17	2.25E-07	7.50E-12	2.21E-08	0.973233985	2.25E-07	0.274389409	0.71700218	3.16E-05	7.50E-12	0.274389409	0.383346455	1.10E-08	2.21E-08	0.71700218	0.383346455	5.19E-06	0.973233985	3.16E-05	1.10E-08	5.19E-06	-1.189406576	-1.607191927	-1.313468032	-0.115510043	1.189406576	-0.417785351	-0.124061456	1.073896533	1.607191927	0.417785351	0.293723894	1.491681883	1.313468032	0.124061456
UQCRFS1_like_gene13576	9.336975873	9.573051461	9.438878133	8.399790395	8.621885116	8.624053973	8.663022792	9.230589717	8.662257687	8.740570692	8.97352871	9.021949766	9.407475678	9.305779516	3.40E-17	9.11E-13	2.65E-11	0.009846261	0.929577109	9.11E-13	0.818532829	8.93E-05	3.18E-08	2.65E-11	0.818532829	8.39E-04	3.61E-07	0.009846261	8.93E-05	8.39E-04	0.144022364	0.929577109	3.18E-08	3.61E-07	0.144022364	-1.345743106	-1.251369925	-0.530008294	-0.170362524	1.345743106	0.094373181	0.815734813	1.175380583	1.251369925	-0.094373181	0.721361631	1.081007401	0.530008294	-0.815734813
Kcnj8	7.233020707	7.134320263	7.077061689	7.819635228	9.005640875	9.44332836	9.206981712	8.082614141	9.006880217	9.479907429	8.305990957	8.197398771	7.32356576	7.009539651	3.64E-17	7.61E-12	1.24E-14	5.16E-05	0.998563625	7.61E-12	0.667320441	0.028871232	2.38E-09	1.24E-14	0.667320441	0.003746664	1.66E-11	5.16E-05	0.028871232	0.003746664	4.99E-04	0.998563625	2.38E-09	1.66E-11	4.99E-04	3.329295019	3.724242415	2.11598117	0.050226949	-3.329295019	0.394947395	-1.213313849	-3.27906807	-3.724242415	-0.394947395	-1.608261244	-3.674015466	-2.11598117	1.213313849
Slc30a1	9.23548192	9.363387677	9.130731627	8.334921503	8.664159029	8.180854403	8.12063838	8.921225483	8.36500011	8.56225078	8.5939461	8.763004684	9.313983126	9.208979754	3.72E-17	3.40E-07	1.61E-14	0.002167458	0.998563625	3.40E-07	0.063921486	0.13740097	5.70E-06	1.61E-14	0.063921486	1.14E-04	6.38E-12	0.002167458	0.13740097	1.14E-04	0.006649212	0.998563625	5.70E-06	6.38E-12	0.006649212	-1.095597845	-1.650312407	-0.706886251	0.002722344	1.095597845	-0.554714563	0.388711594	1.098320189	1.650312407	0.554714563	0.943426157	1.653034752	0.706886251	-0.388711594
Slc30a2	8.662168275	8.289685272	8.488009562	6.728267622	7.407486704	6.861737243	7.091748467	7.885545463	7.183094793	7.175704303	7.830074823	8.095423001	8.287050436	8.427566755	4.08E-17	3.63E-11	6.55E-13	0.032747146	0.965462756	3.63E-11	0.792710607	1.16E-04	1.19E-07	6.55E-13	0.792710607	1.71E-05	6.31E-09	0.032747146	1.16E-04	1.71E-05	0.194659259	0.965462756	1.19E-07	6.31E-09	0.194659259	-2.267802753	-2.465233694	-0.808763008	-0.223858678	2.267802753	-0.197430941	1.459039745	2.043944075	2.465233694	0.197430941	1.656470686	2.241375016	0.808763008	-1.459039745
Ppp1r15a	8.733251172	7.962399218	8.255897104	7.175352203	7.430897723	6.672143413	6.965810622	7.579390345	6.887005449	7.290941085	7.124259884	7.417563747	8.663353648	8.231327122	4.34E-17	1.99E-06	2.29E-13	3.44E-05	0.982968249	1.99E-06	0.058497605	0.784181968	5.31E-06	2.29E-13	0.058497605	0.01186093	5.53E-12	3.44E-05	0.784181968	0.01186093	5.84E-05	0.982968249	5.31E-06	5.53E-12	5.84E-05	-1.706848143	-2.657036053	-1.560485854	0.13000625	1.706848143	-0.95018791	0.146362289	1.836854393	2.657036053	0.95018791	1.096550199	2.787042303	1.560485854	-0.146362289
Pax8	7.88480075	7.24010794	7.47211521	8.682217304	8.930205477	8.639596258	8.978232322	8.104947063	8.696375894	8.96995765	8.652025108	8.481648344	7.377127013	7.388915746	4.56E-17	2.11E-11	2.50E-10	1.00E-05	0.884392223	2.11E-11	0.861909654	0.091350809	2.73E-12	2.50E-10	0.861909654	0.207083897	2.76E-11	1.00E-05	0.091350809	0.207083897	7.09E-07	0.884392223	2.73E-12	2.76E-11	7.09E-07	2.325725429	2.194890405	1.633845207	-0.426490216	-2.325725429	-0.130835024	-0.691880222	-2.752215646	-2.194890405	0.130835024	-0.561045198	-2.621380622	-1.633845207	0.691880222
Znf629	9.296909161	9.134407374	9.07655775	8.572817447	8.561798167	8.457134119	8.38339966	8.690800093	8.32574975	8.61907066	8.841970102	8.883737719	9.32916762	9.088486194	4.74E-17	1.28E-07	2.04E-13	0.003960168	0.989230701	1.28E-07	0.163526543	0.064178951	8.21E-07	2.04E-13	0.163526543	1.86E-04	1.02E-11	0.003960168	0.064178951	1.86E-04	0.005699198	0.989230701	8.21E-07	1.02E-11	0.005699198	-0.900183794	-1.25389105	-0.52663785	0.041736947	0.900183794	-0.353707255	0.373545944	0.941920741	1.25389105	0.353707255	0.7272532	1.295627997	0.52663785	-0.373545944
Srek1ip1	8.556350677	8.722634911	8.553502767	7.684081711	7.827089856	7.996180741	7.99256803	8.207255401	8.007257461	7.986248087	8.031549135	8.061989971	8.856418264	8.588461561	5.23E-17	4.72E-11	4.07E-07	6.56E-05	0.933883839	4.72E-11	0.353898818	0.039108065	1.82E-11	4.07E-07	0.353898818	0.530964711	9.60E-08	6.56E-05	0.039108065	0.530964711	1.23E-05	0.933883839	1.82E-11	9.60E-08	1.23E-05	-1.253829532	-0.960308811	-0.788458182	0.163008642	1.253829532	0.29352072	0.465371349	1.416838173	0.960308811	-0.29352072	0.171850629	1.123317453	0.788458182	-0.465371349
Alg2	6.825956982	7.329727664	7.184025487	7.976254365	8.164818338	7.910383747	7.778080129	7.789455624	7.768534524	8.138211919	7.857669116	7.731421267	7.063614555	7.212675585	5.66E-17	1.40E-13	5.19E-08	5.66E-07	0.998563625	1.40E-13	0.187514817	0.065621809	5.90E-11	5.19E-08	0.187514817	0.892335574	1.59E-06	5.66E-07	0.065621809	0.892335574	9.77E-06	0.998563625	5.90E-11	1.59E-06	9.77E-06	1.813871303	1.355339706	1.298584618	0.005167733	-1.813871303	-0.458531597	-0.515286685	-1.80870357	-1.355339706	0.458531597	-0.056755088	-1.350171973	-1.298584618	0.515286685
CYP2C8	5.888766043	6.288903477	6.04858091	6.899113111	6.987407438	8.284222817	7.604213342	6.805032857	7.615363588	6.755128633	6.567624436	7.011694058	6.244367226	6.732824412	5.75E-17	2.11E-05	3.46E-17	2.33E-04	0.364512959	2.11E-05	4.20E-04	0.802900616	0.103685134	3.46E-17	4.20E-04	5.22E-05	6.94E-08	2.33E-04	0.802900616	5.22E-05	0.2385166	0.364512959	0.103685134	6.94E-08	0.2385166	1.810473976	3.450014307	1.66012743	1.00621819	-1.810473976	1.639540331	-0.150346546	-0.804255786	-3.450014307	-1.639540331	-1.789886877	-2.443796116	-1.66012743	0.150346546
Pawr	9.13564021	9.306079792	9.118716381	9.634816492	9.565278694	9.479663681	9.450852882	9.168826175	9.510294074	9.709091919	9.127014551	9.010252371	9.142896881	9.046425397	5.84E-17	2.87E-09	5.86E-05	0.651113857	0.839244715	2.87E-09	0.210500608	4.27E-10	9.65E-11	5.86E-05	0.210500608	2.29E-05	1.97E-06	0.651113857	4.27E-10	2.29E-05	0.64248431	0.839244715	9.65E-11	1.97E-06	0.64248431	0.811992118	0.559571145	-0.085012645	-0.183156455	-0.811992118	-0.252420973	-0.897004763	-0.995148573	-0.559571145	0.252420973	-0.64458379	-0.7427276	0.085012645	0.897004763
Fam76b	8.747381471	8.918896378	8.689318547	8.164112781	8.256778249	8.119849498	8.011829527	8.428502354	8.130004592	8.244634765	8.341430476	8.308691701	8.722731249	8.64400677	6.00E-17	2.40E-09	2.18E-14	1.79E-05	0.821011139	2.40E-09	0.290608955	0.224134144	4.26E-05	2.18E-14	0.290608955	0.00640166	1.82E-08	1.79E-05	0.224134144	0.00640166	0.010421576	0.821011139	4.26E-05	1.82E-08	0.010421576	-0.886224949	-1.143630597	-0.657418265	-0.196554797	0.886224949	-0.257405648	0.228806684	0.689670152	1.143630597	0.257405648	0.486212332	0.947075799	0.657418265	-0.228806684
Bpgm	7.78639326	7.689864258	7.820632519	6.887204236	6.507231964	6.789655574	6.60258226	7.43869058	6.739513754	6.521113976	7.275218573	6.964688102	7.592101297	7.58675347	6.57E-17	7.77E-13	2.41E-11	0.004692055	0.885755124	7.77E-13	0.812154199	1.58E-04	7.34E-08	2.41E-11	0.812154199	0.001436011	8.55E-07	0.004692055	1.58E-04	0.001436011	0.14719277	0.885755124	7.34E-08	8.55E-07	0.14719277	-1.999622515	-1.850921827	-0.823837236	-0.312388044	1.999622515	0.148700688	1.175785279	1.687234471	1.850921827	-0.148700688	1.027084591	1.538533783	0.823837236	-1.175785279
Eif4ebp2	11.5210082	11.13018868	11.34151488	10.10429269	10.56960465	10.4288969	10.38691616	10.7109309	10.38661337	10.51172859	10.60996779	10.68630106	11.31409476	11.37038896	6.75E-17	2.21E-10	8.90E-11	2.60E-05	0.998563625	2.21E-10	0.961786238	0.123010326	3.16E-08	8.90E-11	0.961786238	0.11377753	1.60E-08	2.60E-05	0.123010326	0.11377753	2.85E-04	0.998563625	3.16E-08	1.60E-08	2.85E-04	-1.405199412	-1.430255417	-0.989625611	-0.022424928	1.405199412	-0.025056005	0.415573801	1.382774484	1.430255417	0.025056005	0.440629806	1.407830489	0.989625611	-0.415573801
NPAT	9.044227829	9.089801508	8.871382849	8.196764825	8.125625814	8.171523094	8.077570121	8.612979297	8.094274172	8.103759982	8.199964486	8.323211301	9.218155482	8.844134546	6.80E-17	7.19E-10	1.50E-10	5.96E-05	0.994384886	7.19E-10	0.922547047	0.109549267	1.48E-08	1.50E-10	0.922547047	0.081473217	4.10E-09	5.96E-05	0.109549267	0.081473217	1.90E-04	0.994384886	1.48E-08	4.10E-09	1.90E-04	-1.369591109	-1.420885005	-0.936549711	0.040320935	1.369591109	-0.051293895	0.433041399	1.409912044	1.420885005	0.051293895	0.484335294	1.461205939	0.936549711	-0.433041399
Lrrc41	9.83135019	9.696273373	9.645423023	9.19184266	9.063326729	9.100357613	9.056961526	9.368244729	9.171756145	9.144899175	9.164384764	9.250128751	9.814257646	9.680128375	6.99E-17	9.29E-10	1.85E-10	6.95E-06	0.998563625	9.29E-10	0.918111751	0.258693625	3.26E-08	1.85E-10	0.918111751	0.200902158	8.74E-09	6.95E-06	0.258693625	0.200902158	4.77E-05	0.998563625	3.26E-08	8.74E-09	4.77E-05	-0.896826724	-0.931790175	-0.685987659	0.011049858	0.896826724	-0.034963451	0.210839066	0.907876583	0.931790175	0.034963451	0.245802517	0.942840034	0.685987659	-0.210839066
Vcam1	6.347403963	6.356593721	6.549215864	7.02286919	7.426815648	7.023502094	7.22183738	7.197672476	6.78935819	7.474223451	7.000645531	6.981039708	5.977785446	6.110438188	7.02E-17	2.22E-09	3.54E-05	3.66E-05	0.161121122	2.22E-09	0.227348931	0.180936225	1.13E-14	3.54E-05	0.227348931	0.916169048	6.65E-10	3.66E-05	0.180936225	0.916169048	8.74E-10	0.161121122	1.13E-14	6.65E-10	8.74E-10	1.790165391	1.266237113	1.31823739	-0.962403996	-1.790165391	-0.523928279	-0.471928001	-2.752569387	-1.266237113	0.523928279	0.052000277	-2.228641108	-1.31823739	0.471928001
Nufip2	11.26560595	11.16101976	11.00507493	10.55133006	10.48965884	10.34706122	10.28718429	10.57103391	10.47903336	10.56841677	10.59269205	10.58903182	11.25232736	10.94521674	7.22E-17	4.21E-08	5.22E-13	1.27E-06	0.973654437	4.21E-08	0.280563674	0.784181968	1.19E-05	5.22E-13	0.280563674	0.095256446	3.03E-09	1.27E-06	0.784181968	0.095256446	1.27E-04	0.973654437	1.19E-05	3.03E-09	1.27E-04	-0.894453906	-1.167888181	-0.828107305	-0.083337645	0.894453906	-0.273434275	0.066346601	0.811116261	1.167888181	0.273434275	0.339780876	1.084550536	0.828107305	-0.066346601
ABCG2_like_gene20019	8.72878017	8.603567411	8.714619329	9.430555469	9.445197564	9.274690195	9.209479004	9.067585687	9.286676919	9.650270089	9.146833845	8.789104215	8.620629424	8.803072079	7.25E-17	6.67E-14	8.88E-08	0.00327491	0.994384886	6.67E-14	0.140504282	9.93E-05	8.64E-11	8.88E-08	0.140504282	0.080880337	5.18E-06	0.00327491	9.93E-05	0.080880337	0.015710463	0.994384886	8.64E-11	5.18E-06	0.015710463	1.444577226	1.042745771	0.627770857	0.036653556	-1.444577226	-0.401831454	-0.816806368	-1.40792367	-1.042745771	0.401831454	-0.414974914	-1.006092216	-0.627770857	0.816806368
LOC101964325	8.511736448	8.522802956	8.346759266	9.002297614	9.510417466	9.060899403	9.328481153	9.051054329	9.312344545	9.171609357	9.283137934	9.207372757	8.346111079	8.344197848	7.98E-17	1.17E-09	1.49E-09	9.30E-08	0.916266704	1.17E-09	0.981571401	0.724576471	2.59E-10	1.49E-09	0.981571401	0.775643591	3.40E-10	9.30E-08	0.724576471	0.775643591	1.57E-08	0.916266704	2.59E-10	3.40E-10	1.57E-08	1.410233293	1.39767307	1.293976667	-0.24268999	-1.410233293	-0.012560223	-0.116256625	-1.652923283	-1.39767307	0.012560223	-0.103696402	-1.64036306	-1.293976667	0.116256625
G14428	5.722987865	5.388636471	5.659765603	6.598728909	7.313222802	7.183605737	7.216531769	6.703363339	7.148227083	6.460574174	6.481786931	7.091927549	5.595987988	5.641607511	8.58E-17	4.86E-10	8.24E-14	1.43E-08	0.998563625	4.86E-10	0.468504699	0.828799389	5.93E-08	8.24E-14	0.468504699	0.228780873	7.30E-11	1.43E-08	0.828799389	0.228780873	7.56E-07	0.998563625	5.93E-08	7.30E-11	7.56E-07	2.905611664	3.439313153	2.763557185	0.041423607	-2.905611664	0.533701489	-0.142054479	-2.864188057	-3.439313153	-0.533701489	-0.675755968	-3.397889546	-2.763557185	0.142054479
Fkbp9	7.877719313	7.850947198	7.763573508	6.891531075	6.871142899	6.81092941	6.988202133	7.302497768	7.00907281	7.026495176	6.976200831	7.430195502	7.83464379	7.914817729	8.90E-17	2.49E-10	5.39E-10	2.33E-04	0.991096635	2.49E-10	0.95686795	0.032072439	4.13E-09	5.39E-10	0.95686795	0.0535704	8.26E-09	2.33E-04	0.032072439	0.0535704	5.33E-04	0.991096635	4.13E-09	8.26E-09	5.33E-04	-1.557480996	-1.524635733	-0.934827567	0.049570698	1.557480996	0.032845264	0.62265343	1.607051694	1.524635733	-0.032845264	0.589808166	1.574206431	0.934827567	-0.62265343
Slc30a10	9.097628066	9.308368414	9.284062613	8.24344805	8.046910828	8.958772722	8.890823033	9.096381919	9.024792005	7.848516302	9.237733235	9.542243955	9.235907435	8.99301036	9.12E-17	1.28E-15	0.173067551	0.578081149	0.947550222	1.28E-15	1.70E-09	2.95E-17	1.41E-10	0.173067551	1.70E-09	0.073805875	0.619932332	0.578081149	2.95E-17	0.073805875	0.258941908	0.947550222	1.41E-10	0.619932332	0.258941908	-2.033424556	-0.365593426	0.181817176	-0.201590381	2.033424556	1.66783113	2.215241732	1.831834175	0.365593426	-1.66783113	0.547410602	0.164003045	-0.181817176	-2.215241732
Cers5	8.542454611	8.586226425	8.554344602	8.034986324	8.027632155	7.872325927	7.885825769	8.207958255	7.973719106	7.920842152	7.975232508	8.12092712	8.707868852	8.512321353	9.15E-17	2.96E-08	8.93E-11	1.95E-05	0.979988349	2.96E-08	0.620731917	0.387138677	7.90E-08	8.93E-11	0.620731917	0.09807872	4.71E-10	1.95E-05	0.387138677	0.09807872	2.42E-05	0.979988349	7.90E-08	4.71E-10	2.42E-05	-0.901201299	-1.058116088	-0.715664646	0.069056384	0.901201299	-0.156914789	0.185536653	0.970257683	1.058116088	0.156914789	0.342451442	1.127172472	0.715664646	-0.185536653
Mfsd14a	10.00440244	10.1888635	9.954476946	9.498468288	9.412538848	9.43658982	9.351173615	9.581295591	9.380232047	9.49394002	9.466948354	9.50112476	10.30799638	9.966487432	9.30E-17	1.16E-07	7.95E-10	3.08E-06	0.949974453	1.16E-07	0.67299622	0.769936153	6.04E-08	7.95E-10	0.67299622	0.361961134	6.31E-10	3.08E-06	0.769936153	0.361961134	1.23E-06	0.949974453	6.04E-08	6.31E-10	1.23E-06	-0.870167903	-1.005240586	-0.79933429	0.126155259	0.870167903	-0.135072683	0.070833613	0.996323162	1.005240586	0.135072683	0.205906296	1.131395844	0.79933429	-0.070833613
Abcg5	6.96991044	6.824354362	6.849629336	7.608685883	7.979320683	7.929986892	8.092565701	7.538382635	8.060903754	8.374007634	7.36923835	7.363896696	6.916965012	7.182578389	9.35E-17	1.33E-12	1.22E-12	7.30E-04	0.904067608	1.33E-12	0.994473973	0.001947031	1.26E-07	1.22E-12	0.994473973	0.002654053	1.26E-07	7.30E-04	0.001947031	0.002654053	0.047221934	0.904067608	1.26E-07	1.26E-07	0.047221934	2.18317288	2.179343683	1.14081502	0.355527555	-2.18317288	-0.003829197	-1.04235786	-1.827645325	-2.179343683	0.003829197	-1.038528663	-1.823816128	-1.14081502	1.04235786
Klhl36	8.922129681	8.751873185	8.945136283	8.080833571	8.143813499	8.053472376	8.291031848	8.484530104	8.186169022	8.080430767	8.333717665	8.479452326	8.813523343	9.089509442	9.99E-17	7.36E-11	9.25E-09	9.91E-04	0.968586878	7.36E-11	0.696914888	0.008563708	1.75E-10	9.25E-09	0.696914888	0.069772893	1.36E-08	9.91E-04	0.008563708	0.069772893	5.33E-04	0.968586878	1.75E-10	1.36E-08	5.33E-04	-1.239397368	-1.089986746	-0.663149691	0.110559895	1.239397368	0.149410621	0.576247676	1.349957262	1.089986746	-0.149410621	0.426837055	1.200546641	0.663149691	-0.576247676
Ccdc77	7.574814457	7.514346349	7.41485732	6.712794114	6.941123553	6.983615269	6.806552457	7.090410786	6.867708566	6.910657801	6.954585184	7.091657302	7.71437843	7.608221215	9.99E-17	1.91E-08	5.04E-08	1.33E-04	0.821533022	1.91E-08	0.948766984	0.161853842	2.94E-10	5.04E-08	0.948766984	0.236477097	8.01E-10	1.33E-04	0.161853842	0.236477097	3.10E-06	0.821533022	2.94E-10	8.01E-10	3.10E-06	-1.097693969	-1.066449966	-0.756122174	0.242391909	1.097693969	0.031244003	0.341571795	1.340085879	1.066449966	-0.031244003	0.310327792	1.308841875	0.756122174	-0.341571795
Prpf19	8.822906823	8.452383052	8.772568423	8.033380367	7.889588889	7.702368654	7.851494347	7.861270852	7.770732963	7.97261857	7.917275761	8.024398662	8.548288651	8.876504366	1.00E-16	4.12E-07	4.64E-11	2.57E-07	0.998563625	4.12E-07	0.359461956	0.866833748	4.13E-06	4.64E-11	0.359461956	0.368838985	2.23E-09	2.57E-07	0.866833748	0.368838985	2.66E-06	0.998563625	4.13E-06	2.23E-09	2.66E-06	-1.145874117	-1.490905108	-1.206036184	0.024979975	1.145874117	-0.345030991	-0.060162067	1.170854091	1.490905108	0.345030991	0.284868924	1.515885082	1.206036184	0.060162067
LOC110598472	8.913968145	9.206886061	8.955611551	7.807033067	8.082156712	7.971445921	8.026198817	8.637426261	8.026393236	8.263077258	8.288807148	8.487028925	8.94889403	8.955542081	1.01E-16	9.22E-11	3.17E-12	0.001136506	0.965835147	9.22E-11	0.827934684	0.008997192	1.96E-07	3.17E-12	0.827934684	0.002840103	1.68E-08	0.001136506	0.008997192	0.002840103	0.021108315	0.965835147	1.96E-07	1.68E-08	0.021108315	-1.537291995	-1.650806936	-0.824429718	-0.145010704	1.537291995	-0.11351494	0.712862277	1.392281291	1.650806936	0.11351494	0.826377217	1.505796231	0.824429718	-0.712862277
Ankra2	7.982700422	8.179702095	8.055369779	7.361101067	7.356382076	7.410091537	7.310319514	7.806713318	7.458726677	7.447024131	7.63915958	7.595987402	8.03558005	8.075089308	1.08E-16	4.70E-11	9.94E-11	7.29E-04	0.989230701	4.70E-11	0.963834841	0.00709044	1.57E-08	9.94E-11	0.963834841	0.01262888	2.89E-08	7.29E-04	0.00709044	0.01262888	0.006639344	0.989230701	1.57E-08	2.89E-08	0.006639344	-1.137887507	-1.118624206	-0.600334582	-0.051187485	1.137887507	0.019263301	0.537552926	1.086700022	1.118624206	-0.019263301	0.518289624	1.067436721	0.600334582	-0.537552926
Eef1a1	11.38106515	11.1798632	11.19509884	10.38824336	10.42041181	10.54404022	10.68462764	10.61757915	10.60511167	10.57172407	10.82358112	11.0019855	11.59053852	11.40150504	1.21E-16	8.16E-10	1.45E-06	0.004728179	0.639331444	8.16E-10	0.437876402	0.007701282	1.58E-12	1.45E-06	0.437876402	0.178140144	4.14E-09	0.004728179	0.007701282	0.178140144	4.40E-05	0.639331444	1.58E-12	4.14E-09	4.40E-05	-1.210474343	-0.952601307	-0.610908633	0.344452628	1.210474343	0.257873036	0.59956571	1.55492697	0.952601307	-0.257873036	0.341692674	1.297053934	0.610908633	-0.59956571
Ikzf5	8.586824712	8.614440757	8.49539048	7.676561121	8.00502881	7.842901292	7.667890618	8.094503352	7.782920667	7.974333432	7.869805472	8.030871188	8.572202049	8.561103471	1.22E-16	3.06E-08	7.23E-12	6.72E-06	0.998563625	3.06E-08	0.446499955	0.516025233	1.30E-06	7.23E-12	0.446499955	0.078593867	1.59E-09	6.72E-06	0.516025233	0.078593867	9.49E-05	0.998563625	1.30E-06	1.59E-09	9.49E-05	-1.047762659	-1.301618421	-0.879838249	-0.02115308	1.047762659	-0.253855762	0.16792441	1.026609579	1.301618421	0.253855762	0.421780172	1.280465341	0.879838249	-0.16792441
Atp10d	10.49349413	10.66619822	10.61981328	10.86599423	10.90945052	11.16401459	11.01521916	10.88293168	11.0484263	10.8570696	10.72247927	10.63970798	10.46566582	10.42568468	1.23E-16	5.70E-05	7.11E-11	0.030713163	0.487577114	5.70E-05	0.08065687	0.182549734	4.97E-08	7.11E-11	0.08065687	3.28E-04	1.49E-14	0.030713163	0.182549734	3.28E-04	1.64E-04	0.487577114	4.97E-08	1.49E-14	1.64E-04	0.532489468	0.843497283	0.318907357	-0.272606388	-0.532489468	0.311007815	-0.213582111	-0.805095856	-0.843497283	-0.311007815	-0.524589925	-1.11610367	-0.318907357	0.213582111
Glud1	9.671485914	9.822839512	9.813775177	9.954615953	10.41720306	10.64605007	10.73413543	9.590206071	10.70277785	10.30852004	9.816591792	9.847659828	10.07192588	9.828086557	1.27E-16	1.16E-04	7.82E-13	0.901786458	0.837103735	1.16E-04	0.012060193	7.89E-04	0.029052356	7.82E-13	0.012060193	1.33E-10	3.11E-07	0.901786458	7.89E-04	1.33E-10	0.42747582	0.837103735	0.029052356	3.11E-07	0.42747582	0.85422351	1.544836459	0.041146986	0.290539879	-0.85422351	0.690612949	-0.813076524	-0.563683631	-1.544836459	-0.690612949	-1.503689473	-1.254296579	-0.041146986	0.813076524
Slx4ip	7.684997204	8.077923776	7.826609748	8.375675325	8.890187235	9.089253217	9.034367857	8.378227388	9.059412578	8.907197863	8.562688893	8.349741147	7.892541826	8.11050258	1.28E-16	3.75E-09	8.67E-15	2.55E-04	0.941695895	3.75E-09	0.232434434	0.098268728	9.41E-06	8.67E-15	0.232434434	8.75E-04	1.12E-09	2.55E-04	0.098268728	8.75E-04	0.014272823	0.941695895	9.41E-06	1.12E-09	0.014272823	1.615557308	2.097174937	1.080518379	0.239409211	-1.615557308	0.481617629	-0.535038929	-1.376148097	-2.097174937	-0.481617629	-1.016656558	-1.857765726	-1.080518379	0.535038929
Naa25	11.24055647	11.35982673	11.44975132	10.8544936	10.79627953	10.87652927	10.80764714	11.09314726	10.79464732	10.81847568	11.01782078	10.92723789	11.5345173	11.34731714	1.49E-16	2.11E-09	2.59E-09	6.95E-04	0.929577109	2.11E-09	0.984853183	0.04668934	7.49E-10	2.59E-09	0.984853183	0.062607713	9.08E-10	6.95E-04	0.04668934	0.062607713	1.26E-04	0.929577109	7.49E-10	9.08E-10	1.26E-04	-0.775331489	-0.769480723	-0.473099812	0.117271136	0.775331489	0.005850765	0.302231677	0.892602625	0.769480723	-0.005850765	0.296380912	0.88675186	0.473099812	-0.302231677
Rbm10	9.277016372	9.145187097	9.18114009	8.814692192	8.441100977	8.444588012	8.278316091	8.604139371	8.334609105	8.673561517	8.692307773	8.530019036	9.262707023	9.184349591	1.49E-16	1.02E-05	4.18E-13	3.18E-06	0.998563625	1.02E-05	0.037190095	0.779358158	7.27E-05	4.18E-13	0.037190095	0.052695407	6.65E-11	3.18E-06	0.779358158	0.052695407	2.73E-05	0.998563625	7.27E-05	6.65E-11	2.73E-05	-0.828134426	-1.35721323	-0.905909269	0.010680656	0.828134426	-0.529078803	-0.077774843	0.838815082	1.35721323	0.529078803	0.451303961	1.367893886	0.905909269	0.077774843
Atg4c	7.562324346	7.991069453	7.84706864	8.280823261	8.554254103	8.825530155	8.632409099	8.398051217	8.703659409	8.521249041	8.324608902	8.318989677	7.632018717	7.855463913	1.58E-16	1.79E-07	8.93E-13	3.87E-05	0.96924111	1.79E-07	0.21082594	0.511449173	2.80E-07	8.93E-13	0.21082594	0.021007537	7.53E-12	3.87E-05	0.511449173	0.021007537	3.07E-05	0.96924111	2.80E-07	7.53E-12	3.07E-05	1.215010702	1.63448273	1.014346531	-0.138062915	-1.215010702	0.419472028	-0.200664171	-1.353073618	-1.63448273	-0.419472028	-0.620136199	-1.772545645	-1.014346531	0.200664171
Retreg3	7.097554117	7.146540924	7.339494911	7.870565215	7.848609469	8.014665549	7.824269972	7.628939041	7.778262915	8.038731913	7.561316155	7.442211383	7.253459074	7.185342535	1.60E-16	1.45E-11	2.12E-10	0.001348098	0.998563625	1.45E-11	0.855016091	0.002929983	3.23E-09	2.12E-10	0.855016091	0.012847613	2.72E-08	0.001348098	0.002929983	0.012847613	0.005893958	0.998563625	3.23E-09	2.72E-08	0.005893958	1.373006852	1.294053747	0.715752203	0.017284927	-1.373006852	-0.078953105	-0.657254649	-1.355721925	-1.294053747	0.078953105	-0.578301544	-1.27676882	-0.715752203	0.657254649
Apom	6.921561068	6.503483359	6.733080503	7.441180275	8.037496113	7.924244804	7.899451093	7.382238312	7.905739651	7.771985445	7.575450186	7.797882271	6.822341381	6.737401918	1.80E-16	1.43E-10	9.82E-13	2.40E-07	0.989230701	1.43E-10	0.733564733	0.435167662	4.67E-08	9.82E-13	0.733564733	0.183558472	1.07E-09	2.40E-07	0.435167662	0.183558472	1.22E-05	0.989230701	4.67E-08	1.07E-09	1.22E-05	2.051750109	2.262161161	1.736315311	0.077834149	-2.051750109	0.210411052	-0.315434798	-1.97391596	-2.262161161	-0.210411052	-0.52584585	-2.184327012	-1.736315311	0.315434798
Igsf8	8.069702067	8.203866726	7.904969053	7.126581723	7.208600735	7.010292453	7.039735501	7.361007545	6.752369101	7.264738759	7.653557828	7.669223274	7.846807374	7.676985725	1.88E-16	4.08E-09	1.35E-15	0.003230863	0.440716581	4.08E-09	0.137734948	0.017090373	0.001077245	1.35E-15	0.137734948	1.30E-05	1.71E-07	0.003230863	0.017090373	1.30E-05	0.474443912	0.440716581	0.001077245	1.71E-07	0.474443912	-1.425958011	-1.974335419	-0.756464418	-0.511583075	1.425958011	-0.548377408	0.669493592	0.914374936	1.974335419	0.548377408	1.217871	1.462752344	0.756464418	-0.669493592
NME1	7.066265897	7.164238476	7.08869663	7.562192805	7.846882686	7.989435539	7.888022713	7.200028853	7.762333789	7.880066519	7.251449695	7.296921408	7.1890652	7.404511369	1.93E-16	1.01E-09	2.39E-12	0.176958946	0.664631227	1.01E-09	0.650686085	2.54E-05	9.29E-05	2.39E-12	0.650686085	6.96E-07	2.56E-06	0.176958946	2.54E-05	6.96E-07	0.962691238	0.664631227	9.29E-05	2.56E-06	0.962691238	1.296668473	1.471564786	0.348512351	0.36563633	-1.296668473	0.174896313	-0.948156121	-0.931032142	-1.471564786	-0.174896313	-1.123052434	-1.105928456	-0.348512351	0.948156121
Hdgfl2	9.186307215	8.727522845	9.093552138	8.051334404	7.850357891	7.70852576	7.79002012	7.829267825	7.90918674	7.989310834	8.275286757	8.353505052	8.889433837	9.123621671	1.97E-16	9.13E-09	1.18E-11	2.24E-05	0.998563625	9.13E-09	0.577664604	0.318976693	5.92E-07	1.18E-11	0.577664604	0.062221507	3.04E-09	2.24E-05	0.318976693	0.062221507	2.58E-04	0.998563625	5.92E-07	3.04E-09	2.58E-04	-1.676567584	-1.976699766	-1.300159604	-0.032895783	1.676567584	-0.300132183	0.37640798	1.643671801	1.976699766	0.300132183	0.676540162	1.943803983	1.300159604	-0.37640798
Btf3l4	9.077645769	9.303360234	9.129685414	8.395131715	8.191364497	8.271605926	8.380764429	8.782640384	8.384797581	8.351241875	8.500080834	8.478937389	9.02040522	8.897692245	2.12E-16	1.28E-12	1.33E-11	1.21E-05	0.579509813	1.28E-12	0.875922924	0.030976842	4.27E-06	1.33E-11	0.875922924	0.081019282	1.80E-05	1.21E-05	0.030976842	0.081019282	0.031411327	0.579509813	4.27E-06	1.80E-05	0.031411327	-1.357036175	-1.289468253	-0.87168948	-0.355840883	1.357036175	0.067567922	0.485346695	1.001195292	1.289468253	-0.067567922	0.417778773	0.93362737	0.87168948	-0.485346695
Sap130	10.39199458	10.5620522	10.23017061	9.555497344	9.847079187	9.660062689	9.558359083	9.768549065	9.485677302	9.836843035	9.889599017	9.898819506	10.50500156	10.40851471	2.13E-16	3.03E-07	5.24E-12	4.62E-05	0.988943531	3.03E-07	0.262574659	0.551313402	1.27E-06	5.24E-12	0.262574659	0.035713242	1.22E-10	4.62E-05	0.551313402	0.035713242	8.84E-05	0.988943531	1.27E-06	1.22E-10	8.84E-05	-0.959013272	-1.282124626	-0.806539996	0.062476137	0.959013272	-0.323111354	0.152473276	1.021489409	1.282124626	0.323111354	0.47558463	1.344600763	0.806539996	-0.152473276
LOC101956422	8.65437551	8.63903954	8.720958629	9.120691684	9.173589148	9.302613513	9.225718041	9.071427075	9.227303928	9.304509451	9.203509549	9.015699684	8.65109088	8.816851712	2.28E-16	1.66E-10	3.30E-12	6.47E-07	0.965835147	1.66E-10	0.800878808	0.350953451	3.30E-07	3.30E-12	0.800878808	0.176726059	2.01E-08	6.47E-07	0.350953451	0.176726059	1.14E-04	0.965835147	3.30E-07	2.01E-08	1.14E-04	0.969242769	1.048452683	0.790960733	0.095659694	-0.969242769	0.079209915	-0.178282036	-0.873583075	-1.048452683	-0.079209915	-0.257491951	-0.952792989	-0.790960733	0.178282036
Derl1	10.14444246	10.03593354	10.22302917	9.567663678	9.340599164	9.368433262	9.301776532	10.07391731	9.341748828	9.376934197	9.900049018	9.70592192	10.23330164	10.06313244	2.29E-16	4.50E-09	1.07E-11	0.155103131	0.998968058	4.50E-09	0.635774877	1.38E-04	2.05E-07	1.07E-11	0.635774877	4.16E-06	1.65E-09	0.155103131	1.38E-04	4.16E-06	0.215024098	0.998968058	2.05E-07	1.65E-09	0.215024098	-1.076903203	-1.242895151	-0.306974274	-0.00168303	1.076903203	-0.165991947	0.769928929	1.075220173	1.242895151	0.165991947	0.935920877	1.24121212	0.306974274	-0.769928929
Sqor	6.919944859	7.078495234	6.890328741	7.63784728	7.901385363	7.85189621	7.987671755	7.224679672	7.963552121	7.63287934	7.643845318	7.340127762	7.07813156	7.142792707	2.39E-16	1.05E-09	3.97E-14	3.84E-04	0.904067608	1.05E-09	0.385678868	0.043990278	1.03E-05	3.97E-14	0.385678868	9.17E-04	1.12E-08	3.84E-04	0.043990278	9.17E-04	0.032473321	0.904067608	1.03E-05	1.12E-08	0.032473321	1.513092155	1.8469328	0.952065375	0.283793777	-1.513092155	0.333840644	-0.56102678	-1.229298378	-1.8469328	-0.333840644	-0.894867425	-1.563139022	-0.952065375	0.56102678
Ercc6	7.665362603	7.787890477	7.845079728	8.503488883	8.286748355	8.695215888	8.503554228	7.827098742	8.621583844	8.294641232	8.140422347	8.063564567	7.942561804	7.860836164	2.56E-16	4.54E-08	4.92E-14	0.023572713	0.907025467	4.54E-08	0.167524011	0.008965263	1.19E-04	4.92E-14	0.167524011	5.97E-06	1.29E-08	0.023572713	0.008965263	5.97E-06	0.292918314	0.907025467	1.19E-04	1.29E-08	0.292918314	1.122143389	1.516808035	0.524635502	0.2283872	-1.122143389	0.394664646	-0.597507887	-0.893756189	-1.516808035	-0.394664646	-0.992172533	-1.288420835	-0.524635502	0.597507887
Bdh1	9.314339317	9.286194991	8.993331312	9.733004595	10.15204082	10.4193545	10.55364573	9.257399329	10.46138273	9.675806252	9.727892399	9.687730045	9.000595356	9.303785797	2.76E-16	5.55E-05	2.51E-13	0.033478001	0.989230701	5.55E-05	0.012662171	0.17288834	1.15E-04	2.51E-13	0.012662171	1.21E-05	1.19E-11	0.033478001	0.17288834	1.21E-05	0.031170475	0.989230701	1.15E-04	1.19E-11	0.031170475	1.198053283	2.119860754	0.708365037	-0.097981074	-1.198053283	0.921807472	-0.489688245	-1.296034357	-2.119860754	-0.921807472	-1.411495717	-2.217841828	-0.708365037	0.489688245
Idh3a	8.50375645	8.423753104	8.547952607	7.746344009	7.715724605	7.534598123	7.605218646	8.115322551	7.573427519	7.6995123	8.128212974	7.826327732	8.591591238	8.204491322	2.84E-16	2.66E-09	3.79E-13	0.001626746	0.952141757	2.66E-09	0.444537402	0.025017214	3.44E-06	3.79E-13	0.444537402	6.40E-04	5.19E-09	0.001626746	0.025017214	6.40E-04	0.033934167	0.952141757	3.44E-06	5.19E-09	0.033934167	-1.245847784	-1.528965533	-0.698714975	-0.149205546	1.245847784	-0.283117749	0.547132808	1.096642238	1.528965533	0.283117749	0.830250558	1.379759987	0.698714975	-0.547132808
Pnpo	7.001235425	6.889243206	7.060256435	7.897318348	8.174676627	7.930909953	8.242337156	6.994808074	8.013869565	8.145021056	7.761030376	7.5179371	6.801834283	6.79935455	3.05E-16	8.52E-10	9.54E-10	0.006319968	0.860322779	8.52E-10	0.986405837	0.005129208	6.26E-11	9.54E-10	0.986405837	0.00736689	7.53E-11	0.006319968	0.005129208	0.00736689	4.46E-04	0.860322779	6.26E-11	7.53E-11	4.46E-04	2.03430344	2.022077888	1.006673645	-0.431744661	-2.03430344	-0.012225551	-1.027629795	-2.4660481	-2.022077888	0.012225551	-1.015404244	-2.453822549	-1.006673645	1.027629795
Efcab14	9.194679768	9.047273854	9.030873683	8.256482218	8.437967515	8.167954274	8.370608322	8.778970879	8.364464233	8.215116431	8.507035422	8.700003565	9.090553172	8.988690437	3.19E-16	4.96E-11	3.78E-11	0.001747416	0.96924111	4.96E-11	0.989146822	0.004555861	9.24E-08	3.78E-11	0.989146822	0.00561945	7.85E-08	0.001747416	0.004555861	0.00561945	0.024967405	0.96924111	9.24E-08	7.85E-08	0.024967405	-1.233755366	-1.238733793	-0.626567366	-0.105680232	1.233755366	-0.004978427	0.607188	1.128075135	1.238733793	0.004978427	0.612166427	1.133053562	0.626567366	-0.607188
Gtpbp4	9.388488952	9.344290554	9.338235867	8.724026966	8.608172744	8.854188117	8.605190366	9.102383086	8.755685832	8.702912981	8.961477415	8.912298542	9.471710423	9.26538642	3.26E-16	2.07E-11	2.12E-09	0.00187261	0.998563625	2.07E-11	0.726381331	0.002868466	1.93E-09	2.12E-09	0.726381331	0.027095001	8.65E-08	0.00187261	0.002868466	0.027095001	0.005886219	0.998563625	1.93E-09	8.65E-08	0.005886219	-1.057726782	-0.943516379	-0.523315806	0.001998337	1.057726782	0.114210403	0.534410976	1.059725119	0.943516379	-0.114210403	0.420200573	0.945514716	0.523315806	-0.534410976
Cops7a	7.605260625	7.629421649	7.720244067	8.313732278	8.283552243	8.271472484	8.248327826	8.073844271	8.286190838	8.223409739	8.11680097	8.263522201	7.422195873	7.745732639	3.33E-16	9.01E-10	1.07E-09	1.65E-06	0.965835147	9.01E-10	0.985949514	0.378185592	1.98E-09	1.07E-09	0.985949514	0.42749971	2.40E-09	1.65E-06	0.378185592	0.42749971	1.56E-06	0.965835147	1.98E-09	2.40E-09	1.56E-06	1.167808448	1.160381805	0.957191796	-0.124270862	-1.167808448	-0.007426643	-0.210616652	-1.292079311	-1.160381805	0.007426643	-0.203190009	-1.284652667	-0.957191796	0.210616652
Tmem192	9.489399054	9.721467131	9.567001358	8.552541718	8.789531351	8.7705368	8.798080465	9.129562213	8.786978207	8.979395743	8.955001237	9.211274658	9.707128518	9.637711046	3.59E-16	1.07E-09	7.75E-10	0.001016166	0.977295128	1.07E-09	0.987907549	0.026712539	4.58E-09	7.75E-10	0.987907549	0.030749078	3.56E-09	0.001016166	0.026712539	0.030749078	8.66E-04	0.977295128	4.58E-09	3.56E-09	8.66E-04	-1.254587099	-1.261524429	-0.724604595	0.095848001	1.254587099	-0.00693733	0.529982504	1.3504351	1.261524429	0.00693733	0.536919834	1.35737243	0.724604595	-0.529982504
Icmt	7.947633841	7.811977578	7.792740048	7.359580939	7.323584433	7.28566629	7.179079481	7.471033417	7.119244531	7.219284875	7.416705685	7.495461214	7.861150442	7.946897351	3.60E-16	6.75E-08	3.88E-11	3.01E-04	0.980323529	6.75E-08	0.482582688	0.173890443	1.73E-07	3.88E-11	0.482582688	0.014159763	2.20E-10	3.01E-04	0.173890443	0.014159763	3.20E-04	0.980323529	1.73E-07	2.20E-10	3.20E-04	-0.903739675	-1.123299457	-0.619504626	0.062621924	0.903739675	-0.219559782	0.28423505	0.9663616	1.123299457	0.219559782	0.503794831	1.185921381	0.619504626	-0.28423505
Csrnp1	9.747211244	8.976169044	8.781476961	8.560748796	8.085940446	7.372687715	7.610844203	7.889405432	7.411507653	7.980597733	7.816734512	7.744104437	8.897724236	8.73674626	3.61E-16	7.79E-05	5.24E-15	8.30E-09	0.622281292	7.79E-05	0.001704727	0.093178533	0.063461523	5.24E-15	0.001704727	0.161986698	9.80E-08	8.30E-09	0.093178533	0.161986698	4.48E-04	0.622281292	0.063461523	9.80E-08	4.48E-04	-1.505393798	-2.960582503	-2.268552705	-0.669126713	1.505393798	-1.455188705	-0.763158907	0.836267085	2.960582503	1.455188705	0.692029798	2.29145579	2.268552705	0.763158907
Ufm1	9.632063081	9.948619439	9.578560907	8.985602436	8.726908733	8.825575627	8.706836305	9.406960495	8.676209051	8.752674127	9.058446672	9.116375978	9.669449476	9.564999582	3.71E-16	2.41E-10	1.33E-12	0.001241166	0.934576089	2.41E-10	0.717441112	0.012879068	1.49E-06	1.33E-12	0.717441112	0.001898038	4.09E-08	0.001241166	0.012879068	0.001898038	0.040403845	0.934576089	1.49E-06	4.09E-08	0.040403845	-1.40408391	-1.566622024	-0.770655284	-0.19512359	1.40408391	-0.162538114	0.633428626	1.20896032	1.566622024	0.162538114	0.79596674	1.371498434	0.770655284	-0.633428626
Ankrd40	7.650989494	8.167816777	8.228461674	8.545264104	8.962115517	9.09022533	8.953725335	8.986681884	8.905675948	8.761962959	8.954659091	8.805193554	7.538675473	7.776765502	3.76E-16	8.65E-06	1.56E-08	5.98E-07	0.275251195	8.65E-06	0.505633255	0.586703208	3.52E-10	1.56E-08	0.505633255	0.799237492	2.03E-13	5.98E-07	0.586703208	0.799237492	1.65E-11	0.275251195	3.52E-10	2.03E-13	1.65E-11	1.330909901	1.670447631	1.550501998	-0.790368025	-1.330909901	0.33953773	0.219592097	-2.121277926	-1.670447631	-0.33953773	-0.119945633	-2.460815656	-1.550501998	-0.219592097
Glrx3	9.496626117	9.236474251	9.265384067	8.794165358	8.598937811	8.647147151	8.695765089	8.823551275	8.619141976	8.749692513	8.728900689	8.779374001	9.446555592	9.258823185	3.87E-16	1.65E-08	3.54E-10	1.06E-06	0.998563625	1.65E-08	0.771653935	0.685018134	4.74E-07	3.54E-10	0.771653935	0.390191026	2.05E-08	1.06E-06	0.685018134	0.390191026	1.28E-05	0.998563625	4.74E-07	2.05E-08	1.28E-05	-0.954092382	-1.058460881	-0.855608137	0.002495055	0.954092382	-0.104368499	0.098484245	0.956587437	1.058460881	0.104368499	0.202852744	1.060955936	0.855608137	-0.098484245
Atp5o	9.562671788	9.258095236	9.46709197	8.723502772	8.483829215	8.577877149	8.628940691	8.848002525	8.727195456	8.775065481	8.809506309	8.786687047	9.776433778	9.387376685	3.89E-16	3.87E-08	1.60E-08	3.50E-05	0.914437798	3.87E-08	0.95175078	0.382678718	5.38E-09	1.60E-08	0.95175078	0.348038455	2.30E-09	3.50E-05	0.382678718	0.348038455	3.81E-06	0.914437798	5.38E-09	2.30E-09	3.81E-06	-1.19654595	-1.227632496	-0.947797579	0.221484301	1.19654595	-0.031086546	0.248748371	1.418030251	1.227632496	0.031086546	0.279834917	1.449116798	0.947797579	-0.248748371
LOC101961272	7.744960491	7.389395839	7.632809467	8.940832347	9.001144819	8.47703613	8.354217178	8.529195918	8.188530461	8.674567191	8.057419767	7.772646853	7.295461709	7.447889551	4.14E-16	5.34E-12	2.39E-05	0.002503243	0.791512209	5.34E-12	0.05162829	0.001290885	1.36E-13	2.39E-05	0.05162829	0.490554618	4.77E-07	0.002503243	0.001290885	0.490554618	7.42E-05	0.791512209	1.36E-13	4.77E-07	7.42E-05	2.233308779	1.395396373	1.080655082	-0.484894032	-2.233308779	-0.837912406	-1.152653697	-2.718202811	-1.395396373	0.837912406	-0.314741292	-1.880290405	-1.080655082	1.152653697
Dhx35	9.096855651	9.103091033	9.175447554	8.539470539	8.643225937	8.843435443	8.950360196	8.993325365	8.85233384	8.446507963	8.997463758	8.964807132	9.242587254	9.290230589	4.41E-16	2.29E-12	0.01341202	0.266670278	0.681045916	2.29E-12	1.37E-04	9.67E-08	5.18E-15	0.01341202	1.37E-04	0.36716897	2.20E-04	0.266670278	9.67E-08	0.36716897	0.015682936	0.681045916	5.18E-15	2.20E-04	0.015682936	-0.904848418	-0.323339223	-0.167568763	0.20280881	0.904848418	0.581509195	0.737279654	1.107657228	0.323339223	-0.581509195	0.15577046	0.526148033	0.167568763	-0.737279654
Mylip	9.67213221	9.297471501	9.900809785	7.812039604	7.842261855	7.809069596	8.13784294	9.282190642	7.816048068	8.319384943	8.230737403	8.563509513	10.1644674	9.769999349	4.42E-16	4.50E-09	3.50E-10	0.010025628	0.918076711	4.50E-09	0.860384659	0.008056903	8.70E-10	3.50E-10	0.860384659	0.00318537	8.12E-11	0.010025628	0.008056903	0.00318537	0.001520166	0.918076711	8.70E-10	8.12E-11	0.001520166	-2.642776867	-2.819624331	-1.278458142	0.453035481	2.642776867	-0.176847464	1.364318725	3.095812348	2.819624331	0.176847464	1.541166189	3.272659812	1.278458142	-1.364318725
Lamtor3	8.97811737	9.313680849	9.074726982	8.198434874	8.066068961	8.170139399	8.263252078	8.884008466	8.294404101	8.191581726	8.432729619	8.717335315	8.970179778	9.010926849	4.76E-16	9.94E-13	2.07E-10	0.008031866	0.907025467	9.94E-13	0.689484821	1.22E-04	8.46E-08	2.07E-10	0.689484821	0.002876215	3.41E-06	0.008031866	1.22E-04	0.002876215	0.171979045	0.907025467	8.46E-08	3.41E-06	0.171979045	-1.57726488	-1.400462607	-0.636175613	-0.238922539	1.57726488	0.176802273	0.941089267	1.338342341	1.400462607	-0.176802273	0.764286994	1.161540068	0.636175613	-0.941089267
Psmd12	9.947029226	10.05909823	9.8557576	9.319328772	9.264401571	9.136585496	9.135439022	9.704639266	9.257235497	9.273016017	9.390452127	9.414313525	9.983195593	9.816176211	5.68E-16	2.48E-09	1.53E-12	3.74E-04	0.965835147	2.48E-09	0.552330031	0.068568889	2.36E-06	1.53E-12	0.552330031	0.005665385	1.09E-08	3.74E-04	0.068568889	0.005665385	0.009998373	0.965835147	2.36E-06	1.09E-08	0.009998373	-1.012843934	-1.19710363	-0.64437099	-0.105199099	1.012843934	-0.184259696	0.368472944	0.907644835	1.19710363	0.184259696	0.55273264	1.091904531	0.64437099	-0.368472944
G35114	7.53249859	7.63038585	7.116765423	7.699968992	8.090716797	8.720271711	8.598658919	8.515046082	8.523021477	8.193873737	8.330498463	8.510927762	7.593776361	7.592762426	6.23E-16	1.32E-04	1.92E-13	9.80E-10	0.929577109	1.32E-04	0.005829126	0.032262777	0.011054488	1.92E-13	0.005829126	0.504277501	1.29E-08	9.80E-10	0.032262777	0.504277501	3.71E-06	0.929577109	0.011054488	1.29E-08	3.71E-06	1.142746234	2.121879398	1.854158416	0.271276385	-1.142746234	0.979133164	0.711412182	-0.871469849	-2.121879398	-0.979133164	-0.267720983	-1.850603013	-1.854158416	-0.711412182
Ccnl1	10.33175365	10.29331484	10.1376442	9.641062154	9.583108691	9.394685746	9.491574174	10.07640526	9.597736753	9.482558984	9.801389846	9.851457448	10.15314998	10.22854671	6.28E-16	5.11E-10	2.98E-12	0.00943757	0.952141757	5.11E-10	0.717363092	0.002870059	1.26E-06	2.98E-12	0.717363092	3.05E-04	3.33E-08	0.00943757	0.002870059	3.05E-04	0.103784338	0.952141757	1.26E-06	3.33E-08	0.103784338	-1.036818868	-1.158758561	-0.475255258	-0.121971767	1.036818868	-0.121939693	0.56156361	0.914847102	1.158758561	0.121939693	0.683503303	1.036786795	0.475255258	-0.56156361
CYP2C18_gene16227	6.061819356	5.99203677	5.901175672	7.79130901	6.733465309	7.368075916	7.170453048	6.35158612	6.878453889	8.100863533	6.211640011	6.339133889	6.046969305	5.890720935	6.44E-16	6.13E-12	4.53E-07	0.159361876	0.998563625	6.13E-12	0.219084382	9.64E-07	6.57E-10	4.53E-07	0.219084382	0.00285798	5.58E-06	0.159361876	9.64E-07	0.00285798	0.183274804	0.998563625	6.57E-10	5.58E-06	0.183274804	3.22439466	2.393065154	0.803685284	-0.055671587	-3.22439466	-0.831329506	-2.420709376	-3.280066247	-2.393065154	0.831329506	-1.58937987	-2.448736741	-0.803685284	2.420709376
G33816	6.569394548	6.677609918	6.754925848	7.758609818	8.029567007	7.491371218	7.715714854	7.341540109	7.02304196	8.561066663	7.724529976	7.456633709	6.556410953	6.494935929	6.80E-16	7.75E-13	5.69E-05	4.07E-05	0.929577109	7.75E-13	0.01573168	0.013853599	1.02E-12	5.69E-05	0.01573168	0.865503185	1.29E-05	4.07E-05	0.013853599	0.865503185	9.13E-06	0.929577109	1.02E-12	1.29E-05	9.13E-06	2.787604612	1.60712724	1.718461545	-0.372073367	-2.787604612	-1.180477372	-1.069143067	-3.159677979	-1.60712724	1.180477372	0.111334305	-1.979200607	-1.718461545	1.069143067
Thumpd1	7.990906074	8.029760149	7.930711698	6.93905587	7.099030638	7.270852867	7.381642495	7.891473402	7.265009899	7.08631831	7.462046118	7.711540214	7.872667883	7.946666404	7.41E-16	9.12E-14	2.44E-07	0.085492163	0.958837755	9.12E-14	0.103378306	2.51E-07	9.92E-10	2.44E-07	0.103378306	0.00531895	6.53E-05	0.085492163	2.51E-07	0.00531895	0.352295072	0.958837755	9.92E-10	6.53E-05	0.352295072	-1.636822147	-1.112312569	-0.411658854	-0.141796878	1.636822147	0.524509578	1.225163293	1.495025269	1.112312569	-0.524509578	0.700653715	0.970515691	0.411658854	-1.225163293
Zmiz2	7.479443879	7.653709246	7.589721373	8.151275802	8.199439761	8.146479905	8.075786564	7.838804308	8.132847783	8.264116894	8.12627105	7.984709704	7.545424682	7.603303135	7.46E-16	1.91E-11	4.78E-09	1.42E-05	0.998563625	1.91E-11	0.66158156	0.064178951	1.40E-09	4.78E-09	0.66158156	0.32545895	1.23E-07	1.42E-05	0.064178951	0.32545895	8.17E-05	0.998563625	1.40E-09	1.23E-07	8.17E-05	1.187690284	1.043319328	0.815026014	-0.019076227	-1.187690284	-0.144370957	-0.37266427	-1.206766511	-1.043319328	0.144370957	-0.228293314	-1.062395555	-0.815026014	0.37266427
Tkfc	7.238451629	6.912164316	6.903039793	8.204273859	8.484585536	7.704466555	8.397027622	7.064236163	7.779047334	8.399839841	7.257189399	7.424922277	7.249098045	7.174225969	7.47E-16	1.98E-12	9.11E-08	0.213674604	0.920348795	1.98E-12	0.276937408	2.17E-07	9.00E-08	9.11E-08	0.276937408	6.34E-04	1.29E-04	0.213674604	2.17E-07	6.34E-04	0.744522596	0.920348795	9.00E-08	1.29E-04	0.744522596	2.413359176	1.850538999	0.526631914	0.346508974	-2.413359176	-0.562820177	-1.886727262	-2.066850202	-1.850538999	0.562820177	-1.323907084	-1.504030025	-0.526631914	1.886727262
Wdr53	8.056669527	8.028797123	7.837449552	7.357386375	7.272872917	7.088578883	7.061036783	7.462690153	7.261703428	7.274209055	7.30150218	7.433126372	7.906442357	7.717414229	8.16E-16	8.90E-09	3.55E-13	2.32E-06	0.70530246	8.90E-09	0.342610554	0.500143384	2.20E-04	3.55E-13	0.342610554	0.043783633	3.34E-07	2.32E-06	0.500143384	0.043783633	0.006272015	0.70530246	2.20E-04	3.34E-07	0.006272015	-1.14800348	-1.471823601	-0.963374237	-0.30657718	1.14800348	-0.323820121	0.184629243	0.841426299	1.471823601	0.323820121	0.508449364	1.165246421	0.963374237	-0.184629243
Rpl37a	8.965348205	9.036377838	9.077597863	8.318853905	8.273472225	8.394157757	8.339297333	8.854640828	8.470429937	8.410152957	8.553203263	8.778868266	9.511251163	9.114752237	8.17E-16	6.39E-08	1.67E-06	0.072662791	0.406059526	6.39E-08	0.767496013	0.002658255	5.78E-12	1.67E-06	0.767496013	0.020359101	2.49E-10	0.072662791	0.002658255	0.020359101	3.06E-04	0.406059526	5.78E-12	2.49E-10	3.06E-04	-1.101240005	-0.974710587	-0.412316931	0.446017912	1.101240005	0.126529418	0.688923074	1.547257917	0.974710587	-0.126529418	0.562393656	1.420728499	0.412316931	-0.688923074
Ndufb2	7.816243027	7.89357202	7.879561225	7.022696712	7.015262693	6.947467356	6.851209725	7.293889206	6.988628366	7.095486182	7.245848578	7.494283141	7.224807269	7.508893877	8.40E-16	6.87E-11	5.79E-14	1.89E-04	0.00897092	6.87E-11	0.581255206	0.021718669	0.035014705	5.79E-14	0.581255206	0.001475993	0.002455518	1.89E-04	0.021718669	0.001475993	0.925932625	0.00897092	0.035014705	0.002455518	0.925932625	-1.373710458	-1.600091559	-0.806845858	-0.83998404	1.373710458	-0.226381101	0.5668646	0.533726418	1.600091559	0.226381101	0.793245702	0.760107519	0.806845858	-0.5668646
Dcaf10	9.310858464	9.273665856	9.129070852	8.660308611	8.633298229	8.564018644	8.509935087	8.905796068	8.653233442	8.588223996	8.674818702	8.657993775	9.187600081	9.174068846	8.51E-16	1.19E-09	3.20E-11	4.05E-06	0.951094129	1.19E-09	0.801108444	0.31308755	2.30E-06	3.20E-11	0.801108444	0.149904402	1.74E-07	4.05E-06	0.31308755	0.149904402	7.01E-04	0.951094129	2.30E-06	1.74E-07	7.01E-04	-0.936400741	-1.02092735	-0.73457887	-0.115213802	0.936400741	-0.084526609	0.201821871	0.821186939	1.02092735	0.084526609	0.28634848	0.905713548	0.73457887	-0.201821871
Ddit3	10.97604365	11.30877871	10.87697484	10.20832879	10.31687687	10.24683718	10.2431827	10.74408972	10.30709763	10.18279249	10.87919543	10.8013934	11.25836908	10.89949785	8.55E-16	2.17E-10	9.69E-10	0.154189913	0.998563625	2.17E-10	0.911577957	1.90E-05	1.21E-08	9.69E-10	0.911577957	8.51E-05	4.23E-08	0.154189913	1.90E-05	8.51E-05	0.190279199	0.998563625	1.21E-08	4.23E-08	0.190279199	-1.271679489	-1.221547639	-0.338246796	0.013979694	1.271679489	0.05013185	0.933432693	1.285659183	1.221547639	-0.05013185	0.883300843	1.235527333	0.338246796	-0.933432693
Ttc7a	8.613423684	8.330094274	8.430905004	9.501014045	9.217485568	9.313649386	9.148539501	8.515974403	8.896015926	9.2485488	8.587953728	8.665869805	8.52327936	8.566527534	1.00E-15	1.52E-11	1.07E-07	0.302832667	0.973233985	1.52E-11	0.390034404	3.17E-07	4.05E-08	1.07E-07	0.390034404	3.05E-04	2.51E-05	0.302832667	3.17E-07	3.05E-04	0.62699559	0.973233985	4.05E-08	2.51E-05	0.62699559	1.503622936	1.193787679	0.287048666	0.120556938	-1.503622936	-0.309835258	-1.216574271	-1.383065998	-1.193787679	0.309835258	-0.906739013	-1.073230741	-0.287048666	1.216574271
FAM241A_containing	8.644035109	8.995562153	8.758569669	7.752629126	7.927316813	8.210973024	7.865527244	8.177788705	8.206559426	7.918485331	7.87477305	8.062606499	8.92027237	8.802589379	1.01E-15	1.25E-10	3.89E-06	7.76E-07	0.989230701	1.25E-10	0.23512245	0.312590071	2.04E-09	3.89E-06	0.23512245	0.748872243	1.37E-05	7.76E-07	0.312590071	0.748872243	3.36E-06	0.989230701	2.04E-09	1.37E-05	3.36E-06	-1.518038913	-1.086930071	-1.207193843	0.062671897	1.518038913	0.431108843	0.310845071	1.580710811	1.086930071	-0.431108843	-0.120263772	1.149601968	1.207193843	-0.310845071
Lmbrd2	9.127396831	9.262612739	9.116715301	8.401262594	8.425074884	8.380281385	8.172299095	8.803427883	8.344567064	8.376880622	8.372058427	8.486861334	9.208464145	9.025374876	1.01E-15	5.19E-09	1.69E-11	1.96E-05	0.973654437	5.19E-09	0.651612653	0.28644428	2.16E-06	1.69E-11	0.651612653	0.071222607	2.97E-08	1.96E-05	0.28644428	0.071222607	8.77E-04	0.973654437	2.16E-06	2.97E-08	8.77E-04	-1.195036913	-1.375735887	-0.914655806	-0.099774159	1.195036913	-0.180698974	0.280381106	1.095262754	1.375735887	0.180698974	0.46108008	1.275961728	0.914655806	-0.280381106
CUNH8orf59	8.997336905	9.178418402	8.669758664	7.864291532	7.735851486	7.999793669	7.634041556	8.521546898	7.870917387	7.896697943	8.18663178	8.254556995	8.776416274	8.532959826	1.05E-15	4.30E-12	6.45E-12	7.06E-04	0.57299941	4.30E-12	0.973984001	0.003556446	9.65E-06	6.45E-12	0.973984001	0.00589236	1.28E-05	7.06E-04	0.003556446	0.00589236	0.194145314	0.57299941	9.65E-06	1.28E-05	0.194145314	-1.834441035	-1.813650557	-0.954965683	-0.497710819	1.834441035	0.020790478	0.879475352	1.336730215	1.813650557	-0.020790478	0.858684874	1.315939738	0.954965683	-0.879475352
Edem2	7.695685288	7.756189103	7.719395105	8.465290655	8.433527222	7.878128362	7.665168207	7.787004091	7.824168099	8.260935823	7.883682703	7.66381659	7.944093951	7.928451644	1.14E-15	4.36E-13	0.302935922	0.433924837	0.469049722	4.36E-13	3.69E-08	2.67E-09	5.49E-06	0.302935922	3.69E-08	0.931144409	0.460569463	0.433924837	2.67E-09	0.931144409	0.435151724	0.469049722	5.49E-06	0.460569463	0.435151724	1.20826588	0.197312631	0.170659777	0.358342614	-1.20826588	-1.010953249	-1.037606104	-0.849923267	-0.197312631	1.010953249	-0.026652854	0.161029983	-0.170659777	1.037606104
Nsg2	6.189181141	5.518621035	5.558335147	7.639714081	7.519275924	6.479459344	7.35257412	6.118824266	6.730875312	7.956676278	5.760671097	6.261385054	5.862983805	5.722709528	1.14E-15	8.25E-12	1.24E-05	0.290130735	0.998563625	8.25E-12	0.071616686	1.76E-07	9.15E-10	1.24E-05	0.071616686	0.006948573	8.23E-05	0.290130735	1.76E-07	0.006948573	0.31330997	0.998563625	9.15E-10	8.23E-05	0.31330997	3.600605261	2.345618292	0.702816579	-0.054695335	-3.600605261	-1.254986968	-2.897788682	-3.655300596	-2.345618292	1.254986968	-1.642801714	-2.400313628	-0.702816579	2.897788682
Rhof	9.485351801	9.229229925	9.349780743	10.1050843	10.16544645	10.10879919	10.11135401	9.531266342	10.01666698	10.14343939	9.931203476	9.731443342	9.435291716	9.539909424	1.16E-15	1.97E-12	5.01E-11	6.35E-04	0.913196184	1.97E-12	0.822954556	0.003142787	1.28E-07	5.01E-11	0.822954556	0.016352467	1.19E-06	6.35E-04	0.003142787	0.016352467	0.03775481	0.913196184	1.28E-07	1.19E-06	0.03775481	1.35323326	1.262558943	0.716230869	0.203287745	-1.35323326	-0.090674317	-0.637002391	-1.149945514	-1.262558943	0.090674317	-0.546328074	-1.059271197	-0.716230869	0.637002391
Adgrl1	6.474985238	6.315678335	6.422077576	7.564884441	7.938621127	7.11619353	7.359566276	6.914002993	7.176624851	7.545059986	7.125505326	7.476431598	6.60230157	6.764750853	1.17E-15	1.28E-15	8.14E-08	6.53E-07	0.585113585	1.28E-15	0.050705846	0.013424045	4.91E-08	8.14E-08	0.050705846	0.915070757	0.002124997	6.53E-07	0.013424045	0.915070757	0.006092117	0.585113585	4.91E-08	0.002124997	0.006092117	2.539021923	1.739668281	1.683507717	0.615932724	-2.539021923	-0.799353642	-0.855514206	-1.923089199	-1.739668281	0.799353642	-0.056160564	-1.123735557	-1.683507717	0.855514206
Trak1	8.107238632	8.073089746	8.289359022	8.680495032	8.653807971	8.599833701	8.577022478	8.006952771	8.462695824	8.693203771	7.963625181	8.113191455	8.360684487	8.415657036	1.23E-15	2.35E-09	4.70E-06	0.377495694	0.372806172	2.35E-09	0.415091135	9.20E-12	0.001510315	4.70E-06	0.415091135	1.48E-07	0.053349307	0.377495694	9.20E-12	1.48E-07	0.004750627	0.372806172	0.001510315	0.053349307	0.004750627	0.938604279	0.729646249	-0.177783629	0.371143204	-0.938604279	-0.208958029	-1.116387908	-0.567461075	-0.729646249	0.208958029	-0.907429879	-0.358503045	0.177783629	1.116387908
G17017	6.611282755	7.012238266	6.571194045	7.139284875	7.37347715	8.015935051	7.859500138	7.694599224	7.836297128	7.895936431	7.726164848	7.679139287	6.454659895	6.547071713	1.37E-15	1.02E-05	2.09E-10	4.17E-07	0.688318843	1.02E-05	0.198828507	0.528471349	9.27E-08	2.09E-10	0.198828507	0.458172575	1.89E-12	4.17E-07	0.528471349	0.458172575	3.81E-09	0.688318843	9.27E-08	1.89E-12	3.81E-09	1.556606625	2.194469553	1.845281366	-0.600853398	-1.556606625	0.637862928	0.288674741	-2.157460022	-2.194469553	-0.637862928	-0.349188187	-2.795322951	-1.845281366	-0.288674741
Slc46a1	6.062552788	6.131004694	6.073747441	7.056221519	7.109567156	6.665229759	6.518692953	6.396904799	6.617684445	6.775897721	6.686900788	6.618389634	5.84537763	6.116996036	1.37E-15	6.67E-12	4.01E-05	2.01E-04	0.939798846	6.67E-12	0.040817764	0.008461194	1.13E-11	4.01E-05	0.040817764	0.894545008	1.17E-05	2.01E-04	0.008461194	0.894545008	5.32E-05	0.939798846	1.13E-11	1.17E-05	5.32E-05	1.873664191	1.165077936	1.103596176	-0.256547772	-1.873664191	-0.708586255	-0.770068015	-2.130211963	-1.165077936	0.708586255	-0.06148176	-1.421625708	-1.103596176	0.770068015
Rbm12	9.408066379	9.475249153	9.494261036	9.803575863	9.702454941	9.812343677	9.770022495	9.660972103	9.805859479	9.696299995	9.704483244	9.667181868	9.440936136	9.413449343	1.39E-15	1.14E-07	1.62E-10	4.69E-05	0.951632292	1.14E-07	0.561214362	0.424097591	6.63E-08	1.62E-10	0.561214362	0.090102019	1.80E-10	4.69E-05	0.424097591	0.090102019	1.62E-05	0.951632292	6.63E-08	1.80E-10	1.62E-05	0.525344927	0.626967422	0.423900077	-0.075955797	-0.525344927	0.101622495	-0.10144485	-0.601300724	-0.626967422	-0.101622495	-0.203067345	-0.702923219	-0.423900077	0.10144485
Ndufaf4	7.39930246	7.604584053	7.269063866	6.675730807	6.798100166	6.491637298	6.322996007	6.916978578	6.360666046	6.505390548	6.904598452	6.747539089	7.097070399	7.273200351	1.45E-15	6.84E-08	1.27E-14	1.32E-04	0.585113585	6.84E-08	0.086279498	0.252894323	0.00172114	1.27E-14	0.086279498	8.07E-04	1.00E-07	1.32E-04	0.252894323	8.07E-04	0.090365615	0.585113585	0.00172114	1.00E-07	0.090365615	-1.304080168	-1.933203373	-0.94953289	-0.432024717	1.304080168	-0.629123205	0.354547278	0.872055451	1.933203373	0.629123205	0.983670483	1.501178656	0.94953289	-0.354547278
Cpsf6	10.43139031	10.58678531	10.38730691	9.899301065	9.918042585	9.866412353	9.853223847	10.2604652	9.88699984	9.899426125	10.04092346	10.15278969	10.4342383	10.30339296	1.47E-15	9.01E-11	2.63E-12	0.001614068	0.807143619	9.01E-11	0.821941399	0.007007744	7.75E-06	2.63E-12	0.821941399	0.001988834	8.48E-07	0.001614068	0.007007744	0.001988834	0.125511585	0.807143619	7.75E-06	8.48E-07	0.125511585	-0.851044626	-0.914997442	-0.446385837	-0.183052228	0.851044626	-0.063952816	0.404658789	0.667992398	0.914997442	0.063952816	0.468611605	0.731945214	0.446385837	-0.404658789
Scap	8.559739683	8.433877842	8.550749849	8.996463617	9.04884611	8.385198313	8.395405206	8.091801404	8.334393232	8.867585241	8.372320403	8.190552978	8.757131146	8.679912147	1.48E-15	7.09E-07	0.338432897	0.016935745	0.579509813	7.09E-07	4.08E-08	1.28E-13	0.007862511	0.338432897	4.08E-08	0.223966904	0.011687183	0.016935745	1.28E-13	0.223966904	1.18E-04	0.579509813	0.007862511	0.011687183	1.18E-04	0.819091021	-0.178233171	-0.448247743	0.313312206	-0.819091021	-0.997324192	-1.267338764	-0.505778814	0.178233171	0.997324192	-0.270014572	0.491545378	0.448247743	1.267338764
Vcpip1	9.249807965	9.277566974	9.414013548	8.853689525	8.782324706	8.735528724	8.792406663	9.141670139	8.77595181	8.831116408	8.874144619	8.940177417	9.702260008	9.465801602	1.56E-15	7.03E-06	4.31E-07	0.008898097	0.303660795	7.03E-06	0.796747692	0.174215827	3.07E-10	4.31E-07	0.796747692	0.072126998	1.03E-11	0.008898097	0.174215827	0.072126998	4.22E-06	0.303660795	3.07E-10	1.03E-11	4.22E-06	-0.747052767	-0.838291287	-0.470179724	0.403065916	0.747052767	-0.09123852	0.276873043	1.150118683	0.838291287	0.09123852	0.368111563	1.241357203	0.470179724	-0.276873043
Arrdc4	7.827054343	8.231905669	8.15393723	8.463022322	8.584824679	9.19189962	9.003585093	8.86134438	8.987116699	8.905462816	8.770828675	8.456041074	7.698427503	7.840646303	1.60E-15	1.05E-04	3.78E-10	1.09E-04	0.417771841	1.05E-04	0.098942387	0.906919116	5.33E-08	3.78E-10	0.098942387	0.088138205	4.18E-14	1.09E-04	0.906919116	0.088138205	6.27E-08	0.417771841	5.33E-08	4.18E-14	6.27E-08	1.089536557	1.715271429	1.141100458	-0.630966912	-1.089536557	0.625734872	0.051563901	-1.720503469	-1.715271429	-0.625734872	-0.574170971	-2.346238341	-1.141100458	-0.051563901
Thoc1	8.887223227	8.963460843	8.840995182	8.309296853	8.369565902	8.308429581	8.329187824	8.698568748	8.271755357	8.175598747	8.500974365	8.521714352	8.894437967	8.825811293	1.60E-15	7.86E-11	1.90E-10	0.002535694	0.96924111	7.86E-11	0.955283584	0.003518268	1.12E-07	1.90E-10	0.955283584	0.006994377	2.19E-07	0.002535694	0.003518268	0.006994377	0.032022424	0.96924111	1.12E-07	2.19E-07	0.032022424	-0.945374281	-0.925078342	-0.462813436	-0.080874424	0.945374281	0.020295938	0.482560845	0.864499857	0.925078342	-0.020295938	0.462264906	0.844203918	0.462813436	-0.482560845
Sgms1	10.75484395	10.8520119	10.9346416	11.10163586	11.46422101	11.68378128	11.53895463	11.15170643	11.54054682	11.33550417	11.11617076	10.97993484	11.01188709	10.92774283	1.61E-15	8.82E-07	2.67E-14	0.014960622	0.904402435	8.82E-07	0.053671155	0.059272802	9.03E-04	2.67E-14	0.053671155	1.35E-05	1.08E-08	0.014960622	0.059272802	1.35E-05	0.239026405	0.904402435	9.03E-04	1.08E-08	0.239026405	0.844254517	1.285200785	0.465458628	0.190800335	-0.844254517	0.440946269	-0.378795889	-0.653454182	-1.285200785	-0.440946269	-0.819742157	-1.09440045	-0.465458628	0.378795889
Rpl22	8.193807482	8.048294224	8.036524653	7.377399246	7.225276469	7.385800303	7.423695995	7.702147444	7.380176494	7.245767298	7.625610437	7.55061159	7.763177051	8.021776347	1.69E-15	2.80E-13	8.17E-10	1.33E-04	0.569448817	2.80E-13	0.509872832	0.00291296	1.21E-06	8.17E-10	0.509872832	0.078481695	1.62E-04	1.33E-04	0.00291296	0.078481695	0.098044828	0.569448817	1.21E-06	1.62E-04	0.098044828	-1.372349227	-1.142674158	-0.730623247	-0.340816081	1.372349227	0.22967507	0.641725981	1.031533146	1.142674158	-0.22967507	0.412050911	0.801858076	0.730623247	-0.641725981
Fam57a	7.255507589	7.156010237	7.145904006	8.215322587	8.158870416	8.324598061	8.168076003	7.562500974	8.321514551	8.20550383	8.138087318	7.777936728	7.653896968	7.311916393	1.73E-15	2.98E-12	6.21E-14	4.49E-06	0.447301024	2.98E-12	0.816774762	0.066770106	2.06E-05	6.21E-14	0.816774762	0.026057243	2.44E-06	4.49E-06	0.066770106	0.026057243	0.033170279	0.447301024	2.06E-05	2.44E-06	0.033170279	1.912298934	2.041937735	1.335810653	0.60067828	-1.912298934	0.129638801	-0.576488281	-1.311620654	-2.041937735	-0.129638801	-0.706127082	-1.441259455	-1.335810653	0.576488281
Lyplal1	6.162787756	6.37880892	6.260846416	6.725543	7.042571262	7.143463233	6.972073577	6.713540567	7.062052897	6.926629278	6.556192469	6.461411983	6.300437996	6.329761754	1.73E-15	1.18E-08	6.01E-12	0.006076897	0.983109323	1.18E-08	0.509872832	0.013623265	2.18E-06	6.01E-12	0.509872832	4.09E-04	7.39E-09	0.006076897	0.013623265	4.09E-04	0.035775848	0.983109323	2.18E-06	7.39E-09	0.035775848	1.379927805	1.638518606	0.736934213	0.091449277	-1.379927805	0.2585908	-0.642993593	-1.288478528	-1.638518606	-0.2585908	-0.901584393	-1.547069329	-0.736934213	0.642993593
Ido2	10.29237359	10.11695423	10.18071413	10.76187071	11.30360456	10.72285317	10.85969878	10.52726114	10.78019404	11.08842563	10.63970834	10.5046532	10.28661961	10.08369217	1.78E-15	1.22E-12	6.92E-07	0.003966444	0.994384886	1.22E-12	0.142100983	4.05E-04	9.48E-11	6.92E-07	0.142100983	0.153565279	5.36E-06	0.003966444	4.05E-04	0.153565279	0.00694266	0.994384886	9.48E-11	5.36E-06	0.00694266	1.477719814	1.042367651	0.662827123	-0.039610222	-1.477719814	-0.435352164	-0.814892691	-1.517330037	-1.042367651	0.435352164	-0.379540528	-1.081977873	-0.662827123	0.814892691
MCM10	6.638388307	6.275373973	6.324938939	7.877603666	8.624969283	8.332161163	7.650511806	6.464189453	7.257558295	8.237042215	6.818853401	7.058729935	6.744747489	6.550669931	2.13E-15	1.34E-12	1.82E-08	0.110370437	0.919326226	1.34E-12	0.365566366	1.01E-06	7.41E-08	1.82E-08	0.365566366	8.55E-04	4.76E-05	0.110370437	1.01E-06	8.55E-04	0.561828809	0.919326226	7.41E-08	4.76E-05	0.561828809	3.409030933	2.723862678	0.918798432	0.497836244	-3.409030933	-0.685168255	-2.490232501	-2.911194689	-2.723862678	0.685168255	-1.805064246	-2.226026434	-0.918798432	2.490232501
ASPA_like	6.251066839	6.526003004	6.467973265	6.927341862	8.123638426	7.59948127	7.523421262	6.860201058	7.457163449	8.003482561	6.772466632	6.810047038	6.212338878	6.228970006	2.15E-15	2.27E-10	1.56E-07	0.061319038	0.887632109	2.27E-10	0.536435442	1.09E-04	3.34E-11	1.56E-07	0.536435442	0.006948573	1.52E-08	0.061319038	1.09E-04	0.006948573	0.007661505	0.887632109	3.34E-11	1.52E-08	0.007661505	2.596280014	2.160512161	0.893126683	-0.506165035	-2.596280014	-0.435767853	-1.703153331	-3.102445049	-2.160512161	0.435767853	-1.267385478	-2.666677196	-0.893126683	1.703153331
Emg1	6.153666609	6.226306098	6.396338066	7.051006424	6.944183284	7.344906275	7.164322813	6.711994435	7.263523986	6.928352002	7.005871015	6.793252051	5.996945542	6.420307454	2.36E-15	2.74E-07	3.30E-12	4.76E-05	0.989230701	2.74E-07	0.235357733	0.507212096	1.67E-06	3.30E-12	0.235357733	0.023716393	1.60E-10	4.76E-05	0.507212096	0.023716393	1.18E-04	0.989230701	1.67E-06	1.60E-10	1.18E-04	1.519404271	2.013189728	1.270881674	-0.0890971	-1.519404271	0.493785458	-0.248522596	-1.608501371	-2.013189728	-0.493785458	-0.742308054	-2.102286829	-1.270881674	0.248522596
Vdac1	9.162836726	9.091515204	9.275937093	8.848549808	8.815793816	8.644357987	8.695585072	8.71191552	8.780565204	8.844941903	8.735776538	8.751990635	9.415808433	9.266255212	2.41E-15	3.26E-04	2.36E-07	1.29E-06	0.622281292	3.26E-04	0.338697273	0.283322953	1.41E-06	2.36E-07	0.338697273	0.912584386	4.02E-10	1.29E-06	0.283322953	0.912584386	2.64E-09	0.622281292	1.41E-06	4.02E-10	2.64E-09	-0.493211893	-0.705525668	-0.679636925	0.233796437	0.493211893	-0.212313775	-0.186425032	0.72700833	0.705525668	0.212313775	0.025888743	0.939322105	0.679636925	0.186425032
Ube2l3	10.52126845	10.38692345	10.44056659	9.990024984	9.839337758	9.914891134	9.874829539	10.15812344	9.914998081	9.772130623	10.00762716	9.993696206	10.48705498	10.38020738	2.48E-15	1.13E-10	1.57E-09	6.56E-05	0.983436871	1.13E-10	0.848528403	0.060859565	6.50E-08	1.57E-09	0.848528403	0.161115088	4.94E-07	6.56E-05	0.060859565	0.161115088	0.001382068	0.983436871	6.50E-08	4.94E-07	0.001382068	-0.881465665	-0.82380833	-0.57704544	-0.048813181	0.881465665	0.057657335	0.304420225	0.832652484	0.82380833	-0.057657335	0.24676289	0.774995149	0.57704544	-0.304420225
Osgin2	9.16699383	9.182108578	9.14105417	8.498131733	8.546548115	8.437335871	8.371519239	8.771923981	8.579070874	8.580731615	8.536680305	8.626054761	9.261692643	9.004748437	2.60E-15	1.46E-08	9.16E-11	8.08E-06	0.987765496	1.46E-08	0.686879471	0.439759403	2.21E-06	9.16E-11	0.686879471	0.156316742	4.46E-08	8.08E-06	0.439759403	0.156316742	2.61E-04	0.987765496	2.21E-06	4.46E-08	2.61E-04	-0.972553509	-1.111579523	-0.796293313	-0.057121603	0.972553509	-0.139026014	0.176260196	0.915431906	1.111579523	0.139026014	0.315286211	1.05445792	0.796293313	-0.176260196
Cct4	9.464105206	9.429681068	9.393040103	8.965549029	8.699736746	8.709135369	8.657134796	8.818905313	8.775477331	8.811402916	8.63113004	8.822622379	9.172514084	9.271650532	2.67E-15	3.31E-08	1.86E-11	1.00E-09	0.450130132	3.31E-08	0.510905612	0.578989873	0.003178445	1.86E-11	0.510905612	0.807700787	5.82E-05	1.00E-09	0.578989873	0.807700787	4.71E-04	0.450130132	0.003178445	5.82E-05	4.71E-04	-0.901758329	-1.09408484	-1.027956615	-0.343748854	0.901758329	-0.192326512	-0.126198286	0.558009475	1.09408484	0.192326512	0.066128225	0.750335986	1.027956615	0.126198286
LOC101973713	7.762520577	7.714913399	7.669957284	8.340380005	9.112021868	8.92973047	8.9211672	8.471430999	9.038226256	9.23894227	8.141770302	7.939798441	7.540633127	7.819803291	2.70E-15	2.77E-10	2.34E-10	0.013732954	0.992103384	2.77E-10	0.999379139	0.001382899	8.47E-09	2.34E-10	0.999379139	0.001770788	7.56E-09	0.013732954	0.001382899	0.001770788	0.019613246	0.992103384	8.47E-09	7.56E-09	0.019613246	2.211984831	2.212884831	0.971226359	-0.069803639	-2.211984831	9.00E-04	-1.240758472	-2.28178847	-2.212884831	-9.00E-04	-1.241658471	-2.282688469	-0.971226359	1.240758472
Ppp1r3c	6.633680636	6.826294737	6.969899208	8.185771251	7.801030056	8.386237291	7.947465213	7.625193256	8.060468141	8.666816219	8.055146883	8.047071889	7.039472506	6.802069289	2.86E-15	1.19E-12	4.69E-11	8.45E-08	0.96924111	1.19E-12	0.796282642	0.230414683	7.66E-09	4.69E-11	0.796282642	0.497898204	1.16E-07	8.45E-08	0.230414683	0.497898204	2.26E-05	0.96924111	7.66E-09	1.16E-07	2.26E-05	2.774961317	2.568876153	2.2039329	0.233560855	-2.774961317	-0.206085165	-0.571028417	-2.541400462	-2.568876153	0.206085165	-0.364943253	-2.335315297	-2.2039329	0.571028417
G24327	8.137206073	7.406987804	7.394274809	9.101883009	9.662702975	9.12268732	9.276950529	8.141048888	8.9692455	9.233349362	8.062656436	8.565761366	7.825093247	7.573530575	3.11E-15	1.25E-11	2.50E-09	0.016872305	0.998563625	1.25E-11	0.67299622	1.98E-04	1.28E-09	2.50E-09	0.67299622	0.004692912	9.38E-08	0.016872305	1.98E-04	0.004692912	0.030443021	0.998563625	1.28E-09	9.38E-08	0.030443021	2.853775872	2.515452194	1.137999985	-0.033884578	-2.853775872	-0.338323677	-1.715775886	-2.88766045	-2.515452194	0.338323677	-1.377452209	-2.549336773	-1.137999985	1.715775886
Usp30	8.908148011	8.515180169	8.586678158	7.881108289	7.76318706	7.908516214	7.976774447	8.395047939	7.967432453	7.898666515	8.142887637	8.259061888	8.677058754	8.754008929	3.57E-15	5.52E-11	1.96E-08	0.005562244	0.998563625	5.52E-11	0.615024944	0.001481925	2.09E-09	1.96E-08	0.615024944	0.028766708	2.88E-07	0.005562244	0.001481925	0.028766708	0.010359652	0.998563625	2.09E-09	2.88E-07	0.010359652	-1.369879032	-1.168931876	-0.619886676	0.026738257	1.369879032	0.200947156	0.749992356	1.39661729	1.168931876	-0.200947156	0.5490452	1.195670134	0.619886676	-0.749992356
Asah1	8.485954384	8.56807094	8.586622074	7.913704877	7.91660456	8.015760106	7.76677986	8.212449532	7.969170838	8.049438078	7.960933031	8.20963548	8.704459251	8.804147377	3.61E-15	7.45E-07	9.69E-08	0.001457401	0.65191766	7.45E-07	0.863985088	0.20276654	2.10E-09	9.69E-08	0.863985088	0.120636892	2.36E-10	0.001457401	0.20276654	0.120636892	1.05E-05	0.65191766	2.10E-09	2.36E-10	1.05E-05	-0.928498069	-1.000936386	-0.6310322	0.308852049	0.928498069	-0.072438317	0.29746587	1.237350118	1.000936386	0.072438317	0.369904186	1.309788435	0.6310322	-0.29746587
Entpd5	8.65892704	8.917808883	8.746158787	9.170504802	9.604352504	9.488493891	9.443020861	8.766514756	9.487953086	9.462865368	8.998052926	8.839605261	8.782095862	8.807756797	3.65E-15	1.42E-08	1.52E-09	0.370873196	0.998563625	1.42E-08	0.873976007	2.55E-05	6.54E-07	1.52E-09	0.873976007	8.27E-06	1.11E-07	0.370873196	2.55E-05	8.27E-06	0.456880775	0.998563625	6.54E-07	1.11E-07	0.456880775	1.152258843	1.221595734	0.22879878	0.008789512	-1.152258843	0.069336891	-0.923460064	-1.143469331	-1.221595734	-0.069336891	-0.992796955	-1.212806222	-0.22879878	0.923460064
Nr1i2	9.980036277	9.921718279	10.06832644	10.57237981	11.0453033	10.5583609	10.66496403	10.75117885	10.65762424	10.7706569	10.65227764	10.58362468	9.951735204	10.20009524	3.68E-15	2.27E-12	2.56E-08	3.30E-08	0.959495752	2.27E-12	0.382045558	0.347310828	2.33E-08	2.56E-08	0.382045558	0.904848092	1.78E-05	3.30E-08	0.347310828	0.904848092	1.83E-05	0.959495752	2.33E-08	1.78E-05	1.83E-05	1.418761768	1.131989512	1.173927192	0.140822995	-1.418761768	-0.286772256	-0.244834576	-1.277938773	-1.131989512	0.286772256	0.04193768	-0.991166517	-1.173927192	0.244834576
Fam213a	9.386667121	9.683262966	9.622356969	8.354088531	8.264237989	8.391309464	8.965218521	9.222421826	8.82386563	8.244796726	9.409359544	9.114320066	9.364287529	9.749758915	3.81E-15	4.83E-14	1.06E-05	0.201696807	0.998563625	4.83E-14	0.016368725	2.09E-08	2.33E-11	1.06E-05	0.016368725	0.014007553	1.19E-04	0.201696807	2.09E-08	0.014007553	0.280092064	0.998563625	2.33E-11	1.19E-04	0.280092064	-2.130155301	-1.246400966	-0.42923213	-0.01371106	2.130155301	0.883754335	1.700923172	2.116444241	1.246400966	-0.883754335	0.817168836	1.232689906	0.42923213	-1.700923172
Pcf11	11.34778027	11.35070804	11.08711911	10.6171998	10.68074184	10.78535448	10.69017776	10.97262263	10.72565809	10.63126816	10.8718108	10.83878352	11.27025939	11.1526552	4.20E-15	3.43E-12	6.02E-09	2.47E-04	0.947550222	3.43E-12	0.522489529	0.008354515	5.30E-08	6.02E-09	0.522489529	0.139230122	1.02E-05	2.47E-04	0.008354515	0.139230122	0.01214476	0.947550222	5.30E-08	1.02E-05	0.01214476	-0.927023322	-0.775408655	-0.523778374	-0.106891639	0.927023322	0.151614667	0.403244948	0.820131683	0.775408655	-0.151614667	0.251630281	0.668517016	0.523778374	-0.403244948
Kat5	8.04436696	7.933846594	7.954244138	7.339098053	7.142237865	7.321250062	7.38414059	7.558780771	7.211377433	7.111794121	7.804382889	7.602259349	7.936997857	7.966602066	4.20E-15	1.46E-11	1.23E-08	0.024233396	0.98395487	1.46E-11	0.56214168	8.32E-05	8.38E-09	1.23E-08	0.56214168	0.005185084	1.66E-06	0.024233396	8.32E-05	0.005185084	0.094784476	0.98395487	8.38E-09	1.66E-06	0.094784476	-1.335506631	-1.118025907	-0.47448027	-0.066701367	1.335506631	0.217480725	0.861026361	1.268805264	1.118025907	-0.217480725	0.643545636	1.051324539	0.47448027	-0.861026361
CISD1_like	6.914700545	6.891305516	6.861431157	6.099564959	5.837167783	6.14475024	6.30477432	6.323650414	6.287624521	6.189683349	6.57089466	6.392668021	7.700541662	7.082273066	4.31E-15	6.64E-07	4.13E-04	0.026310274	0.170829061	6.64E-07	0.379639047	0.024473725	2.11E-12	4.13E-04	0.379639047	0.402659151	9.02E-09	0.026310274	0.024473725	0.402659151	4.67E-06	0.170829061	2.11E-12	9.02E-09	4.67E-06	-1.668703421	-1.172192884	-0.790100503	0.879629912	1.668703421	0.496510537	0.878602918	2.548333333	1.172192884	-0.496510537	0.382092381	2.051822796	0.790100503	-0.878602918
LOC101958376	7.304406623	6.970079701	6.985631637	7.84833901	8.468558216	8.205073321	8.551307898	7.809884298	8.283023128	8.420281018	7.700733242	8.117044887	7.313417631	7.149555134	4.80E-15	4.24E-11	2.58E-12	1.21E-05	0.951094129	4.24E-11	0.864729577	0.099064128	2.62E-07	2.58E-12	0.864729577	0.053911386	3.78E-08	1.21E-05	0.099064128	0.053911386	0.001512985	0.951094129	2.62E-07	3.78E-08	0.001512985	2.225118634	2.346435887	1.572621316	0.265486629	-2.225118634	0.121317253	-0.652497318	-1.959632005	-2.346435887	-0.121317253	-0.773814571	-2.080949258	-1.572621316	0.652497318
Grtp1	6.341710762	6.17849158	6.109346083	7.082712989	7.13283009	6.69120568	7.090317679	6.35655355	6.719509346	7.308913526	6.578864129	6.319446461	5.907845748	6.18443937	5.07E-15	3.74E-10	1.54E-05	0.162400958	0.871333691	3.74E-10	0.188287693	1.53E-05	4.44E-11	1.54E-05	0.188287693	0.020778115	1.04E-06	0.162400958	1.53E-05	0.020778115	0.022600846	0.871333691	4.44E-11	1.04E-06	0.022600846	1.920280896	1.354004425	0.522193363	-0.401650067	-1.920280896	-0.566276471	-1.398087533	-2.321930963	-1.354004425	0.566276471	-0.831811062	-1.755654492	-0.522193363	1.398087533
Baz1a	9.143758828	9.263323314	9.081669778	9.917853338	9.95915933	9.817119823	9.678858669	9.250571293	9.737298114	9.680194609	9.287644555	9.045600081	9.258563467	8.874234384	5.21E-15	6.01E-09	7.73E-07	0.66877606	0.94895063	6.01E-09	0.651612653	1.04E-06	4.46E-09	7.73E-07	0.651612653	9.06E-05	3.61E-07	0.66877606	1.04E-06	9.06E-05	0.32280194	0.94895063	4.46E-09	3.61E-07	0.32280194	1.201892665	1.025867331	0.122141068	-0.165236821	-1.201892665	-0.176025334	-1.079751597	-1.367129486	-1.025867331	0.176025334	-0.903726263	-1.191104152	-0.122141068	1.079751597
Hnf1a	10.45168279	10.17461221	10.43144809	9.568579169	9.567164152	9.738859597	9.821345493	9.803563632	9.761055582	9.767355642	9.805496503	10.04431005	10.59084932	10.49764424	5.43E-15	4.16E-09	4.02E-06	6.84E-04	0.81369957	4.16E-09	0.468504699	0.060044592	7.83E-11	4.02E-06	0.468504699	0.491143559	8.29E-08	6.84E-04	0.060044592	0.491143559	1.89E-05	0.81369957	7.83E-11	8.29E-08	1.89E-05	-1.103414571	-0.868498079	-0.685456586	0.258549127	1.103414571	0.234916491	0.417957985	1.361963697	0.868498079	-0.234916491	0.183041494	1.127047206	0.685456586	-0.417957985
Mgmt	8.288851101	8.41491439	7.871235523	9.261993564	10.00689157	9.266235684	8.535486495	9.585773045	8.737033291	9.478434188	9.715119386	9.353168416	8.078331378	7.766387088	5.55E-15	1.11E-09	0.001787773	2.86E-08	0.770209193	1.11E-09	0.025574262	0.854321797	1.52E-11	0.001787773	0.025574262	0.029153047	4.09E-05	2.86E-08	0.854321797	0.029153047	4.20E-10	0.770209193	1.52E-11	4.09E-05	4.20E-10	2.428306697	1.27908731	2.315777774	-0.604277673	-2.428306697	-1.149219386	-0.112528923	-3.03258437	-1.27908731	1.149219386	1.036690463	-1.883364984	-2.315777774	0.112528923
Bora	7.07720853	7.519113238	7.202262539	6.653969057	6.656535003	6.523335179	6.337012921	6.852986122	6.548489289	6.712035286	6.697246209	6.698765195	7.476463036	7.487047235	6.44E-15	2.03E-05	3.83E-09	3.96E-04	0.817224503	2.03E-05	0.293999177	0.676305784	4.13E-07	3.83E-09	0.293999177	0.067655893	5.57E-11	3.96E-04	0.676305784	0.067655893	9.28E-06	0.817224503	4.13E-07	5.57E-11	9.28E-06	-1.049029069	-1.477735661	-0.901777983	0.316166924	1.049029069	-0.428706592	0.147251086	1.365195993	1.477735661	0.428706592	0.575957678	1.793902585	0.901777983	-0.147251086
Bhlhe40	8.52226323	8.356589595	8.114594193	9.33693462	10.19978042	8.918212425	9.460134743	8.462573263	9.138074677	9.717453488	8.867306992	8.467061712	8.384095648	8.10922909	6.47E-15	2.73E-11	4.39E-05	0.215025593	0.973654437	2.73E-11	0.063603847	1.65E-06	1.91E-10	4.39E-05	0.063603847	0.027639764	4.68E-05	0.215025593	1.65E-06	0.027639764	0.127978516	0.973654437	1.91E-10	4.68E-05	0.127978516	2.439781921	1.522551493	0.555316751	-0.190991312	-2.439781921	-0.917230428	-1.884465171	-2.630773233	-1.522551493	0.917230428	-0.967234742	-1.713542805	-0.555316751	1.884465171
MAPK6_G28536	8.928535478	8.777270485	8.664060588	8.029999653	8.102003571	7.987616531	8.01854971	8.580862814	7.976964791	8.121216207	8.288040183	8.328679213	8.474827073	8.468319703	6.53E-15	1.95E-10	2.15E-13	0.001995278	0.088716781	1.95E-10	0.608166605	0.007106235	0.005742852	2.15E-13	0.608166605	3.84E-04	2.70E-04	0.001995278	0.007106235	3.84E-04	0.92972165	0.088716781	0.005742852	2.70E-04	0.92972165	-1.150410533	-1.329023358	-0.592478997	-0.565434318	1.150410533	-0.178612825	0.557931536	0.584976215	1.329023358	0.178612825	0.73654436	0.76358904	0.592478997	-0.557931536
Heca	9.383638541	9.449554181	9.545744385	8.36316426	8.533828378	8.7304004	8.487012917	8.900372124	8.584167629	8.866777746	8.612909849	8.80095034	9.778696263	9.498196085	6.95E-15	1.16E-07	8.63E-08	7.83E-05	0.913196184	1.16E-07	0.984825894	0.388768191	1.52E-08	8.63E-08	0.984825894	0.398070694	1.10E-08	7.83E-05	0.388768191	0.398070694	8.26E-06	0.913196184	1.52E-08	1.10E-08	8.26E-06	-1.327868753	-1.339398073	-1.045376292	0.25760854	1.327868753	-0.01152932	0.28249246	1.585477293	1.339398073	0.01152932	0.29402178	1.597006613	1.045376292	-0.28249246
Dnajc11	10.33967101	10.16738561	10.15339481	9.79646984	9.494611725	9.706221004	9.662664924	9.898512477	9.596812444	9.63126782	9.862635717	9.912806716	10.3787286	10.36420369	6.99E-15	3.70E-08	6.61E-08	0.006501133	0.837103735	3.70E-08	0.962325151	0.028415832	1.00E-09	6.61E-08	0.962325151	0.045265823	1.79E-09	0.006501133	0.028415832	0.045265823	3.19E-04	0.837103735	1.00E-09	1.79E-09	3.19E-04	-0.867478031	-0.850092747	-0.46739671	0.205457129	0.867478031	0.017385284	0.400081321	1.07293516	0.850092747	-0.017385284	0.382696037	1.055549875	0.46739671	-0.400081321
Nek4	6.092453104	6.577018339	6.298824991	7.304083747	7.580495307	7.204403774	7.053662981	6.681501058	7.202856641	7.413081722	6.886758868	6.387688936	6.419191658	6.295630584	7.00E-15	1.41E-11	2.00E-07	0.034709028	0.998563625	1.41E-11	0.32848815	4.62E-05	3.70E-09	2.00E-07	0.32848815	0.014757131	6.53E-06	0.034709028	4.62E-05	0.014757131	0.077353742	0.998563625	3.70E-09	6.53E-06	0.077353742	2.164362124	1.687605608	0.783573575	0.031276743	-2.164362124	-0.476756516	-1.380788549	-2.133085382	-1.687605608	0.476756516	-0.904032033	-1.656328865	-0.783573575	1.380788549
ENSSTOG00000031375	8.322186565	8.168301973	8.219856338	7.139209837	7.377804873	7.491987256	7.942616397	8.467917339	7.621670072	7.426941336	8.176154379	8.408467581	8.363298946	8.356921419	7.29E-15	4.32E-10	9.30E-04	0.416215619	0.955805378	4.32E-10	0.027123567	3.28E-12	4.38E-10	9.30E-04	0.027123567	8.23E-05	3.40E-04	0.416215619	3.28E-12	8.23E-05	0.845595058	0.955805378	4.38E-10	3.40E-04	0.845595058	-1.603915473	-0.848968048	0.252122021	0.173578633	1.603915473	0.754947425	1.856037494	1.777494106	0.848968048	-0.754947425	1.10109007	1.022546682	-0.252122021	-1.856037494
Glmn	8.182984105	8.459779811	8.369269529	7.706195921	7.573317682	7.733778797	7.79735588	7.880824014	7.711009533	7.629399679	7.839471964	7.675035154	8.300158175	8.287863959	7.39E-15	6.30E-11	8.90E-08	2.09E-06	0.96924111	6.30E-11	0.505090906	0.174215827	9.16E-08	8.90E-08	0.505090906	0.75970785	2.09E-05	2.09E-06	0.174215827	0.75970785	2.25E-04	0.96924111	9.16E-08	2.09E-05	2.25E-04	-1.153243024	-0.93820114	-0.852098267	-0.098707677	1.153243024	0.215041884	0.301144757	1.054535347	0.93820114	-0.215041884	0.086102873	0.839493462	0.852098267	-0.301144757
Miip	7.363125183	7.18733753	7.305463949	7.013576657	6.693620827	6.457657704	6.419022029	6.593822154	6.558633715	6.765320003	6.526515274	6.699010932	7.299516782	7.3613488	7.61E-15	7.26E-04	2.65E-10	2.00E-07	0.989476356	7.26E-04	0.025269086	0.11284028	0.001275285	2.65E-10	0.025269086	0.434555704	3.18E-09	2.00E-07	0.11284028	0.434555704	1.06E-06	0.989476356	0.001275285	3.18E-09	1.06E-06	-0.767637571	-1.474083619	-1.209348055	0.048373964	0.767637571	-0.706446048	-0.441710484	0.816011535	1.474083619	0.706446048	0.264735564	1.522457583	1.209348055	0.441710484
Sdccag8	9.538247964	9.765904676	9.454565406	10.07696706	10.17998406	10.1568007	10.0842602	9.879559261	10.04642245	10.08516296	9.848705874	9.790006741	9.52931501	9.637334495	7.66E-15	5.37E-10	1.80E-09	0.003858089	0.990663535	5.37E-10	0.929907163	0.007226273	1.16E-08	1.80E-09	0.929907163	0.016352467	3.19E-08	0.003858089	0.007226273	0.016352467	0.006184278	0.990663535	1.16E-08	3.19E-08	0.006184278	0.929084803	0.898798485	0.475450482	-0.033567511	-0.929084803	-0.030286318	-0.453634321	-0.962652314	-0.898798485	0.030286318	-0.423348003	-0.932365996	-0.475450482	0.453634321
CUNH16orf72	11.62273085	11.25104496	11.41649261	10.83361204	10.8188232	10.65603057	10.68784484	11.02959309	10.7218749	10.97673699	10.97669432	10.8797392	11.51748404	11.38691757	7.78E-15	1.17E-06	5.68E-12	1.08E-04	0.998563625	1.17E-06	0.179427368	0.586443952	2.05E-05	5.68E-12	0.179427368	0.023525379	1.28E-09	1.08E-04	0.586443952	0.023525379	7.14E-04	0.998563625	2.05E-05	1.28E-09	7.14E-04	-0.836612475	-1.172396281	-0.707509033	-0.006195159	0.836612475	-0.335783806	0.129103442	0.830417316	1.172396281	0.335783806	0.464887248	1.166201123	0.707509033	-0.129103442
Utp23	8.323389205	8.493594064	8.274717663	7.341505306	7.384461768	7.40842285	7.358303187	8.181715545	7.370195095	7.720112463	7.793063413	7.964406904	8.211205885	8.185359063	7.86E-15	1.76E-09	3.41E-12	0.034589773	0.857579689	1.76E-09	0.620444282	9.64E-04	2.41E-05	3.41E-12	0.620444282	3.88E-05	3.82E-07	0.034589773	9.64E-04	3.88E-05	0.43188273	0.857579689	2.41E-05	3.82E-07	0.43188273	-1.434309206	-1.664262056	-0.553463593	-0.291958679	1.434309206	-0.22995285	0.880845613	1.142350527	1.664262056	0.22995285	1.110798463	1.372303377	0.553463593	-0.880845613
Psmb1	10.34104884	10.04118584	10.20536999	9.738497452	9.632317395	9.485630101	9.579449724	9.83813935	9.475798575	9.633635707	9.81903944	9.906409088	10.15553307	10.20296583	8.00E-15	1.40E-07	1.66E-12	0.002357392	0.981032332	1.40E-07	0.258135266	0.097836625	1.68E-05	1.66E-12	0.258135266	0.001104524	3.35E-09	0.002357392	0.097836625	0.001104524	0.020611281	0.981032332	1.68E-05	3.35E-09	0.020611281	-0.788602581	-1.051303819	-0.490788452	-0.059096332	0.788602581	-0.262701238	0.297814129	0.729506249	1.051303819	0.262701238	0.560515367	0.992207487	0.490788452	-0.297814129
Gga3	8.60993349	8.327855212	8.361705485	7.993472471	7.59712355	7.703059845	7.631663564	7.806603839	7.704185263	7.836624394	7.810043664	7.926501433	8.616516371	8.602029357	8.33E-15	5.53E-06	1.31E-08	3.64E-05	0.899186745	5.53E-06	0.525990209	0.8784068	3.58E-07	1.31E-08	0.525990209	0.309073932	8.73E-10	3.64E-05	0.8784068	0.309073932	2.31E-06	0.899186745	3.58E-07	8.73E-10	2.31E-06	-0.992295663	-1.242797282	-0.939062672	0.241704549	0.992295663	-0.250501618	0.053232991	1.234000213	1.242797282	0.250501618	0.30373461	1.484501831	0.939062672	-0.053232991
G9896	7.178612093	7.233207922	7.447016755	7.826900344	8.005721453	8.252689451	8.341119905	7.799025153	8.197902154	8.231317922	8.044095021	7.991665661	7.378190806	7.573303337	8.36E-15	6.82E-09	1.08E-13	7.85E-07	0.807641402	6.82E-09	0.314089255	0.646682066	1.11E-04	1.08E-13	0.314089255	0.068589732	1.02E-07	7.85E-07	0.646682066	0.068589732	0.001870276	0.807641402	1.11E-04	1.02E-07	0.001870276	1.435542078	1.813057298	1.281149751	0.353707636	-1.435542078	0.37751522	-0.154392327	-1.081834441	-1.813057298	-0.37751522	-0.531907547	-1.459349661	-1.281149751	0.154392327
Ggct	7.831300776	7.869657817	7.618444188	6.720526397	7.273646492	6.557521119	6.662689806	7.007711638	6.632711645	7.193792354	7.013581895	7.260422178	7.90152503	7.722945567	8.36E-15	1.14E-04	6.24E-13	2.14E-04	0.998563625	1.14E-04	0.008520493	0.996459468	3.86E-04	6.24E-13	0.008520493	0.004087148	4.27E-11	2.14E-04	0.996459468	0.004087148	6.51E-04	0.998563625	3.86E-04	4.27E-11	6.51E-04	-1.107561459	-2.107806063	-1.110418354	0.037579271	1.107561459	-1.000244604	-0.002856895	1.14514073	2.107806063	1.000244604	0.997387709	2.145385334	1.110418354	0.002856895
Nisch	9.787335805	9.78877881	9.919192407	9.337352837	9.170456879	9.306488902	9.463122344	9.559069606	9.411012013	9.266935917	9.694720435	9.706160776	9.980619807	10.07498659	8.41E-15	5.10E-09	2.48E-05	0.214306457	0.570943348	5.10E-09	0.315135642	6.57E-05	3.30E-12	2.48E-05	0.315135642	0.019844467	3.75E-08	0.214306457	6.57E-05	0.019844467	0.005608113	0.570943348	3.30E-12	3.75E-08	0.005608113	-0.881251448	-0.639136176	-0.222243566	0.282270407	0.881251448	0.242115272	0.659007882	1.163521854	0.639136176	-0.242115272	0.416892609	0.921406582	0.222243566	-0.659007882
Sox13	6.73751658	6.570152228	6.56365988	7.352806973	7.388173768	7.280039281	7.493550993	6.738030078	7.147583724	7.490726248	7.046015387	6.982001778	6.411376151	6.582869598	8.62E-15	1.93E-09	9.20E-08	0.020994554	0.907025467	1.93E-09	0.74640165	0.001791805	3.63E-10	9.20E-08	0.74640165	0.016969377	1.28E-08	0.020994554	0.001791805	0.016969377	0.002694855	0.907025467	3.63E-10	1.28E-08	0.002694855	1.542622406	1.380795669	0.674166748	-0.299220577	-1.542622406	-0.161826737	-0.868455657	-1.841842983	-1.380795669	0.161826737	-0.706628921	-1.680016246	-0.674166748	0.868455657
Ttc38	9.067673971	8.584503211	8.165697824	7.181137352	7.193274468	6.833613219	7.243617512	7.727160967	7.239894055	7.388675767	7.971645312	7.843477514	8.079179191	8.372922775	8.65E-15	2.15E-10	1.26E-12	0.001647282	0.577765935	2.15E-10	0.714072467	0.009542806	9.07E-05	1.26E-12	0.714072467	0.001301378	4.62E-06	0.001647282	0.009542806	0.001301378	0.268387278	0.577765935	9.07E-05	4.62E-06	0.268387278	-2.321303186	-2.594810329	-1.232279711	-0.684128639	2.321303186	-0.273507143	1.089023476	1.637174548	2.594810329	0.273507143	1.362530618	1.91068169	1.232279711	-1.089023476
Scrib	8.183663722	7.508572485	7.780941324	7.399865995	6.71531038	6.935877791	6.977127595	6.472525984	6.851327075	7.220953441	6.800122555	6.66931689	8.291782079	8.315680026	8.77E-15	0.002548156	2.71E-05	3.99E-08	0.616753514	0.002548156	0.509872832	0.022220683	1.64E-05	2.71E-05	0.509872832	0.267186914	7.85E-08	3.99E-08	0.022220683	0.267186914	6.36E-11	0.616753514	1.64E-05	7.85E-08	6.36E-11	-1.151789016	-1.589999813	-2.156969899	0.657878452	1.151789016	-0.438210797	-1.005180883	1.809667468	1.589999813	0.438210797	-0.566970086	2.247878265	2.156969899	1.005180883
Nup88	9.108169371	9.253235712	9.166489326	8.670723066	8.591689356	8.461591375	8.373718723	8.875047737	8.516336068	8.695941432	8.644745434	8.840690008	9.472912391	9.14677797	9.42E-15	1.27E-05	2.21E-10	0.003538189	0.898114989	1.27E-05	0.188287693	0.332488661	8.21E-07	2.21E-10	0.188287693	0.006387933	1.80E-11	0.003538189	0.332488661	0.006387933	2.86E-04	0.898114989	8.21E-07	1.80E-11	2.86E-04	-0.791721144	-1.146869271	-0.566168195	0.202939333	0.791721144	-0.355148127	0.225552949	0.994660476	1.146869271	0.355148127	0.580701076	1.349808603	0.566168195	-0.225552949
Yipf6	8.149537588	8.159602664	8.06593427	7.430597085	7.284304631	7.382616142	7.485193234	7.732050394	7.429386288	7.516172688	7.569267742	7.687821102	7.915572135	7.826249663	9.61E-15	4.85E-12	4.64E-11	3.80E-05	0.230230374	4.85E-12	0.886005079	0.020483059	1.63E-04	4.64E-11	0.886005079	0.055933865	5.25E-04	3.80E-05	0.020483059	0.055933865	0.218655132	0.230230374	1.63E-04	5.25E-04	0.218655132	-1.185046686	-1.127177555	-0.718079575	-0.442237687	1.185046686	0.057869131	0.466967111	0.742808999	1.127177555	-0.057869131	0.40909798	0.684939868	0.718079575	-0.466967111
Nup62cl	7.505320593	7.283411762	7.469847466	6.429016616	6.315753275	6.774076449	6.651722837	7.012492323	6.671295641	6.690584499	6.689266873	7.123508541	7.732358648	7.629612318	9.83E-15	1.81E-09	9.13E-06	0.012021999	0.771510285	1.81E-09	0.318879986	0.003043717	1.59E-11	9.13E-06	0.318879986	0.172660967	1.13E-07	0.012021999	0.003043717	0.172660967	3.70E-04	0.771510285	1.59E-11	1.13E-07	3.70E-04	-1.747268992	-1.27085395	-0.767665789	0.398896323	1.747268992	0.476415042	0.979603203	2.146165315	1.27085395	-0.476415042	0.503188161	1.669750273	0.767665789	-0.979603203
Aldh5a1	8.676685683	8.448662756	8.410505259	9.218476647	9.280058408	9.142315243	9.492353914	8.745292907	9.216415193	9.398495616	9.039805853	8.976570794	8.400563929	8.54583877	9.86E-15	1.06E-09	1.21E-09	0.001850581	0.979988349	1.06E-09	0.986034056	0.017563183	6.92E-09	1.21E-09	0.986034056	0.024444234	7.81E-09	0.001850581	0.017563183	0.024444234	0.00176125	0.979988349	6.92E-09	7.81E-09	0.00176125	1.386065902	1.377340702	0.773634543	-0.09988105	-1.386065902	-0.0087252	-0.612431358	-1.485946952	-1.377340702	0.0087252	-0.603706159	-1.477221752	-0.773634543	0.612431358
Arl1	7.955019643	8.081915737	7.890178582	7.192011901	7.075580386	7.104870013	7.024201179	7.232237982	6.984213804	7.124103661	7.102142513	7.241699956	7.224310136	7.664287643	9.86E-15	1.12E-09	7.18E-12	4.35E-08	0.019134095	1.12E-09	0.702174044	0.738228322	0.053735805	7.18E-12	0.702174044	0.360751183	0.008745897	4.35E-08	0.738228322	0.360751183	0.168099109	0.019134095	0.053735805	0.008745897	0.168099109	-1.399287789	-1.581855408	-1.284681004	-0.865162785	1.399287789	-0.182567618	0.114606785	0.534125004	1.581855408	0.182567618	0.297174403	0.716692623	1.284681004	-0.114606785
Mphosph6	7.742034772	7.745894196	7.75700837	6.866470483	6.888324105	6.975060782	7.070343743	7.404908154	7.141265473	6.898202963	7.022804328	7.153857489	7.539767067	7.577005225	1.01E-14	5.21E-13	3.62E-08	2.37E-05	0.643628127	5.21E-13	0.266163245	0.010923372	7.05E-07	3.62E-08	0.266163245	0.399360615	7.60E-04	2.37E-05	0.010923372	0.399360615	0.029563445	0.643628127	7.05E-07	7.60E-04	0.029563445	-1.504289084	-1.128615597	-0.884760901	-0.338584562	1.504289084	0.375673487	0.619528183	1.165704522	1.128615597	-0.375673487	0.243854696	0.790031035	0.884760901	-0.619528183
ENSSTOG00000033129	8.941678045	9.216731199	9.128678893	8.395006175	8.074436976	8.27984245	8.102210024	8.831994052	8.175443285	8.274348541	8.619602546	8.5329386	8.959811784	8.818396047	1.05E-14	2.30E-10	4.52E-12	0.00582889	0.665485782	2.30E-10	0.793414762	0.003026703	4.10E-05	4.52E-12	0.793414762	6.24E-04	3.99E-06	0.00582889	0.003026703	6.24E-04	0.338637338	0.665485782	4.10E-05	3.99E-06	0.338637338	-1.342247537	-1.462266576	-0.631112042	-0.351874445	1.342247537	-0.12001904	0.711135494	0.990373092	1.462266576	0.12001904	0.831154534	1.110392132	0.631112042	-0.711135494
Ywhah	7.697406068	7.841733	7.702922183	6.999199575	6.748387391	6.813899842	6.933618322	7.522368239	6.864920915	6.92064492	7.035635867	7.200157495	7.872816177	7.748998534	1.08E-14	4.86E-09	2.67E-09	0.004756444	0.988943531	4.86E-09	0.964022528	0.012692721	2.84E-08	2.67E-09	0.964022528	0.012649921	1.64E-08	0.004756444	0.012692721	0.012649921	0.005155085	0.988943531	2.84E-08	1.64E-08	0.005155085	-1.496753187	-1.524633679	-0.76089413	0.081654301	1.496753187	-0.027880493	0.735859056	1.578407488	1.524633679	0.027880493	0.763739549	1.606287981	0.76089413	-0.735859056
Pim3	9.99482225	9.1961471	9.250247878	8.337241065	8.313445129	7.763323937	8.257350148	8.23748699	8.177922895	8.392214142	8.657393872	8.770904604	9.59309384	10.15665609	1.12E-14	3.65E-06	4.27E-09	7.06E-04	0.854532859	3.65E-06	0.484644975	0.445707581	1.35E-07	4.27E-09	0.484644975	0.072257369	1.63E-10	7.06E-04	0.445707581	0.072257369	3.09E-05	0.854532859	1.35E-07	1.63E-10	3.09E-05	-1.874708305	-2.366122094	-1.468968473	0.513449923	1.874708305	-0.491413788	0.405739833	2.388158228	2.366122094	0.491413788	0.897153621	2.879572016	1.468968473	-0.405739833
Hgd	10.83978665	10.33671295	10.47746904	11.69372221	11.90076732	11.36943972	11.47975239	10.73786136	11.19192819	12.04640512	10.7451081	11.23982112	10.70249449	10.76945475	1.16E-14	3.87E-13	6.63E-06	0.046008003	0.937905431	3.87E-13	0.043155078	4.53E-06	1.83E-08	6.63E-06	0.043155078	0.066199011	0.001573074	0.046008003	4.53E-06	0.066199011	0.314492576	0.937905431	1.83E-08	0.001573074	0.314492576	2.169205027	1.363760101	0.685968206	0.264578374	-2.169205027	-0.805444926	-1.483236821	-1.904626653	-1.363760101	0.805444926	-0.677791895	-1.099181727	-0.685968206	1.483236821
Krt8	8.812483089	8.916822035	8.664064166	8.363008397	8.111084285	7.8726414	7.760363302	7.824579521	7.599624317	8.219304914	7.953889987	8.151571489	8.428350375	8.62461978	1.18E-14	2.66E-04	6.34E-14	5.98E-08	0.536839019	2.66E-04	0.001860274	0.110703617	0.154445538	6.34E-14	0.001860274	0.139535636	9.94E-07	5.98E-08	0.110703617	0.139535636	0.002621545	0.536839019	0.154445538	9.94E-07	0.002621545	-0.847274255	-1.738680616	-1.292968036	-0.448348326	0.847274255	-0.891406361	-0.445693781	0.398925929	1.738680616	0.891406361	0.44571258	1.29033229	1.292968036	0.445693781
G6pc	10.70043494	10.68527244	10.9070123	11.28538523	12.47563059	12.7299523	12.45559441	12.28411743	12.58955013	12.90253684	12.15469752	11.7238125	10.6669295	10.35953847	1.22E-14	2.20E-09	3.77E-11	3.55E-06	0.903037396	2.20E-09	0.778247902	0.408288014	2.30E-10	3.77E-11	0.778247902	0.197269885	5.33E-12	3.55E-06	0.408288014	0.197269885	3.02E-07	0.903037396	2.30E-10	5.33E-12	3.02E-07	2.787334188	3.061883085	2.283412231	-0.530945352	-2.787334188	0.274548896	-0.503921957	-3.31827954	-3.061883085	-0.274548896	-0.778470854	-3.592828436	-2.283412231	0.503921957
Stxbp6	10.98900057	10.95808665	11.15688986	10.24764575	10.11504123	10.94923283	10.84914166	11.23470303	10.92933141	10.35510118	10.80707332	11.05322776	11.33396551	11.27923172	1.31E-14	8.17E-11	0.558683034	0.799469625	0.521679404	8.17E-11	1.03E-07	6.11E-11	2.30E-14	0.558683034	1.03E-07	0.46235245	0.022597526	0.799469625	6.11E-11	0.46235245	0.224786072	0.521679404	2.30E-14	0.022597526	0.224786072	-1.264657585	-0.129116419	0.071201295	0.39088632	1.264657585	1.135541166	1.33585888	1.655543904	0.129116419	-1.135541166	0.200317713	0.520002738	-0.071201295	-1.33585888
LOC110597988	6.526614434	6.568468729	6.758688596	7.716468769	7.567315187	7.422949022	7.354267236	6.833437598	7.341078426	7.583851616	7.364672913	7.258793763	6.608265743	6.731056556	1.31E-14	2.91E-12	6.73E-08	1.02E-04	0.989230701	2.91E-12	0.320030921	0.01092318	3.19E-09	6.73E-08	0.320030921	0.332829186	6.68E-06	1.02E-04	0.01092318	0.332829186	0.001611142	0.989230701	3.19E-09	6.68E-06	0.001611142	1.947821872	1.52592571	1.170595089	0.088276022	-1.947821872	-0.421896162	-0.777226783	-1.85954585	-1.52592571	0.421896162	-0.355330621	-1.437649688	-1.170595089	0.777226783
Ccdc90b	6.33415677	6.30182123	6.5911697	6.925435484	6.93815204	7.26384933	7.229824235	6.788039936	7.184232322	6.898593145	6.879514488	6.733006604	6.662469315	6.47720995	1.32E-14	1.30E-06	6.15E-14	3.54E-04	0.821533022	1.30E-06	0.051731599	0.387138677	0.001990687	6.15E-14	0.051731599	8.49E-04	4.07E-08	3.54E-04	0.387138677	8.49E-04	0.050547501	0.821533022	0.001990687	4.07E-08	0.050547501	1.090152753	1.631724424	0.85381851	0.311061135	-1.090152753	0.541571671	-0.236334243	-0.779091618	-1.631724424	-0.541571671	-0.777905914	-1.320663289	-0.85381851	0.236334243
Gsap	8.129678272	8.356330683	8.15390248	9.08324048	9.505481033	8.973983546	8.965273404	8.428246935	8.989472256	8.941686857	8.385462112	8.678890317	8.20834118	8.401015641	1.47E-14	8.78E-12	7.51E-08	0.046072268	0.96924111	8.78E-12	0.382578706	2.88E-05	3.60E-08	7.51E-08	0.382578706	0.007355512	2.43E-05	0.046072268	2.88E-05	0.007355512	0.213220482	0.96924111	3.60E-08	2.43E-05	0.213220482	1.727073763	1.371533959	0.582360738	0.151263147	-1.727073763	-0.355539804	-1.144713025	-1.575810617	-1.371533959	0.355539804	-0.789173221	-1.220270813	-0.582360738	1.144713025
Ttf2	7.319544147	7.354549604	7.219881512	6.725391933	6.629004029	6.417185672	6.313153084	6.98201335	6.491239551	6.670545043	6.599673417	6.916597081	7.521399609	7.287246025	1.63E-14	1.06E-05	6.26E-11	0.003375862	0.954073178	1.06E-05	0.130474545	0.297221274	4.49E-06	6.26E-11	0.130474545	0.0024438	5.66E-11	0.003375862	0.297221274	0.0024438	0.001164899	0.954073178	4.49E-06	5.66E-11	0.001164899	-1.08674284	-1.658806343	-0.756414143	0.164501018	1.08674284	-0.572063503	0.330328697	1.251243858	1.658806343	0.572063503	0.9023922	1.823307361	0.756414143	-0.330328697
Ndfip1	10.92294354	10.93670156	10.97594234	10.18921602	10.27392986	10.30992746	10.22070237	10.72200636	10.21643541	10.4142813	10.33323573	10.55673973	11.11937118	10.95539478	1.67E-14	4.73E-08	2.79E-09	0.003515806	0.95761455	4.73E-08	0.831468168	0.052103262	4.42E-08	2.79E-09	0.831468168	0.021803904	3.42E-09	0.003515806	0.052103262	0.021803904	0.001406649	0.95761455	4.42E-08	3.42E-09	0.001406649	-0.966918595	-1.048040615	-0.562866323	0.121951229	0.966918595	-0.08112202	0.404052272	1.088869824	1.048040615	0.08112202	0.485174292	1.169991844	0.562866323	-0.404052272
Snap29	9.910589309	9.972182423	9.754563499	9.44939743	9.55172562	9.17038144	9.270825037	9.436873177	9.305465446	9.410052002	9.41086911	9.318447766	9.782365619	9.74887479	1.80E-14	1.40E-05	5.95E-13	9.15E-08	0.733076477	1.40E-05	0.036921596	0.376716924	0.015515106	5.95E-13	0.036921596	0.206893893	6.12E-07	9.15E-08	0.376716924	0.206893893	9.03E-04	0.733076477	0.015515106	6.12E-07	9.03E-04	-0.579033206	-0.952908073	-0.732154807	-0.203684516	0.579033206	-0.373874867	-0.153121601	0.375348691	0.952908073	0.373874867	0.220753266	0.749223557	0.732154807	0.153121601
Bcdin3d	7.990541973	7.955988608	7.870567824	6.934620011	7.052298832	7.182809845	7.000372429	7.695932753	7.130376962	7.104988098	7.371952817	7.556822478	7.466123565	7.74891945	1.84E-14	3.83E-12	2.30E-10	0.011611531	0.266649868	3.83E-12	0.7689744	1.16E-04	1.03E-04	2.30E-10	0.7689744	0.001593139	9.21E-04	0.011611531	1.16E-04	0.001593139	0.917153092	0.266649868	1.03E-04	9.21E-04	0.917153092	-1.552528025	-1.408969703	-0.595644342	-0.556638742	1.552528025	0.143558321	0.956883683	0.995889282	1.408969703	-0.143558321	0.813325361	0.852330961	0.595644342	-0.956883683
Rubcn	7.101743346	7.251531386	7.382960464	7.906685059	7.853608534	7.881232689	7.767413033	7.575368071	7.959960369	7.82334472	7.449187353	7.617542327	7.235360482	7.327947874	1.99E-14	1.10E-09	4.61E-10	0.003333294	0.991096635	1.10E-09	0.959184149	0.009064028	1.82E-07	4.61E-10	0.959184149	0.008181869	9.65E-08	0.003333294	0.009064028	0.008181869	0.01674676	0.991096635	1.82E-07	9.65E-08	0.01674676	1.175238454	1.197501198	0.622330094	0.042808731	-1.175238454	0.022262744	-0.55290836	-1.132429723	-1.197501198	-0.022262744	-0.575171103	-1.154692467	-0.622330094	0.55290836
Cda	6.842286987	6.646735785	6.533206524	7.672444524	7.402169314	7.277368468	7.149069482	7.053486211	7.182360683	7.440081012	6.886408361	6.886226155	6.727505308	6.459975067	2.02E-14	7.00E-11	2.02E-05	0.039334956	0.951094129	7.00E-11	0.11715354	9.87E-05	1.13E-10	2.02E-05	0.11715354	0.104229425	8.63E-06	0.039334956	9.87E-05	0.104229425	0.013043423	0.951094129	1.13E-10	8.63E-06	0.013043423	1.597746077	1.072917191	0.584118566	-0.198829966	-1.597746077	-0.524828887	-1.013627511	-1.796576043	-1.072917191	0.524828887	-0.488798625	-1.271747156	-0.584118566	1.013627511
Atl3	9.624003891	9.68391829	9.6880972	9.334651763	9.299684893	9.168700489	9.076457522	9.426739043	9.112840132	9.306019655	9.308822262	9.269628201	9.782284303	9.599620281	2.11E-14	3.79E-05	5.18E-12	1.92E-04	0.992103384	3.79E-05	0.044173875	0.885538304	1.20E-04	5.18E-12	0.044173875	0.012635259	2.10E-10	1.92E-04	0.885538304	0.012635259	4.84E-04	0.992103384	1.20E-04	2.10E-10	4.84E-04	-0.497763232	-0.828718026	-0.470310462	0.023127661	0.497763232	-0.330954793	0.027452771	0.520890893	0.828718026	0.330954793	0.358407564	0.851845687	0.470310462	-0.027452771
Rab5a	9.885964037	9.728709555	9.798882454	9.205764181	9.199959933	9.317485256	9.066548821	9.308241738	9.209380629	9.28737349	9.128676129	9.171065933	9.974210325	9.699524769	2.16E-14	3.79E-07	6.73E-08	1.67E-07	0.991096635	3.79E-07	0.889812878	0.822198591	2.54E-06	6.73E-08	0.889812878	0.985330179	5.93E-07	1.67E-07	0.822198591	0.985330179	1.22E-06	0.991096635	2.54E-06	5.93E-07	1.22E-06	-0.858009891	-0.909788648	-0.915634924	0.036005059	0.858009891	-0.051778757	-0.057625033	0.89401495	0.909788648	0.051778757	-0.005846277	0.945793707	0.915634924	0.057625033
Mfap1	6.565025978	6.788948829	6.724854794	7.405462444	7.182295089	7.169650491	7.188090187	7.170154034	7.109187973	7.253250434	7.087964548	7.079509882	6.603207084	6.598553008	2.16E-14	2.00E-09	1.45E-06	2.62E-05	0.914405563	2.00E-09	0.512031806	0.177232533	5.09E-10	1.45E-06	0.512031806	0.759150433	2.24E-07	2.62E-05	0.177232533	0.759150433	3.60E-06	0.914405563	5.09E-10	2.24E-07	3.60E-06	1.18533593	0.968668803	0.877940978	-0.218417014	-1.18533593	-0.216667127	-0.307394952	-1.403752944	-0.968668803	0.216667127	-0.090727825	-1.187085816	-0.877940978	0.307394952
Med4	8.504992274	8.669129245	8.462916307	7.614182235	7.616246527	7.913964804	7.813603508	8.162554534	7.819733952	7.798035905	7.83048119	8.053186852	8.43790954	8.284093514	2.17E-14	7.21E-13	2.08E-08	8.84E-05	0.678670931	7.21E-13	0.328409572	0.006934665	8.56E-07	2.08E-08	0.328409572	0.25679198	4.93E-04	8.84E-05	0.006934665	0.25679198	0.049144817	0.678670931	8.56E-07	4.93E-04	0.049144817	-1.426968799	-1.106504635	-0.806659223	-0.318613197	1.426968799	0.320464165	0.620309577	1.108355603	1.106504635	-0.320464165	0.299845412	0.787891438	0.806659223	-0.620309577
Crybg1	9.055172746	9.138022082	9.21233949	8.386623915	8.633237113	8.207553093	8.475227587	9.036901923	8.429903923	8.507888278	8.649005667	8.957894614	9.457737792	9.362707657	2.20E-14	9.72E-06	2.40E-08	0.194838089	0.577765935	9.72E-06	0.522899297	0.010299489	1.44E-08	2.40E-08	0.522899297	3.30E-04	1.87E-11	0.194838089	0.010299489	3.30E-04	0.004961319	0.577765935	1.44E-08	1.87E-11	0.004961319	-0.963596317	-1.21143151	-0.331361469	0.403094476	0.963596317	-0.247835193	0.632234848	1.366690794	1.21143151	0.247835193	0.880070041	1.614525987	0.331361469	-0.632234848
Wbp11	8.354212814	8.541414438	8.192790278	7.511863918	7.474606027	7.552330613	7.587116922	8.213621683	7.531839394	7.463600079	7.963965848	8.139827008	7.641041538	7.966667451	2.22E-14	2.41E-11	1.48E-09	0.151605038	0.004034935	2.41E-11	0.758453145	3.33E-06	0.046494786	1.48E-09	0.758453145	9.23E-05	0.156003946	0.151605038	3.33E-06	9.23E-05	0.034304539	0.004034935	0.046494786	0.156003946	0.034304539	-1.467518694	-1.323206648	-0.359855352	-0.939685534	1.467518694	0.144312047	1.107663342	0.527833161	1.323206648	-0.144312047	0.963351295	0.383521114	0.359855352	-1.107663342
Sod1	9.623800686	9.668427926	10.04478845	10.15942237	10.3070059	10.66616871	10.58256869	11.12506433	10.55871095	10.27123925	10.63711299	10.54003183	9.749398183	9.70731668	2.23E-14	0.001756529	7.99E-08	5.75E-10	0.972670071	0.001756529	0.125337559	0.004039218	0.001115062	7.99E-08	0.125337559	0.437637068	1.48E-07	5.75E-10	0.004039218	0.437637068	1.78E-09	0.972670071	0.001115062	1.48E-07	1.78E-09	0.836565624	1.39747723	1.678281581	-0.145880665	-0.836565624	0.560911606	0.841715958	-0.982446289	-1.39747723	-0.560911606	0.280804351	-1.543357895	-1.678281581	-0.841715958
Cry2	10.50255431	10.28099563	10.3928312	9.381554255	10.05987933	9.409440793	9.03350038	9.787752836	9.149026698	9.967847293	9.663372353	9.639548362	10.65379228	10.58131071	2.33E-14	0.006216146	9.32E-12	5.54E-04	0.907025467	0.006216146	8.80E-04	0.501399606	6.35E-04	9.32E-12	8.80E-04	0.009291883	1.59E-12	5.54E-04	0.501399606	0.009291883	4.84E-05	0.907025467	6.35E-04	1.59E-12	4.84E-05	-0.792495123	-1.909166499	-1.046459252	0.308766729	0.792495123	-1.116671376	-0.253964129	1.101261851	1.909166499	1.116671376	0.862707247	2.217933227	1.046459252	0.253964129
Pid1	11.65131508	11.84292432	11.77777204	12.2969898	12.02549603	12.94100277	12.64389461	12.28804638	12.61119069	12.43666172	12.25580406	12.15848538	12.12155288	11.91163444	2.42E-14	1.80E-05	3.24E-15	1.76E-04	0.536839019	1.80E-05	0.005146592	0.841839724	0.049455147	3.24E-15	0.005146592	9.47E-04	2.71E-07	1.76E-04	0.841839724	9.47E-04	0.1232608	0.536839019	0.049455147	2.71E-07	0.1232608	0.913607512	1.640817256	0.84910735	0.419496025	-0.913607512	0.727209743	-0.064500162	-0.494111487	-1.640817256	-0.727209743	-0.791709906	-1.22132123	-0.84910735	0.064500162
Ireb2	10.14046617	10.17972434	10.07650716	9.590105027	9.583989376	9.698381905	9.578990952	9.942174782	9.63664959	9.607845157	9.744048091	9.918664705	10.15320346	10.03858764	2.75E-14	6.87E-11	3.40E-09	0.008407442	0.965835147	6.87E-11	0.770849998	0.001115459	1.69E-07	3.40E-09	0.770849998	0.00996452	2.94E-06	0.008407442	0.001115459	0.00996452	0.080637018	0.965835147	1.69E-07	2.94E-06	0.080637018	-0.803301692	-0.727290847	-0.353277985	-0.077299626	0.803301692	0.076010846	0.450023707	0.726002066	0.727290847	-0.076010846	0.374012861	0.64999122	0.353277985	-0.450023707
Arrdc3	8.595624614	9.116605459	9.323610142	9.863472768	11.77514226	12.02374814	10.98645762	9.761545821	11.22045659	11.32081915	9.752866989	9.425001663	9.431816297	9.145658591	3.00E-14	7.19E-10	7.87E-12	0.079722233	0.949974453	7.19E-10	0.758063368	1.77E-04	2.21E-06	7.87E-12	0.758063368	1.75E-05	1.00E-07	0.079722233	1.77E-04	1.75E-05	0.377876065	0.949974453	2.21E-06	1.00E-07	0.377876065	3.674570217	4.04935944	1.217033986	0.469250841	-3.674570217	0.374789222	-2.457536231	-3.205319376	-4.04935944	-0.374789222	-2.832325453	-3.580108598	-1.217033986	2.457536231
Tm4sf4	8.305526666	7.877932205	8.522013507	9.677507262	9.72266294	9.258679747	9.151389262	9.501504422	8.964884657	9.540445484	8.820867353	9.089007745	8.00640938	8.289595455	3.05E-14	1.11E-11	8.78E-06	1.26E-05	0.962068567	1.11E-11	0.099295452	0.070006151	3.08E-11	8.78E-06	0.099295452	0.93377562	5.57E-06	1.26E-05	0.070006151	0.93377562	7.41E-06	0.962068567	3.08E-11	5.57E-06	7.41E-06	2.367707113	1.571567951	1.622904955	-0.243456929	-2.367707113	-0.796139163	-0.744802158	-2.611164042	-1.571567951	0.796139163	0.051337005	-1.81502488	-1.622904955	0.744802158
S1pr1	6.902999665	6.435279446	7.03639295	8.14396345	7.741643962	7.990551181	7.76621266	7.254499195	7.881653425	8.030670851	7.485494626	7.264209491	7.030967451	6.938696063	3.15E-14	1.59E-11	4.56E-10	0.002504031	0.928654175	1.59E-11	0.805104707	0.001922261	3.04E-07	4.56E-10	0.805104707	0.011946229	3.13E-06	0.002504031	0.001922261	0.011946229	0.06890392	0.928654175	3.04E-07	3.13E-06	0.06890392	2.191956595	2.028972868	1.087263727	0.316118788	-2.191956595	-0.162983727	-1.104692868	-1.875837807	-2.028972868	0.162983727	-0.941709141	-1.71285408	-1.087263727	1.104692868
LOC106145083	6.171000946	5.913488938	6.259205083	6.618591779	7.034664442	7.128806078	6.976101636	6.715976589	7.097088255	6.887504248	6.610768789	6.823647676	6.238319957	6.281492365	3.46E-14	1.59E-08	2.20E-12	1.04E-05	0.91986529	1.59E-08	0.416263577	0.406446534	3.43E-05	2.20E-12	0.416263577	0.042929696	8.12E-08	1.04E-05	0.406446534	0.042929696	0.002508597	0.91986529	3.43E-05	8.12E-08	0.002508597	1.610859704	1.966221516	1.32314286	0.291520001	-1.610859704	0.355361811	-0.287716844	-1.319339703	-1.966221516	-0.355361811	-0.643078656	-1.674701514	-1.32314286	0.287716844
Alkbh1	8.343615232	8.521004543	8.319369427	7.771102592	7.742399065	7.766474535	7.728796176	8.130663255	7.793028118	7.849005191	7.934668073	8.002903005	8.30252711	8.368142811	3.51E-14	1.15E-09	2.54E-10	7.85E-04	0.949974453	1.15E-09	0.918074238	0.026307848	1.95E-06	2.54E-10	0.918074238	0.018651588	6.55E-07	7.85E-04	0.026307848	0.018651588	0.023321643	0.949974453	1.95E-06	6.55E-07	0.023321643	-0.976043512	-1.015692657	-0.559347061	-0.119249916	0.976043512	-0.039649145	0.416696451	0.856793596	1.015692657	0.039649145	0.456345596	0.896442741	0.559347061	-0.416696451
Slbp	7.335366722	6.932154521	6.861554512	6.75729528	6.699185988	6.062631398	6.160180617	6.294589811	6.085007444	6.540332743	6.074597881	6.2277376	7.013583474	7.419847246	3.71E-14	0.044774382	6.10E-09	5.05E-07	0.929577109	0.044774382	0.001925615	0.005617568	0.009628125	6.10E-09	0.001925615	0.633494996	1.46E-09	5.05E-07	0.005617568	0.633494996	1.04E-07	0.929577109	0.009628125	1.46E-09	1.04E-07	-0.638302035	-1.859698035	-1.621837815	0.266426141	0.638302035	-1.221396	-0.98353578	0.904728176	1.859698035	1.221396	0.23786022	2.126124176	1.621837815	0.98353578
Carmil3	6.507248241	6.598645295	5.898242632	8.880489136	7.635278486	7.223717448	7.28272014	6.322712776	7.100303238	8.038833244	6.739700906	6.691715838	6.699662359	6.51765644	3.99E-14	1.38E-11	0.001200585	0.388755399	0.926856012	1.38E-11	0.005128075	9.67E-08	2.89E-07	0.001200585	0.005128075	0.068589732	0.046766088	0.388755399	9.67E-08	0.068589732	0.940556331	0.926856012	2.89E-07	0.046766088	0.940556331	3.428260955	1.697872864	0.56110284	0.493053775	-3.428260955	-1.730388092	-2.867158115	-2.93520718	-1.697872864	1.730388092	-1.136770024	-1.204819088	-0.56110284	2.867158115
Dirc2	9.395722066	9.241094007	9.500346358	8.035004021	8.217094736	8.297888279	8.120776684	8.961830345	8.22437977	8.381336589	8.494226338	8.249690683	9.765291926	9.189065368	3.99E-14	1.71E-08	1.33E-08	8.82E-04	0.973233985	1.71E-08	0.987907549	0.083939866	4.39E-08	1.33E-08	0.987907549	0.092482566	3.41E-08	8.82E-04	0.083939866	0.092482566	6.55E-04	0.973233985	4.39E-08	3.41E-08	6.55E-04	-1.855296561	-1.865796702	-1.175086964	0.168430501	1.855296561	-0.01050014	0.680209597	2.023727062	1.865796702	0.01050014	0.690709737	2.034227202	1.175086964	-0.680209597
Cxcl12	8.679053168	8.31145789	8.724056699	8.9842574	9.640906581	9.630079279	9.838974859	9.209923722	9.628095231	9.291772522	8.992201175	9.354257838	8.408482533	8.420585408	4.25E-14	7.24E-06	9.84E-11	6.06E-04	0.891200864	7.24E-06	0.19127864	0.548030863	5.17E-07	9.84E-11	0.19127864	0.022052609	1.14E-11	6.06E-04	0.548030863	0.022052609	4.31E-05	0.891200864	5.17E-07	1.14E-11	4.31E-05	1.347951248	1.910609435	1.105606253	-0.352710431	-1.347951248	0.562658187	-0.242344995	-1.700661679	-1.910609435	-0.562658187	-0.805003182	-2.263319865	-1.105606253	0.242344995
ZNF699_containing_gene24796	9.087194214	9.1336212	8.970018634	8.365016852	8.437966891	8.460073221	8.450468854	8.960662529	8.591284338	8.487867609	8.787444013	8.812649619	8.882340541	8.961845962	4.33E-14	1.43E-11	4.41E-09	0.093982964	0.639331444	1.43E-11	0.650268939	7.37E-06	8.51E-06	4.41E-09	0.650268939	4.47E-04	2.69E-04	0.093982964	7.37E-06	4.47E-04	0.910372851	0.639331444	8.51E-06	2.69E-04	0.910372851	-0.98899881	-0.857342043	-0.275936422	-0.248336684	0.98899881	0.131656768	0.713062388	0.740662127	0.857342043	-0.131656768	0.58140562	0.609005359	0.275936422	-0.713062388
CYP2A7	10.00243041	9.662241947	9.723379461	10.45524967	10.64584054	10.88416294	10.70830302	10.43604185	10.54726951	11.0375906	10.65815668	10.30671966	9.727837014	9.570080938	4.39E-14	6.57E-09	1.22E-08	6.44E-05	0.907025467	6.57E-09	0.962031944	0.218692729	8.17E-10	1.22E-08	0.962031944	0.28706363	1.43E-09	6.44E-05	0.218692729	0.28706363	5.59E-06	0.907025467	8.17E-10	1.43E-09	5.59E-06	1.601295307	1.570636915	1.178948059	-0.306692264	-1.601295307	-0.030658392	-0.422347248	-1.907987571	-1.570636915	0.030658392	-0.391688856	-1.877329179	-1.178948059	0.422347248
Apoh	10.31281638	9.941370721	10.03880109	10.91027869	11.10180249	11.436679	11.32723857	10.01508767	11.27895092	11.47370661	10.36162692	10.54613989	10.37814724	9.812740425	4.45E-14	6.88E-08	8.08E-10	0.277366552	0.998563625	6.88E-08	0.721482492	2.17E-04	2.40E-06	8.08E-10	0.721482492	1.59E-05	7.28E-08	0.277366552	2.17E-04	1.59E-05	0.364180468	0.998563625	2.40E-06	7.28E-08	0.364180468	1.817268861	2.055556328	0.449227242	0.016378903	-1.817268861	0.238287467	-1.368041619	-1.800889958	-2.055556328	-0.238287467	-1.606329086	-2.039177425	-0.449227242	1.368041619
LOC101970734	6.233111611	6.487037217	6.597366572	7.355724609	7.767522531	8.204764638	8.322121395	7.5614084	7.942846576	8.397142869	8.322785507	7.513987181	6.566456382	6.234124542	4.59E-14	2.55E-09	1.32E-11	4.21E-08	0.990663535	2.55E-09	0.688556879	0.885100893	5.06E-08	1.32E-11	0.688556879	0.473468872	7.11E-10	4.21E-08	0.885100893	0.473468872	4.63E-07	0.990663535	5.06E-08	7.11E-10	4.63E-07	2.959016996	3.332994425	2.848410541	-0.113929744	-2.959016996	0.373977428	-0.110606455	-3.072946741	-3.332994425	-0.373977428	-0.484583884	-3.446924169	-2.848410541	0.110606455
Hexb	8.795466492	8.773491563	8.751094047	8.30137076	8.35611207	8.502083961	8.48734126	8.452630142	8.416653123	8.413934344	8.343455204	8.480115192	9.081740736	8.910992141	5.28E-14	4.36E-06	0.001511772	2.47E-04	0.263272546	4.36E-06	0.405258986	0.565528441	7.85E-11	0.001511772	0.405258986	0.692932924	1.88E-07	2.47E-04	0.565528441	0.692932924	1.43E-08	0.263272546	7.85E-11	1.88E-07	1.43E-08	-0.629311177	-0.4378505	-0.521158524	0.337805802	0.629311177	0.191460678	0.108152654	0.96711698	0.4378505	-0.191460678	-0.083308024	0.775656302	0.521158524	-0.108152654
SNRPB_like	8.647398083	8.670025096	8.522443996	8.003588968	7.891986596	8.021489043	8.067066866	8.495659939	8.015963888	7.993129427	8.260073993	8.464798222	8.505807448	8.481130318	5.72E-14	3.30E-11	8.22E-09	0.128528357	0.793858552	3.30E-11	0.657562791	5.61E-06	3.32E-06	8.22E-09	0.657562791	3.44E-04	1.15E-04	0.128528357	5.61E-06	3.44E-04	0.830632135	0.793858552	3.32E-06	1.15E-04	0.830632135	-1.05162338	-0.910868982	-0.271370971	-0.218136493	1.05162338	0.140754397	0.780252409	0.833486887	0.910868982	-0.140754397	0.639498011	0.692732489	0.271370971	-0.780252409
Klc4	6.821860646	6.796178434	6.909008171	7.535476312	7.92467784	7.085601748	7.463481778	6.697407365	7.017096256	7.905794871	7.040447181	6.808849887	6.786335871	6.703026647	6.18E-14	1.15E-09	0.012313017	0.822271879	0.952141757	1.15E-09	0.004656651	6.03E-08	1.49E-09	0.012313017	0.004656651	0.062769441	0.004251911	0.822271879	6.03E-08	0.062769441	0.457426117	0.952141757	1.49E-09	0.004251911	0.457426117	1.767036379	0.766530787	0.097864344	-0.22339529	-1.767036379	-1.000505592	-1.669172035	-1.990431669	-0.766530787	1.000505592	-0.668666443	-0.989926076	-0.097864344	1.669172035
Zbtb9	6.796234324	6.909653986	6.863126938	7.300351734	7.081462371	7.088085407	7.398428114	7.429928672	7.182724509	7.552852839	7.453984825	7.495969818	6.290246693	6.451916214	6.44E-14	3.81E-04	0.003570472	2.20E-05	0.019134095	3.81E-04	0.76272628	0.524389431	5.29E-11	0.003570472	0.76272628	0.261876604	1.81E-09	2.20E-05	0.524389431	0.261876604	1.07E-12	0.019134095	5.29E-11	1.81E-09	1.07E-12	0.947976882	0.787823523	1.165600429	-1.101494026	-0.947976882	-0.160153359	0.217623548	-2.049470908	-0.787823523	0.160153359	0.377776906	-1.889317549	-1.165600429	-0.217623548
Hnf4a	11.67656658	11.36427861	11.51760175	12.12801791	12.15636113	12.05453063	12.13515694	11.94664915	11.97362601	12.2292575	12.21186626	11.94910092	11.54756402	11.38290501	6.51E-14	1.48E-09	4.19E-07	3.62E-06	0.965462756	1.48E-09	0.594231618	0.375681835	2.31E-09	4.19E-07	0.594231618	0.915263071	3.59E-07	3.62E-06	0.375681835	0.915263071	2.52E-06	0.965462756	2.31E-09	3.59E-07	2.52E-06	1.110662938	0.932555758	0.899102255	-0.124582273	-1.110662938	-0.17810718	-0.211560683	-1.235245211	-0.932555758	0.17810718	-0.033453503	-1.057138031	-0.899102255	0.211560683
Fads1	7.424696062	7.399460154	7.614560471	8.773370422	8.496281367	8.487102487	9.144484497	7.615785387	9.042116019	8.4635641	8.231110293	8.190223205	7.259529982	7.701061442	6.81E-14	1.13E-07	1.28E-11	0.007580373	0.998563625	1.13E-07	0.385678868	0.040994158	3.85E-06	1.28E-11	0.385678868	8.49E-04	3.19E-09	0.007580373	0.040994158	8.49E-04	0.022600846	0.998563625	3.85E-06	3.19E-09	0.022600846	2.021548695	2.548054787	1.126612502	0.026207783	-2.021548695	0.526506091	-0.894936194	-1.995340912	-2.548054787	-0.526506091	-1.421442285	-2.521847003	-1.126612502	0.894936194
Vti1a	10.91829546	10.98769074	10.94266626	11.16208907	11.24933529	11.51129781	11.34285445	11.03488319	11.367468	11.12216953	11.1775329	11.14312859	10.95919407	10.98313356	8.00E-14	1.34E-04	1.52E-12	0.00733539	0.998563625	1.34E-04	0.014458824	0.489565765	0.001144621	1.52E-12	0.014458824	3.11E-04	7.90E-10	0.00733539	0.489565765	3.11E-04	0.025171227	0.998563625	0.001144621	7.90E-10	0.025171227	0.448112083	0.80725775	0.341577996	0.014758305	-0.448112083	0.359145666	-0.106534088	-0.433353778	-0.80725775	-0.359145666	-0.465679754	-0.792499444	-0.341577996	0.106534088
Rrp1b	8.433845111	8.415722753	8.500347917	8.100036626	7.912890617	7.88415487	7.747967512	7.829038365	7.683058657	7.922560174	8.054904336	7.861517247	8.508759192	8.47582563	8.06E-14	4.48E-05	5.26E-10	4.49E-06	0.989230701	4.48E-05	0.14636233	0.656582035	1.06E-04	5.26E-10	0.14636233	0.264837581	6.25E-09	4.49E-06	0.656582035	0.264837581	1.45E-05	0.989230701	1.06E-04	6.25E-09	1.45E-05	-0.723227944	-1.103409942	-0.835031421	0.044337988	0.723227944	-0.380181998	-0.111803478	0.767565932	1.103409942	0.380181998	0.26837852	1.14774793	0.835031421	0.111803478
Zmynd12	7.425926412	7.671106187	7.53489741	7.651640586	7.911930519	8.505054021	8.583118526	8.383975391	8.408082193	8.248477568	8.366437931	8.413640428	7.39727295	7.694896545	8.59E-14	0.002684151	1.58E-10	6.16E-08	0.998563625	0.002684151	0.009072609	0.026495516	0.008556787	1.58E-10	0.009072609	0.62532597	1.62E-08	6.16E-08	0.026495516	0.62532597	1.72E-06	0.998563625	0.008556787	1.62E-08	1.72E-06	0.850575858	1.734694054	1.540435498	0.003200619	-0.850575858	0.884118196	0.689859639	-0.847375239	-1.734694054	-0.884118196	-0.194258557	-1.731493435	-1.540435498	-0.689859639
LOC110597766	7.463707021	7.385107825	7.4234485	6.695440319	6.168627052	6.358509833	6.529432577	7.725553489	6.330364382	6.971703609	7.329142416	7.517742643	8.151037849	7.889441114	8.80E-14	4.43E-04	6.56E-07	0.626280266	0.295218457	4.43E-04	0.371845441	1.14E-04	6.06E-08	6.56E-07	0.371845441	2.67E-07	1.75E-11	0.626280266	1.14E-04	2.67E-07	0.157848194	0.295218457	6.06E-08	1.75E-11	0.157848194	-1.38183573	-1.966603338	0.245464346	0.943819344	1.38183573	-0.584767608	1.627300076	2.325655074	1.966603338	0.584767608	2.212067684	2.910422682	-0.245464346	-1.627300076
LOC110599192	6.792652176	6.490764659	6.570806377	7.544562912	7.829835784	7.18491982	6.72504586	6.607925698	6.78674387	8.516589428	6.778050893	6.418210427	6.894546589	6.621039468	8.87E-14	8.70E-10	0.152028245	0.959054048	0.965835147	8.70E-10	5.87E-05	1.12E-08	1.15E-06	0.152028245	5.87E-05	0.269891824	0.471091712	0.959054048	1.12E-08	0.269891824	0.732309798	0.965835147	1.15E-06	0.471091712	0.732309798	2.509189508	0.642173508	0.033578251	0.258827766	-2.509189508	-1.867016	-2.475611257	-2.250361742	-0.642173508	1.867016	-0.608595257	-0.383345742	-0.033578251	2.475611257
Adgrl2	10.83057095	11.04583353	10.9413268	11.00154662	11.10546714	11.44028932	11.44594726	11.22329547	11.41592681	11.08306814	11.03992346	11.05385267	10.91688402	10.95750511	9.33E-14	0.037524684	4.86E-12	0.01784077	0.98969427	0.037524684	4.45E-05	0.753544656	0.042147414	4.86E-12	4.45E-05	1.80E-04	2.50E-10	0.01784077	0.753544656	1.80E-04	0.022644583	0.98969427	0.042147414	2.50E-10	0.022644583	0.274765113	0.855881641	0.332131546	-0.028604546	-0.274765113	0.581116528	0.057366433	-0.303369659	-0.855881641	-0.581116528	-0.523750095	-0.884486187	-0.332131546	-0.057366433
Mid1ip1	8.289697945	8.5435906	8.430756786	8.856335189	9.52869286	8.822878899	9.233880288	9.092915466	9.086414554	9.519906832	9.270932245	9.187198697	8.158793427	7.994371156	9.78E-14	4.91E-08	9.68E-05	1.58E-05	0.390297926	4.91E-08	0.341343936	0.50783266	4.52E-12	9.68E-05	0.341343936	0.684377771	2.93E-08	1.58E-05	0.50783266	0.684377771	3.94E-09	0.390297926	4.52E-12	2.93E-08	3.94E-09	1.606488655	1.16410861	1.346827573	-0.693227974	-1.606488655	-0.442380045	-0.259661082	-2.299716629	-1.16410861	0.442380045	0.182718963	-1.857336584	-1.346827573	0.259661082
Tmem229b	8.096808814	8.024922292	8.287722514	9.394276346	9.123780962	8.905000362	8.844092819	8.680471982	8.690221382	8.858213069	8.414149395	8.518376013	8.248579603	8.383826882	1.04E-13	5.92E-13	5.51E-07	0.004410902	0.87696108	5.92E-13	0.128204001	2.16E-04	1.24E-07	5.51E-07	0.128204001	0.130102889	9.06E-04	0.004410902	2.16E-04	0.130102889	0.148270498	0.87696108	1.24E-07	9.06E-04	0.148270498	1.761044799	1.240031872	0.773724418	0.301023373	-1.761044799	-0.521012927	-0.987320381	-1.460021426	-1.240031872	0.521012927	-0.466307454	-0.939008499	-0.773724418	0.987320381
Sar1b	10.02915092	9.97688105	9.995867566	10.3665266	10.75642029	10.64418009	10.46078819	10.05575441	10.43643557	10.53385875	10.23337916	10.20207823	9.932899608	9.880903323	1.07E-13	1.81E-08	2.00E-07	0.097107252	0.914799945	1.81E-08	0.843856316	8.65E-04	3.00E-09	2.00E-07	0.843856316	0.004771846	2.87E-08	0.097107252	8.65E-04	0.004771846	0.018301269	0.914799945	3.00E-09	2.87E-08	0.018301269	0.984058859	0.909939301	0.339367662	-0.182190437	-0.984058859	-0.074119558	-0.644691197	-1.166249295	-0.909939301	0.074119558	-0.570571639	-1.092129737	-0.339367662	0.644691197
Snx17	7.875436671	8.036403131	7.92416465	8.436388966	8.254149274	8.280918651	8.314573413	8.161431205	8.304784268	8.300565551	8.352283353	8.285333582	7.528749928	7.723951714	1.10E-13	2.99E-05	1.01E-04	8.60E-04	0.06436031	2.99E-05	0.902446432	0.638483261	1.83E-11	1.01E-04	0.902446432	0.818573077	9.94E-11	8.60E-04	0.638483261	0.818573077	2.61E-09	0.06436031	1.83E-11	9.94E-11	2.61E-09	0.736411741	0.688727262	0.624105649	-0.610321761	-0.736411741	-0.047684479	-0.112306092	-1.346733501	-0.688727262	0.047684479	-0.064621613	-1.299049022	-0.624105649	0.112306092
Spata13	10.43991268	10.3498215	10.50579294	10.77060665	11.15195828	11.32150711	11.12158684	10.87380009	11.18106425	10.87004674	10.68334256	10.66520439	10.66022358	10.57381514	1.11E-13	5.94E-07	1.59E-13	0.003637024	0.722682135	5.94E-07	0.100338663	0.131451036	0.00309947	1.59E-13	0.100338663	2.55E-04	3.92E-07	0.003637024	0.131451036	2.55E-04	0.239542985	0.722682135	0.00309947	3.92E-07	0.239542985	0.910254	1.323340991	0.579086694	0.288125685	-0.910254	0.413086992	-0.331167306	-0.622128315	-1.323340991	-0.413086992	-0.744254298	-1.035215307	-0.579086694	0.331167306
Dad1	6.810087684	7.126844814	6.748693442	8.25437191	7.670324014	8.082012083	7.877130347	7.220500328	8.112898572	8.155947607	7.788833772	7.241562108	6.879500694	6.720924021	1.15E-13	3.08E-09	5.93E-09	0.004897586	0.965835147	3.08E-09	0.959444018	0.01193763	5.77E-09	5.93E-09	0.959444018	0.020988048	9.93E-09	0.004897586	0.01193763	0.020988048	0.002240592	0.965835147	5.77E-09	9.93E-09	0.002240592	2.152054075	2.110240017	1.131108103	-0.249038176	-2.152054075	-0.041814057	-1.020945971	-2.401092251	-2.110240017	0.041814057	-0.979131914	-2.359278194	-1.131108103	1.020945971
Emc7	7.334075561	7.43823109	7.241394693	6.551088012	6.525685488	6.482176685	6.456018604	6.809627638	6.538647726	6.755180633	6.635725971	6.824895079	6.965355108	7.112341337	1.24E-13	6.17E-09	9.17E-12	8.88E-06	0.274347895	6.17E-09	0.564573022	0.31495468	0.003836569	9.17E-12	0.564573022	0.056128274	1.17E-04	8.88E-06	0.31495468	0.056128274	0.108642235	0.274347895	0.003836569	1.17E-04	0.108642235	-1.271728306	-1.518822938	-0.981503066	-0.535678947	1.271728306	-0.247094632	0.290225241	0.73604936	1.518822938	0.247094632	0.537319873	0.983143991	0.981503066	-0.290225241
Aars2	7.433866252	7.286333294	7.424102395	6.854598911	6.356684874	6.504856319	6.398762646	7.084424824	6.312043331	6.518536844	6.823733419	6.998786228	7.372544105	7.397782853	1.25E-13	2.68E-07	7.22E-11	0.025998875	0.998563625	2.68E-07	0.39568742	0.016920181	5.78E-06	7.22E-11	0.39568742	2.70E-04	6.37E-09	0.025998875	0.016920181	2.70E-04	0.05899641	0.998563625	5.78E-06	6.37E-09	0.05899641	-1.418052041	-1.829565468	-0.659060138	-0.021107452	1.418052041	-0.411513427	0.758991904	1.396944589	1.829565468	0.411513427	1.17050533	1.808458016	0.659060138	-0.758991904
Rnd3	9.366826525	9.8402866	9.754934102	10.23983915	10.39238801	11.09700618	10.63607029	10.10787392	10.66241981	10.53033234	10.40667908	10.08800815	9.735860132	9.727175613	1.28E-13	4.39E-06	1.93E-12	0.001181396	0.989230701	4.39E-06	0.088229374	0.398300498	1.60E-04	1.93E-12	0.088229374	0.002718225	2.68E-09	0.001181396	0.398300498	0.002718225	0.009639771	0.989230701	1.60E-04	2.68E-09	0.009639771	1.277907638	1.923817445	0.974624118	0.083025573	-1.277907638	0.645909807	-0.30328352	-1.194882065	-1.923817445	-0.645909807	-0.949193327	-1.840791871	-0.974624118	0.30328352
Nagk	7.103774696	7.166696955	7.01040996	7.695553658	7.496586052	7.647289399	7.886057084	7.495405992	7.77195174	7.775727837	7.582195357	7.431536967	6.716509572	7.035204554	1.32E-13	3.00E-06	2.66E-08	0.001155687	0.618765246	3.00E-06	0.650686085	0.341227711	1.08E-08	2.66E-08	0.650686085	0.091853738	7.59E-11	0.001155687	0.341227711	0.091853738	7.54E-06	0.618765246	1.08E-08	7.59E-11	7.54E-06	1.108984563	1.305680555	0.829406632	-0.442700257	-1.108984563	0.196695992	-0.279577931	-1.55168482	-1.305680555	-0.196695992	-0.476273923	-1.748380812	-0.829406632	0.279577931
Cnn3	10.70472079	10.70958605	10.77113856	10.19050358	10.17788	10.14232706	10.12208576	10.26411708	10.0917687	10.38395451	10.3734162	10.23435625	10.94283332	10.66466156	1.40E-13	9.20E-06	2.25E-09	9.62E-05	0.958616776	9.20E-06	0.355037329	0.831123315	5.19E-06	2.25E-09	0.355037329	0.153940912	2.78E-09	9.62E-05	0.831123315	0.153940912	4.39E-05	0.958616776	5.19E-06	2.78E-09	4.39E-05	-0.682569809	-0.911682771	-0.632781855	0.104851096	0.682569809	-0.229112962	0.049787954	0.787420905	0.911682771	0.229112962	0.278900917	1.016533867	0.632781855	-0.049787954
ZNF480_containing	8.184586061	7.912897144	8.064996603	7.101360342	6.926834213	7.251325954	7.267752177	7.662716225	7.534669875	7.274126448	7.752495916	7.745208174	7.989843512	8.006190283	1.40E-13	3.39E-12	1.41E-06	0.05227241	0.972670071	3.39E-12	0.135345085	9.07E-06	8.39E-09	1.41E-06	0.135345085	0.024968677	1.46E-04	0.05227241	9.07E-06	0.024968677	0.217422288	0.972670071	8.39E-09	1.46E-04	0.217422288	-1.667243584	-1.139184669	-0.506058303	-0.124820964	1.667243584	0.528058915	1.161185281	1.54242262	1.139184669	-0.528058915	0.633126365	1.014363705	0.506058303	-1.161185281
Lhpp	9.210481691	8.465240985	8.600401043	10.37823561	9.818305684	8.994883843	9.296577643	8.577452644	8.685643189	10.02495736	8.906742274	8.837263051	8.504244924	8.264131057	1.42E-13	6.93E-08	0.312106218	0.984253602	0.510202177	6.93E-08	2.07E-04	5.37E-07	3.25E-11	0.312106218	2.07E-04	0.440371578	0.007041798	0.984253602	5.37E-07	0.440371578	0.116590377	0.510202177	3.25E-11	0.007041798	0.116590377	2.074561366	0.427785353	0.012498354	-0.791211064	-2.074561366	-1.646776012	-2.062063012	-2.86577243	-0.427785353	1.646776012	-0.415286999	-1.218996417	-0.012498354	2.062063012
Tmem260	7.678166185	7.870310785	7.920018843	8.126414225	8.492827363	8.631123795	8.542506247	8.165155737	8.531398535	8.395398075	8.150131785	8.194708375	7.962167647	8.000857132	1.45E-13	1.65E-07	6.19E-13	0.001013247	0.819627022	1.65E-07	0.199884655	0.15499044	6.82E-04	6.19E-13	0.199884655	0.00144366	2.77E-07	0.001013247	0.15499044	0.00144366	0.093335767	0.819627022	6.82E-04	2.77E-07	0.093335767	1.003851928	1.353115278	0.680180613	0.265424735	-1.003851928	0.34926335	-0.323671315	-0.738427192	-1.353115278	-0.34926335	-0.672934665	-1.087690542	-0.680180613	0.323671315
Pdia5	10.49378949	10.27025817	10.27582311	10.97829012	10.90951284	11.04909051	10.89183197	10.47023086	10.83444254	11.13297152	10.80077981	10.61783599	10.23206122	10.28713567	1.47E-13	3.96E-09	1.89E-07	0.012601076	0.929577109	3.96E-09	0.742613856	0.006200022	1.36E-09	1.89E-07	0.742613856	0.043742736	4.83E-08	0.012601076	0.006200022	0.043742736	0.002532783	0.929577109	1.36E-09	4.83E-08	0.002532783	1.13524381	1.007472258	0.537705335	-0.179900298	-1.13524381	-0.127771552	-0.597538475	-1.315144108	-1.007472258	0.127771552	-0.469766923	-1.187372555	-0.537705335	0.597538475
LOC110599085	8.411202009	8.471916322	8.81628956	8.722553913	9.030991133	9.751433623	9.452330036	9.368144709	9.357513238	8.744156381	9.3313169	9.32260028	8.659979377	8.778962197	1.47E-13	0.043202047	2.64E-11	3.14E-07	0.930663725	0.043202047	9.37E-05	0.004261979	0.327961261	2.64E-11	9.37E-05	0.352812672	4.07E-07	3.14E-07	0.004261979	0.352812672	2.05E-04	0.930663725	0.327961261	4.07E-07	2.05E-04	0.535876833	1.647693898	1.336637485	0.228028211	-0.535876833	1.111817065	0.800760652	-0.307848622	-1.647693898	-1.111817065	-0.311056413	-1.419665687	-1.336637485	-0.800760652
Cryz	8.272771647	8.405260222	8.318843779	8.834165345	9.193173524	9.156549685	9.244696738	8.765548828	8.969202543	9.193594732	8.519161865	8.806065845	8.351082971	8.516308573	1.63E-13	1.26E-09	1.59E-10	0.00352882	0.951820812	1.26E-09	0.893187465	0.011039661	2.78E-06	1.59E-10	0.893187465	0.006049787	6.69E-07	0.00352882	0.011039661	0.006049787	0.058697973	0.951820812	2.78E-06	6.69E-07	0.058697973	1.35640102	1.421774231	0.717365986	0.171064078	-1.35640102	0.065373211	-0.639035034	-1.185336942	-1.421774231	-0.065373211	-0.704408245	-1.250710153	-0.717365986	0.639035034
Znf330	8.301036745	8.397101922	8.409520139	7.656275894	7.882276331	7.737435262	7.664515608	8.157875121	7.811979405	7.772071243	7.968420829	8.051928928	8.373541172	8.313644545	1.63E-13	9.95E-09	6.96E-10	0.00911886	0.979988349	9.95E-09	0.840998414	0.009753405	1.88E-06	6.96E-10	0.840998414	0.003560233	2.35E-07	0.00911886	0.009753405	0.003560233	0.053400615	0.979988349	1.88E-06	2.35E-07	0.053400615	-0.938074504	-1.012780048	-0.452881018	-0.06410366	0.938074504	-0.074705544	0.485193486	0.873970844	1.012780048	0.074705544	0.55989903	0.948676388	0.452881018	-0.485193486
Masp1	9.241390784	9.479553341	9.443638753	10.40516905	10.24518164	10.30530995	10.30977587	10.36695472	10.18197986	10.20627293	9.999318121	9.703179256	9.530965854	9.384443767	1.64E-13	3.90E-10	8.07E-10	7.81E-06	0.981535086	3.90E-10	0.9551965	0.222341677	2.25E-07	8.07E-10	0.9551965	0.299772368	4.01E-07	7.81E-06	0.222341677	0.299772368	3.26E-04	0.981535086	2.25E-07	4.01E-07	3.26E-04	1.558489474	1.525424559	1.18044737	0.099152361	-1.558489474	-0.033064915	-0.378042104	-1.459337113	-1.525424559	0.033064915	-0.34497719	-1.426272198	-1.18044737	0.378042104
Poc1a	8.553573934	8.190730664	8.277504182	8.447210963	8.12384782	7.281172052	7.435106071	7.81161287	7.401017198	8.033119153	8.038669744	7.850354693	8.558986863	8.471672513	1.64E-13	0.584451152	1.17E-11	0.009910422	0.920348795	0.584451152	1.98E-08	0.059728826	0.189041789	1.17E-11	1.98E-08	4.46E-04	3.16E-12	0.009910422	0.059728826	4.46E-04	0.00157761	0.920348795	0.189041789	3.16E-12	0.00157761	-0.153109975	-1.708299013	-0.695215614	0.237287422	0.153109975	-1.555189038	-0.542105639	0.390397397	1.708299013	1.555189038	1.0130834	1.945586436	0.695215614	0.542105639
Eif4enif1	9.792688169	9.856243284	9.742431075	9.402089585	9.276110088	9.316793098	9.335347319	9.496558798	9.403578467	9.341889814	9.45940818	9.512098703	9.743830994	9.773939739	1.66E-13	6.78E-10	3.57E-09	1.56E-04	0.951094129	6.78E-10	0.907423459	0.062491014	1.44E-06	3.57E-09	0.907423459	0.126857625	4.83E-06	1.56E-04	0.062491014	0.126857625	0.007943878	0.951094129	1.44E-06	4.83E-06	0.007943878	-0.675975489	-0.646162471	-0.433410335	-0.08146872	0.675975489	0.029813018	0.242565154	0.594506769	0.646162471	-0.029813018	0.212752137	0.564693751	0.433410335	-0.242565154
Cluh	11.09390356	10.86116778	10.97596109	10.30201923	10.15671324	10.26032053	10.40904928	10.32947085	10.30998991	10.25080756	10.67873776	10.69077478	11.15718045	11.05579649	1.69E-13	6.46E-09	5.99E-07	0.008099512	0.93828904	6.46E-09	0.678872095	0.011682784	2.70E-09	5.99E-07	0.678872095	0.094888084	1.81E-07	0.008099512	0.011682784	0.094888084	0.001869023	0.93828904	2.70E-09	1.81E-07	0.001869023	-1.128501514	-0.971934876	-0.567487123	0.168849054	1.128501514	0.156566638	0.561014391	1.297350568	0.971934876	-0.156566638	0.404447753	1.14078393	0.567487123	-0.561014391
Vipas39	6.261855697	6.659594642	6.787114512	7.575080057	7.492235	7.332754379	7.443668619	6.873542828	7.592608824	7.621712107	7.241976746	7.106593816	6.59095282	6.588729455	1.73E-13	4.34E-10	1.31E-08	0.001527008	0.998563625	4.34E-10	0.788999676	0.012228301	2.33E-08	1.31E-08	0.788999676	0.061276037	3.61E-07	0.001527008	0.012228301	0.061276037	0.004331928	0.998563625	2.33E-08	3.61E-07	0.004331928	1.905394794	1.740254109	1.062246343	-0.02299521	-1.905394794	-0.165140685	-0.843148451	-1.928390004	-1.740254109	0.165140685	-0.678007766	-1.76324932	-1.062246343	0.843148451
Slc25a27	7.158570425	7.257919805	7.338206047	7.744062587	8.745420025	8.878107274	8.36048684	7.839413188	8.359356015	8.71032329	7.926114043	7.721594499	7.122838898	7.257976626	1.73E-13	6.27E-09	9.59E-10	0.006882847	0.982968249	6.27E-09	0.89817394	0.012469712	4.68E-08	9.59E-10	0.89817394	0.007161758	9.48E-09	0.006882847	0.012469712	0.007161758	0.006881686	0.982968249	4.68E-08	9.48E-09	0.006881686	2.252627428	2.360934773	1.162840359	-0.148179639	-2.252627428	0.108307345	-1.089787069	-2.400807067	-2.360934773	-0.108307345	-1.198094414	-2.509114412	-1.162840359	1.089787069
LOC101965764	8.103864229	8.260799975	7.998529094	8.090249565	8.56916669	8.742821986	8.789497427	8.958306414	8.817647954	8.623118531	8.884440238	9.031407506	7.735747583	8.032904366	1.78E-13	0.015073551	3.91E-06	5.40E-08	0.65191766	0.015073551	0.138250966	0.005467057	2.16E-04	3.91E-06	0.138250966	0.462371366	1.68E-08	5.40E-08	0.005467057	0.462371366	2.20E-10	0.65191766	2.16E-04	1.68E-08	2.20E-10	0.656939383	1.197671366	1.459881508	-0.453877198	-0.656939383	0.540731983	0.802942125	-1.11081658	-1.197671366	-0.540731983	0.262210142	-1.651548564	-1.459881508	-0.802942125
Pcca	12.53214613	12.5531171	12.56710294	12.29393119	12.33912713	12.23908733	12.23754047	12.6195436	12.2168434	12.31165352	12.44039738	12.5063395	12.84382959	12.68753256	1.84E-13	0.00262819	8.20E-06	0.894592016	0.087854581	0.00262819	0.391233582	0.003474044	2.06E-08	8.20E-06	0.391233582	2.31E-05	4.53E-12	0.894592016	0.003474044	2.31E-05	0.01619054	0.087854581	2.06E-08	4.53E-12	0.01619054	-0.302670653	-0.440295695	0.019704221	0.314517981	0.302670653	-0.137625042	0.322374875	0.617188634	0.440295695	0.137625042	0.459999916	0.754813676	-0.019704221	-0.322374875
Mocs2	6.086366455	6.476906227	6.395807332	7.033692607	7.135084817	6.810547492	6.695702903	6.650418174	6.763411406	6.888105804	6.82123847	6.86499715	6.096558778	6.076026967	1.87E-13	2.50E-08	3.87E-04	3.89E-04	0.456854885	2.50E-08	0.173794443	0.12585488	1.62E-11	3.87E-04	0.173794443	0.933697202	5.79E-07	3.89E-04	0.12585488	0.933697202	6.38E-07	0.456854885	1.62E-11	5.79E-07	6.38E-07	1.433760126	0.945197945	0.98206398	-0.596463853	-1.433760126	-0.488562181	-0.451696146	-2.030223979	-0.945197945	0.488562181	0.036866035	-1.541661798	-0.98206398	0.451696146
Gapdh	10.73623058	10.5573006	10.35476771	9.554287668	9.845534094	9.245756514	9.646041309	9.369631787	9.525120096	9.702245891	9.764248231	9.742534029	10.56061241	10.36744975	1.93E-13	2.20E-06	5.31E-10	6.51E-07	0.968586878	2.20E-06	0.381831621	0.753132972	2.90E-04	5.31E-10	0.381831621	0.496475804	7.81E-07	6.51E-07	0.753132972	0.496475804	1.11E-04	0.968586878	2.90E-04	7.81E-07	1.11E-04	-1.272077406	-1.654344514	-1.395427602	-0.161237027	1.272077406	-0.382267109	-0.123350197	1.110840379	1.654344514	0.382267109	0.258916912	1.493107488	1.395427602	0.123350197
Vti1b	8.433512298	8.571213311	8.31358844	7.702599969	7.810097183	7.552435351	7.41586825	8.221891571	7.656113253	7.869575821	7.879443755	8.084113853	8.46629984	8.294731055	1.96E-13	1.65E-06	3.18E-12	0.016935745	0.96924111	1.65E-06	0.13231909	0.062685151	1.83E-04	3.18E-12	0.13231909	1.10E-04	1.02E-08	0.016935745	0.062685151	1.10E-04	0.110003892	0.96924111	1.83E-04	1.02E-08	0.110003892	-1.022812258	-1.497971057	-0.553641308	-0.118124884	1.022812258	-0.475158799	0.46917095	0.904687373	1.497971057	0.475158799	0.944329749	1.379846172	0.553641308	-0.46917095
Ets1	8.505670677	8.768890516	8.793483986	9.261620211	9.265469658	9.387474317	9.371201374	9.220436689	9.520165795	8.906576401	9.020930829	9.192555665	8.577206053	8.575696016	2.00E-13	5.37E-05	5.26E-10	2.21E-04	0.904067608	5.37E-05	0.142981692	0.934037219	4.50E-06	5.26E-10	0.142981692	0.068954672	7.02E-11	2.21E-04	0.934037219	0.068954672	1.81E-05	0.904067608	4.50E-06	7.02E-11	1.81E-05	0.85653768	1.287617991	0.827627215	-0.238284997	-0.85653768	0.431080311	-0.028910464	-1.094822676	-1.287617991	-0.431080311	-0.459990776	-1.525902988	-0.827627215	0.028910464
Pck1	11.5521597	10.60518236	11.28882867	11.81535637	12.65552968	12.38443469	13.00528197	12.68275084	12.68072644	12.41818551	13.02666694	12.78306648	10.94827896	10.9242929	2.08E-13	1.28E-05	1.50E-08	8.89E-09	0.834783438	1.28E-05	0.464286095	0.193641479	3.90E-07	1.50E-08	0.464286095	0.829123441	4.36E-10	8.89E-09	0.193641479	0.829123441	2.65E-10	0.834783438	3.90E-07	4.36E-10	2.65E-10	1.968330896	2.524609245	2.686334546	-0.600426812	-1.968330896	0.556278349	0.71800365	-2.568757708	-2.524609245	-0.556278349	0.1617253	-3.125036057	-2.686334546	-0.71800365
Lnpep	10.09446587	10.29717368	10.26274149	9.766122886	9.950165636	9.756124984	9.617892807	9.910203972	9.738753188	9.894693064	9.789985171	9.786634399	10.35424731	10.36964956	2.16E-13	5.55E-04	2.54E-08	9.04E-05	0.783444548	5.55E-04	0.153420423	0.654084146	1.16E-05	2.54E-08	0.153420423	0.285640222	3.09E-10	9.04E-05	0.654084146	0.285640222	1.60E-06	0.783444548	1.16E-05	3.09E-10	1.60E-06	-0.481534715	-0.765824394	-0.568428531	0.196899458	0.481534715	-0.284289679	-0.086893816	0.678434173	0.765824394	0.284289679	0.197395863	0.962723853	0.568428531	0.086893816
Rnaseh1	8.05695389	7.62192309	7.733112186	7.263199016	7.104869858	7.144306672	7.069629346	7.292991939	7.044929918	7.13712887	7.158811596	7.305962501	7.936113218	7.899785842	2.17E-13	1.34E-06	3.35E-08	6.42E-05	0.965863972	1.34E-06	0.733864177	0.622720318	1.07E-06	3.35E-08	0.733864177	0.303086583	3.50E-08	6.42E-05	0.622720318	0.303086583	3.58E-05	0.965863972	1.07E-06	3.50E-08	3.58E-05	-1.091695984	-1.253565866	-0.933666259	0.132286194	1.091695984	-0.161869882	0.158029726	1.223982179	1.253565866	0.161869882	0.319899608	1.385852061	0.933666259	-0.158029726
Rnf41	7.562758682	7.695573724	7.606703512	8.183075299	8.082599425	8.137862249	8.151180324	7.776665517	8.117495787	8.063935493	8.077280958	7.890023741	7.454663487	7.555840537	2.36E-13	2.29E-07	5.38E-08	0.001904595	0.855101807	2.29E-07	0.909717875	0.120223238	1.02E-08	5.38E-08	0.909717875	0.084676762	2.41E-09	0.001904595	0.120223238	0.084676762	9.73E-05	0.855101807	1.02E-08	2.41E-09	9.73E-05	0.933822824	0.977967975	0.606110476	-0.23823124	-0.933822824	0.044145151	-0.327712348	-1.172054063	-0.977967975	-0.044145151	-0.371857499	-1.216199214	-0.606110476	0.327712348
Epdr1	9.950499799	9.95208177	10.13822961	8.987440191	8.809257661	9.091141549	9.323640286	9.934332023	9.061033606	9.202973107	9.510485136	9.604887382	10.09315553	9.928781902	2.41E-13	1.86E-10	1.48E-07	0.135950169	0.998563625	1.86E-10	0.531706883	2.24E-05	2.75E-08	1.48E-07	0.531706883	0.002289692	5.49E-06	0.135950169	2.24E-05	0.002289692	0.22551342	0.998563625	2.75E-08	5.49E-06	0.22551342	-1.591859896	-1.312830985	-0.436773804	-0.02824639	1.591859896	0.279028911	1.155086091	1.563613506	1.312830985	-0.279028911	0.87605718	1.284584595	0.436773804	-1.155086091
G27167	6.178818897	5.577819049	5.694602862	7.635855866	7.196139516	7.511107942	7.774517437	5.549059064	7.30992919	7.502249484	6.670294372	6.589609851	5.545480396	5.40882308	2.42E-13	1.17E-07	2.86E-08	0.061645422	0.535511201	1.17E-07	0.915421047	0.004397993	2.76E-10	2.86E-08	0.915421047	0.002732477	6.69E-11	0.061645422	0.004397993	0.002732477	8.18E-04	0.535511201	2.76E-10	6.69E-11	8.18E-04	3.162982427	3.299909183	1.290688418	-1.278602543	-3.162982427	0.136926757	-1.872294008	-4.44158497	-3.299909183	-0.136926757	-2.009220765	-4.578511726	-1.290688418	1.872294008
Phkg2	8.307212759	8.157852861	8.032007807	7.791422316	7.390402066	7.549611416	7.437656342	7.425557796	7.358254565	7.557924658	7.490044618	7.677162417	8.536518035	8.335469749	2.57E-13	2.00E-04	1.48E-06	7.29E-05	0.630805377	2.00E-04	0.551161445	0.781821534	9.19E-07	1.48E-06	0.551161445	0.662463447	3.64E-09	7.29E-05	0.781821534	0.662463447	2.91E-07	0.630805377	9.19E-07	3.64E-09	2.91E-07	-0.969704312	-1.251501583	-1.076161714	0.440726105	0.969704312	-0.281797271	-0.106457402	1.410430416	1.251501583	0.281797271	0.175339869	1.692227688	1.076161714	0.106457402
LOC106145352	7.495227512	8.174850797	7.848737491	9.736332924	9.314232577	8.29440655	8.939920905	9.201022152	9.361288341	9.247630439	9.229355065	9.048105138	7.721598233	7.767121229	2.59E-13	1.08E-10	3.87E-06	3.14E-07	0.960042455	1.08E-10	0.228338455	0.410927401	2.31E-10	3.87E-06	0.228338455	0.625551056	2.67E-06	3.14E-07	0.410927401	0.625551056	2.73E-07	0.960042455	2.31E-10	2.67E-06	2.73E-07	2.764495478	1.997164054	2.307927207	-0.300028646	-2.764495478	-0.767331424	-0.456568271	-3.064524124	-1.997164054	0.767331424	0.310763153	-2.2971927	-2.307927207	0.456568271
SP2-AS1_containing	5.826234359	5.986517918	5.997832595	7.173604802	8.05541496	7.231658765	7.17701939	6.368637577	6.987499512	6.83737684	6.607960285	6.107624551	6.028106592	6.126596699	2.75E-13	4.29E-11	8.72E-08	0.039847752	0.954053639	4.29E-11	0.462806814	7.45E-05	1.90E-07	8.72E-08	0.462806814	0.008342817	4.24E-05	0.039847752	7.45E-05	0.008342817	0.232313493	0.954053639	1.90E-07	4.24E-05	0.232313493	3.055224384	2.498330365	1.102338804	0.342893936	-3.055224384	-0.556894019	-1.95288558	-2.712330448	-2.498330365	0.556894019	-1.39599156	-2.155436429	-1.102338804	1.95288558
Hyi	6.5529328	6.55450469	6.916433354	7.400573855	7.751203534	7.47635924	7.724236541	7.280025695	7.591287439	7.628177362	7.311598663	7.448432654	6.438357716	6.823876819	2.85E-13	4.98E-09	4.89E-09	4.01E-05	0.989230701	4.98E-09	0.997799562	0.223377885	4.87E-08	4.89E-09	0.997799562	0.250398257	4.64E-08	4.01E-05	0.223377885	0.250398257	8.60E-05	0.989230701	4.87E-08	4.64E-08	8.60E-05	1.798894364	1.797126379	1.347828662	-0.10646579	-1.798894364	-0.001767985	-0.451065702	-1.905360154	-1.797126379	0.001767985	-0.449297717	-1.903592169	-1.347828662	0.451065702
Vdac2	9.505083729	9.285222268	9.400532466	8.911296094	8.955195831	8.97400597	8.945439225	9.101411997	8.9946113	8.868328034	9.138976163	9.153994159	9.458543313	9.464608162	2.88E-13	4.69E-09	4.43E-07	0.004988484	0.96924111	4.69E-09	0.688381195	0.012790004	7.59E-09	4.43E-07	0.688381195	0.100222735	4.47E-07	0.004988484	0.012790004	0.100222735	0.002560529	0.96924111	7.59E-09	4.47E-07	0.002560529	-0.735426032	-0.634197995	-0.376878067	0.071805374	0.735426032	0.101228037	0.358547965	0.807231406	0.634197995	-0.101228037	0.257319928	0.706003369	0.376878067	-0.358547965
Pold4	6.344278363	6.278645442	6.382716579	6.778430223	7.112314569	6.74542172	6.99464965	7.050851354	6.943882215	7.464763183	7.468612546	7.40765903	5.978105254	6.201857756	2.89E-13	1.37E-06	5.54E-04	5.53E-08	0.676585483	1.37E-06	0.417891163	0.550971732	1.19E-08	5.54E-04	0.417891163	0.080490936	6.36E-06	5.53E-08	0.550971732	0.080490936	5.25E-10	0.676585483	1.19E-08	6.36E-06	5.25E-10	1.682607907	1.23058998	1.952531076	-0.613990792	-1.682607907	-0.452017927	0.269923169	-2.296598699	-1.23058998	0.452017927	0.721941097	-1.844580772	-1.952531076	-0.269923169
Per2	9.325854879	9.41876226	9.600672793	9.59043669	9.646664851	8.895909866	8.554216939	8.938803925	8.492091813	9.323442906	9.251531952	9.355348367	10.08866062	10.02460064	2.92E-13	0.52049947	8.96E-07	0.265122292	0.053978794	0.52049947	2.49E-07	0.077738938	0.021301156	8.96E-07	2.49E-07	0.001770788	4.85E-14	0.265122292	0.077738938	0.001770788	5.19E-05	0.053978794	0.021301156	4.85E-14	5.19E-05	0.192900324	-1.314609403	-0.359083253	0.904243695	-0.192900324	-1.507509727	-0.551983577	0.711343371	1.314609403	1.507509727	0.95552615	2.218853098	0.359083253	0.551983577
Mcfd2	8.321264141	8.452538914	8.290756932	8.690634924	8.716285046	8.83944123	8.690426183	8.59359092	8.727253629	8.825159009	8.628189157	8.580218914	8.334480986	8.294759782	3.17E-13	4.46E-08	2.59E-08	7.64E-04	0.964393782	4.46E-08	0.969787156	0.11124201	4.57E-08	2.59E-08	0.969787156	0.10806824	2.72E-08	7.64E-04	0.11124201	0.10806824	3.28E-04	0.964393782	4.57E-08	2.72E-08	3.28E-04	0.736705099	0.748362053	0.48607826	-0.092719667	-0.736705099	0.011656954	-0.250626839	-0.829424766	-0.748362053	-0.011656954	-0.262283793	-0.84108172	-0.48607826	0.250626839
CUNH2orf76	7.697267893	7.878860555	7.809198913	8.39058896	8.307289332	8.604830849	8.335352888	8.031704017	8.48014191	8.126178417	8.211954073	8.200771836	7.620483904	7.805208684	3.23E-13	6.21E-06	5.08E-10	0.001540315	0.947550222	6.21E-06	0.293275912	0.376716924	2.32E-06	5.08E-10	0.293275912	0.018651588	4.62E-10	0.001540315	0.376716924	0.018651588	4.25E-04	0.947550222	2.32E-06	4.62E-10	4.25E-04	0.924340295	1.247221062	0.696589151	-0.167801525	-0.924340295	0.322880767	-0.227751144	-1.092141819	-1.247221062	-0.322880767	-0.550631911	-1.415022587	-0.696589151	0.227751144
Ctr9	8.740394175	8.954682094	8.723613576	8.191577565	8.260370744	8.236163229	8.208335169	8.409367523	8.231128817	8.29103255	8.24473195	8.282413048	8.861977716	8.678610202	3.39E-13	4.85E-08	1.05E-08	2.90E-06	0.973233985	4.85E-08	0.908535964	0.652710424	1.09E-05	1.05E-08	0.908535964	0.531178945	3.46E-06	2.90E-06	0.652710424	0.531178945	2.26E-04	0.973233985	1.09E-05	3.46E-06	2.26E-04	-0.863348027	-0.905873	-0.761667317	-0.079416577	0.863348027	-0.042524973	0.10168071	0.783931451	0.905873	0.042524973	0.144205683	0.826456424	0.761667317	-0.10168071
LOC110598376	9.247541067	9.678747467	9.177518289	9.383254473	9.808125798	10.07351183	10.20361163	10.14071285	9.955536688	9.974494405	10.57340341	10.59523157	8.720624226	9.020391827	3.62E-13	0.051673111	3.26E-04	3.87E-07	0.162949383	0.051673111	0.307742495	0.003641582	1.30E-05	3.26E-04	0.307742495	0.194077736	5.23E-09	3.87E-07	0.003641582	0.194077736	9.52E-13	0.162949383	1.30E-05	5.23E-09	9.52E-13	0.680802365	1.20760853	1.760561598	-0.972455231	-0.680802365	0.526806165	1.079759232	-1.653257596	-1.20760853	-0.526806165	0.552953068	-2.180063761	-1.760561598	-1.079759232
Snrpb2	7.94244958	8.019342575	7.917660554	7.246025374	7.185830611	7.155978552	7.099947061	7.631372085	7.275084632	7.312946806	7.286967431	7.616697272	7.862518456	7.999794664	3.75E-13	3.12E-08	1.10E-09	0.002392509	0.989230701	3.12E-08	0.79097915	0.046823969	2.97E-06	1.10E-09	0.79097915	0.015030624	2.12E-07	0.002392509	0.046823969	0.015030624	0.016339499	0.989230701	2.97E-06	2.12E-07	0.016339499	-1.189607767	-1.315497577	-0.68503948	-0.063998097	1.189607767	-0.12588981	0.504568287	1.12560967	1.315497577	0.12588981	0.630458097	1.25149948	0.68503948	-0.504568287
Narf	6.686935562	6.610907543	6.493736745	7.57708616	7.26638886	7.581656619	7.482854059	6.64521652	7.47197286	7.619029178	7.085752588	6.768795137	7.06264784	6.905032006	3.86E-13	3.65E-10	1.61E-10	0.072597995	0.231948158	3.65E-10	0.963834841	9.34E-05	0.001611836	1.61E-10	0.963834841	8.92E-05	0.001152243	0.072597995	9.34E-05	8.92E-05	0.686467954	0.231948158	0.001611836	0.001152243	0.686467954	1.778787008	1.807065479	0.599168112	0.773829633	-1.778787008	0.028278471	-1.179618896	-1.004957375	-1.807065479	-0.028278471	-1.207897368	-1.033235846	-0.599168112	1.179618896
Cbx3	8.206442997	8.274988809	7.959029259	7.108889729	7.310238958	7.108964163	7.225610012	7.650738076	7.191088754	7.450623085	7.326681068	7.53091889	7.461539402	7.602652653	4.03E-13	5.16E-09	9.31E-12	4.00E-05	0.002544411	5.16E-09	0.601077217	0.212704206	0.262738629	9.31E-12	0.601077217	0.036667887	0.046412699	4.00E-05	0.212704206	0.036667887	0.926048687	0.002544411	0.262738629	0.046412699	0.926048687	-1.388577036	-1.628257202	-1.014573128	-1.052480288	1.388577036	-0.239680165	0.374003908	0.336096748	1.628257202	0.239680165	0.613684073	0.575776914	1.014573128	-0.374003908
Serpinf1	7.141727759	6.846603308	7.159496243	7.449825829	7.670658529	6.907579927	6.882568274	6.637062202	6.790657428	7.468619519	6.846742834	6.701756383	8.142979585	7.543170413	4.20E-13	0.001912617	0.322927644	0.084545568	6.84E-04	0.001912617	2.87E-04	1.44E-06	0.180932577	0.322927644	2.87E-04	0.535159628	1.65E-07	0.084545568	1.44E-06	0.535159628	3.51E-09	6.84E-04	0.180932577	1.65E-07	3.51E-09	0.915874067	-0.323169347	-0.590875641	1.376837744	-0.915874067	-1.239043414	-1.506749709	0.460963677	0.323169347	1.239043414	-0.267706295	1.700007091	0.590875641	1.506749709
Cops3	9.293270361	9.159942372	9.24345813	8.754875329	8.566561451	8.490350086	8.629702381	8.738933769	8.640687611	8.581340809	8.81658262	8.718548143	9.247565436	9.027952061	4.26E-13	1.16E-08	6.95E-10	2.09E-05	0.910830821	1.16E-08	0.836163966	0.32911216	3.99E-05	6.95E-10	0.836163966	0.186832997	6.13E-06	2.09E-05	0.32911216	0.186832997	0.005105999	0.910830821	3.99E-05	6.13E-06	0.005105999	-0.914686827	-0.988114797	-0.711381491	-0.166888445	0.914686827	-0.073427969	0.203305336	0.747798383	0.988114797	0.073427969	0.276733306	0.821226352	0.711381491	-0.203305336
Rrp9	7.949522363	7.961108558	7.81873432	7.331743486	6.965733141	6.970508249	7.176452908	7.232090758	7.195489055	7.23658972	7.22914514	7.261015586	7.716461616	7.866490853	4.26E-13	5.30E-08	3.99E-09	1.40E-06	0.919381554	5.30E-08	0.83653594	0.73945711	7.37E-05	3.99E-09	0.83653594	0.510003163	1.21E-05	1.40E-06	0.73945711	0.510003163	6.96E-04	0.919381554	7.37E-05	1.21E-05	6.96E-04	-1.215694578	-1.319848955	-1.10525003	-0.212455986	1.215694578	-0.104154377	0.110444548	1.003238591	1.319848955	0.104154377	0.214598925	1.107392968	1.10525003	-0.110444548
MT1E_like	9.161576995	9.781933167	9.658800338	9.392867845	10.15127847	9.607941808	9.857834295	11.5547777	10.05205475	10.48088118	11.0069603	11.00929505	9.446479672	9.251218402	4.39E-13	0.032831554	0.223831723	6.23E-09	0.928654175	0.032831554	0.619834168	5.37E-04	0.006372904	0.223831723	0.619834168	1.75E-05	0.057653175	6.23E-09	5.37E-04	1.75E-05	1.73E-09	0.928654175	0.006372904	0.057653175	1.73E-09	0.969207414	0.571399975	2.623180695	-0.411129734	-0.969207414	-0.397807439	1.653973281	-1.380337147	-0.571399975	0.397807439	2.05178072	-0.982529708	-2.623180695	-1.653973281
G8045	9.638688776	9.634343009	9.347551893	8.92947762	8.371031401	9.107990819	9.004019441	9.153330227	9.092782801	8.842298734	9.459616698	9.387485231	10.35116693	10.03649352	4.52E-13	6.72E-06	0.016548527	0.465382316	0.056697208	6.72E-06	0.150322756	0.001226499	1.03E-12	0.016548527	0.150322756	0.236088011	1.55E-07	0.465382316	0.001226499	0.236088011	2.90E-04	0.056697208	1.03E-12	1.55E-07	2.90E-04	-1.31135364	-0.714671928	-0.267935391	0.9758252	1.31135364	0.596681712	1.043418249	2.287178839	0.714671928	-0.596681712	0.446736537	1.690497127	0.267935391	-1.043418249
Apool	9.160473886	9.340618028	9.125993898	8.292480938	8.46875733	8.656321664	8.48925413	9.043438322	8.619403712	8.549867714	8.761744047	8.796656223	9.305374022	9.143822576	4.56E-13	2.09E-10	5.90E-07	0.021957192	0.999114927	2.09E-10	0.418602559	5.81E-04	1.35E-08	5.90E-07	0.418602559	0.041507241	8.95E-06	0.021957192	5.81E-04	0.041507241	0.04302501	0.999114927	1.35E-08	8.95E-06	0.04302501	-1.217487763	-0.95510844	-0.483284689	0.001549439	1.217487763	0.262379323	0.734203074	1.219037202	0.95510844	-0.262379323	0.471823751	0.956657879	0.483284689	-0.734203074
Nol12	6.873809741	6.824189636	7.001024668	7.587612106	7.863561194	7.618337441	7.964978297	7.212052696	7.744341105	7.604903595	7.645396449	7.90302809	6.494124482	6.690851639	4.72E-13	2.98E-06	2.27E-07	4.93E-05	0.487530356	2.98E-06	0.818984136	0.787207583	2.56E-09	2.27E-07	0.818984136	0.537711368	1.54E-10	4.93E-05	0.787207583	0.537711368	6.44E-08	0.487530356	2.56E-09	1.54E-10	6.44E-08	1.538235754	1.692547137	1.411252281	-0.711282592	-1.538235754	0.154311383	-0.126983473	-2.249518346	-1.692547137	-0.154311383	-0.281294855	-2.403829729	-1.411252281	0.126983473
ENSSTOG00000033369	6.208888609	6.407955257	5.956751894	6.845957365	6.76228451	7.190287757	7.32990442	6.388075563	7.510356039	7.064184261	6.948807099	6.806694119	6.057563759	6.15635771	4.95E-13	4.09E-05	1.22E-10	0.002246039	0.964393782	4.09E-05	0.102958888	0.52534895	2.51E-05	1.22E-10	0.102958888	0.006816393	3.83E-10	0.002246039	0.52534895	0.006816393	0.001035726	0.964393782	2.51E-05	3.83E-10	0.001035726	1.493839124	2.275310976	1.196523162	-0.253343529	-1.493839124	0.781471853	-0.297315962	-1.747182653	-2.275310976	-0.781471853	-1.078787814	-2.528654506	-1.196523162	0.297315962
Cdk16	8.516765281	8.327159559	8.212841385	7.694339041	7.557902631	7.471746753	7.574431293	7.613239011	7.61020352	7.60455202	7.857720294	7.937174068	8.236420805	8.368169116	5.06E-13	3.45E-08	1.57E-09	1.73E-04	0.973233985	3.45E-08	0.809970675	0.203091106	8.76E-06	1.57E-09	0.809970675	0.093382964	8.67E-07	1.73E-04	0.203091106	0.093382964	0.004384868	0.973233985	8.76E-06	8.67E-07	0.004384868	-1.202067318	-1.316920357	-0.854782776	-0.110194493	1.202067318	-0.114853039	0.347284542	1.091872825	1.316920357	0.114853039	0.462137582	1.206725864	0.854782776	-0.347284542
Dnaja2	10.06972028	9.735280897	9.807918552	9.032170441	9.298963162	9.084510844	9.115922714	9.517452103	9.265960964	9.258495924	9.296312726	9.402510639	9.969567877	9.932966999	5.29E-13	1.75E-07	1.77E-08	0.001010176	0.979988349	1.75E-07	0.86017422	0.16765147	4.85E-07	1.77E-08	0.86017422	0.093829274	6.49E-08	0.001010176	0.16765147	0.093829274	9.56E-04	0.979988349	4.85E-07	6.49E-08	9.56E-04	-1.02774717	-1.105248033	-0.694091759	0.085229202	1.02774717	-0.077500863	0.333655411	1.112976372	1.105248033	0.077500863	0.411156275	1.190477235	0.694091759	-0.333655411
U2surp	11.17992581	11.18755128	11.11878308	10.65460011	10.74792479	10.7270512	10.56328066	10.94630308	10.7353637	10.73660788	10.85896877	10.89638976	11.37685036	11.14075296	5.45E-13	7.69E-07	5.23E-08	0.015055184	0.908171446	7.69E-07	0.821941399	0.054641544	7.50E-08	5.23E-08	0.821941399	0.021733584	5.39E-09	0.015055184	0.054641544	0.021733584	0.001813957	0.908171446	7.50E-08	5.39E-09	0.001813957	-0.652158184	-0.715352312	-0.354817829	0.142309535	0.652158184	-0.063194128	0.297340355	0.794467719	0.715352312	0.063194128	0.360534483	0.857661847	0.354817829	-0.297340355
G15365	5.055988645	5.860525779	5.936777624	5.074721354	4.827980893	5.854707705	6.670823841	7.775850762	6.681347866	4.850319626	7.113648963	7.315614303	5.133312227	6.119344991	5.45E-13	5.51E-04	0.026915478	2.34E-05	0.995908439	5.51E-04	3.55E-07	3.63E-13	0.001104852	0.026915478	3.55E-07	0.073673632	0.073989098	2.34E-05	3.63E-13	0.073673632	3.33E-04	0.995908439	0.001104852	0.073989098	3.33E-04	-2.814443225	1.601864365	3.104726007	0.116484133	2.814443225	4.41630759	5.919169232	2.930927358	-1.601864365	-4.41630759	1.502861643	-1.485380232	-3.104726007	-5.919169232
Dtx2	7.95397413	7.746887436	7.778590391	8.570782061	8.78821073	7.91551194	7.919193075	7.702848104	7.880259611	8.356271763	7.944345577	7.922627918	7.878448798	7.940444249	5.60E-13	4.76E-10	0.404452693	0.692212836	0.97282682	4.76E-10	2.20E-06	8.91E-08	5.08E-07	0.404452693	2.20E-06	0.813032494	0.77474442	0.692212836	8.91E-08	0.813032494	0.999063825	0.97282682	5.08E-07	0.77474442	0.999063825	1.337750143	0.204940941	0.119661224	0.119167817	-1.337750143	-1.132809201	-1.218088919	-1.218582325	-0.204940941	1.132809201	-0.085279718	-0.085773124	-0.119661224	1.218088919
Plcb3	6.461011602	6.163788161	6.416499589	7.367316594	7.357907825	7.251126062	7.511983406	6.398091552	7.394519595	7.349109795	7.017798745	7.058291055	6.234090373	6.398800994	5.88E-13	1.14E-08	3.73E-09	0.003550001	0.989230701	1.14E-08	0.940085861	0.02539728	1.19E-07	3.73E-09	0.940085861	0.020737417	4.67E-08	0.003550001	0.02539728	0.020737417	0.004852555	0.989230701	1.19E-07	4.67E-08	0.004852555	2.008509662	2.06723961	1.131412783	-0.107366814	-2.008509662	0.058729948	-0.877096879	-2.115876476	-2.06723961	-0.058729948	-0.935826826	-2.174606423	-1.131412783	0.877096879
Senp7	9.21560549	9.499276844	9.506475478	9.648350321	9.740301764	10.07450353	9.973811301	9.660014779	9.988093204	9.672045557	9.708849038	9.771720392	9.408688735	9.457951852	5.92E-13	8.03E-04	7.89E-12	7.69E-04	0.998563625	8.03E-04	0.007171863	0.901652182	0.003925844	7.89E-12	0.007171863	0.006512693	2.16E-09	7.69E-04	0.901652182	0.006512693	0.003822215	0.998563625	0.003925844	2.16E-09	0.003822215	0.531746613	1.046494472	0.562437563	0.011964149	-0.531746613	0.514747859	0.03069095	-0.519782464	-1.046494472	-0.514747859	-0.484056909	-1.034530323	-0.562437563	-0.03069095
SCD_like	6.350217132	5.540449471	5.747292905	8.326617492	8.391602581	5.167880072	5.946026087	5.508928752	5.835223022	10.88531742	4.957175506	5.666568376	6.572582243	5.394869595	5.96E-13	3.96E-07	0.690405527	0.365454759	0.982968249	3.96E-07	4.79E-07	4.95E-09	3.50E-05	0.690405527	4.79E-07	0.663217001	0.518775832	0.365454759	4.95E-09	0.663217001	0.274164492	0.982968249	3.50E-05	0.518775832	0.274164492	4.996711351	-0.462350358	-1.130410957	0.368792323	-4.996711351	-5.459061708	-6.127122307	-4.627919027	0.462350358	5.459061708	-0.668060599	0.831142681	1.130410957	6.127122307
[truncated: 4,001 more rows]
[truncated: 7 more columns]
