# Supplementary material for: Liver Transcriptome Dynamics During Hibernation Are Shaped by a Shifting Balance Between Transcription and RNA Stability
Source: Front Physiol. 2021 May 21;12:662132. doi: 10.3389/fphys.2021.662132 (PMC8176218; doi:10.3389/fphys.2021.662132)
Supplement: Supplementary file 5 [file Data_Sheet_5.CSV]

Geneid	L107	L108	L114	L137	L139	L153	L163	L164	L171	L30	L56	L64	L65	L72	Chr	Start	End	Strand	Length
Dock1	5299	3106	4554	2899	4562	2952	4009	5049	4610	2874	7195	4889	5599	5821	Itri1	10469133	10977756	-	508624
Slu7:G1701	201	139	191	90	214	103	174	191	168	132	228	266	304	228	Itri1	104724261	104732431	+	8171
Ttc1	1302	861	1015	341	690	248	288	745	414	314	680	674	1685	1261	Itri1	104983437	105041866	-	58430
Adra1b	1065	542	910	823	1452	641	878	881	976	577	845	994	1208	1013	Itri1	105063563	105122767	-	59205
Ublcp1	290	318	352	163	397	139	170	296	279	182	407	323	288	322	Itri1	105638947	105661916	-	22970
Clint1	625	725	777	419	852	503	650	919	854	374	901	986	782	752	Itri1	106942438	106975066	+	32629
Med7	522	382	295	69	137	68	75	292	132	92	249	252	156	193	Itri1	107539222	107549776	+	10555
G1758	273	187	262	87	71	83	111	257	126	90	311	160	313	282	Itri1	107694237	107699318	+	5082
Mrpl22	245	265	284	172	449	217	244	306	405	231	382	267	275	271	Itri1	109432830	109473290	-	40461
Cnot8	226	176	192	125	411	141	190	223	254	149	216	200	217	215	Itri1	109520703	109538557	-	17855
Faxdc2	113	52	92	126	840	618	522	286	961	268	445	370	84	135	Itri1	109555868	109589594	+	33727
Larp1	4135	2503	2932	1535	3603	1509	2277	2517	2867	1775	3981	3168	4379	3146	Itri1	109572497	109675306	-	102810
Sap30l	273	201	352	60	145	56	108	302	139	124	233	322	255	430	Itri1	109856608	109869985	-	13378
G1776:Mfap3	200	243	266	107	252	139	153	413	211	150	295	324	162	195	Itri1	110252756	110273842	-	21087
Fam114a2	115	129	149	115	297	137	155	207	209	166	212	166	344	209	Itri1	110274879	110307118	+	32240
G3bp1:SNORA73_ENSSTOG00000017400	1876	1413	1801	642	1567	530	803	1340	1073	663	1381	1450	2335	2039	Itri1	112448870	112501370	-	52501
Atox1	398	447	574	103	390	109	147	374	210	159	312	359	540	682	Itri1	112513614	112533074	+	19461
Slc36a1	252	179	236	168	287	95	133	285	174	132	261	243	208	299	Itri1	112760893	112805962	-	45070
Clk4:7SK_ENSSTOG00000018731	2218	2041	2103	698	2090	829	1084	1965	1464	1209	1780	1915	2101	2241	Itri1	113060361	113090728	+	30368
Hnrnpab:Rmnd5b	2531	1673	2150	1049	1993	938	1373	1562	1650	1044	1943	1918	2744	2670	Itri1	113450614	113537470	-	86857
Phykpl	81	50	119	117	215	136	192	123	214	95	179	145	71	111	Itri1	113454516	113478095	+	23580
Sec24a	2532	1960	2064	1616	4104	1839	2097	2454	2871	1795	3123	2356	2199	1970	Itri1	113600568	113686847	-	86280
Sar1b	1074	756	959	907	3112	1172	1319	1139	1682	1232	1605	1371	905	899	Itri1	113695813	113731410	+	35598
Jade2	550	250	378	317	800	211	351	561	353	326	421	474	474	533	Itri1	113738072	113792136	-	54065
ENSSTOG00000029433	42	28	34	115	345	127	131	54	164	146	119	90	54	40	Itri1	113799653	113809487	-	9835
Ube2b	2916	1554	2130	885	2506	863	1120	1629	1433	1412	1791	1843	2491	2161	Itri1	113868840	113910847	-	42008
Ppp2ca:Skp1:G1846	5104	3086	4026	1084	2201	889	1239	2853	1744	1232	2713	2650	4612	4045	Itri1	114029001	114098021	+	69021
Vdac1	720	498	757	290	631	217	317	440	460	327	521	470	895	805	Itri1	114217958	114246963	+	29006
CUNH5orf15	217	122	136	99	224	123	163	155	199	84	180	155	121	158	Itri1	114251234	114269093	+	17860
Hspa4	1095	846	923	606	928	471	482	851	740	537	883	801	1045	994	Itri1	115082233	115130227	-	47995
Aff4:Gdf9	4444	3010	3449	1640	3608	1309	1898	3467	2472	1853	3358	3187	4170	3360	Itri1	115240359	115354427	+	114069
G1863:Leap2:UQCRQ	520	641	795	755	3650	1198	2020	4392	2525	2194	4314	1638	578	684	Itri1	115323064	115347454	-	24391
Shroom1	653	459	789	493	1069	415	572	1277	733	634	1464	682	748	814	Itri1	115369556	115389933	+	20378
Rad50	573	595	630	489	1054	477	528	871	672	449	751	714	735	707	Itri1	115543483	115634408	-	90926
Irf1	63	18	50	144	276	46	118	97	162	82	94	128	70	82	Itri1	115684130	115691017	+	6888
ENSSTOG00000032519:G1901	459	270	397	268	681	295	359	539	552	267	459	559	519	411	Itri1	115698172	115749634	-	51463
U6_ENSSTOG00000025559:Slc22a5	933	703	783	502	1973	367	684	596	764	605	1121	629	701	729	Itri1	115753225	115795469	-	42245
P4ha2	53	20	27	243	483	76	95	39	80	122	78	56	30	33	Itri1	115928631	115960552	+	31922
Fnip1	2722	1969	1878	1036	2969	1083	1442	1993	1942	1344	2032	1983	2567	1994	Itri1	116326980	116425554	+	98575
Rapgef6	1933	1718	1884	1179	3201	1191	1302	2062	2138	1439	2160	1785	2478	2151	Itri1	116432292	116644500	+	212209
Tnip1:Anxa6	2560	1131	1677	1271	2176	850	1288	1831	1429	1061	1672	2017	2193	2633	Itri1	116906011	117026369	-	120359
Gm2a	140	106	107	93	395	116	203	168	251	142	194	184	103	149	Itri1	117124407	117138184	+	13778
Bccip	344	241	303	92	181	71	117	238	183	87	238	242	241	303	Itri1	11726525	11743993	-	17469
Uros	173	104	168	185	306	136	202	161	289	191	218	209	210	212	Itri1	11745053	11768944	+	23892
Edrf1:G165:U6_ENSSTOG00000029031	802	510	616	360	698	296	418	474	580	382	663	658	708	739	Itri1	11782249	11826847	-	44599
Trim41	315	310	406	259	534	299	330	470	520	272	563	577	339	514	Itri1	117851471	117870633	-	19163
Rack1:SNORD95:SNORD96	869	89	755	589	2939	283	666	223	1070	435	878	943	757	694	Itri1	117852478	117857183	+	4706
Trnak-cuu_gene23365:Trnaa-ugc_gene23364	151	75	185	23	12	18	51	38	40	70	138	88	290	332	Itri1	117884558	117884841	-	284
LOC110597066:G1948	533	382	397	205	537	307	366	576	509	257	572	642	411	464	Itri1	118201912	118240211	-	38300
Mgat1	698	366	485	376	821	308	445	299	598	417	616	535	448	553	Itri1	118241009	118260987	+	19979
Cnot6	1560	1319	1411	751	1232	639	739	1358	1013	645	1289	1087	1497	1375	Itri1	119081908	119174469	-	92562
Mapk9	751	630	689	314	525	249	301	742	426	308	704	481	863	828	Itri1	119342546	119392396	+	49851
Mrnip	190	160	202	143	413	230	237	191	317	153	207	206	202	205	Itri1	119717546	119745393	+	27848
Sqstm1:G1976	3401	1633	3518	927	3230	1239	1690	1702	2129	1469	2002	2570	4867	4630	Itri1	119720848	119753788	-	32941
Mgat4b	219	129	213	87	228	94	161	194	189	133	226	250	222	236	Itri1	119755344	119766091	+	10748
Maml1:G1987:Canx	1123	1254	1304	1261	2092	1100	1269	1589	1656	1234	1967	1652	1877	1671	Itri1	119796641	119875527	-	78887
Hnrnph1	1546	1079	1243	1159	1860	896	1113	1351	1616	1057	2084	1570	829	964	Itri1	119926150	119945134	+	18985
Rufy1	1049	739	852	206	606	263	320	666	433	257	566	591	1045	948	Itri1	119934861	119996354	-	61494
ZNF354B_containing	379	262	281	151	530	176	240	293	311	210	323	280	320	317	Itri1	120568384	120626046	-	57663
Trnal-caa_gene15775	246	159	109	80	222	246	255	239	381	396	358	194	198	147	Itri1	121148754	121159198	-	10445
G2027	222	291	236	200	652	517	584	574	576	640	783	607	151	157	Itri1	121172654	121191511	-	18858
Kiaa1191	639	535	622	363	1095	312	392	497	595	437	696	735	831	751	Itri1	121539930	121564637	-	24708
Nop16:Cltb	569	303	398	382	699	237	327	391	380	310	454	425	514	469	Itri1	121629634	121664606	-	34973
Faf2	1593	1366	1380	650	1444	757	1027	1736	1348	914	1808	1465	1388	1420	Itri1	121685906	121751319	+	65414
Rnf44	387	282	405	182	436	159	254	314	309	313	384	358	343	431	Itri1	121756648	121777208	-	20561
Hk3:G2070:G2071	343	185	274	113	188	102	165	298	145	113	234	265	316	277	Itri1	122097886	122118081	-	20196
Uimc1	874	703	685	357	800	407	480	731	704	475	795	693	812	723	Itri1	122119073	122235078	-	116006
Znf346	68	70	97	94	98	89	138	158	205	71	216	138	53	87	Itri1	122286745	122338970	+	52226
Nsd1:Prelid1	2397	1929	2328	1455	3383	1762	2055	2916	2791	1574	2971	2620	2633	2409	Itri1	122402056	122559684	+	157629
Rab24	182	207	278	114	340	168	187	239	291	145	279	330	217	301	Itri1	122543373	122555526	-	12154
Lman2	884	942	920	800	1013	474	452	973	680	600	1078	780	807	892	Itri1	122588308	122613208	-	24901
PFN3:Pfn3:F12	347	128	283	205	289	166	286	318	317	162	381	456	371	461	Itri1	122659077	122669521	-	10445
Ddx41:Fam193b	960	639	993	558	720	390	521	1039	730	562	961	820	1083	945	Itri1	122763068	122801829	-	38762
CUNH5orf24	282	225	189	66	158	39	65	118	85	58	104	105	254	221	Itri1	123045583	123054697	+	9115
Pcbd2	222	132	175	61	161	103	134	167	189	69	180	160	192	187	Itri1	123089166	123136568	+	47403
H2AFY	3522	1022	1728	1022	1807	787	1008	1551	1336	825	1827	1910	2626	2029	Itri1	123462082	123531091	-	69010
Cxcl14	73	23	33	86	320	28	76	29	80	173	29	93	61	53	Itri1	123720993	123728908	-	7916
Zranb1	905	527	776	581	1297	535	657	849	949	706	1039	912	1254	985	Itri1	12378704	12425039	-	46336
Slc25a48	459	220	250	98	551	55	136	94	155	179	128	258	412	463	Itri1	123900552	123940768	+	40217
Abraxas2	373	333	356	126	273	123	187	309	237	157	298	290	356	436	Itri1	12496495	12522621	-	26127
U6_ENSSTOG00000017607:HNRNPA0:Hnrnpa0	448	453	362	32	118	42	99	445	91	95	395	424	355	419	Itri1	125672566	125689688	-	17123
Mcc	4260	3146	4196	1170	4575	3464	4795	5467	5950	2742	4758	5496	4841	5180	Itri1	125895863	126166050	-	270188
Lhpp	724	222	328	1392	1798	313	602	353	389	1112	606	494	295	226	Itri1	12691278	12788821	-	97544
Kcnn2	427	456	602	358	2675	2500	2396	1190	2568	1689	1262	1056	543	831	Itri1	127018087	127153200	+	135114
Pggt1b	713	815	835	321	870	354	463	1024	620	385	748	796	756	865	Itri1	127677889	127749592	-	71704
Fem1c	891	760	955	329	1394	631	599	1168	976	449	794	835	1188	1036	Itri1	127966577	128004894	-	38318
Tmed7	632	760	695	476	754	326	357	832	566	418	741	659	790	767	Itri1	128062116	128090613	-	28498
G2163	35	9	19	288	1197	101	254	129	247	264	164	247	29	7	Itri1	128156504	128173029	-	16526
Oat	360	86	86	635	1841	30	57	73	47	780	62	62	114	67	Itri1	12818430	12840875	+	22446
Cdo1:Atg12	1193	666	938	1606	4981	2021	1815	3439	2752	1894	2729	2528	1175	841	Itri1	128260506	128306760	-	46255
Commd10	847	942	1019	588	1500	627	754	1356	1133	575	1407	1067	1011	947	Itri1	128567208	128770896	+	203689
Dmxl1	2236	2075	2090	908	2668	957	1196	2039	1548	1096	2026	1834	2673	2096	Itri1	131455023	131618197	+	163175
Hsd17b4:G2195:G2196	3206	3929	3382	1217	5006	1908	2788	3826	3165	1963	5372	3661	2554	3641	Itri1	131798493	131902191	+	103699
Srfbp1	280	341	336	351	679	314	411	551	556	310	582	452	306	319	Itri1	134349467	134412205	+	62739
Snx2	1206	1031	1211	810	1939	1177	1370	1641	1832	984	1619	1540	1294	1264	Itri1	135069802	135149297	+	79496
Cep120	442	433	468	257	801	418	435	569	613	517	576	448	441	449	Itri1	135614366	135688916	-	74551
Csnk1g3	1201	1241	1349	660	1426	753	972	1529	1384	712	1600	1258	1238	1301	Itri1	135778389	135883070	+	104682
Znf608	70	47	138	81	184	216	145	131	224	90	104	87	67	182	Itri1	136740972	136848603	-	107632
Bub3	548	347	430	169	266	89	143	382	217	127	301	349	447	486	Itri1	13742244	13764732	-	22489
Aldh7a1	552	511	399	311	1620	321	531	487	590	640	868	699	478	498	Itri1	138378612	138424446	-	45835
Acadsb	324	346	204	312	2284	217	401	301	639	725	642	558	257	428	Itri1	13842020	13892699	-	50680
Lmnb1	537	512	582	240	573	283	389	448	542	298	466	407	681	702	Itri1	138584204	138638162	+	53959
March3:CUNH5orf63	1165	798	1060	630	2060	785	1015	1353	1462	775	1563	1251	1326	1150	Itri1	138663505	138848379	-	184875
Ikzf5	536	414	450	103	357	123	134	314	205	172	274	296	498	520	Itri1	13893825	13909064	+	15240
Prrc1	773	885	805	282	413	319	334	559	505	272	509	390	641	824	Itri1	139234606	139266329	+	31724
Isoc1	443	227	322	287	837	177	406	209	401	406	379	286	293	335	Itri1	140682447	140702602	+	20156
Dctn4	411	416	428	254	499	254	316	541	447	268	502	417	356	405	Itri1	142679187	142711397	+	32211
Rbm22	462	322	385	80	149	81	96	278	169	92	202	229	361	353	Itri1	142720755	142732262	+	11508
Synpo	170	117	130	321	334	115	193	366	149	110	215	193	110	137	Itri1	142746540	142784503	-	37964
Ndst1	2344	1535	1698	1297	5246	1129	2001	1764	2190	1519	3097	2476	2215	2294	Itri1	142817780	142921679	-	103900
Rps14	265	230	253	152	260	155	207	263	274	140	400	356	174	212	Itri1	142922675	142930286	+	7612
Plekha1	356	288	318	443	833	373	492	458	637	351	743	499	271	341	Itri1	14317404	14356925	-	39522
Hmgxb3	537	389	496	478	889	435	525	606	762	482	745	668	592	586	Itri1	143349010	143402907	-	53898
Ppargc1b:MIR378A:MIR378A_containing	900	692	640	672	1143	296	581	621	727	342	1440	855	336	645	Itri1	143525579	143624025	-	98447
Arhgef37	378	310	393	284	1274	497	685	630	725	846	935	699	311	448	Itri1	143698680	143753774	-	55095
Csnk1a1	4198	3185	3695	1325	2801	1240	1648	3472	2349	1469	3211	3041	4369	3943	Itri1	143778099	143843885	+	65787
Pcyox1l:Grpel2	320	474	538	139	341	181	282	709	324	234	675	534	268	383	Itri1	143921340	143948299	-	26960
Ablim3	1766	908	1824	2389	1466	1170	1458	3062	2701	584	2204	1644	2085	1797	Itri1	144014057	144135251	-	121195
Adrb2	404	174	322	104	221	120	107	326	181	96	281	249	426	224	Itri1	144401308	144413199	-	11892
Fbxo38	982	894	1044	342	1083	428	552	1124	792	530	987	1062	1242	1211	Itri1	144737011	144795233	-	58223
Tcerg1	701	735	809	387	816	345	424	723	578	345	706	575	938	884	Itri1	146608371	146673426	-	65056
Rbm27	1208	1144	1097	478	1370	436	561	1188	833	569	1129	1048	1552	1346	Itri1	146811626	146907732	-	96107
Lars	131	121	144	268	511	411	399	280	661	263	510	302	137	145	Itri1	146926769	146994723	+	67955
CUNH10orf120	223	321	238	74	187	83	145	326	179	150	266	246	143	188	Itri1	14694151	14702833	-	8683
Ate1	1976	1503	1733	1318	3065	1077	1324	1743	1805	1185	2124	1753	2528	2060	Itri1	14706815	14847011	+	140197
G2358	72	86	122	120	230	110	136	190	157	170	198	141	410	189	Itri1	148680135	148691109	-	10975
Nr3c1:G2359	2863	2540	3024	1425	4877	1772	2529	3595	3320	1674	3373	3668	3648	3226	Itri1	149386814	149487242	+	100429
Arhgap26	934	705	988	980	1126	705	756	1133	1211	467	1069	977	1039	949	Itri1	149532275	149957600	-	425326
Fgfr2	2439	657	1183	1740	2247	1128	1726	2343	1765	1097	2751	1848	1388	1330	Itri1	14955525	15054618	+	99094
G2367	92	53	68	71	360	41	66	76	139	161	150	116	98	132	Itri1	150092601	150195456	-	102856
Spry4:ENSSTOG00000029962	553	307	580	651	397	466	572	1520	998	361	1249	948	389	457	Itri1	150334412	150352199	+	17788
Ndfip1	2523	1917	2478	636	1592	703	867	2089	1130	939	1550	1771	2928	2606	Itri1	150463201	150529092	-	65892
Rnf14:LOC110598038:DELE1_containing:Kiaa0141	1149	847	996	503	1060	481	694	1091	823	546	1274	1261	1433	1237	Itri1	150615864	150685708	-	69845
Pcdh1	512	306	462	364	709	223	480	329	579	331	521	423	430	548	Itri1	150720634	150747654	+	27021
Diaph1	1792	1320	1493	1091	3200	841	1093	1495	1383	1217	1793	1296	1875	1491	Itri1	150975197	151071482	+	96286
Taf7	341	329	260	99	300	132	251	618	335	182	393	493	93	146	Itri1	151251673	151261173	+	9501
Vault_ENSSTOG00000028228:Zmat2:HARS2_like	202	199	184	122	266	147	189	394	267	172	332	382	180	164	Itri1	151966838	151986018	-	19181
Wdr55:Ik:Tmco6	572	385	515	321	745	366	515	590	688	396	763	817	450	584	Itri1	152004125	152031908	-	27784
Cd14	93	36	65	87	159	95	172	129	144	81	154	202	128	87	Itri1	152036452	152039810	+	3359
SLC35A4:Slc35a4	159	86	99	76	161	88	122	195	169	132	256	222	60	71	Itri1	152074428	152079339	-	4912
Apbb3:Sra1:G2463	1049	455	586	476	783	389	610	591	746	368	865	777	563	539	Itri1	152080280	152098698	+	18419
Eif4ebp3:ANKHD1_G2475:U6_ENSSTOG00000018473:ANKHD1_gene10482	2819	2839	3204	1581	4310	1931	1946	3087	2595	1822	3189	2716	3038	3449	Itri1	152082761	152225266	-	142506
Hbegf	491	346	359	182	163	81	115	252	216	53	219	344	321	384	Itri1	152267184	152280013	+	12830
CYSTM1	387	166	223	381	596	227	288	234	394	263	310	266	319	329	Itri1	152375382	152421786	-	46405
ENSSTOG00000033714:IGIP:Igip:PURA:Pura	1073	875	889	293	784	314	466	983	637	385	842	879	883	954	Itri1	152442050	152487968	-	45919
Cxxc5:Ube2d2	4307	2498	3115	1328	3612	1219	1796	1893	2233	1877	3234	2439	3407	3317	Itri1	152868031	152942270	-	74240
Paip2:Matr3:SNORA74_ENSSTOG00000025128:LOC106144949	5407	3593	4406	1252	3043	1354	1863	3242	2397	1631	3368	3320	5625	5122	Itri1	153143226	153239261	-	96036
Sil1	886	773	892	562	1175	775	1039	1153	1363	553	1405	1049	877	1123	Itri1	153291936	153549283	+	257348
Ctnna1	2964	2459	2893	1722	4811	1879	2280	3542	3222	2168	3607	2995	3028	3070	Itri1	153567016	153745317	-	178302
Hspa9:SNORD63_ENSSTOG00000018638:SNORD63_ENSSTOG00000018517:Etf1	5152	2858	3498	958	2492	814	1194	2178	1754	1100	2811	2419	4741	3631	Itri1	153895795	153953087	+	57293
LOC106144950	107	91	95	133	279	100	108	203	199	149	266	216	46	59	Itri1	153905758	153917524	-	11767
LOC110598346:G2492	58	134	111	68	100	382	366	150	737	42	220	154	44	78	Itri1	153938976	153963379	-	24404
Egr1	30	5	26	188	569	227	281	249	717	53	110	536	30	2	Itri1	153979542	153985268	-	5727
Reep2:Kdm3b:Fam53c	2231	1686	1799	716	1622	743	971	1771	1235	880	1704	1614	2148	1923	Itri1	154003065	154105718	-	102654
Brd8	236	220	324	207	703	171	226	334	357	282	314	317	363	336	Itri1	154250368	154277750	+	27383
Reep5	489	448	416	270	389	204	178	311	270	252	403	313	500	493	Itri1	154508413	154555883	+	47471
G2513:Srp19:G2514:G2515:Apc	1824	1554	1620	1280	2731	1207	1370	2051	1910	1219	1895	1891	1704	1641	Itri1	154578010	154711644	-	133635
Wdr11	980	864	948	454	1118	498	552	1117	792	531	1212	1130	1127	1004	Itri1	15482942	15553070	-	70129
SNORA13_ENSSTOG00000017224:LOC101957144	847	727	884	478	1621	247	407	644	736	261	835	785	984	938	Itri1	155161577	155178257	-	16681
Wdr36	208	215	261	144	196	201	249	251	320	81	403	279	242	295	Itri1	156065208	156098142	-	32935
Slc25a46	557	738	709	212	625	238	278	750	376	279	632	621	606	737	Itri1	156400587	156433474	-	32888
Man2a1:MAN2A1	3118	3058	3633	2518	6260	3468	3522	4564	5520	3164	4758	3541	4567	3660	Itri1	157108022	157280399	-	172378
Pja2	1111	1144	1282	650	1598	807	962	1571	1625	777	1114	1226	1419	1189	Itri1	157518819	157589549	+	70731
Fer	1499	1692	1748	1118	1886	1294	1314	2901	1978	922	2508	1859	2029	1827	Itri1	157712838	158098248	-	385411
Fbxl17	3410	3584	3692	1787	4525	2167	2855	4781	3776	2194	4577	4008	4260	4129	Itri1	158432898	158937405	+	504508
Nudt12	222	347	334	93	259	147	169	350	245	127	308	298	283	365	Itri1	162780207	162793968	+	13762
Sec23ip	538	636	614	366	586	274	292	558	403	231	502	536	586	755	Itri1	16285742	16329188	-	43447
CUNH5orf30	106	94	143	74	171	48	85	104	125	53	116	62	226	246	Itri1	163088661	163107187	-	18527
Ppip5k2:ENSSTOG00000032465	1540	1415	1299	535	926	470	656	1517	945	655	1335	1157	1423	1181	Itri1	163132964	163232617	-	99654
Gin1	66	99	97	65	144	128	130	253	232	96	198	172	51	83	Itri1	163233736	163258172	+	24437
Pam	788	877	878	618	1056	740	745	1203	991	717	1020	977	925	891	Itri1	163307644	163601292	-	293649
Fam174a	345	442	450	164	336	107	168	560	299	176	518	386	446	414	Itri1	165387808	165434477	-	46670
Bag3	896	442	682	491	538	290	321	414	450	430	599	404	691	628	Itri1	16550187	16574927	-	24741
Tial1	766	603	638	240	597	265	316	640	482	249	624	578	574	628	Itri1	16613925	16635479	+	21555
G2584	181	154	195	38	117	43	93	163	104	102	130	145	370	325	Itri1	166752039	166759772	-	7734
Chd1	1985	1417	1277	554	1348	474	581	1094	822	609	1040	1021	1848	1500	Itri1	166760999	166831059	+	70061
Rgmb	731	304	432	359	651	103	236	206	207	301	192	217	636	706	Itri1	166861862	166893127	-	31266
Grk5	345	185	374	629	789	197	241	353	307	226	424	338	376	360	Itri1	16730825	16840762	-	109938
Riok2	374	392	330	173	423	209	224	479	411	214	529	476	172	252	Itri1	168109084	168129932	+	20849
Lnpep	1308	1221	1459	519	1450	491	571	1094	864	682	1096	966	1636	1758	Itri1	168228395	168347472	-	119078
RPL21_like_ENSSTOG00000032524:Cast	1857	1269	1542	713	1527	543	585	1430	906	782	1410	1074	1543	1625	Itri1	168490686	168612534	-	121849
Ell2	2697	1497	2465	2158	3420	1725	1124	2994	1796	2642	2668	1648	2437	1985	Itri1	169214775	169294162	+	79388
Trnaa-agc_gene4552	363	243	295	350	1280	191	301	373	442	223	540	307	188	318	Itri1	16925762	16954672	-	28911
Glrx	192	371	230	155	503	121	117	407	255	179	254	161	117	190	Itri1	169350999	169361265	+	10267
Rhobtb3	610	513	582	241	1058	304	501	499	562	574	590	626	498	671	Itri1	169376903	169432730	-	55828
Prdx3	384	369	454	142	430	159	284	556	369	212	583	609	265	451	Itri1	16955070	16965859	+	10790
Ttc37:U2_ENSSTOG00000034300	328	285	347	440	854	435	449	534	709	454	447	432	331	296	Itri1	169601978	169700070	+	98093
Eif3a:SNORA19_ENSSTOG00000018555:SNORA19_ENSSTOG00000017281	3304	2553	2918	1403	3988	1152	1688	2525	2425	1420	3248	2782	3148	2899	Itri1	17025476	17065466	+	39991
Cacul1	622	437	486	289	626	297	317	511	431	285	471	470	633	513	Itri1	17267779	17330356	+	62578
Arrdc3	151	269	446	542	8782	4698	2374	858	3919	2850	977	575	523	375	Itri1	173249041	173263457	+	14417
Adgrv1:G2656:G2661	1563	1017	690	352	1968	1253	795	1185	944	751	1843	1303	641	634	Itri1	173416205	173972515	-	556311
Lysmd3	562	359	438	122	303	103	143	290	192	156	281	243	419	415	Itri1	174000979	174013288	+	12310
Fam204a	368	318	412	115	287	137	120	307	182	117	247	231	365	437	Itri1	17582630	17613948	+	31319
TMEM161B-AS1_containing_gene31:G2696	251	374	313	218	536	300	423	636	556	310	605	543	326	376	Itri1	175944889	175981162	-	36274
Tmem161b	599	715	810	300	737	403	445	796	718	360	946	686	818	839	Itri1	175982213	176045989	+	63777
Ccnh	123	170	164	83	265	117	159	257	177	90	209	184	137	151	Itri1	176674355	176690915	+	16561
Rasa1	717	725	761	562	1314	675	775	1175	1179	651	949	854	723	768	Itri1	176684339	176785986	-	101648
snoZ39_ENSSTOG00000028029:COX7C_like	893	1083	1083	255	1108	169	296	1034	477	339	848	792	918	1021	Itri1	177274285	177288215	-	13931
Xrcc4	538	660	570	292	836	351	412	816	585	297	886	653	629	587	Itri1	180130830	180377179	-	246350
Tmem167a:snoU109_ENSSTOG00000020062	213	265	276	191	399	163	166	332	299	156	365	285	258	236	Itri1	180378289	180396623	+	18335
Rps23	209	185	180	69	101	67	94	258	130	66	210	203	85	90	Itri1	181100715	181105270	+	4556
Atg10	1125	1008	892	478	1086	744	910	1180	1209	687	1457	1290	1048	1166	Itri1	181119871	181383692	-	263822
Ssbp2	241	236	212	197	656	185	226	435	296	196	319	319	221	283	Itri1	181580358	181912969	+	332612
Acot12	2964	3459	5019	1833	3810	2066	2373	5929	3016	2321	6756	3077	4684	5022	Itri1	181945172	182002276	+	57105
Msh3:G2759:G2761	1295	1520	1275	927	2764	1046	1282	2320	2049	1501	2223	1540	1293	1382	Itri1	182338465	182542579	-	204115
Dhfr	968	1659	1320	418	1525	408	819	2591	1215	1214	1616	1106	990	1006	Itri1	182543429	182565699	+	22271
G2734:G2735:G2736:DHFR_containing	123	282	179	87	305	62	166	598	319	271	312	159	276	180	Itri1	182653356	182665053	-	11698
Serinc5	3122	3431	3962	772	3009	1607	2090	3191	2852	1288	4331	3426	4592	3322	Itri1	182879992	182993530	+	113539
Cmya5:G2751:G2872:Papd4	1711	1758	1950	762	2743	957	1208	2435	1815	853	1876	2114	2086	2305	Itri1	183303826	183457228	-	153403
G2753:Homer1	518	509	707	651	1705	642	703	846	1137	633	805	701	928	649	Itri1	183538986	183669672	+	130687
Jmy	1705	1126	1568	494	1399	849	914	2029	1349	950	2001	1418	2139	1423	Itri1	183691488	183784116	-	92629
BHMT_like	1095	674	1384	354	9532	1619	2582	7499	3771	2650	5083	8846	975	1919	Itri1	183896383	183920660	-	24278
BHMT2_like	220	362	624	140	926	503	655	1053	919	439	825	1060	552	892	Itri1	183937823	183958685	-	20863
Dmgdh	411	283	349	276	2484	800	968	972	1222	892	754	1004	331	761	Itri1	183959798	184020487	+	60690
Ap3b1	1493	1489	1379	910	2273	1027	1224	1990	1742	1056	2006	1703	1451	1647	Itri1	184654514	184895020	+	240507
Tbca	804	761	766	285	886	322	510	786	692	357	668	547	828	871	Itri1	185112975	185176702	+	63728
Wdr41	167	195	224	88	259	142	197	263	251	102	282	262	210	194	Itri1	185364950	185405436	+	40487
Pde8b	924	755	727	743	1743	1083	1046	652	1724	773	1634	946	978	988	Itri1	185409064	185646067	-	237004
Zbed3	139	113	137	61	204	109	164	222	147	87	203	207	90	152	Itri1	185722886	185735181	+	12296
Aggf1	241	211	242	153	413	180	192	289	307	158	342	279	232	238	Itri1	185749960	185789596	-	39637
Naip	257	275	246	231	475	197	288	439	359	208	453	421	329	201	Itri1	185790649	185858734	+	68086
SMN1_like	353	312	335	137	256	116	179	272	260	123	317	302	308	359	Itri1	185864128	185890648	-	26521
Bdp1	839	966	1000	637	1380	690	766	1068	1084	701	1194	913	1078	956	Itri1	185916360	186017256	+	100897
Mccc2	1641	1148	1233	259	737	304	425	845	598	400	1050	968	1779	1502	Itri1	186029569	186099187	+	69619
Mrps27	333	338	383	266	555	316	333	347	519	224	521	419	451	412	Itri1	186604625	186693646	-	89022
Ptcd2	180	203	230	112	240	124	107	215	199	109	232	163	238	250	Itri1	186694768	186723406	+	28639
Tnpo1	2502	2229	2547	821	1949	966	1202	2407	1743	968	1817	1785	2779	2459	Itri1	187148377	187248465	+	100089
Tmem171	75	65	148	128	734	184	241	446	268	268	158	164	130	107	Itri1	187447862	187457768	+	9907
Btf3	357	365	401	120	261	129	140	450	218	138	418	400	84	215	Itri1	187785861	187796740	+	10880
Ankra2	331	310	334	88	199	90	108	277	173	112	260	218	332	367	Itri1	187813595	187835241	-	21647
Enc1	264	388	464	212	168	167	278	662	404	124	574	399	317	433	Itri1	188835498	188850395	-	14898
Hexb	557	407	492	179	434	219	295	385	355	233	388	405	720	632	Itri1	188916094	188940778	+	24685
Gfm2	122	156	155	227	467	223	256	194	385	210	357	218	152	148	Itri1	188940888	188985060	-	44173
Hmgcr	176	148	162	432	491	173	208	190	257	331	383	218	154	112	Itri1	189459258	189480724	+	21467
Col4a3bp	2086	1442	1809	722	1995	885	1077	2022	1530	969	1636	1652	2021	1756	Itri1	189476600	189596847	-	120248
Iqgap2	4987	4151	4074	2860	9076	4725	6063	7087	7343	4033	6674	5832	3659	5443	Itri1	190317899	190603163	+	285265
Gtf2h2c:Ocln	832	767	969	399	1489	748	817	944	1171	864	1099	969	996	1170	Itri1	191136548	191216153	-	79606
Marveld2:Rad17	856	779	858	308	738	299	458	777	538	431	713	663	729	821	Itri1	191249459	191315497	-	66039
Taf9:Ak6:Ccdc125	853	822	825	415	885	463	526	1001	848	435	1067	1025	714	906	Itri1	191316753	191361494	+	44742
Cdk7:Mrps36	523	573	511	319	705	231	321	488	481	405	596	547	506	582	Itri1	191370907	191417147	-	46241
Ccnb1:G2884:Slc30a5	1137	927	990	415	772	396	422	822	641	418	850	748	1183	1161	Itri1	191464105	191517622	-	53518
Pik3r1	5278	4461	5673	3330	6703	4058	4071	7724	4662	3507	8409	4659	5827	4798	Itri1	192244644	192336529	-	91886
G2892	124	81	50	74	324	268	257	108	284	139	306	149	52	48	Itri1	192356366	192483786	+	127421
Mast4	1864	1612	1853	1061	2099	1452	2137	2612	2491	1160	2773	2163	2015	1885	Itri1	193196186	193371161	-	174976
Srek1	1385	1114	1174	434	916	399	495	891	723	399	923	861	1379	1239	Itri1	194106515	194153266	-	46752
Erbin:G2913	2848	2806	2683	1597	5924	1897	2380	3584	3402	2398	3421	3068	3024	2611	Itri1	194205078	194357838	-	152761
Nln	716	753	822	227	705	251	305	649	500	263	611	620	991	943	Itri1	194447332	194544310	-	96979
Trappc13	625	647	518	247	753	295	367	696	519	342	650	635	533	454	Itri1	194583209	194621057	-	37849
Trim23	833	796	761	98	443	174	205	579	276	262	464	488	843	801	Itri1	194622017	194657333	+	35317
Ppwd1	171	152	127	112	230	70	122	186	136	104	176	158	102	140	Itri1	194659763	194682633	-	22871
Cwc27	739	792	801	421	889	536	670	1001	875	480	949	904	955	831	Itri1	195153823	195369089	-	215267
Srek1ip1	498	448	461	98	271	142	194	343	259	166	319	293	652	515	Itri1	195370186	195398997	+	28812
Rgs7bp	730	505	1418	242	537	205	494	1683	577	1052	2297	1039	1189	1472	Itri1	195517527	195628641	-	111115
Ipo11	822	764	900	473	1468	599	685	1068	976	572	1116	1060	1192	1040	Itri1	197169055	197374654	-	205600
Dimt1	158	117	154	85	183	78	87	130	126	75	172	161	77	132	Itri1	197375707	197386975	+	11269
Zswim6	1620	1345	1721	1237	3155	1064	1199	1743	1765	1117	1696	1579	2229	1772	Itri1	198110171	198302354	-	192184
Ndufaf2	549	489	524	361	875	327	425	588	540	324	580	455	586	541	Itri1	198449804	198623256	-	173453
Ercc8	296	289	264	115	293	154	178	327	257	125	319	297	239	224	Itri1	198624373	198673469	+	49097
Pde4d:G2976	922	932	1029	973	2076	1117	1508	1353	2351	995	1578	1533	1093	1109	Itri1	199187755	200299405	+	1111651
Plk2	64	55	136	131	194	429	169	699	311	213	311	197	426	309	Itri1	200744779	200752103	+	7325
G2984:Gpbp1	1039	845	933	748	1726	830	976	1188	1414	905	1350	1159	1023	898	Itri1	201775485	201849666	-	74182
Setd9	381	361	418	140	447	138	263	382	321	242	429	470	366	426	Itri1	202088329	202106101	-	17773
LOC106144695	240	59	759	22	57	563	59	126	398	22	105	117	133	1384	Itri1	202839070	202875002	-	35933
Il6st	2900	1970	2638	909	2889	1343	1386	3453	1917	1233	2047	2036	2686	2572	Itri1	202931891	202984686	+	52796
Slc38a9	378	376	442	346	1151	276	324	486	506	392	491	449	443	462	Itri1	203168015	203262411	+	94397
Plpp1	1134	1060	1422	571	1352	623	669	2179	1006	541	1420	1564	915	788	Itri1	203329622	203421566	+	91945
U6_ENSSTOG00000022042:Skiv2l2	2000	1764	1966	994	2029	938	1018	2028	1500	959	1857	1749	2274	1816	Itri1	203407781	203522047	-	114267
Dhx29	202	242	228	219	363	173	204	246	319	143	275	211	316	286	Itri1	203523152	203568026	+	44875
Trub1	243	276	311	92	280	111	127	277	218	128	272	227	354	364	Itri1	20394439	20425419	-	30981
Arl15	1399	1049	1473	1091	2106	838	1050	2082	1671	1220	1935	1843	1316	1806	Itri1	204359573	204754285	+	394713
Fam160b1	2134	1553	1942	349	1156	516	713	1552	920	574	1406	1374	2210	2419	Itri1	20467590	20519692	-	52103
Ndufs4	1407	1179	1426	693	1635	799	962	1665	1370	877	1575	1294	1427	1282	Itri1	204887573	204995521	-	107949
Mocs2	49	68	75	109	276	79	93	119	133	103	171	160	47	48	Itri1	205367142	205376691	+	9550
Itga1:Pelo	1925	1822	1807	1492	3862	1693	2388	3468	2890	1921	2864	2646	1875	1727	Itri1	205492875	205654893	-	162019
Ablim1	3792	2621	3507	2379	3657	2468	3680	4254	4648	2003	4355	4803	3965	4114	Itri1	20655337	20846120	+	190784
Parp8	797	742	854	764	825	664	790	1061	913	565	933	850	845	862	Itri1	207360928	207528497	-	167570
Mrps30	239	220	281	90	166	84	126	209	170	72	208	206	182	296	Itri1	208844456	208859921	-	15466
G3052:Nnt	1329	1154	1174	1067	1396	1049	1344	1771	1831	1209	2177	1587	1269	1359	Itri1	209652216	209755416	-	103201
Paip1	656	548	641	352	648	308	499	698	679	443	747	645	778	718	Itri1	209768725	209797187	+	28463
CUNH5orf34	297	256	252	154	185	146	150	258	201	100	246	210	429	374	Itri1	209801773	209827996	+	26224
Tmem267	240	179	227	219	350	160	227	222	253	150	328	260	300	325	Itri1	209829007	209856907	+	27901
Hmgcs1	313	390	448	1387	913	633	529	560	644	1007	1377	715	315	370	Itri1	209926606	209952112	+	25507
Znf131	242	223	245	255	440	170	253	238	326	209	342	250	254	295	Itri1	210018623	210047925	-	29303
Znf622:Retreg1	1235	775	1007	1247	3237	869	1060	1662	1146	1605	1637	1397	1443	1236	Itri1	210149945	210316665	-	166721
Myo10	1067	852	1290	1431	2821	1156	1305	2089	2092	713	1761	1473	997	1344	Itri1	210337239	210506586	-	169348
Nhlrc2	706	672	731	205	430	310	420	805	562	279	637	636	812	852	Itri1	21274338	21338807	-	64470
Habp2	1844	756	838	1003	2113	859	1420	1162	1587	850	1505	1452	1084	983	Itri1	21550272	21573052	-	22781
G327	87	45	42	99	335	60	213	212	57	173	300	346	38	49	Itri1	21751243	21755626	+	4384
Tcf7l2	4911	2475	3901	3709	6399	3681	4984	4488	6383	2754	5307	4725	4298	4689	Itri1	21891865	22086921	-	195057
Vti1a	1997	1619	1907	1516	3771	2115	2423	2346	3258	1642	3165	2696	1976	2147	Itri1	22207785	22550629	-	342845
Drosha	263	274	365	306	644	385	363	391	539	306	546	411	374	344	Itri1	222153784	222271596	-	117813
G3141:Golph3	1911	1251	1480	870	1880	718	845	1296	1356	881	1541	1239	1711	1527	Itri1	222699717	222769323	-	69607
Mtmr12:LOC110598170:ENSSTOG00000018389:Zfr	3848	3154	3269	1584	3640	1889	2341	3334	3191	1833	3520	3121	4040	3372	Itri1	222837606	223004294	-	166689
Sub1	618	470	499	107	203	71	103	270	179	83	206	231	315	520	Itri1	223123682	223136164	+	12483
Tars	473	646	610	362	532	559	607	731	927	305	1353	924	911	544	Itri1	223835835	223863024	+	27190
Amacr	208	270	252	145	321	129	241	325	330	202	414	386	315	370	Itri1	224282057	224299254	-	17198
Rai14	620	481	614	597	1707	773	923	930	1360	360	967	1339	778	782	Itri1	224545340	224655644	+	110305
G3162:Rad1	261	336	315	143	333	175	194	296	220	164	264	274	290	339	Itri1	224735240	224751365	-	16126
Agxt2	1520	1688	1510	816	2061	1401	1844	1828	2345	1146	2360	1695	1601	1785	Itri1	224815126	224862762	-	47637
Zdhhc6	213	211	199	105	291	126	173	254	208	151	320	250	202	209	Itri1	22551696	22567779	+	16084
Lmbrd2	768	665	705	192	448	179	188	552	308	211	381	388	791	686	Itri1	225659027	225706615	-	47589
Acsl5	2750	2812	2932	2747	4483	1307	2353	3136	2578	3064	5853	3149	2517	2709	Itri1	22566687	22608419	-	41733
G3169:Nadk2	478	626	700	404	1701	901	849	769	1349	918	1002	824	785	836	Itri1	225733142	225785779	-	52638
Ranbp3l	22	12	31	75	357	273	62	60	131	323	30	27	22	13	Itri1	225792718	225840596	-	47879
G3182	902	934	864	149	578	201	278	819	398	293	556	756	927	1000	Itri1	226314123	226330226	-	16104
Nipbl	2755	2779	2810	1392	3918	1659	1886	3240	2770	1647	3039	2600	3153	2686	Itri1	226331590	226507799	+	176210
Nup155	467	450	517	118	269	178	173	412	272	168	344	385	625	526	Itri1	226683520	226735720	-	52201
Wdr70	690	865	783	573	1383	734	739	1045	1024	517	1169	916	929	835	Itri1	226749553	227028271	+	278719
Gpam	3277	1232	1896	2107	3121	1528	2163	4001	2480	3360	3964	3496	2931	1843	Itri1	22738197	22812650	+	74454
Lifr	646	511	686	425	1644	398	598	1348	883	452	853	987	735	997	Itri1	227663183	227720060	-	56878
Rictor	1674	1465	1795	515	1665	728	824	1751	1301	824	1272	1331	1836	1771	Itri1	228044990	228173378	-	128389
G3210:C9	1088	678	817	1238	3225	1218	1393	2047	1801	1390	1304	1327	660	1236	Itri1	228358419	228423734	-	65316
Ttc33:Prkaa1	675	880	910	330	935	480	507	954	780	502	1003	733	908	895	Itri1	229475477	229554639	-	79163
G3212:G3217:Rpl37	385	352	364	185	286	118	194	372	259	160	288	291	747	458	Itri1	229575578	229588131	-	12554
C6	827	485	804	1748	1908	764	707	3417	952	738	863	886	494	578	Itri1	229832428	229900574	-	68147
CUNH5orf51	409	361	381	89	254	90	155	280	162	127	236	235	532	529	Itri1	230475034	230491409	+	16376
G3235:G3236:Ghr	6844	6694	5941	8805	14143	10383	11163	10685	14821	9014	11893	9482	5753	7572	Itri1	230886511	231138777	+	252267
Selenop	6051	3036	4133	6877	23060	16734	13038	15946	19786	18440	16838	6044	5096	2461	Itri1	231199296	231215785	-	16490
G3243:G3238	26	26	24	114	329	456	336	293	363	639	504	174	29	12	Itri1	231244037	231249629	-	5593
Otulin	1028	549	1131	601	1444	1021	758	1612	1229	919	1391	852	1435	1083	Itri1	233046903	233097286	-	50384
Trio	1794	1178	1532	1285	2245	1119	1465	2114	1706	1179	2151	1662	1632	1718	Itri1	233228410	233436170	-	207761
DAP_containing:G3290:G3291	2497	1240	1884	2479	1527	1522	2164	2837	2749	1340	3695	1673	1406	2052	Itri1	236639220	236702582	+	63363
Ankrd33b	95	40	64	114	188	144	154	152	270	97	107	71	73	123	Itri1	236648414	236785236	-	136823
Ropn1l:March6	2519	2172	1996	1358	2756	1138	1495	2590	2042	1198	2532	2355	2424	2464	Itri1	236871044	236947198	-	76155
Cmbl	1053	856	889	982	2487	868	1566	1434	1594	928	1768	1444	710	1328	Itri1	237014187	237039077	+	24891
Cct5	465	321	447	183	242	114	191	311	264	169	356	281	322	351	Itri1	237032135	237047895	-	15761
G347:Shoc2	1924	1585	1527	648	1827	613	784	1335	1067	827	1405	1280	1938	1693	Itri1	23727515	23837545	-	110031
Bbip1	234	244	236	81	197	124	131	307	182	135	251	229	154	203	Itri1	23838316	23853931	+	15616
Pdcd4	928	719	927	168	319	245	283	601	432	409	431	618	1507	1184	Itri1	23843243	23876631	-	33389
Mtrr	80	66	133	151	309	91	134	154	163	122	229	155	70	112	Itri1	238993159	239022904	-	29746
Rbm20	49	33	41	87	293	103	164	54	142	268	98	167	36	34	Itri1	23908983	24088628	-	179646
Papd7	523	319	366	229	470	176	210	268	311	208	369	318	432	577	Itri1	240076372	240115604	-	39233
Srd5a1	374	270	305	1086	956	435	412	266	498	665	422	573	313	365	Itri1	240167433	240207512	-	40080
Nsun2	526	307	474	211	369	161	196	350	281	169	415	337	426	478	Itri1	240208596	240234616	+	26021
ENSSTOG00000032908:Ice1	844	672	752	325	642	294	357	649	444	267	706	664	818	756	Itri1	241095301	241154545	-	59245
Smndc1:LOC110597714	470	494	599	268	698	288	354	633	525	314	709	668	433	479	Itri1	24369570	24389661	+	20092
Mxi1	758	507	480	165	984	315	401	402	641	412	372	366	811	474	Itri1	24387315	24456890	-	69576
LOC101961319	288	59	101	77	274	87	146	75	129	104	135	178	231	167	Itri1	244604344	244629831	+	25488
Tppp	179	65	117	120	260	177	175	197	139	154	225	189	236	102	Itri1	244681915	244722597	+	40683
Pdcd6:Sdha:G3380	2141	1055	1569	658	1387	524	828	1174	984	740	1718	1566	2011	1905	Itri1	244964136	245007246	-	43111
Xpnpep1	512	346	464	293	533	316	350	511	491	286	472	471	498	516	Itri1	24708690	24759735	+	51046
G39:G41:G54	97	94	164	600	5870	114	97	1193	162	406	768	296	164	272	Itri1	2498422	2835353	+	336932
Gsto1	644	754	888	238	802	327	570	747	665	457	845	813	688	895	Itri1	30322460	30339642	-	17183
G438:Sfr1	4102	3594	3889	946	2360	1377	1578	4329	2497	1403	3896	3830	3770	3537	Itri1	30417401	30445431	-	28031
Slk	1205	916	975	360	580	336	452	864	596	356	727	876	971	963	Itri1	30526981	30589602	-	62622
Stn1	47	49	57	98	220	155	180	134	236	113	193	140	52	88	Itri1	30628053	30663756	+	35704
Sh3pxd2a	419	295	441	798	1807	836	1044	747	1161	700	806	852	498	471	Itri1	30741008	30910297	+	169290
Pdcd11	239	178	256	184	319	175	197	204	285	182	283	254	291	262	Itri1	31028319	31072615	-	44297
Usmg5	196	219	249	44	140	57	73	122	113	74	152	179	247	165	Itri1	31073722	31079855	+	6134
Nt5c2	5490	4793	4739	3372	8093	1853	2760	3495	3352	3754	6464	4896	4501	4891	Itri1	31207309	31311317	+	104009
Cnnm2	378	248	333	256	1092	305	449	430	571	438	617	537	331	372	Itri1	31295120	31433714	-	138595
As3mt:G489:Borcs7	1343	965	1121	508	1753	461	859	944	885	645	1111	1196	1493	1422	Itri1	31435494	31484594	-	49101
WBP1L_like_G492:Wbp1l:G494	920	454	693	387	1185	592	758	1097	984	660	1389	939	715	856	Itri1	31499049	31524761	-	25713
WBP1L_like_G496:Sfxn2	1252	1210	1269	858	2039	1234	1315	1860	1973	1086	2463	1695	1413	1679	Itri1	31531179	31586341	-	55163
Trim8:G506	1185	567	914	299	710	235	439	551	514	428	665	688	1050	1080	Itri1	31628134	31656256	-	28123
G504	73	42	80	75	299	103	133	80	186	95	129	131	74	71	Itri1	31656925	31658196	+	1272
Actr1a	612	342	450	197	402	146	145	326	245	186	327	279	454	506	Itri1	31781765	31799112	+	17348
NFKB2_like:Nfkb2:Gbf1	2074	1642	1991	1491	2937	1424	1696	2041	2310	1300	2820	2015	2435	2258	Itri1	31868429	32000541	-	132113
Nolc1:Pprc1	1636	910	1225	447	548	245	357	730	448	264	814	796	1519	1421	Itri1	32058136	32102062	-	43927
Hps6	246	184	217	63	166	44	107	192	116	100	277	285	150	246	Itri1	32146777	32153348	-	6572
ARMH3_like	832	795	843	591	1345	835	1012	1227	1449	559	1461	1171	934	1124	Itri1	32159228	32335148	+	175921
Kcnip2	721	582	635	284	598	326	368	709	487	279	710	643	564	743	Itri1	32338105	32371255	+	33151
Mgea5:Npm3	391	319	360	231	540	173	248	394	382	266	425	370	483	452	Itri1	32381282	32396420	+	15139
Fbxw4	670	497	723	496	1018	468	633	832	860	506	1020	797	720	732	Itri1	32470048	32559020	+	88973
Btrc	1690	1507	1632	823	1798	843	1123	1830	1459	972	1879	1657	1753	1791	Itri1	32608991	32820798	-	211808
Lzts2:Twnk:G584:Sema4g:Slf2	1814	1375	1453	1277	3585	1280	1933	1867	2325	2030	2609	2454	1695	1773	Itri1	33075587	33162573	-	86987
Hif1an	447	369	469	225	511	192	305	409	382	250	617	535	438	436	Itri1	33486766	33513165	-	26400
G595:Sec31b	299	318	345	152	441	171	262	520	371	242	558	467	437	405	Itri1	33525422	33559216	+	33795
SCD_containing_gene16206	86	12	24	2338	5224	23	25	70	90	6079	23	52	147	20	Itri1	33657946	33672214	+	14269
G648:G652	426	154	188	173	381	56	168	540	157	1226	227	453	464	195	Itri1	33704894	33720286	-	15393
SCD_like	88	20	36	385	914	5	39	27	44	2138	8	36	108	21	Itri1	33733397	33745897	-	12501
SCD_containing_gene16210	324	90	157	196	419	33	45	246	40	557	164	149	193	122	Itri1	33793710	33806869	+	13160
Erlin1	384	310	341	271	694	500	601	464	837	316	581	391	467	409	Itri1	34041991	34076936	+	34946
Dnmbp	580	603	667	553	1999	733	974	943	1203	682	1222	863	720	854	Itri1	34173980	34240724	+	66745
Abcc2	4565	2385	3246	2072	4818	1598	2575	3216	2742	2391	3629	3284	4860	3600	Itri1	34244802	34302408	-	57607
COX15_like	128	148	141	110	194	110	146	218	198	94	258	192	199	210	Itri1	34346606	34361999	+	15394
Entpd7	166	188	157	285	516	253	264	220	332	147	317	244	189	216	Itri1	34367297	34406576	-	39280
Slc25a28	200	171	198	94	158	59	89	171	105	81	194	161	184	202	Itri1	34423711	34433846	+	10136
Got1	3092	616	1053	1774	6848	1785	3434	1693	3543	6154	3985	2367	1014	835	Itri1	34578784	34607057	+	28274
Hps1	231	167	300	112	268	65	116	281	129	120	272	238	186	317	Itri1	35369074	35391033	+	21960
R3hcc1l	1500	974	1310	756	2297	877	1190	1457	1557	875	1689	1413	1489	1438	Itri1	35519446	35629723	-	110278
Marveld1	120	61	114	55	146	89	154	105	165	78	210	158	66	115	Itri1	35980036	35984982	-	4947
Pi4k2a	1103	683	1119	341	590	235	261	530	389	319	544	478	1267	1064	Itri1	36006606	36043989	-	37384
CUNH10orf62:Hoga1	747	547	604	727	2836	719	1101	601	1415	1460	1278	1011	723	834	Itri1	36050213	36085786	-	35574
Mms19	288	406	382	206	468	219	252	362	350	285	533	427	342	450	Itri1	36153156	36181936	+	28781
Zdhhc16:U6atac_ENSSTOG00000018690:G675:Pgam1	625	375	492	186	433	157	216	238	263	223	336	302	645	550	Itri1	36182162	36209098	-	26937
G679:FRAT1:Frat1	228	74	162	56	318	134	317	212	263	161	373	402	137	167	Itri1	36282704	36290730	-	8027
LCOR:Lcor	1853	1522	1836	1212	2390	1178	1492	1818	1961	1219	2048	1809	2001	1743	Itri1	36538588	36680562	-	141975
Tm9sf3:Tll2	1301	1110	1160	964	1505	842	874	1492	1220	743	1477	1411	1825	1464	Itri1	36913013	37087311	+	174299
Ccnj	316	276	323	112	233	106	157	408	208	138	294	295	234	348	Itri1	37355552	37378988	-	23437
Sorbs1	2756	2430	3329	1216	2201	2033	2457	4626	4556	824	3602	4366	5517	5075	Itri1	37796295	38027202	+	230908
Pdlim1	291	173	330	276	606	174	116	346	159	116	150	202	372	356	Itri1	38044821	38087637	+	42817
CYP2C9_gene17757	225	74	250	400	6368	2658	2043	2197	2390	2587	441	537	390	290	Itri1	38113871	38133745	+	19875
CYP2C18_gene17759	356	158	456	259	3518	2586	1959	610	2233	3469	299	1098	453	542	Itri1	38152214	38188146	+	35933
CYP2C9_like_gene16216	296	142	54	16	251	26	93	521	2	48	168	2	199	205	Itri1	38502681	38516891	-	14211
G813:CYP2C9_containing:G815	1068	796	183	172	3809	108	725	1516	26	2451	1342	12	794	699	Itri1	38519871	38558459	-	38589
CYP2C19	225	230	66	1035	4629	19	609	844	100	1808	370	2162	590	162	Itri1	38622412	38657482	+	35071
CYP2C18_like_gene16223	283	449	369	183	3708	2502	2724	977	4070	261	1297	2211	431	968	Itri1	38675803	38699461	-	23659
CYP2C18_containing_gene16224	9	16	27	13	500	246	245	196	624	30	90	402	23	75	Itri1	38714956	38743259	-	28304
CYP2C9_gene16225	86	95	114	113	1377	836	984	334	1323	98	342	857	168	340	Itri1	38765146	38795058	-	29913
CYP2C8	28	44	36	81	204	360	242	128	320	76	107	169	52	113	Itri1	38806017	38835361	-	29345
CYP2C18_gene16227	49	32	34	246	167	150	164	79	152	381	74	79	45	36	Itri1	38847065	38889756	-	42692
CYP2C18_like_gene16228	274	330	379	814	1556	1744	1682	1015	1904	1315	1127	833	608	516	Itri1	38918581	38979666	-	61086
Tbc1d12	497	463	550	295	681	318	406	517	567	330	528	421	547	619	Itri1	39041612	39123561	-	81950
Slc35g1	148	126	187	174	346	98	98	397	188	173	241	170	81	91	Itri1	39537625	39548621	-	10997
FRA10AC1_like	104	133	133	97	217	145	149	196	234	121	223	162	93	146	Itri1	39682600	39710656	+	28057
Rbp4	2728	1448	1860	2503	13561	4556	6168	3135	6732	5689	6395	4727	2274	1909	Itri1	39769136	39785981	+	16846
Hhex:G779	333	183	365	369	630	422	503	295	639	481	457	596	330	325	Itri1	40496531	40511540	-	15010
Ide	1288	1041	1230	596	1505	547	640	929	847	648	1082	907	1653	1368	Itri1	40598398	40685984	+	87587
March5:G784	1255	1101	1276	389	774	315	374	838	565	511	770	694	1487	1354	Itri1	40753858	40802877	-	49020
Cpeb3	949	1160	1109	703	2148	798	862	1298	1320	926	1532	981	1259	1294	Itri1	40837942	40983873	+	145932
Btaf1	1637	1420	1610	942	1748	807	912	1499	1272	842	1564	1207	1951	1638	Itri1	40973938	41088004	-	114067
Tnks2	1679	1644	1518	998	2488	1078	1504	1719	2007	1299	2285	1882	2234	1704	Itri1	41131743	41204625	-	72883
Ppp1r3c	52	54	85	244	356	290	245	228	364	459	432	379	96	70	Itri1	41298171	41304142	+	5972
Pcgf5	811	843	902	241	928	193	273	617	398	387	593	555	987	1121	Itri1	41569010	41635912	-	66903
Pank1:MIR107	895	1091	1477	1066	3256	3255	3415	3111	4654	2534	4429	1622	1303	1429	Itri1	42946053	43013925	+	67873
Slc16a12	714	374	919	490	1111	2114	1404	1741	1671	1115	1319	766	999	987	Itri1	43053136	43133538	+	80403
LIPA_like	486	479	642	588	1418	482	657	1256	791	526	945	860	589	682	Itri1	43343217	43377793	+	34577
Fam35a	225	322	362	263	701	435	513	476	657	275	482	433	331	339	Itri1	43682718	43767674	-	84957
G858:G861	122	150	119	137	453	307	423	302	537	275	460	251	99	140	Itri1	43706091	43714575	+	8485
Glud1	760	682	837	612	2308	1245	1868	707	2368	1029	1070	982	1146	915	Itri1	43783778	43807812	+	24035
Bmpr1a	592	592	688	438	1199	491	552	912	814	543	946	785	779	662	Itri1	43935696	44004482	-	68787
Wapl	2619	2249	2231	1027	3045	1295	1498	2487	2314	1347	2783	2347	2779	2198	Itri1	44244393	44325848	+	81456
Ccser2	653	611	706	268	613	397	485	765	701	389	704	560	674	678	Itri1	46018537	46156483	-	137947
CUNH10orf99:Ghitm	1633	1028	1259	336	651	303	362	873	490	369	912	875	1807	1492	Itri1	46283139	46319289	-	36151
G887	196	118	93	137	572	130	197	279	147	324	306	265	55	78	Itri1	46712951	46757555	-	44605
Nrg3	301	310	303	69	138	133	171	357	222	140	314	378	373	447	Itri1	49019174	50047533	-	1028360
Sh2d4b:Tspan14	2119	1323	1738	1337	2414	1374	2469	1616	3109	1405	3166	2776	1660	2018	Itri1	50967608	51124712	-	157105
Fam213a	878	901	1048	146	294	147	414	754	459	142	1064	680	809	1286	Itri1	51135667	51163372	-	27706
Mat1a	7867	2474	5124	5103	15816	4851	7068	11091	8677	13761	9946	7626	7175	4521	Itri1	51268120	51301163	+	33044
MBL1P_like	292	91	262	473	786	92	690	1200	610	244	371	865	204	236	Itri1	51319378	51331286	+	11909
G946	158	251	243	71	364	181	208	527	252	244	364	490	99	353	Itri1	51668237	51701393	-	33157
Tmem254	145	74	131	58	256	93	159	138	202	163	166	222	101	108	Itri1	51686688	51696465	+	9778
Anxa11	565	409	620	391	914	318	576	449	600	578	650	530	685	620	Itri1	51732273	51781971	-	49699
Zcchc24	2874	1011	1363	853	2472	1163	2003	1162	2150	1348	2092	1785	1679	1688	Itri1	51847989	51906570	+	58582
Ppif	802	616	884	221	793	150	330	549	375	312	709	802	833	874	Itri1	51901765	51918214	-	16450
Zmiz1	4073	1328	2581	1581	2943	1605	2596	2855	2698	1829	3470	2984	3572	2824	Itri1	51948445	52171366	-	222922
Rps24	149	140	168	181	239	133	215	195	302	123	309	217	99	131	Itri1	53063965	53075113	-	11149
Vdac2	956	562	792	280	668	289	383	626	532	301	752	677	858	913	Itri1	55610580	55643061	-	32482
Kat6b	1436	1653	2098	1039	3116	1491	1856	2551	2557	1451	2989	2120	2018	2111	Itri1	55813494	56004588	-	191095
Adk	23804	19742	24149	7821	33587	12280	15647	30145	22645	12703	29892	26052	28877	27434	Itri1	56060152	56530613	-	470462
Ap3m1	453	588	511	232	1065	291	402	633	650	500	755	629	505	506	Itri1	56531728	56558156	+	26429
Vcl	874	1008	1374	638	671	499	495	1106	708	397	1069	1008	1427	1236	Itri1	56555408	56669869	-	114462
Zswim8:Chchd1:G1054:Fut11:Sec24c	1718	1347	1583	1232	2400	1078	1484	1615	1888	1181	2329	1846	1450	1766	Itri1	56840452	56908956	-	68505
G1032	194	252	216	45	141	127	234	642	302	122	453	484	153	206	Itri1	56929290	56939250	-	9961
Anxa7	1013	981	914	260	813	200	308	707	464	355	695	614	1056	1116	Itri1	57147025	57178702	+	31678
Cfap70:Mrps16	223	132	113	134	291	171	292	231	365	141	354	437	178	172	Itri1	57188678	57294735	+	106058
Dnajc9	249	110	141	75	133	48	63	107	104	89	131	156	180	221	Itri1	57296144	57302532	+	6389
Fam149b1	395	456	390	215	364	220	257	408	328	225	344	357	317	396	Itri1	57303153	57353028	-	49876
P4ha1	118	133	145	258	817	327	309	280	541	254	157	305	255	265	Itri1	57489037	57552528	+	63492
Pla2g12b	453	373	407	192	633	398	442	396	642	384	430	422	326	449	Itri1	57580319	57604124	+	23806
Oit3	112	81	132	111	210	86	139	186	192	103	173	131	43	73	Itri1	57605403	57630573	-	25171
Dnajb12	715	420	637	364	936	346	529	545	620	375	748	668	602	670	Itri1	58091660	58114834	+	23175
Ddit4	80	32	57	637	535	72	188	319	218	2096	1438	263	88	22	Itri1	58152435	58155815	-	3381
G1045:Anapc16	132	176	127	224	487	300	362	410	462	382	534	430	108	139	Itri1	58183284	58203494	-	20211
Ascc1	629	558	569	756	1361	718	766	752	1041	873	1070	791	758	602	Itri1	58203198	58298813	+	95616
Psap	1480	457	918	940	1065	448	690	898	899	697	1243	1233	1238	1296	Itri1	58483676	58517459	+	33784
CYP2E1_like	6073	5273	4473	2158	11482	2621	8558	14929	7787	5671	16300	12649	3646	3791	Itri1	5849838	5868976	-	19139
LOC101977454	83	26	60	105	154	60	178	99	204	116	228	198	51	70	Itri1	58564368	58571848	+	7481
Sgpl1	563	411	460	439	1341	565	587	397	717	589	537	506	582	558	Itri1	59350129	59406831	-	56703
Pcbd1	1036	528	641	247	786	249	425	342	507	495	777	789	788	805	Itri1	59351777	59361588	+	9812
Adamts14	353	138	227	91	220	156	277	328	316	115	436	384	153	363	Itri1	59458508	59532499	-	73992
Eif4ebp2	4367	2178	3371	509	2038	731	953	1891	1248	954	1939	1872	3331	3733	Itri1	59676688	59714299	-	37612
Lrrc20	241	82	181	150	367	129	299	172	315	140	314	384	146	245	Itri1	59743951	59813136	+	69186
Npffr1:G1092	357	19	220	189	278	142	373	89	310	216	309	490	306	392	Itri1	59834925	59849723	+	14799
Sar1a:G1103:Tysnd1	1482	657	839	510	1133	482	666	824	840	567	1098	901	724	819	Itri1	59930343	59958840	+	28498
Mtg1:Paox	780	393	568	411	866	313	580	617	684	373	965	826	600	703	Itri1	6030702	6057167	-	26466
Tspan15	285	46	183	132	120	117	421	175	56	83	227	229	218	158	Itri1	60489023	60529169	-	40147
Echs1	1238	539	1126	261	569	249	419	898	474	402	1226	1104	678	1005	Itri1	6065214	6075451	+	10238
Hkdc1	47	11	30	193	226	150	96	25	190	177	53	11	89	8	Itri1	60683248	60730379	-	47132
Supv3l1:Vps26a	1433	994	1079	378	813	348	455	921	695	392	836	889	1247	1167	Itri1	60744413	60814849	-	70437
Kif1bp:Ddx21	931	678	819	348	538	203	275	558	397	247	571	590	972	831	Itri1	60902822	60955806	-	52985
Ddx50	159	132	147	147	204	142	133	146	235	113	200	169	93	112	Itri1	60970381	61000174	-	29794
Stox1:SNORD98:Ccar1	1329	1235	1204	977	2241	998	985	1460	1400	1212	1911	1449	1475	1139	Itri1	61007775	61131302	-	123528
Slc25a16	474	462	413	148	365	154	166	390	271	136	476	390	443	386	Itri1	61300920	61342305	+	41386
Hnrnph3	2485	2131	2167	621	1321	667	859	1880	1296	801	1780	1659	2354	2251	Itri1	61410113	61451987	-	41875
Pbld	675	518	617	583	2348	759	1001	607	1310	1194	969	984	695	534	Itri1	61450893	61505754	+	54862
Herc4	2459	2220	2544	2731	5648	1650	1875	2823	2505	2318	2898	2579	2872	2504	Itri1	61684023	61812021	+	127999
U6_ENSSTOG00000017634:Sirt1	410	394	428	216	808	220	267	455	387	371	465	385	454	460	Itri1	61798216	61823506	-	25291
Dnajc12	105	139	146	97	188	157	178	251	240	152	145	177	172	169	Itri1	61868607	61910534	+	41928
Reep3	721	598	754	416	1017	455	550	881	751	459	776	1038	904	840	Itri1	65705422	65790232	-	84811
Jmjd1c	5787	4187	5827	2172	7502	2764	3455	6176	5046	3525	5701	5741	7718	6790	Itri1	65839878	66084785	+	244908
Nrbf2	171	124	179	107	237	93	115	210	148	102	214	162	158	153	Itri1	66078837	66096940	-	18104
Ado	214	200	199	49	142	62	106	196	96	90	140	147	155	217	Itri1	66386943	66394498	-	7556
Arid5b	3783	2287	2720	2328	2456	1346	1811	3382	2686	1870	3170	2526	3250	2600	Itri1	66975905	67165890	-	189986
Rhobtb1	1126	1004	1192	779	2431	1708	1884	1503	2288	1430	2061	1329	1723	1303	Itri1	68015491	68144258	+	128768
Ccdc6	920	848	1168	723	1666	662	886	1124	1285	838	1257	977	1132	1298	Itri1	69007399	69119964	+	112566
Bicc1	2131	1158	2108	1061	1648	2485	2548	3595	3993	1344	3368	2417	2025	3634	Itri1	70105455	70398179	-	292725
Tfam	165	210	214	42	109	57	58	226	104	64	146	202	222	152	Itri1	70504512	70518357	-	13846
Ube2d1	133	141	275	77	216	81	81	129	154	187	147	141	268	196	Itri1	70535518	70568517	-	33000
Cisd1:LOC110599006	603	785	861	336	1018	456	509	632	876	628	876	604	1012	898	Itri1	70608470	70638413	-	29944
Ipmk	1152	1349	1610	559	1295	1117	1028	1247	1490	819	1234	957	1421	1535	Itri1	70639251	70686190	+	46940
Bnip3	4412	1184	2344	449	1429	461	823	829	916	787	1674	1356	2817	2622	Itri1	7101362	7130240	+	28879
Ppp2r2d:G132	1605	632	1137	435	841	325	489	880	591	378	977	854	1289	1365	Itri1	7113594	7150767	-	37174
A1cf	1517	1338	2019	1605	4555	1858	1845	3456	2380	2531	2215	2903	3079	3669	Itri1	76615662	76680999	+	65338
Sgms1	1590	1348	1850	1395	4708	2542	2967	2634	3892	2049	2911	2201	2061	1972	Itri1	76796369	77089724	-	293356
Minpp1	210	185	204	234	530	217	233	336	327	292	404	308	210	252	Itri1	77165567	77207237	+	41671
Papss2	1153	1152	1495	1153	2559	1070	1330	1095	1701	2090	2053	2032	1557	1499	Itri1	77277095	77355870	+	78776
Trnaa-agc_gene21648:Atad1	1254	1208	1367	694	1597	587	704	1374	1021	766	1413	1164	1515	1317	Itri1	77342313	77415310	-	72998
Pten	1599	1695	1729	1191	2559	1541	1895	2491	2596	1297	2481	1965	1823	1618	Itri1	77455159	77545571	+	90413
Rnls	1466	1308	1459	982	2890	1180	1454	1543	2070	1007	2019	1659	1530	1848	Itri1	77744842	78132652	-	387811
Zfand4:WASHC2C	1016	841	978	406	1061	406	532	1190	740	524	837	890	1017	1244	Itri1	78969471	79117158	-	147688
Ncoa4	351	222	420	440	925	292	361	297	541	390	435	367	531	447	Itri1	79174644	79199769	+	25126
SNORA74_ENSSTOG00000028555:TIMM23	715	711	818	335	766	300	377	693	575	354	758	649	1146	768	Itri1	79188840	79224756	-	35917
Parg	975	864	824	976	2291	800	872	1149	1521	825	1208	1165	1226	915	Itri1	79225757	79335643	+	109887
Ercc6	175	154	206	280	494	331	367	223	547	250	378	305	237	226	Itri1	79504228	79640677	+	136450
Mapk8	1694	1442	1681	661	1839	785	1015	1500	1378	908	1629	1385	1807	1718	Itri1	80565682	80691226	-	125545
Znf22:Rassf4	813	681	739	316	833	370	674	915	737	421	1144	870	798	855	Itri1	82016007	82060969	-	44963
CUNH10orf10	123	19	123	60	856	342	269	326	388	696	206	230	106	146	Itri1	82040932	82045801	+	4870
Cxcl12	381	175	374	317	1478	620	1055	732	1109	509	657	874	253	272	Itri1	82545462	82562860	+	17399
Glrx3	1030	583	746	271	484	217	316	501	377	291	515	484	922	796	Itri1	8322682	8358960	-	36279
Znf239	110	115	121	103	223	117	176	200	195	79	237	201	141	187	Itri1	83383833	83406820	+	22988
Hnrnpf	4293	3272	3691	1204	3502	1268	1818	3181	2268	1797	3574	3387	4186	3498	Itri1	83521224	83554745	+	33522
LINC00959	114	105	110	128	296	104	167	162	211	124	215	139	76	121	Itri1	8371240	8403766	+	32527
Bms1	159	153	219	217	368	206	251	289	340	173	305	241	172	209	Itri1	84098518	84147270	-	48753
Mgmt	259	228	132	471	2289	453	268	1181	448	671	1551	942	183	120	Itri1	8630091	8816191	-	186101
ZNF717_like_gene25912:ZNF717_containing_G1466:ZNF717_containing_gene25885:G1448	93	77	130	126	184	80	132	156	143	103	183	156	84	176	Itri1	86844660	86867977	-	23318
ZNF717_containing_gene25582	349	289	436	364	659	194	356	480	471	370	490	416	312	518	Itri1	86953322	86983165	+	29844
Rnf187	196	108	192	226	367	131	206	167	233	193	275	207	154	274	Itri1	87021761	87031773	-	10013
LOC106145534	770	481	713	321	759	419	641	713	703	555	1108	1074	989	999	Itri1	87056628	87075781	-	19154
Trim17:Trim11	1707	813	1424	299	581	265	447	901	561	402	1101	1165	1621	1768	Itri1	87069534	87092426	+	22893
Arf1	2043	797	1337	438	814	381	532	743	658	481	1077	899	1341	1611	Itri1	87771846	87786090	-	14245
G1463:CUNH1orf35	192	44	116	162	302	94	152	81	157	151	208	221	132	165	Itri1	87771986	87775567	+	3582
Snap47	1072	721	1069	752	1846	731	1025	1260	1225	912	1726	1452	1116	1329	Itri1	87949454	88039835	-	90382
ZNF709_containing_gene23820	1402	1107	1504	841	2731	916	1068	1938	1573	1139	2431	1727	1723	1522	Itri1	88056770	88082513	-	25744
ZNF709_containing_gene24023:ENSSTOG00000031368:G1583	1454	1255	1477	419	2205	1093	1562	1504	1850	1136	2188	1521	1283	1953	Itri1	89626638	89708315	-	81678
ZNF844_like_gene24025	533	286	437	85	414	121	195	299	273	169	294	309	497	606	Itri1	89709477	89731514	+	22038
ZNF791_like_gene24028	374	270	384	57	149	60	100	266	142	66	265	294	259	452	Itri1	89803380	89819221	+	15842
ENSSTOG00000033353:G1589:ZNF709_containing_gene25048:G1602	351	265	369	167	463	203	346	500	497	191	577	404	294	507	Itri1	90450433	90497540	-	47108
ZNF124_containing_gene16630	226	183	164	52	104	66	94	287	156	75	220	203	130	202	Itri1	91780037	91791806	+	11770
Znf672	378	246	412	133	235	57	117	148	140	118	231	243	397	473	Itri1	91871657	91880014	+	8358
Sfxn1	1197	699	934	729	1506	572	986	1046	1107	536	1413	1146	939	1145	Itri1	92002361	92031734	-	29374
Nsg2	68	14	20	223	440	56	215	63	138	348	40	79	38	31	Itri1	92960154	93013488	-	53335
Cpeb4	3926	2569	3160	1896	7567	1459	2136	2619	2845	2872	3870	2918	4000	3457	Itri1	93056978	93135514	-	78537
Bnip1:Crebrf:G1618:Atp6v0e1	3448	2060	2827	833	2401	844	1097	2061	1538	1312	2018	2281	3697	3031	Itri1	93704108	93810862	-	106755
Rpl26l1:Ergic1:G1661	4595	1255	1431	1934	2051	1387	2075	1412	2281	1540	2423	1415	1725	1471	Itri1	93832859	93921315	-	88457
G1622:G1624	341	109	83	302	396	96	242	329	169	257	388	305	47	74	Itri1	93935537	93945803	+	10267
Dusp1	333	118	245	324	1140	161	614	1475	456	567	772	414	265	214	Itri1	93966097	93970466	+	4370
Stk10	2769	901	1430	1289	2244	562	856	1068	782	664	1590	1082	1571	1414	Itri1	94371524	94481214	+	109691
Npm1	1181	696	814	185	376	165	248	576	386	192	567	592	561	698	Itri1	94984597	95002563	-	17967
Pank3:MIR103A1_like	949	1184	1041	490	1508	540	670	979	999	832	1140	1024	934	1098	Itri1	97195006	97222302	+	27297
Wwc1	1861	1173	1816	1147	2694	1648	3659	3018	3685	1752	2976	2643	1448	2470	Itri1	97310349	97464309	-	153961
LINC01163_containing:G134:G119	177	34	123	338	904	45	108	308	64	514	136	347	56	65	Itri1	9814916	9831904	-	16989
LOC110599141	42	58	85	424	1012	141	501	722	350	329	640	651	57	59	Itri1;Itri1	236820657;236834785	236830813;236852753	-;-	28126
Rap2c	361	309	359	81	174	90	146	225	197	119	271	235	472	382	Itri10	101307212	101328411	-	21200
Mbnl3	757	731	1000	796	2430	1571	1231	2094	2363	1862	2120	1189	1430	951	Itri10	101411460	101496565	-	85106
Gpc4	236	238	249	191	488	514	522	375	811	229	504	430	290	402	Itri10	102281095	102392102	-	111008
Mospd1	821	683	825	67	602	116	152	812	238	211	388	537	1313	1096	Itri10	103648059	103683484	-	35426
AK6_like:RTL8C_ENSSTOG00000019454:RTL8A_like	475	415	335	51	152	59	96	260	148	106	298	243	303	258	Itri10	103785155	103796482	-	11328
INTS6L_like_gene8579	246	169	177	179	706	271	444	221	486	225	260	313	233	237	Itri10	104226285	104292427	+	66143
SNORD61:Rbmx	1614	1388	1498	386	865	394	531	1021	792	520	1164	982	1998	1624	Itri10	105146390	105184376	-	37987
Fgf13	3010	2082	2401	952	973	2318	1875	2804	3264	1145	3649	2391	2610	2080	Itri10	106703727	107194650	-	490924
F9	1155	980	1274	615	2056	1383	1168	2647	2052	1253	2075	1349	1230	1258	Itri10	107524992	107564947	+	39956
G4572:Atp11c:MIR505	1925	1442	1561	1086	4414	1545	2583	2677	2837	1768	2996	2365	1509	1819	Itri10	107716524	107913479	-	196956
CUNHXorf40B:G4608	459	184	331	213	472	285	394	331	430	322	471	539	359	383	Itri10	115792426	115809180	-	16755
Hmgb3	340	269	303	9	27	3	8	107	24	10	40	55	291	230	Itri10	116729751	116736584	+	6834
Bcap31	299	196	223	192	272	119	182	219	271	178	306	246	247	265	Itri10	118845032	118876644	-	31613
Abcd1	110	82	92	117	326	81	148	171	152	125	174	197	114	110	Itri10	118877976	118896962	+	18987
Idh3g	563	284	404	155	328	103	186	250	203	155	338	339	315	379	Itri10	118921881	118937123	-	15243
Hcfc1	1380	635	984	238	391	186	302	584	330	229	668	701	1097	1140	Itri10	119086480	119115533	-	29054
Irak1:Mecp2	1554	1067	1187	584	1251	516	727	1142	965	624	1521	1258	1524	1439	Itri10	119153750	119229615	-	75866
Flna	99	34	66	287	235	94	126	66	126	121	119	101	86	95	Itri10	119359631	119385050	-	25420
Rpl10:SNORA70_ENSSTOG00000028472	2072	540	1378	1871	7286	876	1039	838	1601	1158	4496	1984	1346	1231	Itri10	119409837	119413539	+	3703
Lage3:Ubl4a:Slc10a3:G4762:Fam3a	919	560	754	355	874	285	441	588	586	365	814	646	830	909	Itri10	119492276	119520738	-	28463
Ikbkg	405	249	386	293	784	334	430	505	490	533	698	562	443	374	Itri10	119543097	119569308	+	26212
Mpp1	143	157	164	168	304	98	113	172	165	117	201	146	191	237	Itri10	119789095	119811583	-	22489
F8	406	309	401	182	520	168	264	501	355	213	445	394	287	300	Itri10	119831006	119942939	-	111934
Cmc4:Mtcp1	173	155	182	99	307	74	81	222	151	90	155	150	173	162	Itri10	119959064	119982164	-	23101
Brcc3	352	347	298	184	336	110	158	382	197	148	293	285	426	338	Itri10	119983261	120022465	+	39205
Vbp1	368	305	347	89	203	99	124	277	174	126	235	191	336	322	Itri10	120075745	120109839	+	34095
Vamp7	133	124	138	110	275	73	109	140	161	106	157	105	94	99	Itri10	120562266	120610096	+	47831
Sat1	187	186	225	121	261	128	78	214	161	109	201	183	75	83	Itri10	12398423	12402609	+	4187
Apoo	160	135	179	127	226	166	140	224	267	147	283	211	261	203	Itri10	12402958	12489744	-	86787
Klhl15	583	455	485	178	391	186	197	389	285	172	337	318	769	649	Itri10	12564356	12605183	-	40828
Eif2s3	245	197	194	157	292	132	200	252	267	134	289	283	174	188	Itri10	12622653	12641697	+	19045
Zfx	1779	1434	1637	835	1909	1160	1160	1734	1824	949	1774	1723	1784	1461	Itri10	12686764	12743384	+	56621
Pola1:SCARNA24	603	525	620	467	938	455	516	830	770	457	718	722	716	710	Itri10	13239377	13525165	+	285789
Gk	3153	3903	4017	2330	4033	3675	3551	5183	6307	1797	7292	3270	3308	3603	Itri10	18615370	18709846	+	94477
Dmd	648	654	748	628	1398	604	977	1150	1200	428	930	988	842	920	Itri10	19065248	19850926	-	785679
Otc	2791	2972	2330	1058	7420	1717	2662	3208	2799	2170	4408	4474	3165	2408	Itri10	25394117	25462826	+	68710
Mid1ip1	262	271	292	303	1426	279	606	706	675	709	986	797	207	173	Itri10	25794183	25800573	+	6391
G3590	538	368	451	333	459	606	1033	881	1051	179	852	594	396	537	Itri10	26449389	26498926	-	49538
CUNHXorf38	517	386	520	291	721	269	392	532	543	371	698	559	684	683	Itri10	27415703	27437281	-	21579
Med14	442	447	553	464	1191	420	523	661	715	491	703	592	608	629	Itri10	27439970	27509615	-	69646
Usp9x:ENSSTOG00000031797	2838	2388	2658	1399	4034	1743	1892	3490	2724	1966	3632	3003	3122	2754	Itri10	27809672	27903222	+	93551
Ddx3x	3420	2108	2289	567	1130	424	609	1293	835	613	1388	1456	2211	2346	Itri10	27930760	27986867	+	56108
Maob	1121	1353	1297	1123	5353	1385	1805	1941	2388	1713	2076	2377	1678	1726	Itri10	30059308	30173621	-	114314
Kdm6a	4505	4122	4659	2584	5926	2393	2985	5220	4305	2920	5521	4401	5335	4590	Itri10	31140167	31369293	+	229127
ENSSTOG00000029299:MIR221_ENSSTOG00000033069:MIR221_containing:MIR222:MIR221_ENSSTOG00000030739:ENSSTOG00000032991	700	315	436	3322	2256	2022	1832	1354	1833	1385	1226	1024	286	1433	Itri10	31810340	31985720	-	175381
Rgn	536	584	399	472	2099	392	1457	672	1699	1330	1494	1042	383	511	Itri10	33032802	33060811	+	28010
Rbm10	868	564	727	300	434	184	204	418	288	288	534	389	807	784	Itri10	33083754	33111544	+	27791
Cdk16	547	333	363	121	230	86	136	195	187	122	305	297	379	464	Itri10	33147600	33159551	+	11952
Usp11	128	106	89	69	177	88	105	165	155	73	147	155	276	178	Itri10	33163078	33180137	+	17060
Araf	203	115	216	86	174	94	103	165	139	93	197	190	143	176	Itri10	33483229	33494368	+	11140
Cfp:Elk1:Uxt	1019	971	869	507	1140	483	602	1014	792	579	1075	977	1139	1025	Itri10	33550977	33586642	-	35666
Znf182	385	258	334	210	667	234	318	405	398	284	428	398	411	437	Itri10	34048309	34101628	-	53320
Tbc1d25	121	112	131	87	170	89	116	165	122	96	190	153	97	119	Itri10	34284623	34296644	+	12022
Wdr13	266	251	310	159	328	157	236	332	283	170	383	320	180	229	Itri10	34326754	34353929	+	27176
Slc35a2:Pim2:Otud5	838	449	740	376	789	258	416	602	559	479	726	684	776	869	Itri10	34589792	34637064	-	47273
Kcnd1:Gripap1	267	253	321	279	504	176	257	371	336	306	487	309	390	372	Itri10	34640887	34676191	-	35305
Ccdc120	285	109	194	338	803	251	242	219	324	311	259	179	220	230	Itri10	34714413	34733202	+	18790
Praf2:Wdr45	117	72	137	106	325	126	172	137	193	162	270	185	85	116	Itri10	34731820	34740375	-	8556
Prickle3	172	140	173	74	159	34	58	227	73	68	216	164	110	167	Itri10	34807995	34819829	-	11835
Ppp1r3f	266	208	271	99	223	118	218	463	223	165	442	367	214	294	Itri10	34898223	34912969	+	14747
LOC110596925	495	460	466	241	503	191	222	467	311	222	484	473	520	541	Itri10	37760626	37827169	+	66544
Kdm5c	1351	1034	1217	577	1093	549	799	1194	1099	626	1507	1253	1312	1323	Itri10	37808339	37864026	-	55688
Smc1a:Hsd17b10	1824	1417	1547	611	1489	745	999	1576	1239	717	1935	1809	2040	1890	Itri10	37988954	38062090	-	73137
MIR98:ENSSTOG00000016643:Huwe1	2442	1749	2351	1238	2506	1229	1469	2544	1929	1149	2521	2342	2742	2409	Itri10	38135573	38282708	-	147136
Phf8	573	486	576	323	691	325	401	548	567	273	621	538	673	728	Itri10	38511019	38595272	-	84254
FAM120C	960	1050	1140	551	1371	557	623	1113	918	494	1151	1005	1350	1171	Itri10	38616461	38737325	-	120865
Gnl3l	588	474	586	260	445	226	259	519	378	192	542	507	615	581	Itri10	39084711	39117647	+	32937
Pfkfb1	2417	1953	1931	1795	4841	1698	1494	2785	2184	2902	4444	2510	2761	1993	Itri10	39385220	39466205	-	80986
Rragb	356	299	429	236	626	245	359	411	475	327	530	432	482	414	Itri10	40046686	40087844	+	41159
COX7B	416	402	409	90	256	116	110	323	225	168	384	304	296	388	Itri10	42151094	42165772	-	14679
Magt1	336	266	280	173	301	191	163	246	253	228	275	197	406	324	Itri10	42172706	42210341	+	37636
LOC106145277	264	387	269	182	551	286	375	492	541	312	513	425	309	315	Itri10	43131481	43169833	+	38353
Slc16a2	294	276	246	110	387	143	275	349	302	160	431	343	328	338	Itri10	44037742	44144200	-	106459
LOC110599403	161	141	140	90	145	85	92	169	142	69	208	180	136	125	Itri10	44289513	44299428	+	9916
MIR421_containing:MIR374B_like:MIR421	318	238	293	113	258	114	123	256	189	150	313	268	337	285	Itri10	44342253	44346672	+	4420
Xist_exon1	87	110	123	99	227	101	140	208	183	93	204	163	139	124	Itri10	44450608	44455851	-	5244
XIST_containing:XIST_intron	2352	1859	3032	2969	4069	1542	1801	3508	3402	1657	4375	2815	2801	3448	Itri10	44454899	44479320	+	24422
Chic1	550	476	681	309	645	370	500	726	667	421	722	592	669	599	Itri10	44456394	44549777	-	93384
Phka1	268	268	322	189	264	136	172	426	289	112	251	265	328	399	Itri10	45213857	45322172	+	108316
Hdac8:U4_ENSSTOG00000024995	377	372	384	329	675	255	323	503	434	261	557	450	507	472	Itri10	45328391	45554613	+	226223
Ogt	550	411	622	422	907	416	513	652	765	436	726	576	605	614	Itri10	46334793	46375274	-	40482
Taf1:LOC101956912:G3939:G3941	1510	1320	1363	772	1640	994	1149	1445	1735	781	1844	1403	1959	1603	Itri10	46427650	46529249	-	101600
Itgb1bp2:Nono	1271	822	1018	352	713	315	411	756	528	363	822	747	1337	1234	Itri10	46548043	46580567	-	32525
Zmym3	186	158	200	79	153	72	121	189	137	104	253	201	204	272	Itri10	46599021	46614450	+	15430
Gjb1	428	249	324	279	802	503	654	642	887	684	915	908	424	271	Itri10	46623243	46635476	-	12234
Med12	216	148	216	173	211	104	93	242	163	121	262	237	248	241	Itri10	46698282	46720705	-	22424
PIGA	508	428	456	68	162	54	50	233	74	91	184	164	458	491	Itri10	4728377	4746450	-	18074
Igbp1	706	554	531	219	495	208	223	542	346	220	532	467	524	510	Itri10	47527377	47556586	-	29210
Stard8	578	429	528	273	661	265	383	550	476	348	590	598	666	913	Itri10	48859726	48917588	-	57863
Yipf6	401	304	339	97	181	87	137	254	167	123	239	245	290	276	Itri10	49038319	49064126	-	25808
CLTRN_like:G3433	310	233	297	183	488	226	320	459	397	212	482	458	294	373	Itri10	5040373	5162741	-	122369
Pgk1	757	633	808	192	349	112	193	330	229	232	515	417	863	849	Itri10	53966469	53989765	+	23297
Brwd3	432	467	493	300	645	291	343	652	528	322	635	442	493	402	Itri10	55915866	56033855	-	117990
Sh3bgrl	309	336	513	252	324	380	397	585	711	200	633	423	475	369	Itri10	56341949	56417041	+	75093
Apool	746	679	667	152	434	231	258	674	397	240	562	518	824	731	Itri10	59470489	59537757	+	67269
RBBP7	425	258	314	83	172	65	89	211	129	98	210	221	376	351	Itri10	6107753	6132576	-	24824
Trmt2b	199	158	255	134	377	88	145	261	208	105	253	245	243	281	Itri10	63344792	63381483	+	36692
Diaph2	5118	4993	5371	2855	6535	3896	5229	8273	7065	3495	6839	6205	5708	6344	Itri10	66471439	67265673	-	794235
MORF4L2	1800	1452	1394	508	851	500	625	1145	897	563	1232	965	1402	1337	Itri10	76984139	77020868	-	36730
ENSSTOG00000032690	68	66	89	55	129	157	175	115	194	78	184	140	68	96	Itri10	77020942	77069931	+	48990
G4250:G4257:Serpina7	277	224	189	464	1596	2590	2183	845	3426	1118	907	532	198	183	Itri10	78985507	79072273	-	86767
Serpina7	117	57	68	95	166	786	470	115	993	415	388	157	90	55	Itri10	79081977	79089270	-	7294
Rnf128	101	138	153	49	202	82	113	164	173	95	122	135	171	243	Itri10	79644989	79705512	+	60524
PHKA2_like	981	1003	920	348	1850	632	1051	991	1242	880	1529	1130	1045	1336	Itri10	7972199	8058358	-	86160
Rbm41	210	190	216	213	628	262	292	332	389	307	400	267	304	255	Itri10	80002659	80072227	-	69569
Nup62cl	268	155	239	36	69	59	68	152	92	62	113	178	327	308	Itri10	80078625	80154104	-	75480
Prps1	316	240	254	54	71	36	51	121	61	46	98	142	292	291	Itri10	80522110	80543241	+	21132
G4267:Tsc22d3	1481	841	971	1870	3955	2156	1695	2467	2491	3901	3413	1710	1286	983	Itri10	80600567	80679655	-	79089
Acsl4	336	310	336	399	256	219	243	293	224	605	281	289	368	251	Itri10	82117963	82200594	-	82632
Ammecr1	220	192	247	130	254	163	178	272	245	110	278	196	274	237	Itri10	82634826	82746892	-	112067
PDHA1_containing	323	173	229	142	331	74	106	217	137	268	361	199	262	182	Itri10	8400612	8416924	+	16313
Pls3	463	511	589	290	359	378	557	509	667	313	700	520	798	799	Itri10	87323138	87412037	+	88900
Bclaf3	336	279	299	213	454	205	273	414	379	186	420	345	329	305	Itri10	8919886	8979807	-	59922
Il13ra1	218	185	293	172	346	130	176	499	205	148	241	217	185	248	Itri10	89879194	89935533	+	56340
Map7d2:Eif1ax:Rps6ka3:ENSSTOG00000030404	2494	1792	2083	836	1698	755	938	1618	1356	791	1648	1569	2642	2264	Itri10	9007407	9259525	-	252119
Lonrf3	1083	897	1273	475	975	419	531	1058	646	290	1265	1029	1709	1313	Itri10	90107615	90146980	+	39366
Pgrmc1	966	875	1030	258	989	366	492	795	684	561	699	885	673	1023	Itri10	90354051	90370304	+	16254
Slc25a5	413	363	384	42	109	27	60	216	84	51	272	372	87	177	Itri10	90552955	90556984	+	4030
Ube2a	222	177	165	53	113	58	64	151	99	53	122	103	73	98	Itri10	90647841	90656944	+	9104
Sept6	150	117	168	134	97	78	116	152	149	81	103	123	168	183	Itri10	90682282	90754075	-	71794
SNORA69_ENSSTOG00000017480:Rpl39	405	268	318	156	268	77	105	288	143	102	312	251	275	293	Itri10	90841399	90854145	-	12747
Zbtb33	204	130	187	52	111	43	52	90	83	39	131	99	135	135	Itri10	91197109	91205687	+	8579
Lamp2	1129	780	802	455	1745	411	578	962	741	739	837	907	1127	855	Itri10	91354133	91402889	-	48757
Cul4b	199	132	184	141	414	206	214	195	342	191	228	187	191	204	Itri10	91451611	91496393	-	44783
Thoc2	1119	978	1072	559	1195	557	711	1117	971	575	1115	1003	1167	1114	Itri10	94010200	94131705	-	121506
Xiap	520	518	544	337	823	424	460	716	659	371	740	632	521	575	Itri10	94263309	94310077	+	46769
Bcorl1	654	455	451	300	928	290	482	435	590	415	674	465	619	461	Itri10	99382462	99447934	+	65473
Aifm1	253	212	234	158	472	175	245	237	328	236	359	286	326	274	Itri10	99510476	99545602	-	35127
Znf280c	230	226	288	195	248	161	182	271	242	221	264	245	260	242	Itri10	99574646	99632191	-	57546
Enox2	800	841	825	538	1134	656	837	1253	1284	421	1388	1042	809	1022	Itri10	99939354	100236411	-	297058
Rlim	1875	1152	1379	343	861	347	452	981	668	468	1062	1023	1590	1366	Itri10;Itri10	43986593;44019886	44017349;44028270	+;+	39142
Hmgcs2:G4963	2696	2232	3003	2044	6499	3901	4462	3353	5846	4182	4832	4332	3142	3304	Itri11	10016457	10046032	+	29576
LINC02609_like:Znf644	4345	3465	3889	1551	4304	1569	2042	4004	2567	2341	3767	3461	4192	3800	Itri11	100928372	101097217	-	168846
G4969:LOC101960216	47	67	64	124	1159	40	219	132	48	230	116	129	21	70	Itri11	10164957	10175922	-	10966
KIAA1107_like	184	232	170	42	179	113	185	243	227	149	277	234	206	267	Itri11	101971205	102048855	+	77651
LOC101959938	279	255	224	1008	2797	1212	1690	531	2291	1387	774	432	233	358	Itri11	10210098	10238682	-	28585
Glmn	371	379	425	120	229	119	177	267	208	123	292	210	400	417	Itri11	102120741	102169309	-	48569
G7394:U2_ENSSTOG00000017511:Evi5	2778	2713	2314	1280	7752	2741	3471	3289	4689	3270	4309	2935	2266	2898	Itri11	102348605	102562482	-	213878
SNORD21:Rpl5:SNORA66_ENSSTOG00000027597	362	249	391	182	429	144	160	290	227	147	322	314	551	387	Itri11	102603649	102608918	+	5270
Fam69a	394	323	338	148	517	242	380	355	489	220	368	409	282	405	Itri11	102606343	102712853	-	106511
Mtf2	736	548	552	316	568	226	281	545	446	300	510	463	567	566	Itri11	102814481	102876691	+	62211
LOC101959454:Hao2	127	232	236	332	1176	540	730	293	971	484	452	300	117	152	Itri11	10284918	10321120	-	36203
Fnbp1l	439	415	319	399	704	274	349	460	520	290	435	398	364	326	Itri11	103159145	103276609	+	117465
Bcar3	1653	1419	1894	846	2517	1091	1770	2032	1897	774	2017	2207	2087	2624	Itri11	103277650	103399204	-	121555
Dnttip2:Gclm	1570	1477	1879	514	2049	625	966	2536	1155	571	1541	2074	2505	2448	Itri11	103544493	103590712	-	46220
Arhgap29	1582	1751	2326	630	2920	1408	1708	2334	2600	1198	2563	2256	2774	2550	Itri11	103983513	104060702	-	77190
Abcd3:LOC106144960	8697	10957	13592	3222	10239	4731	6377	10537	9563	3189	17704	9133	12963	15773	Itri11	104202633	104383573	+	180941
Cnn3	2131	1604	2124	692	1542	626	838	1345	1059	978	1752	1323	2587	2037	Itri11	104599295	104638675	-	39381
Alg14	435	381	475	314	478	267	307	727	503	194	541	509	532	521	Itri11	104701040	104786531	-	85492
TMEM56_like	1235	1056	1400	2650	2330	1284	1524	2238	2060	947	2841	1577	1202	1258	Itri11	104794515	104878986	+	84472
Dpyd:7SK_ENSSTOG00000022666	12239	10912	9818	7188	21592	7807	10052	14176	11555	9432	13694	11158	10008	11124	Itri11	106503976	107287165	-	783190
Palmd	254	336	356	457	1269	648	873	960	939	605	651	731	437	576	Itri11	108770704	108816129	+	45426
AGL_containing_ENSSTOG00000031387	139	42	127	112	399	207	269	142	334	190	240	254	156	240	Itri11	108907830	108944444	+	36615
Slc35a3	787	1115	966	424	1201	513	640	808	959	464	998	798	798	1053	Itri11	110353785	110395454	+	41670
Mfsd14a	1331	1213	1171	435	889	387	479	855	650	490	861	793	1732	1275	Itri11	110407115	110442706	+	35592
Sass6:Lrrc39:G7416:SNORA2_ENSSTOG00000020613:Dbt	2931	2974	2406	456	1807	466	720	2035	951	846	2215	2158	3162	2857	Itri11	110444211	110580513	-	136303
Cdc14a	123	108	137	138	281	79	84	180	154	93	112	132	129	123	Itri11	110674521	110807550	+	133030
Vcam1	65	49	82	96	348	92	160	211	122	185	191	165	31	43	Itri11	110980986	110997787	+	16802
Extl2	153	191	176	110	301	110	130	240	181	139	194	198	258	280	Itri11	111085816	111104704	-	18889
Slc30a7	736	926	921	459	860	417	473	1023	744	356	955	742	875	783	Itri11	111106037	111180597	+	74561
S1pr1	97	32	109	258	371	209	222	162	331	258	249	167	110	102	Itri11	111440457	111445089	+	4633
Rnpc3	239	251	210	192	378	182	187	283	251	180	338	291	179	179	Itri11	113479761	113502526	+	22766
AMY2B	101	153	188	53	291	255	285	505	358	98	379	236	109	118	Itri11	113536749	113547613	+	10865
Wdr3	1455	1046	957	216	415	189	237	715	348	219	575	537	1539	1089	Itri11	11474679	11515682	-	41004
Gdap2	691	1067	900	473	1166	429	670	1239	838	473	1548	1244	629	852	Itri11	11516769	11579337	+	62569
Man1a2	2001	2067	2089	734	1762	892	1097	2190	1605	762	2057	1916	2463	2396	Itri11	11834845	11988955	-	154111
Ttf2	229	179	189	62	123	37	43	156	76	65	107	146	273	220	Itri11	12272584	12310807	-	38224
Atp1a1	1094	565	734	638	4218	382	830	564	704	1027	485	733	920	958	Itri11	12899413	12933470	-	34058
Csde1:Nras	2767	1918	2360	658	1403	640	890	1793	1271	728	1875	1689	2765	2487	Itri11	14367028	14415708	+	48681
Bcas2	271	194	221	133	279	134	155	255	181	162	247	249	370	320	Itri11	14564956	14577881	+	12926
Trim33	1081	984	1035	762	1660	780	874	1149	1220	774	1316	1002	1285	1187	Itri11	14579984	14768825	+	188842
Hipk1	742	522	659	345	618	287	347	494	469	347	492	438	730	731	Itri11	15124433	15183644	-	59212
Rsbn1:Phtf1	1468	1448	1539	651	2119	876	1126	1524	1498	954	1833	1722	1860	1769	Itri11	15299587	15386457	+	86871
Magi3:U6_ENSSTOG00000026804	5317	5433	5912	2197	6898	3211	4363	7553	4964	3048	8766	5678	6842	5507	Itri11	15363686	15629803	-	266118
G5048	196	50	58	121	839	35	157	283	57	197	376	332	55	101	Itri11	15771512	15785412	-	13901
Lrig2	917	652	795	482	1032	454	564	921	826	503	988	839	893	905	Itri11	15822053	15885643	-	63591
G5176:G5177:Mov10:G5178:CAPZA1_containing:Capza1	1441	1089	1332	979	2065	697	1005	1611	1352	933	1421	1327	1319	1329	Itri11	16217108	16292740	-	75633
Rhoc	1497	657	911	545	1414	365	722	821	669	695	1062	1122	730	928	Itri11	16217253	16232543	+	15291
St7l	1639	1407	1447	919	2611	1186	1390	1977	2026	1167	2284	1921	1740	1736	Itri11	16293680	16459560	+	165881
Wnt2b	550	446	551	323	821	408	645	361	651	491	813	471	342	645	Itri11	16375034	16399846	-	24813
Cttnbp2nl	123	111	169	225	334	162	183	359	265	186	242	192	103	99	Itri11	16442936	16494970	-	52035
Rap1a	931	918	1067	853	2057	1059	1114	1597	1615	756	1280	1268	1094	921	Itri11	17109924	17201544	-	91621
CUNH1orf162:Atp5f1	1083	1006	1029	214	576	241	341	772	479	368	828	667	920	880	Itri11	17330960	17356812	-	25853
PIFO_like	29	19	13	250	778	347	251	113	301	495	184	74	17	19	Itri11	17440301	17459013	-	18713
CHIAP2	455	64	309	107	50	294	243	328	272	134	360	266	336	138	Itri11	17496383	17507432	+	11050
G5083:G5087:G5090:G5091	149	60	80	486	732	158	134	189	69	563	118	66	44	36	Itri11	17517714	17526707	-	8994
G5096	55	18	32	146	426	167	167	104	222	145	267	249	27	29	Itri11	17544599	17548932	-	4334
Dennd2d	321	158	244	144	376	135	237	229	257	156	314	288	325	303	Itri11	17550134	17562152	+	12019
Cept1	546	558	761	623	2619	1149	889	1144	1339	1580	1042	1116	811	800	Itri11	17557461	17600735	-	43275
Dram2	346	375	418	235	1118	510	365	577	608	694	352	428	374	437	Itri11	17601756	17629043	+	27288
Lrif1	238	244	194	118	431	210	243	346	322	240	246	257	104	205	Itri11	17779959	17800376	+	20418
G5128:G5112:Rbm15	1416	1031	1137	647	1112	633	682	1038	1039	613	1144	1081	1386	1363	Itri11	18289576	18333818	-	44243
Strip1	260	106	195	68	94	48	79	141	123	58	118	144	225	230	Itri11	18599356	18618274	-	18919
Ahcyl1	1241	744	1001	492	884	506	580	1070	800	469	947	1007	1223	1137	Itri11	18627777	18675018	-	47242
GSTM2_containing	1008	563	635	577	2730	496	1043	556	927	1407	764	1353	754	595	Itri11	18886997	18905239	-	18243
GSTM4_like_gene20552	1025	615	803	475	2785	399	1091	623	822	1585	810	1554	829	799	Itri11	18912403	18922348	-	9946
Gstm4:G5139:Ampd2:Gnai3	2635	2013	2387	1462	4361	1476	2038	2468	2510	1841	2713	2772	2699	2625	Itri11	18963301	19082323	-	119023
CYB561D1_containing	81	44	72	102	168	118	144	122	167	115	156	150	56	84	Itri11	19121062	19131906	-	10845
Psma5	287	269	292	282	515	199	252	358	372	219	469	346	258	310	Itri11	19186434	19209022	+	22589
Sort1	667	545	630	502	1055	742	703	807	848	612	1028	622	669	532	Itri11	19213140	19281648	+	68509
Celsr2:Sars	847	434	500	463	717	377	400	456	603	482	936	543	821	477	Itri11	19310438	19366690	-	56253
SCARNA2:SCARNA2_containing:Tmem167b	572	349	488	418	996	441	590	759	803	497	880	758	439	486	Itri11	19469240	19481890	-	12651
Clcc1	344	358	389	52	189	71	85	268	140	121	247	232	616	521	Itri11	19575272	19596259	+	20988
Stxbp3	1023	1003	1005	352	1172	409	546	1126	741	486	1055	948	1072	1146	Itri11	19711158	19783604	-	72447
Prpf38b	1497	1137	1059	282	605	209	334	1003	423	348	971	942	763	1018	Itri11	19825703	19840801	-	15099
Gpr89a	894	764	926	283	691	222	306	669	467	301	656	608	881	962	Itri11	20513336	20550171	+	36836
Pdzk1	178	149	123	147	639	100	221	208	266	97	191	336	110	307	Itri11	20547173	20563048	-	15876
Rnf115	1516	1014	1267	866	2656	834	1142	1639	1472	996	1743	1546	1203	1291	Itri11	20604490	20677034	-	72545
Pias3	366	234	327	166	412	123	262	264	269	229	326	366	351	416	Itri11	20715929	20736024	-	20096
Itga10:Pex11b:Rbm8a	654	477	444	142	329	114	189	334	235	177	418	426	410	579	Itri11	20761016	20791387	-	30372
GNRHR2_like	183	144	182	143	307	138	206	203	271	177	249	262	149	196	Itri11	20785259	20792499	+	7241
Polr3gl	140	145	184	113	286	82	93	150	162	150	236	166	139	194	Itri11	20823467	20835206	+	11740
Txnip	422	300	486	380	1776	588	408	800	684	919	357	411	528	373	Itri11	20844032	20850131	-	6100
LINC01783_containing:Trnae-cuc_gene23864:Trnag-ucc_gene23865:Trnah-gug_gene23866:Trnak-cuu_gene23867	471	161	521	446	1336	467	591	409	747	605	1032	825	398	517	Itri11	20851370	20889425	+	38056
Hfe2	153	189	232	159	1129	206	426	377	500	226	488	494	219	262	Itri11	20857748	20870571	-	12824
HIST2H2BE_containing_gene13999:HIST2H2BE:HIST2H2AB:HIST2H2AB_containing	508	521	506	332	979	512	667	920	792	535	699	828	1169	648	Itri11	21187542	21192530	-	4989
Sv2a:Sf3b4	257	246	250	76	236	106	132	308	165	125	262	343	235	294	Itri11	21213599	21234328	-	20730
Mtmr11:U6_ENSSTOG00000023756:Otud7b	277	198	203	421	1047	450	474	299	653	503	557	349	350	230	Itri11	21235517	21269549	-	34033
Anp32e:ANP32E_containing:Aph1a	1331	749	870	370	581	246	305	654	439	332	658	735	1029	970	Itri11	21487336	21525298	-	37963
Ciart:Mrps21	1335	1019	620	199	517	164	238	505	294	244	520	599	953	969	Itri11	21537015	21562532	+	25518
Prpf3	273	485	308	176	378	194	205	379	318	159	336	340	278	387	Itri11	21574979	21602559	+	27581
Tars2	250	195	271	148	237	101	143	256	164	140	294	239	364	299	Itri11	21702154	21719892	+	17739
Mcl1:Ensa	2420	1628	1834	1439	3141	1019	1311	1847	1568	1732	2593	2167	2002	1980	Itri11	21756145	21828486	-	72342
Golph3l	233	297	361	195	361	172	160	306	213	236	331	259	375	322	Itri11	21859848	21901178	-	41331
Ctsk:Arnt	1357	1452	1501	861	1317	1360	1753	2384	2531	698	2632	2191	1604	1658	Itri11	21988129	22062590	-	74462
Setdb1	47	50	50	104	462	117	178	112	179	200	192	134	45	52	Itri11	22091099	22107214	+	16116
Cers2	1243	627	730	683	2209	581	1034	732	1039	1157	1304	1241	767	765	Itri11	22151335	22172778	-	21444
Prune1	448	387	407	182	463	134	183	300	249	202	354	378	490	427	Itri11	22201467	22223457	+	21991
G5338:Cdc42se1	782	560	613	305	430	213	323	526	446	275	558	432	606	677	Itri11	22229261	22245756	-	16496
Gabpb2	251	221	217	224	584	220	300	380	484	277	406	363	338	393	Itri11	22253863	22292881	+	39019
Tmod4:Vps72	269	232	271	90	171	88	112	214	158	104	221	207	246	267	Itri11	22344954	22364590	-	19637
Pip5k1a	819	617	698	501	859	346	436	639	703	458	762	589	865	727	Itri11	22369762	22418169	+	48408
Psmd4	380	292	324	101	213	83	120	245	159	102	184	212	421	444	Itri11	22427502	22440045	+	12544
Znf687:LOC110598740	788	296	514	233	412	173	252	298	282	280	452	387	665	673	Itri11	22456475	22472870	+	16396
Pi4kb:Rfx5:G5318	943	810	881	728	1227	523	622	881	813	637	974	851	1030	950	Itri11	22464212	22510530	-	46319
Mrpl9:Selenbp1:G5463:Pogz	2206	1745	2147	1105	3080	1137	1675	1815	1980	1616	2568	2405	2697	2749	Itri11	22527497	22928960	-	401464
Psmb4	275	198	214	77	114	42	68	168	99	55	179	181	78	137	Itri11	22580905	22585880	+	4976
Cgn:Tuft1	284	229	318	302	1211	354	508	462	576	284	506	658	313	573	Itri11	22690013	22758760	+	68748
Lingo4:Rorc	572	672	919	334	1579	466	371	542	783	895	1369	1365	1253	1283	Itri11	22959928	22989920	-	29993
Them4	922	895	1045	309	1598	269	478	909	573	446	956	767	1089	1189	Itri11	23021722	23055190	-	33469
Chtop:Snapin	1452	957	1138	370	663	345	466	924	676	400	1046	970	1192	1258	Itri11	24406530	24434480	+	27951
Ints3:Slc27a3	179	173	195	516	1148	597	774	459	909	632	728	468	229	254	Itri11	24481634	24528972	+	47339
GATAD2B_like:GATAD2B:Gatad2b:SNORA25_ENSSTOG00000024909	1006	835	1084	463	1320	474	645	1127	869	602	1192	1095	1032	1094	Itri11	24541057	24593696	-	52640
Jtb	297	215	267	115	352	125	184	193	206	158	258	259	276	405	Itri11	24682626	24691646	-	9021
Rps27	578	549	508	178	332	177	256	544	340	216	531	490	266	307	Itri11	24710358	24718208	+	7851
Nup210l:TPM3_G5439:Tpm3	773	729	961	822	1869	695	970	1009	1262	813	1292	1116	880	872	Itri11	24711198	24862522	-	151325
CUNH1orf43	60	77	73	64	167	79	138	177	174	121	268	214	41	55	Itri11	24872115	24883564	-	11450
Ubap2l:SNORA58:Hax1	1945	1349	1602	948	2272	775	1139	1420	1500	1094	2120	1796	1811	1781	Itri11	24883730	24934093	+	50364
Il6r	933	329	641	1064	2748	710	1091	1179	1269	1165	1471	1385	1095	1092	Itri11	25025708	25052217	+	26510
Ube2q1:G5459	217	102	183	67	140	67	113	176	120	71	177	191	141	192	Itri11	25118072	25127807	-	9736
Adar	316	213	344	185	242	122	202	281	231	161	243	212	332	376	Itri11	25152786	25177612	-	24827
LOC110598741	229	169	202	65	134	44	76	171	90	77	154	127	188	336	Itri11	25188896	25198094	-	9199
Pbxip1:Pygo2:Shc1	624	340	544	427	748	328	485	412	639	439	706	580	472	553	Itri11	25465882	25491274	-	25393
LOC110598742	675	458	550	292	836	374	564	701	746	471	1129	788	549	631	Itri11	25498064	25514484	-	16421
Zbtb7b	1523	716	1216	309	482	129	300	555	384	292	1045	869	1002	1141	Itri11	25516409	25537203	+	20795
Efna1:Slc50a1	600	316	426	395	1327	303	877	624	831	561	1076	840	294	327	Itri11	25622127	25633908	+	11782
Scamp3:Clk2	388	299	358	309	526	249	343	351	428	325	568	428	351	461	Itri11	25710188	25727507	-	17320
Pklr:G5522	695	461	471	451	3415	663	1192	751	1546	1236	1226	1019	660	733	Itri11	25732918	25768587	-	35670
Ash1l	3719	3554	3556	1926	4750	1833	2345	4019	3079	2194	4049	3378	4552	3670	Itri11	25772708	25966383	-	193676
Notch2	1117	1133	1220	594	1639	834	1194	1783	1507	852	1875	1544	1347	1214	Itri11	2595631	2683790	-	88160
Dap3	361	213	355	298	685	330	469	288	635	331	481	452	497	573	Itri11	25966973	26001974	+	35002
Gon4l	185	197	199	436	874	366	400	303	553	384	444	309	225	285	Itri11	26014306	26093846	-	79541
G5599:Rit1:SNORA42_ENSSTOG00000019395:SCARNA15_ENSSTOG00000032796:SCARNA4:Kiaa0907	1945	1053	1367	950	2141	549	818	1049	1097	866	1555	1450	1434	1414	Itri11	26120173	26157605	-	37433
Ubqln4:G5545	155	90	144	122	191	65	85	97	122	94	161	125	126	160	Itri11	26269634	26285854	-	16221
Slc25a44:PMF1_like	438	293	417	328	782	240	353	291	427	409	520	396	427	449	Itri11	26406111	26449371	+	43261
Paqr6:Smg5	585	322	572	254	376	187	271	365	354	211	497	445	529	591	Itri11	26452145	26485719	-	33575
Cct3	352	206	240	207	375	149	163	236	246	207	323	218	273	231	Itri11	26505655	26523655	-	18001
ENSSTOG00000032489:MEF2D_containing:Mef2d	2754	847	1033	837	2172	537	1192	766	1258	1237	1514	1335	930	988	Itri11	26620119	26654604	-	34486
Gpatch4	66	48	108	137	160	94	158	127	149	82	178	167	58	88	Itri11	26739046	26750559	-	11514
Isg20l2	140	122	169	193	330	108	190	187	198	156	272	242	75	210	Itri11	26842426	26853121	-	10696
Mrpl24:Hdgf	561	312	424	382	868	295	564	362	627	460	650	610	356	432	Itri11	26862734	26878580	-	15847
Prcc	662	409	554	196	388	218	252	449	331	204	527	462	543	626	Itri11	26897845	26924407	+	26563
U6_ENSSTOG00000021777:Arhgef11	2797	1993	2466	1619	3967	1290	1849	2413	2995	1537	3526	2387	2531	2819	Itri11	27030469	27146866	-	116398
Etv3	388	208	274	165	289	105	145	265	177	126	243	219	186	230	Itri11	27201754	27218610	-	16857
Noc2l	265	131	249	84	129	52	97	115	115	76	185	174	185	272	Itri11	27367949	27378480	-	10532
Ube2j2	406	174	313	155	268	99	136	213	185	141	249	229	327	331	Itri11	27588770	27603026	-	14257
Acap3:G5675:Ints11:Dvl1	1014	320	524	810	1410	506	815	386	936	689	924	740	701	865	Itri11	27614757	27668255	-	53499
Cptp:Tas1r3	116	61	128	161	296	123	170	94	232	153	317	208	70	129	Itri11	27646249	27654980	+	8732
G5658:Aurkaip1:Ccnl2:Mrpl20:G5677	1688	605	1039	360	653	282	414	560	550	402	928	819	1180	1271	Itri11	27681471	27706419	-	24949
Ssu72	2004	1001	1677	674	1462	647	880	1213	1031	841	1595	1448	1852	1921	Itri11	27759996	27787178	-	27183
CDK11B:SLC35E2B_containing	959	403	436	481	1049	353	656	523	692	528	868	706	620	572	Itri11	27837215	27875508	-	38294
Nadk:Gnb1	2425	658	774	1353	2333	675	1386	932	1291	1400	1723	1251	968	921	Itri11	27879321	27946748	-	67428
ENSSTOG00000030113	587	367	429	390	456	177	291	457	377	221	529	428	496	496	Itri11	27950354	27981606	-	31253
G5722:G5723	445	122	291	51	0	28	28	100	80	16	129	111	176	94	Itri11	28049802	28058814	-	9013
Sec22b	963	990	841	489	883	396	407	765	641	451	726	661	937	847	Itri11	2805677	2843947	-	38271
Ski	1062	510	748	368	740	258	577	535	680	366	972	639	534	951	Itri11	28191938	28242450	+	50513
Rer1	689	281	437	196	286	111	169	190	227	147	317	282	378	450	Itri11	28301785	28313166	+	11382
Pex10	342	160	247	117	218	107	132	179	166	109	236	237	193	260	Itri11	28310854	28320850	-	9997
Pank4	384	121	258	142	147	89	122	176	160	107	293	282	176	231	Itri11	28399250	28416136	-	16887
Pde4dip	1463	1107	759	917	3279	1032	1329	1090	1960	1006	1552	1203	1456	1069	Itri11	2930867	3080103	+	149237
Lrrc47:Cep104	709	248	460	678	1974	388	601	429	650	973	748	685	517	613	Itri11	29322520	29367257	-	44738
CUNH1orf174	184	111	151	82	207	111	189	199	200	163	212	221	100	165	Itri11	29383524	29392673	-	9150
Rpl22	430	274	335	93	172	90	130	251	161	88	263	212	248	354	Itri11	30564148	30573944	-	9797
Icmt	346	222	269	98	212	85	101	202	122	92	217	212	296	345	Itri11	30589020	30602143	-	13124
Acot7	464	172	416	166	316	121	191	258	234	169	457	331	562	492	Itri11	30626935	30705605	-	78671
Espn	107	58	107	135	295	43	150	121	244	193	140	188	60	95	Itri11	30735849	30764658	+	28810
Nol9	816	452	610	195	344	170	210	369	295	199	443	400	729	767	Itri11	30814208	30838025	-	23818
Klhl21	1246	445	756	401	986	301	545	452	538	563	606	750	1013	1253	Itri11	30845259	30870009	-	24751
Zbtb48	222	99	194	171	316	137	177	143	218	160	283	206	102	172	Itri11	30849498	30857256	+	7759
Dnajc11	1735	1080	1319	549	867	473	616	1101	746	512	1216	1139	1707	1777	Itri11	30883626	30954656	-	71031
Camta1	117	36	78	283	1400	106	345	314	232	141	253	391	110	141	Itri11	31274466	31780381	+	505916
Vamp3:G5811:Per3	3569	3661	3207	1621	6122	1194	2007	2689	1973	2961	3588	3499	4171	4855	Itri11	31795948	31877608	+	81661
Park7	172	73	136	141	311	101	189	179	231	162	232	201	95	130	Itri11	31938194	31951732	+	13539
Errfi1:ENSSTOG00000031806	4062	1813	2922	4034	10284	3938	5602	6040	8611	5643	12248	5260	3065	1819	Itri11	31962899	31995286	-	32388
G5834	152	56	110	219	465	249	522	686	501	304	728	663	80	49	Itri11	32052219	32057368	+	5150
G5835:G5836	108	37	64	101	263	140	221	168	259	147	269	284	78	46	Itri11	32093680	32100836	-	7157
G5841	11	15	14	57	147	164	157	103	246	129	180	120	18	13	Itri11	32130531	32140630	-	10100
G5840	242	165	163	95	246	177	160	379	259	135	395	294	127	137	Itri11	32146859	32151839	+	4981
Rere	3363	2371	3182	2217	4801	2662	3315	3991	4273	2497	5155	3759	3398	4194	Itri11	32186011	32456802	-	270792
Prkab2:FMO5_like_gene24805	1270	1040	1531	1860	7730	1465	2055	5507	5267	1935	2228	2651	1634	2241	Itri11	3224027	3279418	-	55392
Eno1	1110	627	1113	709	1354	354	689	720	870	649	1336	1039	1212	1145	Itri11	32620155	32644704	-	24550
H6pd	979	355	507	815	1341	482	947	636	831	657	1235	896	450	492	Itri11	32875038	32896185	+	21148
Slc25a33:G5860:Tmem201	4478	1653	2679	263	553	564	890	2521	1316	387	4178	1520	3841	2702	Itri11	33100786	33144576	+	43791
Nmnat1	927	692	819	255	488	195	238	574	390	281	665	584	859	948	Itri11	33377648	33406764	+	29117
G5881	430	282	277	62	93	35	41	123	67	58	92	119	150	229	Itri11	33585862	33595041	+	9180
Kif1b	2303	1629	1957	1302	2706	953	1272	2213	1749	1347	2081	1885	2694	2189	Itri11	33606507	33737425	+	130919
G5875:G5877:G5878	127	151	199	62	106	91	167	282	160	86	295	268	158	227	Itri11	33738962	33748629	-	9668
Pgd	331	233	413	224	168	81	121	228	132	173	252	189	563	651	Itri11	33750283	33766605	+	16323
Pex14	2577	1915	2593	1042	1566	1059	1388	2220	2073	955	2973	2097	2573	2852	Itri11	33828600	33977377	+	148778
Tardbp	1855	1203	1376	251	586	227	341	942	464	349	884	921	1166	1404	Itri11	34266683	34285332	+	18650
Masp2	164	138	169	317	484	149	298	374	598	115	258	382	174	259	Itri11	34274597	34288652	-	14056
Exosc10	1088	649	922	189	340	177	222	515	272	204	563	531	971	1030	Itri11	34303085	34328479	-	25395
Mad2l2	464	142	286	86	133	59	101	138	92	94	186	180	277	345	Itri11	34708687	34717772	-	9086
Miip	243	148	211	92	136	40	52	93	85	75	97	110	213	242	Itri11	34978110	34986198	+	8089
Dhrs3	1160	549	1056	422	1261	600	931	998	1232	420	1556	1380	1146	1421	Itri11	35405944	35445170	-	39227
LOC106145310	75	34	78	61	192	73	173	104	198	77	174	222	119	159	Itri11	35441882	35445933	+	4052
PRDM2_containing	308	197	311	231	688	309	343	264	504	325	376	314	436	333	Itri11	36023516	36058114	+	34599
Kazn	2757	735	1321	776	1356	344	884	943	839	581	1771	1477	1629	1689	Itri11	36737599	37040508	+	302910
Dnajc16	205	146	184	180	472	162	221	241	275	209	316	238	240	223	Itri11	37377643	37417310	+	39668
Agmat	345	178	334	196	790	226	279	418	385	282	216	428	269	499	Itri11	37410442	37427102	-	16661
DDI2	1212	923	1825	1203	5066	1551	1603	3511	2501	1610	2513	2478	2263	2493	Itri11	37460382	37495802	+	35421
Slc25a34:Tmem82	370	227	325	183	394	105	230	178	220	214	395	349	234	376	Itri11	37543244	37551350	+	8107
Spen	702	615	783	694	1583	593	726	664	1032	648	1023	747	907	816	Itri11	37649762	37710678	+	60917
Epha2	123	97	150	222	524	147	369	131	306	162	370	285	89	232	Itri11	37821244	37848727	-	27484
Arhgef19	275	309	71	144	793	84	201	349	336	124	731	666	269	358	Itri11	37869087	37890881	-	21795
Fbxo42	903	778	806	819	1443	628	704	1195	967	668	1198	990	848	1142	Itri11	37907674	37993667	-	85994
Necap2	306	121	255	111	189	61	96	154	155	83	223	171	208	219	Itri11	38068478	38081919	+	13442
Sdhb	1563	1254	1586	481	1590	528	771	1264	1029	829	1729	1428	1903	1789	Itri11	38163406	38196230	-	32825
Arhgef10l	611	241	502	471	1225	311	635	559	579	527	778	614	523	543	Itri11	38540114	38624346	+	84233
Tas1r2:Aldh4a1:Iffo2	2604	953	1393	835	2392	588	1119	838	1159	1011	1359	1725	2023	1818	Itri11	39371723	39465779	-	94057
G6415:Ubr4	2866	1567	2440	2085	2532	1485	1760	2546	2215	1380	2759	2322	3062	2674	Itri11	39536465	39667821	-	131357
Emc1	204	136	142	106	143	81	103	127	131	85	181	177	209	210	Itri11	39687470	39714069	-	26600
AKR7A3_like	75	48	54	120	365	53	115	89	138	175	135	118	76	74	Itri11	39718837	39731439	-	12603
Akr7a2	203	159	134	225	840	165	346	133	328	321	235	239	145	183	Itri11	39736861	39747919	-	11059
Capzb	618	317	567	513	648	343	499	577	532	344	863	757	635	549	Itri11	39766328	39831536	-	65209
Minos1	565	542	705	155	450	188	193	387	314	204	469	398	856	742	Itri11	39963809	39991504	+	27696
Tmco4	644	326	534	291	382	259	398	478	464	278	526	478	627	703	Itri11	40035633	40111519	-	75887
Camk2n1:Mul1	1205	808	1207	318	1062	296	697	1007	653	436	1180	1409	1098	1375	Itri11	40632831	40660951	-	28121
Cda	117	66	69	187	308	113	132	159	180	162	147	130	94	66	Itri11	40719165	40739946	+	20782
Pink1	472	450	512	206	744	255	375	568	509	440	746	655	540	494	Itri11	40750341	40764849	+	14509
Ddost	294	195	261	193	233	106	142	194	180	149	315	263	271	299	Itri11	40756325	40772822	-	16498
Sh2d5:Hp1bp3:G6452	1936	1371	1621	397	994	410	526	1191	769	599	1146	1177	1976	1963	Itri11	40819285	40877202	-	57918
Ece1	1589	569	780	723	1815	582	1088	893	1164	952	1542	1161	977	977	Itri11	41202150	41257876	-	55727
Usp48	408	285	419	916	1034	601	665	527	784	597	871	550	407	457	Itri11	41476310	41550957	-	74648
Cdc42	817	537	585	465	977	317	495	541	697	433	618	454	634	579	Itri11	41732635	41774058	+	41424
Zbtb40	409	228	264	656	1632	796	902	416	1237	1022	719	436	233	302	Itri11	42024605	42101877	+	77273
Luzp1	1069	835	1039	298	465	418	471	799	758	319	761	619	1020	1005	Itri11	42495654	42588790	-	93137
LINC01355_containing:Hnrnpr	1271	1328	1316	562	1207	665	802	1618	1188	623	1540	1429	1408	1445	Itri11	42672829	42742605	-	69777
Znf436:Tcea3:Asap3	2036	1579	1376	807	3030	1112	2322	1740	2306	1132	3201	1897	1672	1746	Itri11	42761146	42864382	-	103237
Rpl11	173	161	195	97	179	93	109	207	193	80	253	253	102	136	Itri11	43031652	43037649	+	5998
Pithd1:G6190:Lypla2	551	397	446	93	211	42	92	211	108	109	209	215	421	416	Itri11	43109468	43125127	+	15660
Gale:Hmgcl	440	201	337	224	634	206	424	277	382	377	369	484	289	406	Itri11	43125184	43145949	-	20766
Srsf10	704	661	824	305	705	277	397	539	496	308	660	679	652	641	Itri11	43232672	43254588	-	21917
Pnrc2	334	338	310	149	429	138	168	396	287	212	360	393	112	185	Itri11	43237542	43244309	+	6768
Il22ra1:Ifnlr1	754	474	416	257	925	207	451	572	406	435	675	595	658	500	Itri11	43359929	43395541	-	35613
G6203	55	30	44	47	283	71	149	60	152	207	103	101	83	75	Itri11	43399135	43427400	+	28266
Ncmap	139	119	149	199	1087	849	1329	335	1405	625	716	671	121	197	Itri11	43683073	43716102	+	33030
G6226:G6232	59	68	47	59	239	282	704	129	613	207	254	219	42	119	Itri11	43690565	43704855	-	14291
Srrm1	2165	1493	1476	586	1596	644	879	1248	1215	746	1580	1220	1465	1486	Itri11	43748885	43781824	+	32940
Clic4	528	447	531	416	1954	570	684	583	852	865	896	749	803	521	Itri11	43840742	43886407	+	45666
Syf2:RSRP1_containing:G6222	1696	1332	1452	321	766	232	337	748	575	458	698	791	1178	964	Itri11	44140228	44160433	-	20206
G6227:Tmem50a	668	554	608	191	499	157	199	378	301	263	384	369	772	673	Itri11	44187285	44211046	+	23762
Tmem57	1656	792	1151	724	1816	496	697	962	879	923	1186	1094	1908	1404	Itri11	44281740	44330400	+	48661
Ldlrap1:G6237	835	283	588	484	845	478	874	357	987	380	966	695	474	554	Itri11	44372098	44398973	+	26876
Selenon:Mtfr1l	1534	1210	1324	513	1163	439	812	1394	1109	522	1477	1494	1332	1435	Itri11	44557516	44593724	+	36209
G6292:Pafah2	2075	1223	1674	658	1373	1132	1599	1926	1744	451	2377	2252	2351	2371	Itri11	44686579	44729739	-	43161
Extl1	420	324	370	532	854	302	488	543	477	436	1109	587	284	388	Itri11	44744519	44762153	+	17635
Slc30a2	673	340	521	31	208	38	77	296	116	75	319	383	427	525	Itri11	44752274	44764235	-	11962
Pdik1l:G6258	323	283	295	57	116	53	64	224	83	61	142	185	208	338	Itri11	44817269	44826009	+	8741
Cep85	176	138	200	139	296	103	145	194	216	99	216	172	176	236	Itri11	44922895	44951330	+	28436
Pigv	164	146	175	181	481	174	284	279	365	240	432	429	219	228	Itri11	45380465	45391048	+	10584
Gpn2:Gpatch3:Nr0b2	1390	1419	1480	984	1789	561	1101	3194	1436	1132	4160	3039	1333	1264	Itri11	45455797	45494540	-	38744
Nudc	188	139	198	152	259	129	172	268	219	127	355	305	201	172	Itri11	45503856	45516728	+	12873
Kdf1	183	126	179	102	200	90	143	232	189	121	370	234	134	156	Itri11	45511302	45525937	-	14636
Slc9a1	109	70	117	164	216	110	133	172	171	101	240	131	114	120	Itri11	45635636	45692291	-	56656
Wdtc1	523	265	322	257	1232	239	399	434	484	498	499	439	418	385	Itri11	45741405	45807031	+	65627
Cd164l2:Wasf2	646	461	645	405	871	409	569	663	702	465	951	762	646	631	Itri11	45870556	45911025	-	40470
Ahdc1	275	179	169	350	863	192	284	310	338	353	429	325	157	155	Itri11	45994850	46021226	-	26377
Fam76a	177	163	171	121	272	126	139	180	194	149	227	194	181	162	Itri11	46160042	46186312	+	26271
Stx12	489	447	484	342	732	218	311	435	479	354	541	410	461	452	Itri11	46194969	46232399	+	37431
Ppp1r8:SCARNA1	542	283	419	240	563	146	227	268	350	222	422	309	609	563	Itri11	46238686	46260619	+	21934
Eya3	1037	960	1022	589	1430	574	728	1265	1034	644	1166	1038	1070	1004	Itri11	46363889	46470251	-	106363
Dnajc8	318	310	312	225	531	200	278	485	358	256	485	435	326	325	Itri11	46542413	46568347	-	25935
Sesn2	291	309	423	261	830	447	434	532	634	589	749	420	556	349	Itri11	46592522	46612753	+	20232
G6328	99	76	76	47	492	150	227	275	199	592	155	354	128	114	Itri11	46604393	46619527	-	15135
Phactr4	1751	1649	1818	787	2245	1002	1311	2024	1650	1109	2046	1632	1864	1912	Itri11	46693670	46787992	+	94323
LOC106145224:SNORA73_ENSSTOG00000017421:SNORA73_ENSSTOG00000017470	774	96	577	550	1672	394	731	530	1148	569	1481	1139	463	706	Itri11	46802312	46806625	+	4314
SNORD99:SNORA61_ENSSTOG00000027211:SNORA44_ENSSTOG00000017031:SNORA16:snopsi28S-3327:G6360	895	441	946	1074	2830	606	684	892	1209	811	1219	1067	853	720	Itri11	46851468	46855837	-	4370
Taf12	160	164	155	115	301	90	127	144	196	131	172	136	141	165	Itri11	46870878	46894255	-	23378
Ythdf2	1842	1400	1432	555	1090	461	594	1160	816	622	1258	1064	2031	1639	Itri11	46966991	47012141	+	45151
Epb41	4652	3326	3661	3058	5498	1791	2269	3311	3196	2686	4678	3631	4863	3761	Itri11	47092879	47266011	+	173133
uc_338_ENSSTOG00000030700:Srsf4:Mecr	2430	1772	2152	1033	2592	1156	1532	2252	1997	1397	2589	2109	2642	2250	Itri11	47282045	47358578	-	76534
SNORD103_ENSSTOG00000022741:SNORD103_ENSSTOG00000023636:SNORD103_ENSSTOG00000017052:G6459:Pum1	2969	2182	3096	1689	4936	2409	2851	3018	3998	2814	3693	2930	3610	2905	Itri11	48414532	48538332	-	123801
G6380:Snrnp40	379	343	376	171	360	172	212	358	292	204	388	341	478	425	Itri11	48661444	48699729	-	38286
Zcchc17	151	135	144	68	143	88	93	130	117	79	124	114	192	169	Itri11	48700913	48751998	+	51086
Pef1	288	142	216	87	179	84	147	243	196	137	314	297	209	189	Itri11	48918701	48936150	-	17450
Ptp4a2	1512	1167	1122	344	645	294	359	938	555	408	784	847	1829	1394	Itri11	49150578	49180090	-	29513
Khdrbs1	593	472	562	440	824	365	464	510	571	481	630	533	562	553	Itri11	49264685	49306419	+	41735
Kpna6	834	676	813	529	909	322	485	736	627	478	918	730	1012	847	Itri11	49344214	49405235	+	61022
Txlna	278	123	238	375	444	194	244	309	322	176	394	368	279	321	Itri11	49409615	49426035	+	16421
MTMR9LP_containing	196	133	116	120	243	84	96	248	164	139	168	199	59	135	Itri11	49451044	49462459	-	11416
Hdac1	388	207	235	316	681	189	226	279	358	220	380	273	216	315	Itri11	49496505	49526789	+	30285
Fam229a:Bsdc1	1471	1113	1328	656	1613	733	867	1274	1280	988	1432	1374	1376	1523	Itri11	49544864	49580396	-	35533
Zbtb8os	246	283	261	154	393	164	234	344	298	207	324	362	241	311	Itri11	49749010	49767762	-	18753
Rbbp4	2048	1391	1515	528	1120	424	524	1115	714	548	1110	1037	2063	1687	Itri11	49768096	49802246	+	34151
Kiaa1522	270	150	193	188	376	113	207	171	239	134	360	211	313	271	Itri11	49848320	49867413	+	19094
Yars	408	487	469	179	336	297	323	403	517	193	914	552	898	505	Itri11	49859413	49896179	-	36767
S100pbp	301	347	399	235	800	303	448	666	515	468	807	626	382	385	Itri11	49897390	49938814	+	41425
Rnf19b	609	423	509	551	948	279	457	829	479	644	676	444	417	407	Itri11	49995984	50025276	-	29293
G6446:G6447	51	75	67	114	196	133	181	133	188	111	232	143	58	80	Itri11	50046005	50060586	+	14582
Ak2:G6449	2388	2000	2407	844	1687	692	963	2716	1158	1060	3092	2137	2301	2401	Itri11	50048434	50083393	-	34960
G6503	472	304	446	25	84	62	123	480	137	64	378	464	457	474	Itri11	50254198	50269712	-	15515
G6461:Phc2	2448	1788	2372	691	1562	652	940	1945	1238	724	2126	1643	2670	2502	Itri11	50314689	50426944	-	112256
G6468	72	94	86	116	271	52	78	153	117	120	152	154	68	157	Itri11	51035362	51043945	-	8584
Smim12	121	111	136	71	136	62	115	114	130	76	172	152	172	211	Itri11	51657238	51666093	-	8856
Tmem35b:Zmym6	753	623	690	370	1103	547	781	805	963	625	987	998	593	764	Itri11	51734411	51812517	-	78107
Sfpq	3139	2241	2530	632	966	491	677	1500	1008	616	1546	1583	2663	2667	Itri11	51942422	51966837	-	24416
LOC101956130	54	56	85	235	163	145	434	386	183	139	301	264	44	59	Itri11	5200432	5248688	+	48257
Zmym4	814	876	900	733	1352	896	1093	1287	1433	718	1456	1026	936	837	Itri11	52025416	52172285	+	146870
Kiaa0319l	1137	1334	1024	681	1583	1444	1632	1461	2123	1040	2465	1277	812	1102	Itri11	52164637	52284871	-	120235
Psmb2	1560	1187	1370	369	723	332	523	1184	678	413	903	988	1636	1594	Itri11	52316475	52358255	-	41781
Ago4	716	564	743	155	480	184	306	670	403	304	508	496	845	788	Itri11	52511406	52546769	+	35364
AGO3	722	873	776	347	1081	377	402	855	627	436	811	766	1005	778	Itri11	52655681	52727828	+	72148
G6525:Trappc3	114	96	116	111	288	138	168	171	207	154	323	200	89	119	Itri11	52795719	52810087	-	14369
Map7d1	243	158	212	263	514	116	147	199	184	211	302	211	147	193	Itri11	52817785	52842324	+	24540
Thrap3:SNORA26_ENSSTOG00000020190:Sh3d21	3066	1847	2329	1160	2894	1391	1397	2388	1809	1696	2573	2181	2844	2433	Itri11	52867742	52938195	+	70454
Stk40	1410	509	790	612	941	398	466	443	538	495	833	674	916	773	Itri11	52944312	52990957	-	46646
Oscp1:Mrps15	215	225	249	114	220	87	117	250	160	145	265	226	275	248	Itri11	53008236	53050185	-	41950
G6550:Snip1	403	227	264	122	239	128	116	232	192	121	213	237	306	306	Itri11	53931761	53953095	-	21335
Gnl2	554	293	319	183	373	167	182	321	319	194	397	412	363	369	Itri11	53962642	53988294	-	25653
Yrdc	177	202	198	91	158	71	102	251	129	84	255	246	54	113	Itri11	54148403	54154974	-	6572
Mtf1:Inpp5b	1141	887	960	798	1922	1018	1211	1199	1655	1003	1829	1254	895	891	Itri11	54156853	54258802	-	101950
Sf3a3	192	186	203	155	301	126	166	247	229	150	244	192	185	183	Itri11	54267529	54291483	-	23955
Mycbp	427	290	261	169	367	154	229	283	273	197	328	212	256	302	Itri11	55009963	55046315	-	36353
LOC106145332	245	155	140	51	151	75	99	165	115	71	182	177	117	126	Itri11	55031803	55044344	+	12542
Akirin1:G6578	1708	993	1118	253	671	187	279	633	423	346	865	677	913	1194	Itri11	55151271	55174752	+	23482
Macf1	3351	2540	2646	2266	5138	2403	2856	3810	3744	2433	3873	3161	3039	3403	Itri11	55229625	55576707	+	347083
SNORA55:Pabpc4	1452	505	807	740	2149	461	719	681	988	646	1222	1185	817	811	Itri11	55618999	55642930	-	23932
Trit1:Mycl:ENSSTOG00000031602	3135	1913	2380	1482	1535	872	1000	2750	1092	1227	3548	1416	2972	2361	Itri11	55857602	55961278	-	103677
Mfsd2a	2727	940	1320	1413	682	226	317	1966	317	1047	3452	749	918	680	Itri11	55966677	55981223	+	14547
G6606:G6610	55	72	67	102	292	148	254	338	264	244	332	291	64	72	Itri11	56018406	56029176	-	10771
Cap1	591	349	458	407	554	246	304	452	425	294	542	426	416	392	Itri11	56030324	56056993	+	26670
Rlf	1705	1614	1444	555	1226	590	795	1346	1082	679	1131	1108	1682	1422	Itri11	56119199	56194573	+	75375
Zmpste24	258	289	263	188	379	167	230	333	326	151	345	265	283	275	Itri11	56210929	56253217	+	42289
Smap2	1187	1069	1819	718	1789	799	833	2378	1222	1137	1999	1384	1930	1444	Itri11	56302701	56354986	+	52286
G4816:G4818:G4819:OR10J5:OR10J5_containing	1338	1191	1064	489	1288	832	975	1443	1228	472	1629	1254	1272	1477	Itri11	5647120	5706302	-	59183
Nfyc	764	680	851	514	1493	817	971	830	1526	801	1069	776	1102	1028	Itri11	56544149	56608042	+	63894
Scmh1:G6672	930	717	719	1385	2548	660	1027	1152	1017	1405	1137	948	895	780	Itri11	56817138	56959270	-	142133
G4820	396	355	458	306	1838	1006	764	893	1309	528	1003	703	440	591	Itri11	5735783	5766367	-	30585
Apcs	268	156	203	58	239	172	207	457	288	223	400	430	739	299	Itri11	5767697	5775503	+	7807
LOC110599554:ENSSTOG00000032811:Crp:LOC110599556	966	967	453	1958	3277	1796	832	2421	2629	1647	1453	1653	1152	1681	Itri11	5775575	5928700	-	153126
Guca2a:Foxj3	3100	2261	2485	1211	3258	1265	1594	2062	2014	1554	2384	2086	3198	2602	Itri11	57814108	57939836	-	125729
Zmynd12	137	143	148	107	338	284	423	462	457	252	521	486	124	197	Itri11	58015083	58042093	-	27011
Ppcs:LOC110596899	725	610	548	148	409	189	329	569	362	288	660	620	562	759	Itri11	58042987	58068224	+	25238
P3h1	156	103	121	107	300	59	102	96	120	102	165	127	130	158	Itri11	58252640	58268270	-	15631
CUNH1orf50	281	277	208	241	686	259	392	484	534	356	591	457	171	280	Itri11	58269442	58287082	+	17641
Znf691	274	281	195	152	555	141	219	333	256	308	450	337	312	272	Itri11	58340687	58352701	+	12015
Slc2a1	1362	322	497	210	544	101	148	167	176	171	344	388	581	654	Itri11	58379971	58411482	-	31512
Elovl1:Med8	1105	1086	1011	212	588	172	282	967	299	437	937	962	1046	964	Itri11	58940543	58962937	-	22395
Szt2	354	273	323	267	571	280	438	437	473	398	708	488	305	398	Itri11	58964045	59012842	+	48798
Hyi	66	49	106	123	416	129	235	189	264	182	226	236	51	100	Itri11	59005692	59016018	-	10327
Ptprf	979	554	890	699	1358	591	912	994	1127	326	986	1068	1064	1253	Itri11	59083973	59160049	+	76077
Kdm4a	731	594	715	305	671	348	444	726	583	338	920	744	969	900	Itri11	59178397	59232013	+	53617
Ipo13	179	110	175	192	287	109	171	198	227	157	321	227	190	194	Itri11	59439642	59460805	+	21164
Rnf220	575	388	535	298	425	227	313	468	375	267	577	514	542	606	Itri11	59854542	60069708	+	215167
G6749:Tmem53	340	318	322	118	288	124	196	341	236	227	435	365	316	430	Itri11	60068587	60089744	-	21158
Rps8:SNORD39_ENSSTOG00000028239:SNORD46_ENSSTOG00000016956:SNORD38_ENSSTOG00000017104:SNORD38_ENSSTOG00000031012:snosnR61	2010	743	1720	1280	4446	709	1656	1684	2685	796	2033	2550	1464	1842	Itri11	60182096	60186641	+	4546
Eif2b3:Hectd3	871	828	844	576	1364	553	660	918	935	552	1065	898	965	1029	Itri11	60250873	60381471	-	130599
Tesk2:ENSSTOG00000031411	851	1442	1012	478	1284	791	873	1763	1042	760	1717	1813	1146	1072	Itri11	60672105	60803323	-	131219
G6787	112	56	54	80	194	154	149	174	155	71	219	377	70	26	Itri11	60725710	60727201	+	1492
LOC101978248:Prdx1	416	436	559	492	1470	386	568	606	789	551	696	901	741	771	Itri11	60807287	60828162	-	20876
Akr1a1	59	66	74	83	227	71	152	115	152	127	176	144	105	92	Itri11	60856606	60872367	+	15762
Nasp	736	563	615	149	337	128	186	311	283	200	403	402	831	698	Itri11	60886234	60918707	+	32474
Ccdc17:Gpbp1l1	1658	1183	1392	496	1261	472	594	1246	934	675	1102	1079	1526	1430	Itri11	60915266	60967417	-	52152
Tmem69	122	165	113	86	228	102	160	195	167	109	231	225	54	85	Itri11	60969280	60974822	+	5543
Ipp	135	165	190	109	292	108	153	190	248	147	207	166	175	183	Itri11	60977837	61009320	-	31484
Mast2	2191	1963	1813	1577	3017	2169	2908	2125	3285	2050	3409	2431	1832	2118	Itri11	61081087	61273563	+	192477
Pik3r3	172	104	183	248	168	94	109	167	149	40	147	111	101	153	Itri11	61270495	61346287	-	75793
Rad54l	55	1286	118	57	159	12	32	1248	40	191	4027	841	867	46	Itri11	61452440	61508454	+	56015
Lrrc41	1247	808	948	352	683	302	393	771	591	377	700	685	1156	1058	Itri11	61482002	61513766	-	31765
ENSSTOG00000033129	649	654	738	199	300	165	180	591	260	194	534	427	625	565	Itri11	61515153	61527719	+	12567
Nsun4	220	141	211	81	251	102	155	228	209	134	249	185	196	216	Itri11	61532003	61561081	+	29079
Faah	594	301	508	308	634	176	287	421	371	282	444	406	495	544	Itri11	61595081	61616432	+	21352
Mknk1:Mob3c	392	195	395	335	617	311	355	386	553	394	469	339	479	442	Itri11	61743695	61797976	-	54282
Atpaf1	488	474	497	77	183	136	175	528	242	182	422	423	503	484	Itri11	61806761	61838219	-	31459
Efcab14	834	533	649	162	461	138	246	543	320	174	455	505	704	666	Itri11	61843855	61881505	-	37651
CYP4A11_like_gene2138:CYP4A11_like_gene2139	2990	2798	4013	943	10934	1349	4226	5223	4216	1590	5963	9090	5044	6829	Itri11	61944770	62002719	-	57950
CYP4A11_like_gene2141:CYP4A22_like	2028	1900	2233	2969	9651	1864	2770	3782	4744	3106	4057	4377	1604	2179	Itri11	62066493	62101027	-	34535
Igsf8	401	348	310	73	186	59	85	179	72	100	295	266	295	256	Itri11	6207145	6225184	-	18040
Cmpk1	672	543	598	273	465	205	273	427	363	219	433	323	506	595	Itri11	62323329	62356150	+	32822
Dcaf8	1510	1084	1161	758	2158	824	1045	1513	1406	976	1803	1479	1720	1513	Itri11	6323663	6385215	-	61553
Spata6	197	233	194	194	264	207	302	323	347	163	379	279	121	260	Itri11	63426205	63544190	-	117986
G4867:Pex19:Copa	2110	2080	2014	981	1837	908	1196	1914	1674	953	2382	2046	1615	2062	Itri11	6390627	6452082	-	61456
Ncstn	293	182	292	142	260	118	117	265	193	122	307	258	212	269	Itri11	6453091	6468721	+	15631
Faf1:FAF1	2950	3390	3243	1824	4474	2481	3057	4244	4005	1884	4146	3614	3793	3740	Itri11	65241282	65641004	-	399723
Osbpl9	3887	3159	3271	1298	4102	1568	1988	2593	2615	2043	3744	2854	3797	3148	Itri11	66146191	66294458	+	148268
Nrdc:MIR761_like	633	584	561	1056	2032	763	938	606	1200	794	928	674	663	595	Itri11	66279712	66374743	-	95032
Kti12:Txndc12	484	333	346	262	568	252	329	430	476	310	500	518	353	314	Itri11	66511679	66538115	-	26437
Btf3l4	735	701	722	193	338	158	249	545	328	207	451	389	652	602	Itri11	66540171	66567086	+	26916
Cc2d1b:CC2D1B_containing:G6960	321	229	351	182	359	199	232	333	327	201	382	343	375	324	Itri11	66771732	66802181	-	30450
Orc1:Zcchc11	2162	2281	2306	902	1814	1467	1646	2833	2099	1394	2495	2128	2539	2285	Itri11	66805696	66947855	-	142160
Prpf38a	386	336	337	198	435	219	270	426	403	223	408	384	375	337	Itri11	66836342	66875608	+	39267
Fam159a	16	37	28	57	111	200	185	54	107	71	84	67	31	36	Itri11	67057548	67077675	+	20128
Zyg11b	751	941	849	599	1538	726	971	920	1178	945	1282	902	835	837	Itri11	67150885	67218890	+	68006
Echdc2	1740	1393	1233	653	2495	778	1190	1990	1331	1091	2036	1813	1750	1339	Itri11	67258795	67293199	-	34405
Scp2	1882	1657	1729	2198	7021	2793	3830	2915	4733	3337	3862	2938	1572	2063	Itri11	67305951	67418681	+	112731
Ndc1:Yipf1	843	708	837	663	924	680	794	1041	1238	389	1581	1004	901	865	Itri11	68062746	68152943	-	90198
Dio1	1641	1085	1359	741	1174	1131	1312	1570	2021	605	2388	1413	1215	1298	Itri11	68166683	68193791	+	27109
Hspb11	67	97	103	91	250	107	160	189	183	131	200	157	111	119	Itri11	68201520	68227195	-	25676
PRPS1:Tmem59	453	433	533	165	496	193	253	516	373	259	465	456	571	473	Itri11	68285650	68310707	-	25058
Tceanc2	186	117	204	189	365	163	205	193	330	185	247	215	213	260	Itri11	68309098	68348322	+	39225
Ssbp3	888	605	870	999	1638	748	1086	1084	1421	850	1345	977	864	1005	Itri11	68456370	68613890	-	157521
Ttc4	210	260	231	164	432	202	283	333	399	190	374	387	268	362	Itri11	68857799	68890560	+	32762
Pars2	64	33	51	101	253	132	178	148	247	151	288	196	81	97	Itri11	68885541	68899385	-	13845
Ttc22	139	48	131	95	174	118	190	112	215	54	264	179	80	168	Itri11	68911769	68931892	-	20124
Dhcr24	452	499	259	374	1162	149	349	744	365	448	996	675	306	491	Itri11	68963368	68992386	-	29019
Usp24	1703	1378	1812	999	1858	1096	1094	1733	1602	988	1906	1455	1865	1843	Itri11	69142225	69280117	-	137893
Plpp3	2594	2028	3624	4396	7224	4325	4762	6740	7919	4160	6600	4324	3555	3692	Itri11	70326792	70423614	-	96823
Fyb2	422	255	326	623	542	164	253	647	333	338	450	424	341	178	Itri11	70548492	70613673	-	65182
C8a	1657	857	961	1673	4216	1968	2670	3885	3437	1230	2149	2760	645	1637	Itri11	70671771	70741677	+	69907
C8b	1589	1006	1354	550	2805	735	1761	4790	1600	566	2019	3057	1742	2780	Itri11	70733500	70777836	-	44337
F11r	411	368	482	128	499	153	195	359	261	211	378	434	471	536	Itri11	7101757	7129734	-	27978
Tstd1:Usf1	352	359	330	179	526	119	214	282	233	261	349	326	329	379	Itri11	7134806	7150192	-	15387
Pfdn2:Dedd	723	487	539	328	654	271	355	532	500	327	634	546	509	582	Itri11	7204945	7239512	-	34568
Oma1	89	82	88	216	541	299	327	220	464	272	233	208	86	112	Itri11	72121614	72183070	-	61457
Mysm1	669	505	649	306	608	324	345	610	578	306	652	547	690	632	Itri11	72265846	72310929	-	45084
Jun	143	91	112	196	410	93	72	202	121	72	197	204	182	96	Itri11	72376899	72381583	-	4685
Ufc1:Usp21	309	235	305	316	622	322	477	311	617	359	572	477	213	270	Itri11	7240883	7260934	+	20052
Fggy	5958	4287	2131	3721	8742	5017	3567	6472	7350	2649	7909	5803	4416	2832	Itri11	72827635	73219783	+	392149
Ndufs2	215	184	187	112	256	116	133	246	215	158	272	247	130	171	Itri11	7295474	7305577	+	10104
Apoa2:Nr1i3	2152	1011	1492	1640	5530	2575	3512	1925	4180	4095	3456	3501	2049	1824	Itri11	7304076	7324772	-	20697
G7028:CYP2J2_like	502	367	532	111	1013	268	359	426	418	364	439	369	649	584	Itri11	73323470	73380405	-	56936
CYP2J2_containing	112	99	161	56	430	181	155	205	217	198	234	128	198	122	Itri11	73384106	73414547	-	30442
Sdhc	1413	1208	1531	565	1386	701	915	1613	1215	901	1482	1452	1484	1570	Itri11	7384482	7432403	+	47922
Nfia	14996	10564	12021	8043	14764	9918	11996	16130	15749	9262	20981	14760	12730	14723	Itri11	74245867	74818607	+	572741
LOC110598217	430	493	205	888	968	196	276	585	279	621	1281	467	137	293	Itri11	74263720	74328959	-	65240
Tm2d1	750	600	747	245	658	251	275	736	438	281	630	641	745	688	Itri11	75001937	75047123	-	45187
Dock7	1200	1345	1359	613	1298	639	906	1756	1071	612	1453	1453	1668	1369	Itri11	75846708	76038258	-	191551
Angptl3	162	148	164	212	616	354	356	475	543	308	720	464	254	106	Itri11	75971661	75985198	+	13538
Atg4c	142	189	195	207	639	365	405	423	573	309	447	393	148	212	Itri11	76124704	76217363	+	92660
LOC106145531	134	162	185	47	111	59	65	164	84	55	157	110	122	86	Itri11	7651755	7664549	+	12795
Alg6	147	162	198	110	306	128	155	208	248	145	246	187	215	233	Itri11	76677542	76723490	+	45949
Pgm1	1887	1377	1799	793	2771	842	1158	1321	1230	1395	1885	1548	2810	2159	Itri11	76846065	76905999	+	59935
Jak1	1021	804	1092	428	1214	615	733	1235	1010	653	1288	1188	1155	1353	Itri11	77975043	78038314	-	63272
MIR101-1:MIR101-1_containing:JAK1_containing	192	187	210	46	426	171	259	437	319	274	276	404	210	250	Itri11	78197117	78213644	-	16528
Leprot	135	137	161	50	163	75	80	162	133	66	158	118	131	163	Itri11	78525690	78535486	+	9797
Pde4b	190	202	237	983	1331	272	476	388	453	711	410	388	254	254	Itri11	78823473	79337211	+	513739
CUNH1orf226	1131	975	1061	1275	2687	1111	1411	1578	1822	1050	1844	1350	1027	1350	Itri11	7956299	8275657	+	319359
Mier1	1153	1001	1084	585	1331	585	678	1038	938	574	1040	918	1195	1127	Itri11	79847281	79905175	+	57895
Slc35d1	561	494	574	248	800	325	382	454	481	322	537	482	542	672	Itri11	79914723	79970066	-	55344
Serbp1	1744	1140	1589	590	1344	582	909	1274	1215	661	1166	1233	1830	1831	Itri11	80232010	80274432	-	42423
Gadd45a	317	256	382	54	395	120	308	765	402	154	391	391	389	578	Itri11	80488710	80495682	+	6973
Gng12	1502	1035	1354	974	2354	927	1463	1603	1654	1338	1667	1410	1405	1518	Itri11	80502911	80628534	-	125624
Lrrc40	153	131	143	88	192	73	76	147	123	116	138	107	187	117	Itri11	82604795	82663263	-	58469
Srsf11	3103	2308	2564	734	1694	667	855	1832	1188	831	1702	1737	3237	2488	Itri11	82664347	82708491	+	44145
Ankrd13c	910	792	813	408	924	436	490	757	728	390	773	684	859	755	Itri11	82703054	82778850	-	75797
Cth	442	349	365	532	1272	324	669	555	756	692	1085	543	421	324	Itri11	82846534	82870256	+	23723
Ptger3:G7122:MIR186:Zranb2	3195	2439	2689	1734	2535	1305	1831	2701	2164	1490	2938	2494	3177	2851	Itri11	83239468	83339084	-	99617
Uap1	679	554	512	315	1263	357	405	466	750	365	593	442	725	625	Itri11	8417767	8454691	+	36925
Cryz	272	241	268	310	1042	425	640	511	620	523	439	545	284	369	Itri11	86487256	86522724	-	35469
Tyw3	155	220	227	101	319	181	175	202	251	141	173	190	238	221	Itri11	86523763	86540639	+	16877
Acadm	311	461	472	225	1121	400	557	586	790	392	799	758	675	442	Itri11	87251554	87286846	+	35293
Rabggtb:SNORD45_ENSSTOG00000017087:SNORD45_ENSSTOG00000019900:SNORD45_ENSSTOG00000024580	419	279	388	692	1182	211	429	418	453	328	746	562	302	349	Itri11	87303202	87313708	+	10507
Pigk	381	410	465	338	686	318	323	628	488	290	630	470	456	384	Itri11	88492043	88622138	-	130096
ZZZ3_containing:Zzz3:G7148	3101	2757	3289	1680	3013	1780	2410	3295	2991	1742	3752	3055	4149	3472	Itri11	88856276	89021913	-	165638
Usp33	805	605	710	279	658	251	340	535	508	302	510	464	706	666	Itri11	89027261	89089539	-	62279
Miga1	175	153	178	92	257	143	167	195	232	118	226	203	200	181	Itri11	89090238	89163215	+	72978
G7154:Fubp1	1520	1167	1380	657	1341	612	814	1435	1176	730	1279	1311	1555	1462	Itri11	89207065	89250244	-	43180
Adgrl2	1828	1751	1929	1282	3256	1984	2735	2927	3469	1591	2748	2470	1907	2112	Itri11	92628110	92845906	+	217797
G7191:G7190:G7192:G7194:UOX_like	7008	5907	3410	4080	10494	2183	4966	7083	6079	5325	10054	7311	5157	4369	Itri11	95009727	95091746	-	82020
Rpf1	266	214	312	102	180	112	110	315	175	86	220	225	127	209	Itri11	95181588	95196086	+	14499
Gng5	324	302	331	118	239	134	161	280	244	127	275	289	120	190	Itri11	95192899	95203546	-	10648
Spata1	140	96	157	114	197	60	91	113	175	75	111	109	348	229	Itri11	95204420	95240963	+	36544
Ctbs	389	369	427	138	276	183	229	438	321	174	390	352	417	461	Itri11	95229199	95256990	-	27792
Ssx2ip	313	367	184	174	346	175	260	436	372	208	486	356	249	296	Itri11	95310364	95346695	-	36332
G7216:Syde2	452	426	511	291	630	318	342	720	512	383	447	342	475	568	Itri11	95757609	95802777	-	45169
CUNH1orf52:G7219:G7221:G7222	333	283	355	145	314	91	162	293	227	146	221	295	318	284	Itri11	95842108	95858649	-	16542
Znhit6	46	49	71	178	307	228	189	157	324	152	194	130	43	93	Itri11	96211894	96272261	-	60368
Sh3glb1	239	263	288	157	458	97	153	249	228	177	282	205	200	221	Itri11	97341861	97372461	+	30601
Selenof	701	864	645	445	852	376	426	969	654	525	1098	881	762	773	Itri11	97448343	97491452	-	43110
Lmo4	346	395	479	220	373	317	314	541	402	381	788	423	597	434	Itri11	97881963	97897798	+	15836
Pkn2	1353	1314	1322	630	1990	811	917	1475	1375	828	1350	1321	1689	1647	Itri11	99124714	99240101	+	115388
Gtf2b	523	542	671	189	507	236	286	649	406	290	541	544	576	580	Itri11	99254421	99290107	-	35687
Kyat3	247	311	180	380	1855	253	420	245	550	460	589	447	214	112	Itri11	99313492	99361382	-	47891
G7271	551	436	491	757	2227	1830	1714	1840	2451	1334	2889	1324	246	198	Itri11	99439408	99483312	-	43905
Lrrc8d	3345	2232	3251	1361	4824	2249	2618	3932	3809	2054	4716	3639	4655	3529	Itri11	99985024	100104357	+	119334
Znf326	2185	1408	1742	603	1780	653	809	1298	1172	855	1241	1121	1973	1778	Itri11;Itri11	100150756;100197344	100187815;100210296	+;+	50013
Ttc31	419	262	385	177	427	148	203	336	275	217	406	365	334	389	Itri12	10022739	10036424	-	13686
Ccdc142:Mrpl53:Mogs	390	385	414	387	766	294	447	482	503	444	623	583	368	476	Itri12	10037496	10053693	+	16198
Wbp1:Ino80b	302	178	297	232	526	236	360	271	464	330	522	508	215	297	Itri12	10045220	10059323	-	14104
Dctn1	174	119	196	180	259	154	189	173	267	156	249	203	164	174	Itri12	10106074	10136346	+	30273
Mob1a	567	424	491	176	446	153	238	485	346	229	487	452	395	387	Itri12	10281554	10302527	+	20974
Tet3	1444	884	1138	648	1393	681	1013	1059	1219	638	1407	1255	1444	1371	Itri12	10343848	10444845	-	100998
G7632	102	156	156	43	81	93	178	451	149	100	443	457	152	187	Itri12	10447029	10452647	+	5619
Dguok	249	265	245	464	1251	473	587	592	755	571	702	558	307	266	Itri12	10465900	10510753	-	44854
Actg2:G7642	205	197	208	97	188	81	120	219	165	113	220	195	242	220	Itri12	10517807	10562794	-	44988
SUB1_ENSSTOG00000030163:LOC110597832:SUB1_ENSSTOG00000030943	979	680	833	242	718	221	365	588	476	293	588	643	783	828	Itri12	10930601	10983307	+	52707
NAT8B_containing	35	13	44	86	270	158	292	127	393	131	206	320	32	48	Itri12	11197999	11201523	+	3525
Alms1	1695	1596	1706	603	1377	688	930	1647	1320	777	1930	1513	2071	1835	Itri12	11228643	11418033	-	189391
Cct7:Smyd5	608	330	525	482	803	465	613	495	823	437	623	706	659	714	Itri12	11535988	11572830	-	36843
Rab11fip5	431	215	367	148	379	74	147	230	212	139	355	309	253	357	Itri12	11652252	11687320	+	35069
Sfxn5	691	436	489	527	1130	311	648	544	589	458	614	619	732	711	Itri12	11689015	11801332	+	112318
Spr	237	178	199	126	357	205	273	234	370	254	300	281	202	208	Itri12	11867716	11876852	-	9137
Dysf:Znf638	3004	2449	2529	1185	2295	1035	1373	2997	1920	1184	2485	2536	3248	2941	Itri12	12952772	13249722	-	296951
Paip2b:U3_ENSSTOG00000026912	715	685	857	328	1301	187	285	354	469	344	690	538	904	1052	Itri12	13338139	13374264	+	36126
Nagk	129	105	105	157	279	142	256	220	294	195	281	207	68	117	Itri12	13373928	13387299	-	13372
Tex261	243	206	260	107	223	122	184	279	200	164	331	311	172	238	Itri12	13407844	13416749	+	8906
Fam136a:Snrpg	226	305	293	92	217	118	144	225	196	113	212	225	132	164	Itri12	14115081	14128388	+	13308
Pcyox1	245	291	350	153	372	212	238	506	335	182	703	551	546	405	Itri12	14126940	14148109	-	21170
Trnag-ccc_gene5752:Tia1	339	273	267	282	360	188	203	279	338	207	343	295	284	234	Itri12	14159609	14190185	+	30577
CUNH2orf42	199	143	142	93	217	91	138	165	176	108	162	166	333	183	Itri12	14197121	14230998	+	33878
Pcbp1	422	344	314	202	394	162	285	584	329	217	570	643	101	221	Itri12	14283728	14290176	-	6449
LOC106144768	327	289	323	297	644	273	333	338	382	258	445	369	378	383	Itri12	14292728	14341185	+	48458
Mxd1:G7738	1085	620	827	519	941	236	355	559	483	452	720	773	1141	1090	Itri12	14414309	14445817	-	31509
Gmcl1:G7743:Anxa4	965	849	950	526	1070	515	621	908	913	596	969	799	763	814	Itri12	14473526	14587866	-	114341
Nfu1	125	210	175	89	243	124	155	281	225	123	210	195	163	144	Itri12	14858867	14890623	+	31757
Gfpt1	230	227	227	557	570	403	297	276	552	322	440	239	197	222	Itri12	14906493	14968036	+	61544
Antxr1	217	124	172	230	368	166	194	245	273	132	238	263	238	158	Itri12	15054413	15281806	-	227394
PPP3R1_like	361	331	266	22	49	24	16	81	23	23	47	68	222	223	Itri12	15887919	15893473	+	5555
ENSSTOG00000029344:G7559	93	105	208	359	2122	483	740	1852	1016	545	523	927	101	399	Itri12	1622448	1758295	+	135848
Etaa1	522	638	539	199	554	268	359	684	465	273	545	545	524	586	Itri12	16585601	16608631	-	23031
Meis1	273	190	285	186	623	356	355	570	517	202	441	390	260	256	Itri12	17354840	17491218	-	136379
Spred2	1036	669	942	735	1082	750	979	821	1368	699	1279	990	1063	823	Itri12	18400841	18517746	+	116906
Actr2	2502	2017	2265	741	1240	585	722	1929	1028	628	1809	1874	2605	2440	Itri12	18508984	18590564	-	81581
Rab1a	4158	3415	3608	1584	2839	1437	1977	3008	2452	1728	3500	3114	4578	4181	Itri12	18680117	18729676	+	49560
Slc1a4	1407	882	1173	148	88	163	283	843	435	272	1425	836	1497	842	Itri12	18775818	18809790	-	33973
Sertad2	1447	853	1011	855	1563	383	599	861	686	548	1095	747	860	1037	Itri12	19004825	19114033	+	109209
Aftph:Lgalsl:G7811	1006	946	1054	771	1622	657	908	1249	1220	707	1208	1062	1164	1060	Itri12	19148346	19278587	-	130242
Vps54	945	1150	1189	836	1730	950	1101	1469	1826	784	1782	1317	1146	1178	Itri12	19649388	19735895	+	86508
Ugp2	1785	1455	1837	1333	5228	3056	3803	2851	5131	3492	3223	2899	2241	1937	Itri12	19715536	19796882	-	81347
Wdpcp	884	887	642	653	2238	902	968	1366	1323	1976	1605	1306	1125	1265	Itri12	19822619	20332648	+	510030
Mdh1	944	1228	1160	507	967	260	338	487	422	561	505	458	1565	1360	Itri12	19978576	20000320	-	21745
Ehbp1	2438	2417	2165	1314	2679	1495	2020	3278	2942	1333	3237	2855	2053	2225	Itri12	20394732	20695673	-	300942
B3gnt2	1700	1095	1546	486	611	237	340	684	524	437	878	646	1753	1516	Itri12	21053766	21088566	-	34801
Commd1	928	701	955	490	1201	513	647	1037	918	578	1100	958	1015	926	Itri12	21150252	21329224	-	178973
Cct4	982	709	845	326	538	230	296	490	448	308	449	501	675	796	Itri12	21330443	21349127	+	18685
Xpo1	698	633	747	524	1110	378	516	528	861	803	607	445	1178	1046	Itri12	21609277	21649539	+	40263
G7848	164	285	158	5	28	17	35	263	50	46	118	185	303	226	Itri12	21661140	21669117	-	7978
Ahsa2	178	166	198	178	352	150	130	175	209	199	185	163	170	177	Itri12	21885651	21902388	-	16738
Kiaa1841:G7852:G7854:G7855:G7856:Pex13	1640	1440	1467	482	1917	536	763	1436	1012	940	1185	1215	1714	1619	Itri12	21941681	22040407	-	98727
Pus10	344	302	350	346	1877	344	434	534	608	518	644	529	322	310	Itri12	22041482	22132044	+	90563
Rel	957	706	737	319	1010	271	321	665	563	444	626	595	809	711	Itri12	22124984	22165299	-	40316
Papolg	434	421	462	160	369	190	199	420	308	186	411	316	441	475	Itri12	22244514	22285583	-	41070
Pnpt1	343	357	405	180	383	178	195	520	312	223	461	387	341	376	Itri12	26539361	26581863	+	42503
Ppp4r3b	1839	1697	1857	582	1566	790	952	2045	1398	802	1757	1634	2071	1778	Itri12	26589431	26657554	+	68124
Ccdc88a	310	303	327	268	323	207	289	461	403	188	416	347	401	331	Itri12	26767735	26901100	+	133366
Mtif2	164	174	133	97	273	112	133	187	238	118	209	176	140	141	Itri12	26913262	26938296	+	25035
Rps27a	253	254	217	117	200	107	139	330	189	107	377	325	73	63	Itri12	26935433	26940620	-	5188
Rtn4	1632	1507	1596	716	3223	1674	1994	2478	2470	1978	2409	1736	2107	1449	Itri12	27097760	27169933	+	72174
Eml6	34	43	55	55	146	116	148	162	184	142	133	96	56	50	Itri12	27163480	27417287	-	253808
Sptbn1	2592	1865	2567	2041	5077	2545	2920	3345	3652	2530	3620	3134	2909	2777	Itri12	27454006	27649962	-	195957
Acyp2	104	82	141	141	405	114	137	166	254	97	242	200	95	83	Itri12	27800655	27955277	-	154623
Erlec1	67	131	105	156	262	140	130	132	200	150	174	118	82	97	Itri12	28193313	28218979	-	25667
Asb3	606	616	713	306	905	446	501	764	773	402	904	693	636	673	Itri12	28219932	28338175	+	118244
Ppp1r21	260	270	309	167	516	250	307	356	452	219	369	314	295	331	Itri12	32698763	32764097	-	65335
G7948:Foxn2	1334	1791	1649	431	2900	836	1054	1709	1745	892	1305	1761	1781	1667	Itri12	32782960	32854736	-	71777
G7938:Fbxo11	1781	1477	1743	761	2068	876	1173	1587	1616	900	1503	1349	2167	1758	Itri12	33193371	33280085	+	86715
Msh6	357	378	354	156	713	162	314	470	386	346	539	542	265	348	Itri12	33273542	33299562	-	26021
Calm2:Stpg4	1683	1343	1388	232	461	218	268	909	462	360	776	723	2596	1701	Itri12	33779799	33799305	+	19507
Ttc7a	401	210	297	623	1039	489	560	366	553	539	460	447	339	378	Itri12	33847169	33961115	-	113947
Mcfd2	320	281	286	286	665	324	375	456	512	377	546	457	307	309	Itri12	33964165	33992782	+	28618
G7957:Socs5	869	695	685	369	938	366	457	685	629	478	741	651	772	658	Itri12	34097606	34158913	-	61308
Cript	434	372	412	54	185	78	97	271	141	118	201	216	565	470	Itri12	34201811	34229857	-	28047
Epas1	5148	3386	5098	2565	6968	5884	4166	6776	5931	5471	5877	4404	6693	5310	Itri12	34402215	34509770	-	107556
Prkce	2116	1499	2284	1543	3395	1718	2055	2218	2418	1618	3157	2149	2672	2870	Itri12	34589547	35066107	-	476561
Trnaa-ugc_gene18310:Kcmf1:G7545	1492	1222	1286	629	1436	629	825	1609	1039	682	1357	1350	1714	1519	Itri12	354542	406333	-	51792
Camkmt	393	365	448	404	726	476	466	612	731	286	655	563	434	624	Itri12	35836886	36208404	-	371519
Prepl	487	374	458	131	343	161	158	422	265	200	308	300	688	595	Itri12	36209734	36245623	+	35890
Slc3a1:Ppm1b	4086	4273	4038	1377	6394	2025	2477	5041	3548	2408	4786	4255	4747	4185	Itri12	36243664	36375855	-	132192
Lrpprc	1646	1585	1911	908	2041	928	1034	1743	1451	809	2086	1611	2096	1893	Itri12	36532969	36639619	+	106651
Abcg8	1725	1177	1485	630	2323	1013	1474	2458	1812	1618	1976	2340	1477	2255	Itri12	36622872	36664315	-	41444
Abcg5	101	60	78	135	467	188	308	221	389	360	206	181	88	136	Itri12	36665694	36688858	+	23165
Thada	1186	1111	1445	933	1554	955	1405	1653	1836	687	2128	1287	1605	2278	Itri12	36870129	37184300	+	314172
ENSSTOG00000032862	192	108	138	183	481	218	351	179	340	191	304	329	89	147	Itri12	37114811	37194791	-	79981
Zfp36l2	189	130	150	299	1742	446	841	647	910	589	893	686	114	111	Itri12	37189075	37195720	+	6646
G8002	22	8	18	174	524	360	527	92	519	328	347	197	11	12	Itri12	37218629	37227566	+	8938
Haao	4885	2406	3065	1094	3425	1178	2330	2639	2344	1973	3693	3499	3546	3573	Itri12	37543406	37570256	+	26851
G8110:Eml4	1941	2232	2052	969	1637	1292	1674	2490	2324	1068	2113	1988	2071	2432	Itri12	37862723	38018369	-	155647
Pkdcc	258	235	274	117	388	52	102	316	364	129	435	432	294	420	Itri12	38118260	38130384	-	12125
Map4k3:Cdkl4	5440	4559	5486	2190	5452	3239	3687	6043	5086	2788	5567	5073	6320	5399	Itri12	40456956	40684155	+	227200
Srsf7	613	471	506	158	276	105	182	459	232	210	408	455	1278	800	Itri12	41047796	41058195	+	10400
Galm:G8078:GALM	264	237	224	271	820	533	836	452	1484	356	865	615	253	232	Itri12	41064159	41109976	-	45818
Hnrnpll	582	492	516	346	941	353	495	669	643	439	672	651	560	481	Itri12	41214703	41251707	-	37005
GALM_like	34	49	42	99	297	157	264	119	359	135	290	262	54	49	Itri12	41307400	41319615	+	12216
Atl2	2991	2481	2398	677	1059	1127	1509	2668	2224	616	3418	2259	2816	2932	Itri12	41474455	41527739	+	53285
G8045	1037	773	698	264	279	314	380	618	554	268	1008	823	2057	1575	Itri12	41538356	41551042	+	12687
Rmdn2	1056	1225	1097	1130	4592	914	1384	1564	2230	2078	1900	2832	1703	1520	Itri12	41689827	41805207	-	115381
Cebpz	366	353	349	112	244	118	141	325	200	106	234	290	304	320	Itri12	42397255	42416106	+	18852
LOC101955028:U6_ENSSTOG00000019302	1434	1227	1342	626	1629	663	923	1518	1176	851	1311	1244	1628	1666	Itri12	448911	489009	+	40099
PIKFYVE_like:G8154	375	227	168	79	263	94	157	443	335	219	393	675	120	342	Itri12	45142352	45161948	+	19597
G8111:G8138:G8137	391	1733	551	44	109	29	358	2305	304	868	88	412	86	125	Itri12	45164747	45200304	-	35558
Sh3yl1	926	467	608	186	720	167	247	431	320	332	767	583	603	586	Itri12	45343173	45371868	-	28696
Eipr1	444	190	407	468	657	285	362	299	511	271	478	370	466	418	Itri12	46746168	46857580	-	111413
Trappc12	291	172	270	281	532	242	371	356	478	293	425	433	213	316	Itri12	46858717	46919593	+	60877
Adi1	1549	652	999	475	1035	315	581	574	630	548	862	896	1005	1483	Itri12	46919704	46938372	-	18669
Rnaseh1	409	187	264	92	169	75	93	171	118	88	165	177	338	343	Itri12	46942967	46959226	-	16260
Rps7	113	93	110	111	131	68	118	183	188	64	243	195	34	54	Itri12	46980529	46986572	+	6044
Cmpk2	271	164	189	78	327	68	151	183	116	112	113	176	168	310	Itri12	49139633	49152721	-	13089
Rnf144a	664	344	489	485	1818	940	1630	931	1629	762	1301	958	454	564	Itri12	49214644	49292059	+	77416
G8226	64	17	10	141	237	71	284	121	157	394	353	192	20	34	Itri12	50274864	50288084	-	13221
Id2	316	244	277	150	1426	348	1053	864	1209	531	1874	1161	594	441	Itri12	50481711	50485444	+	3734
Kidins220	2528	1820	2031	829	2201	931	1306	1786	1641	1009	1969	1879	2352	2263	Itri12	50503112	50612697	-	109586
Asap2	1731	794	1203	1008	1869	722	1147	996	1117	737	1402	1288	1490	1719	Itri12	50900150	51047369	+	147220
Cpsf3	663	601	555	185	507	230	281	579	474	234	551	547	592	671	Itri12	51059867	51095116	+	35250
Iah1	1082	681	776	254	502	164	233	591	324	269	617	547	687	942	Itri12	51098968	51117345	+	18378
Ywhaq	166	153	145	86	182	83	128	187	149	102	219	192	156	193	Itri12	51171417	51183106	-	11690
G8262	486	303	326	95	144	65	97	175	133	106	167	172	668	553	Itri12	51192782	51205738	-	12957
Klf11	846	494	580	140	453	83	201	509	263	185	476	463	319	598	Itri12	51527849	51538821	+	10973
Trabd2a	135	96	93	68	169	116	144	117	168	76	157	188	112	119	Itri12	516905	560134	+	43230
Hpcal1	486	246	334	249	382	146	207	237	237	152	235	291	349	433	Itri12	51728330	51818806	+	90477
Odc1:SNORA42_ENSSTOG00000017218	1178	427	595	127	469	88	190	305	196	132	766	352	568	673	Itri12	51818392	51832781	-	14390
Nol10	1104	748	964	401	865	449	520	752	725	379	860	843	1105	1004	Itri12	51950914	52031347	-	80434
Pdia6	704	836	734	575	539	533	420	577	644	388	714	552	769	825	Itri12	52106936	52131933	-	24998
Pqlc3	463	187	256	182	761	106	127	168	209	363	373	283	292	294	Itri12	52373192	52386861	+	13670
Rock2	985	861	1059	672	1506	747	807	1106	1160	612	1105	903	1340	1144	Itri12	52387616	52529259	-	141644
E2f6	967	613	795	309	688	293	411	605	511	366	657	619	1072	1003	Itri12	52585913	52619710	-	33798
Lpin1	26998	9328	19193	16344	11443	3222	3414	29713	3725	10030	34662	11792	16676	16599	Itri12	52819663	52911958	+	92296
Nbas	3236	2517	3117	2016	3563	2175	2336	3350	3498	1879	3738	2817	3209	3495	Itri12	55598470	55898588	-	300119
Smc6	846	999	1060	584	2411	1181	1275	1390	2077	1064	1599	1184	1622	1228	Itri12	57578276	57647791	-	69516
Dnah6	135	99	103	130	303	195	183	229	403	115	277	214	132	104	Itri12	577884	839963	-	262080
NT5C1B-RDH14_like	289	141	243	92	173	92	169	143	208	139	158	273	264	357	Itri12	58287302	58318700	-	31399
ENSSTOG00000032655	35	5	22	129	682	274	384	112	365	263	217	198	16	26	Itri12	59048417	59099883	-	51467
Laptm4a	605	511	480	258	441	197	277	520	356	235	490	508	419	460	Itri12	59497912	59519257	-	21346
Sdc1	814	326	437	469	548	88	253	360	233	269	443	450	352	521	Itri12	59636661	59661376	-	24716
Pum2	2222	1763	1897	1091	2323	1090	1278	2173	1829	1174	1873	1758	2160	1984	Itri12	59676489	59771862	-	95374
Rhob:RHOB_ENSSTOG00000014644	302	155	209	186	332	105	133	488	190	202	320	278	236	215	Itri12	59849972	59854538	+	4567
LOC106144780:ENSSTOG00000029396	2547	470	1079	1433	2123	665	716	2558	1205	641	1773	1652	1686	1635	Itri12	59909470	59950889	+	41420
Ldah	121	159	160	120	373	212	274	350	398	115	338	343	222	315	Itri12	60044528	60132679	-	88152
Apob	21094	11618	18121	10397	30894	19140	18450	21964	25566	13089	26706	25997	29502	21061	Itri12	60275346	60330062	-	54717
G8370	96	96	188	313	549	506	491	636	1023	101	575	526	181	172	Itri12	60358893	60388481	+	29589
G8387	63	49	72	95	245	130	224	162	187	140	259	213	37	36	Itri12	62550809	62557616	-	6808
Atad2b	1904	1708	1752	1006	2380	974	1171	2089	1735	975	1966	1684	2102	1836	Itri12	62691302	62826385	-	135084
Wdcp:Sf3b6	510	446	574	348	717	331	369	502	603	397	658	663	625	668	Itri12	62891996	62932479	-	40484
Itsn2	1667	1326	1509	914	1927	869	1002	1587	1447	887	1709	1280	1739	1487	Itri12	62996861	63122756	-	125896
Ncoa1	2172	2372	2126	1070	3146	1637	1793	2508	2571	1697	2867	2434	2516	2370	Itri12	63234425	63471287	+	236863
G8445:Dnmt3a	804	452	635	501	1099	441	735	759	888	498	972	903	648	729	Itri12	63821911	63875774	-	53864
Dtnb	1302	962	1459	839	2074	1237	1092	2051	1692	1382	1646	1779	1662	1928	Itri12	63951010	64163034	-	212025
Asxl2	1002	934	1009	933	2424	1011	1144	1529	1717	1163	1906	1307	1099	973	Itri12	64232250	64375409	-	143160
Rab10	1395	1088	1238	970	1696	960	1056	1307	1534	1097	1505	1292	1354	1096	Itri12	64488852	64579294	+	90443
Hadha	1587	1586	1775	473	1707	913	1071	1579	1575	801	1871	1450	1914	2127	Itri12	64605948	64656394	-	50447
Hadhb	2328	2215	2659	571	1998	1241	1380	2115	2075	1083	2784	1716	2493	2578	Itri12	64657387	64716472	+	59086
Selenoi:Drc1	1484	1599	2211	1507	2905	2410	2364	2713	2864	1678	3432	2270	1522	2123	Itri12	64740749	64838799	+	98051
Slc35f6	813	561	680	290	666	322	443	662	502	387	737	713	561	740	Itri12	65092909	65114481	+	21573
Tmem214	420	327	407	272	439	204	247	498	297	214	499	363	375	396	Itri12	65329710	65341371	+	11662
Ost4	458	472	483	333	594	292	368	424	508	371	529	429	492	572	Itri12	65349825	65369669	-	19845
Khk	359	243	208	490	1770	549	1070	498	1129	509	548	602	263	359	Itri12	65385079	65403744	+	18666
Preb	204	237	334	403	702	339	391	327	508	501	554	387	251	309	Itri12	65412934	65422878	-	9945
Slc5a6	148	117	151	140	254	84	114	118	154	84	165	142	159	185	Itri12	65489919	65501061	-	11143
Atraid:Cad	201	184	205	226	372	195	241	268	326	196	360	286	160	237	Itri12	65502022	65531412	+	29391
UCN:Ucn:Mpv17:Gtf3c2:Eif2b4:Znf513:Ppm1g	1260	1081	1277	749	1493	680	929	1253	1166	794	1649	1428	1372	1408	Itri12	65577333	65656351	-	79019
Snx17	233	213	230	262	480	210	299	340	387	254	488	400	138	191	Itri12	65627222	65636713	+	9492
Nrbp1:Krtcap3	1025	578	784	165	347	116	181	386	246	242	408	374	902	929	Itri12	65682413	65697898	+	15486
Ift172:Fndc4	348	280	324	124	201	117	128	218	191	148	223	174	257	349	Itri12	65694519	65735567	-	41049
Gckr	190	127	152	177	103	166	276	276	216	235	385	230	118	183	Itri12	65738287	65759163	+	20877
CUNH2orf16:Znf512	953	506	616	343	544	394	535	651	561	306	857	661	588	782	Itri12	65801206	65842054	+	40849
Gpn1	176	127	170	66	134	64	61	177	120	85	168	147	192	167	Itri12	65847653	65868391	+	20739
Slc4a1ap	107	110	141	145	272	126	156	213	223	153	248	230	130	167	Itri12	65880551	65907925	+	27375
Rbks	3346	3083	3376	2932	6067	3536	3986	4287	5374	3063	6132	4623	4231	3683	Itri12	65974169	66070736	-	96568
Mrpl33:Babam2	1904	1646	1963	1564	3184	1812	2075	2614	2787	1498	3041	2525	2207	2226	Itri12	65976213	66464287	+	488075
Fosl2	563	207	442	289	674	176	291	342	267	435	312	313	443	497	Itri12	66513077	66530997	+	17921
Trmt61b	166	81	150	118	340	141	191	164	242	166	214	293	331	288	Itri12	66901575	66916121	-	14547
Wdr43:SNORD53_SNORD92_ENSSTOG00000028820:SNORD53_SNORD92_ENSSTOG00000024247:SNORD53_SNORD92_ENSSTOG00000028284	2714	1807	2053	822	1911	558	836	1366	1159	650	1798	1731	2361	1891	Itri12	66926007	66974099	+	48093
Ypel5	1687	965	1186	340	1339	398	532	770	726	668	843	774	1355	1144	Itri12	67994628	68015105	+	20478
Lbh	99	28	64	141	806	275	415	129	389	290	143	150	150	124	Itri12	68064034	68088935	+	24902
Lclat1	1412	1294	1254	794	2099	1005	1367	1892	1985	934	2048	1529	1287	1525	Itri12	68257915	68434124	+	176210
Xdh	540	308	560	713	975	461	379	951	431	610	1190	421	548	536	Itri12	69013438	69076366	-	62929
Srd5a2	1123	718	788	1628	598	468	781	1110	820	874	900	1168	832	714	Itri12	69121331	69175181	-	53851
Memo1	1568	1593	1669	957	2066	722	898	1515	1321	722	1532	1335	2096	1581	Itri12	69307335	69443074	-	135740
Spast	457	477	478	362	902	366	433	561	597	416	618	489	554	591	Itri12	69497587	69555926	+	58340
Slc30a6	254	318	220	153	305	205	226	360	356	195	392	254	322	296	Itri12	69560367	69604518	+	44152
Birc6	4486	4137	4722	2380	5262	2309	2870	5009	4005	2250	5290	4325	5485	4771	Itri12	69724745	69936385	+	211641
Ttc27	495	493	622	360	805	473	513	640	749	385	826	636	789	582	Itri12	69950228	70103377	+	153150
G8557:Fam98a	497	396	452	195	400	166	163	310	313	197	297	238	525	537	Itri12	70730347	70761451	-	31105
ENSSTOG00000029755:ATAD2B	253	194	283	133	296	120	170	322	212	137	295	269	293	211	Itri12	70843469	70861004	-	17536
G8576:G8579	156	243	326	180	203	139	177	336	230	164	234	304	498	335	Itri12	71617423	71624062	-	6640
G8582:G8585:G8587	338	410	524	399	346	304	463	455	580	329	365	726	1078	768	Itri12	73892647	73911756	-	19110
G8642:Rpia	596	374	507	427	544	198	319	539	373	297	438	412	527	572	Itri12	78302977	78659219	-	356243
ZNF714_containing	2018	698	959	765	2413	581	836	1273	979	1143	1346	1011	725	759	Itri12	78801647	78837708	+	36062
Retsat	741	373	537	189	453	196	274	400	368	245	579	566	588	833	Itri12	79017162	79031278	-	14117
Elmod3	617	287	389	262	521	197	329	325	376	261	576	462	399	506	Itri12	79032004	79053450	+	21447
Ggcx	404	363	471	317	642	369	576	634	614	399	701	681	370	516	Itri12	79140896	79161827	-	20932
Mat2a	916	605	744	495	773	309	448	533	552	641	721	571	624	621	Itri12	79141751	79152468	+	10718
Tmem150a:CUNH2orf68	1227	661	905	344	1383	349	687	704	693	769	1210	1145	732	827	Itri12	79177779	79194391	-	16613
Usp39	1024	371	592	255	714	210	344	331	435	380	576	464	697	667	Itri12	79197529	79233162	+	35634
Atoh8	147	12	48	135	467	88	228	134	199	118	235	222	42	65	Itri12	79306942	79329083	+	22142
G8631:St3gal5	1617	580	821	1413	3647	635	1301	1166	1465	1416	1490	1085	1093	704	Itri12	79354813	79399454	-	44642
Polr1a	237	142	258	324	498	236	355	204	466	269	423	294	284	272	Itri12	79468046	79527075	-	59030
Ptcd3:SNORD94	642	410	538	542	813	305	387	461	527	372	793	553	661	645	Itri12	79528385	79553506	+	25122
Immt	907	565	885	668	1274	596	770	773	1012	690	1244	868	931	1104	Itri12	79554004	79600664	-	46661
G8643:Mrpl35	210	112	180	89	249	99	181	140	206	146	245	268	194	255	Itri12	79603127	79610772	+	7646
Reep1	132	49	100	138	226	92	105	75	142	125	229	149	99	119	Itri12	79616761	79671526	-	54766
Kdm3a	1814	985	1387	702	1414	544	717	904	967	862	1018	972	1895	1715	Itri12	79761245	79805381	+	44137
Chmp3	761	294	425	411	645	254	340	461	406	355	558	479	599	539	Itri12	79800999	79834097	-	33099
Rnf103	1033	653	958	393	1364	249	348	1146	458	804	880	526	973	854	Itri12	79846828	79880441	-	33614
HSPA13_like:G8662	141	152	156	37	155	64	144	269	144	196	240	229	238	174	Itri12	79919905	79929693	-	9789
Rmnd5a	1495	660	1074	445	913	267	404	641	540	520	813	681	1144	1135	Itri12	79931160	79968478	+	37319
Fabp1	255	111	214	1012	1093	582	1756	1122	1587	233	1116	896	121	201	Itri12	80113156	80119730	-	6575
Thnsl2	3735	1000	1523	1045	3153	437	991	1592	912	962	2156	1646	1989	1903	Itri12	80159376	80184553	+	25178
Eif2ak3	614	328	357	876	753	407	405	316	548	400	592	352	448	508	Itri12	80398567	80444489	-	45923
ZNF676_containing	1226	907	988	419	1062	418	603	1045	881	508	1206	950	810	851	Itri12	80498417	80539402	+	40986
Bcl2l11	812	325	640	283	963	476	610	372	811	505	721	590	828	858	Itri12	81121651	81156618	+	34968
Mertk	1024	511	837	622	1014	423	493	970	825	363	837	824	839	1076	Itri12	81713583	81810538	+	96956
Zc3h6:G8727	830	883	855	436	1354	721	1088	1235	1318	725	1182	1159	1149	1189	Itri12	81974305	82042839	+	68535
Pax8	221	64	116	325	955	297	584	299	566	500	644	472	102	110	Itri12	82626414	82658623	-	32210
FAHD2A_like	509	309	482	87	436	72	157	268	153	188	283	300	319	399	Itri12	82923647	82933326	+	9680
Stard7	381	490	512	355	710	183	390	680	477	379	836	636	566	527	Itri12	83048682	83075889	-	27208
LOC106145342	228	219	240	168	866	114	150	265	256	204	298	236	229	203	Itri12	83077022	83080847	+	3826
G8774:Tmem127:SNRNP200	1564	855	1332	561	1060	485	629	1009	744	554	1123	1206	1443	1758	Itri12	83084689	83139964	-	55276
G8786:Kansl3	945	537	744	428	843	425	541	617	673	404	785	735	941	1029	Itri12	83302740	83353354	-	50615
Lman2l	847	617	588	397	907	340	545	841	659	512	947	737	570	669	Itri12	83408161	83438035	-	29875
Ankrd39:Sema4c	138	94	99	122	202	81	188	123	170	76	181	182	115	153	Itri12	83531598	83551318	-	19721
Tmem131:G8804	3420	2896	4053	1896	4285	1420	1698	4012	2413	1679	4144	3495	4764	4975	Itri12	83792207	83953670	-	161464
Unc50	397	243	335	102	187	93	103	227	129	105	180	218	252	332	Itri12	84449687	84457207	+	7521
G8843:Mitd1	363	358	335	145	251	119	111	363	196	119	233	270	318	344	Itri12	84933664	84949446	-	15783
Eif5b	780	697	690	458	932	346	432	674	590	370	716	606	971	736	Itri12	85117618	85171123	+	53506
Rev1	1450	1343	1492	693	1590	794	917	1392	1205	699	1490	1376	2062	1812	Itri12	85158021	85246242	-	88222
Tbc1d8	718	538	620	1049	2244	923	1213	1182	1287	912	1531	1373	871	720	Itri12	86477882	86544875	-	66994
Rpl31	246	211	206	146	239	153	194	371	265	149	400	369	91	136	Itri12	86478839	86485559	+	6721
Suclg1	1041	1146	1271	574	1724	689	856	1706	1428	788	1948	1317	1220	1291	Itri12	869776	910494	+	40719
CUNH2orf49	711	440	513	415	1080	380	455	609	595	472	668	607	717	670	Itri12	87223927	87252285	-	28359
Tgfbrap1	378	303	323	255	611	265	379	405	475	324	489	412	376	429	Itri12	87253308	87324807	+	71500
Mrps9	337	352	399	165	426	219	264	457	396	181	439	375	310	415	Itri12	87479349	87535848	-	56500
Gcfc2	326	380	332	147	407	201	231	453	325	193	313	373	361	348	Itri12	8872537	8918240	+	45704
Mrpl19	202	291	332	79	192	101	132	286	156	90	209	223	272	320	Itri12	8914187	8932575	-	18389
Il18r1	321	393	428	248	799	209	390	475	399	259	681	526	349	442	Itri12	90054026	90093577	-	39552
Eva1a	1390	433	561	1377	3816	1343	1567	2002	1915	1662	1623	1351	526	544	Itri12	9010150	9082017	+	71868
Il1r1	1694	736	896	2569	2734	756	1335	1608	1338	1287	1239	1119	787	934	Itri12	90248815	90323801	-	74987
Map4k4	2497	2429	2333	1038	1947	1217	1583	2929	2441	1157	3011	2753	2565	2798	Itri12	90497797	90617174	-	119378
Rnf149:SNORD89	668	325	557	294	591	151	343	273	366	278	459	486	530	581	Itri12	91031510	91058997	+	27488
Ccdc138:RANBP2_like	2484	1588	1757	787	1816	714	928	1463	1260	759	1520	1499	2570	2197	Itri12	92000767	92136503	-	135737
Lims1	267	311	434	295	468	294	323	615	458	203	526	437	428	376	Itri12	92151375	92210286	-	58912
Gcc2:G8951	1767	1824	1720	588	1830	676	1055	1921	1350	889	2037	1755	1722	1787	Itri12	92329837	92397524	-	67688
Uxs1:G8955	933	478	799	461	925	470	538	483	900	548	996	908	971	982	Itri12	92405166	92408446	-	3281
Uxs1	145	117	205	241	349	236	201	235	304	140	237	210	235	227	Itri12	92409921	92504121	-	94201
G8982:G8970	126	105	113	72	114	80	113	139	138	80	139	163	166	157	Itri12	94280931	94284185	-	3255
RHOC_like_G8984:MOV10_like:MOV10_containing	191	139	193	204	624	73	186	393	150	262	318	365	140	206	Itri12	94716725	95130810	-	414086
G8983:G9004:G9005	338	138	175	111	284	36	264	365	144	161	349	280	138	247	Itri12	94718519	94724287	+	5769
Aup1:Dqx1	484	278	421	160	347	157	242	311	364	171	363	269	376	436	Itri12	9996346	10006727	+	10382
Dusp11	385	404	399	206	412	185	223	488	327	186	472	477	252	287	Itri12;Itri12	11045960;11059814	11059252;11066912	+;+	20392
Yipf4	548	611	580	194	655	249	310	776	457	309	644	610	539	626	Itri12;Itri12	69662215;69690428	69687221;69696806	+;+	31386
Cidea	399	168	211	92	216	63	165	148	183	56	442	193	353	335	Itri13	1002055	1018077	-	16023
ENSSTOG00000032162	65	46	83	119	205	96	209	133	172	139	216	264	72	84	Itri13	11088978	11119192	-	30215
Secisbp2	503	382	509	303	629	210	339	423	406	330	551	425	538	605	Itri13	11120255	11156389	+	36135
SEMA4D_containing	311	133	230	263	366	240	319	320	333	150	313	434	204	243	Itri13	11168271	11205003	-	36733
Mppe1	83	41	52	95	177	72	184	89	226	105	245	176	58	66	Itri13	1121507	1142757	+	21251
Gadd45g	154	65	133	186	585	126	526	821	220	612	936	538	86	104	Itri13	11357341	11361582	+	4242
G9314	234	56	79	104	239	121	225	213	129	189	285	138	53	118	Itri13	11419215	11432447	+	13233
Gnal:Chmp1b	478	281	369	64	127	30	111	175	98	91	189	200	325	393	Itri13	1144576	1232068	-	87493
G9339	389	57	160	1111	916	245	627	754	369	777	314	298	125	128	Itri13	12778752	12811630	-	32879
Auh	1714	1445	1807	881	2653	943	1167	1866	1676	1426	2050	1652	2083	1951	Itri13	12833204	12981570	-	148367
Nfil3	1101	248	438	325	177	107	154	357	174	131	339	275	920	538	Itri13	13036427	13048581	-	12155
Sptlc1	1141	879	858	401	925	354	413	841	642	416	832	688	1170	1035	Itri13	13560045	13627366	-	67322
G9460:G9462:Adnp2	163	169	209	67	185	70	129	589	135	142	409	421	72	170	Itri13	14825060	14831822	-	6763
LOC101955119	146	86	102	148	487	137	249	117	279	205	247	220	121	137	Itri13	14882511	14898610	-	16100
Txnl4a	219	118	159	79	177	51	84	111	107	85	144	138	88	128	Itri13	14899686	14910974	+	11289
Ctdp1	505	182	330	202	287	124	159	215	192	143	296	303	306	384	Itri13	15048237	15085515	-	37279
Atp9b	2837	2022	2695	1608	3727	1615	2076	2897	2603	1659	3429	2787	3351	3021	Itri13	15283063	15525077	-	242015
Piezo2	2428	651	632	1847	2167	887	932	905	1009	1198	1530	1212	1086	864	Itri13	1574598	1912944	+	338347
Mbp	197	81	159	438	1249	213	238	280	162	218	176	311	289	244	Itri13	16761585	16837960	+	76376
LOC110599018	575	393	495	157	340	131	224	464	280	177	503	464	550	620	Itri13	16931638	16995244	+	63607
Znf516	184	73	97	149	224	112	244	136	260	126	201	209	107	190	Itri13	17131383	17232775	+	101393
G9433:Zadh2	1718	915	1411	510	1319	477	761	935	913	774	1262	969	1522	1629	Itri13	18106171	18129490	+	23320
Znf407	2323	2017	2415	1284	2377	1405	1562	2892	2280	1124	2820	2298	2762	2602	Itri13	18204414	18625595	-	421182
Cndp2	152	105	126	123	207	50	84	200	67	68	159	203	152	199	Itri13	18676601	18694509	-	17909
CYB5A_containing	2629	1822	2902	2297	6349	3685	3980	4459	5567	3750	5487	3682	2911	3426	Itri13	18856007	18895947	+	39941
Napg	1605	853	1024	305	618	255	353	757	441	295	833	886	1117	1090	Itri13	1909885	1956673	-	46789
ENSSTOG00000034169:G9474:G9475	175	245	51	118	257	0	220	781	292	190	254	262	132	3	Itri13	19683038	19714826	-	31789
Socs6	343	198	259	174	535	223	272	350	412	215	390	397	336	290	Itri13	21881918	21894420	-	12503
Tmx3	615	709	742	316	570	348	417	743	638	301	845	664	980	838	Itri13	23054990	23092495	+	37506
Vapa	2501	1516	1883	762	1909	807	1088	1410	1504	934	1790	1496	1843	2001	Itri13	2313083	2356967	-	43885
LOC110599074	221	112	177	104	230	162	235	233	258	190	282	225	189	231	Itri13	2359122	2375579	+	16458
SERPINB8_like	243	96	142	62	147	69	105	154	134	60	128	167	255	245	Itri13	26507332	26519719	-	12388
Twsg1:G9088	606	376	482	176	363	139	207	333	265	214	362	287	623	680	Itri13	2673369	2719042	-	45674
Vps4b	411	308	342	143	329	162	169	290	263	131	324	281	357	333	Itri13	26887660	26922548	+	34889
Kdsr	323	181	276	121	315	112	163	208	194	189	225	213	306	333	Itri13	26931578	26960697	+	29120
Bcl2	712	478	589	851	1815	410	655	606	898	573	856	749	784	889	Itri13	26970732	27134677	+	163946
Phlpp1:PHLPP1_like	1847	1389	1786	1133	4217	1234	1406	1905	2141	2201	1934	1467	2495	2165	Itri13	27228872	27445015	-	216144
Zcchc2	1364	1144	1310	754	3240	1388	1647	1468	2332	1635	1594	1365	1616	1396	Itri13	27536195	27604778	-	68584
G9551	138	133	134	22	147	58	131	151	146	113	215	173	128	141	Itri13	27606912	27611305	+	4394
Kiaa1468	1420	1267	1275	601	1353	544	588	1320	900	515	1201	1031	1853	1570	Itri13	27783058	27881625	-	98568
Pign	217	215	239	224	661	307	290	321	428	265	436	316	299	248	Itri13	27882780	27992009	+	109230
G9560	44	14	17	27	203	76	161	234	104	125	490	579	67	30	Itri13	28318589	28321115	+	2527
ERV3-1-ZNF117_containing	418	358	478	256	550	239	314	659	445	270	504	495	345	452	Itri13	2858430	2893030	+	34601
Spire1	1614	983	1523	1290	2909	1438	1872	1588	2122	1499	2171	1631	1407	1427	Itri13	2917450	3063491	-	146042
Lman1:Cplx4	1137	1339	1028	841	1503	713	788	1108	1100	685	1439	1088	1013	1084	Itri13	30145232	30196356	+	51125
MIR122:MIR122_containing	4531	3848	5809	8496	11379	10249	18709	23977	22150	5363	25636	22193	1731	2339	Itri13	30803030	30832439	-	29410
Nedd4l	1110	419	571	888	6029	783	1159	1072	1715	821	705	1253	486	908	Itri13	30864786	31078936	-	214151
G9780	239	78	66	127	943	93	161	123	193	173	91	158	163	226	Itri13	31145967	31171636	-	25670
Ptpn2	1313	866	1166	1472	1870	1234	1510	2127	2118	784	1493	1556	1185	1295	Itri13	3150489	3243223	-	92735
Fech	333	283	365	130	332	115	132	353	182	158	334	295	388	422	Itri13	31517222	31549665	+	32444
Onecut2	2794	2090	2458	3596	5976	2924	3257	4456	4070	2869	4041	2666	2077	2165	Itri13	31576040	31657005	-	80966
Txnl1	2292	1772	1653	530	1082	368	517	1233	768	554	1182	1270	2094	1785	Itri13	32311903	32360261	+	48359
Seh1l:Cep192	1184	1013	1124	836	1690	933	1218	1475	1476	1066	1581	1449	1362	1358	Itri13	3310838	3431547	+	120710
Ccdc68	224	282	386	274	497	202	378	405	532	220	465	341	364	540	Itri13	33752437	33796595	+	44159
Ldlrad4	2209	1097	1738	1973	2532	1756	2217	2831	3132	1028	2896	2599	1955	2567	Itri13	3502872	3860211	+	357340
Smad4	911	785	836	429	1153	485	701	1012	912	594	1018	929	1354	1034	Itri13	36994637	37038609	-	43973
Elac1	153	160	146	75	228	117	149	312	242	120	320	315	177	173	Itri13	37084795	37099588	-	14794
Mbd1:Cfap53:G9654	804	416	503	312	622	296	345	477	472	333	614	478	644	592	Itri13	37610514	37657419	+	46906
Myo5b	1850	902	1089	1086	2253	932	1619	1454	1595	1079	1880	1602	1324	1225	Itri13	37693963	37998013	+	304051
Acaa2	2179	1605	2302	1060	3690	1516	2082	2307	2810	2074	2901	2380	2162	2459	Itri13	38004240	38046880	+	42641
G9665	21	13	17	141	465	110	206	58	169	650	142	123	46	16	Itri13	38125591	38134212	+	8622
SNORA51_ENSSTOG00000028933:Lipg	1057	339	529	1284	3442	428	880	1202	778	3109	1304	813	475	336	Itri13	38165468	38190430	-	24963
RPL17_gene6625:SNORD58_ENSSTOG00000017150:SNORD58_ENSSTOG00000017348:SNORD58_ENSSTOG00000017722:CUNH18orf32	744	588	872	785	1703	448	826	1610	1586	532	1067	1599	882	901	Itri13	38218924	38227794	+	8871
Ctif	2627	1136	1671	1898	3797	1283	2059	1843	2271	1922	3255	2291	1946	1797	Itri13	38726610	38993006	-	266397
Zbtb7c	202	102	137	119	291	89	204	177	211	77	225	283	81	135	Itri13	39267078	39406751	+	139674
CUNH18orf25	1272	953	1114	597	1348	600	667	1082	980	636	1078	994	1360	1397	Itri13	41271538	41361770	-	90233
Atp5a1	1412	1219	1310	229	546	280	391	799	595	338	901	759	1130	1223	Itri13	41416265	41431338	+	15074
Pstpip2	285	211	260	197	311	107	149	297	245	157	304	263	294	376	Itri13	41439475	41503465	+	63991
Epg5	852	603	823	294	1021	431	564	958	791	590	900	778	794	853	Itri13	41514631	41613784	+	99154
Siglec15	247	114	304	75	25	78	88	375	298	15	688	209	251	363	Itri13	41614049	41632821	-	18773
Fbp2:Fbp1	5556	2321	3102	2116	7849	3821	6281	3623	6572	5437	5553	4526	3004	3263	Itri13	4293636	4352835	-	59200
CUNH9orf3	3518	1925	2810	1436	4000	1520	2143	2680	2865	1719	3473	3046	3398	3305	Itri13	4476657	4745597	+	268941
G9129	147	141	137	64	88	187	272	308	310	110	437	322	206	194	Itri13	4525953	4563696	-	37744
Kiaa1328	1151	1132	1148	707	1412	602	753	1566	1288	728	1358	1041	1158	1194	Itri13	48992791	49244638	-	251848
Elp2	215	180	239	189	383	226	195	275	331	178	293	251	261	241	Itri13	49790459	49839091	-	48633
Rprd1a	943	827	868	268	686	368	503	972	727	340	827	762	840	948	Itri13	49881069	49939678	+	58610
CUNH18orf21	322	287	303	65	197	86	123	338	218	125	300	274	282	335	Itri13	49939161	49951512	-	12352
Ptch1	492	346	446	114	630	172	321	292	370	298	375	375	468	649	Itri13	5013676	5073103	-	59428
Znf24	551	609	568	173	441	158	204	647	294	198	461	508	424	583	Itri13	50417316	50429962	+	12647
Znf397	213	254	259	237	600	218	302	475	452	326	581	427	219	337	Itri13	50445652	50484952	-	39301
Mapre2	221	143	311	382	1279	271	285	350	431	367	391	301	327	193	Itri13	50544747	50699513	-	154767
Garem1	1431	1141	1225	930	3493	1704	2024	2207	2480	2761	2272	1572	1255	1154	Itri13	52946470	53069440	+	122971
Rnf138	772	521	629	400	1001	275	251	498	419	369	508	530	726	709	Itri13	53162089	53204468	-	42380
Rnf125	606	444	748	615	3741	1589	1431	1289	2011	1311	1008	1409	842	796	Itri13	53219719	53266702	-	46984
Trappc8	1487	1320	1546	977	2817	1045	1148	1799	1672	1143	1969	1651	1935	1601	Itri13	53339302	53430458	+	91157
Ttr	1513	1332	1100	2386	8532	3767	3946	2778	7055	4673	5688	3437	1528	985	Itri13	53619466	53633546	-	14081
Dsg2	335	241	350	310	522	226	280	328	347	307	393	425	425	487	Itri13	53674851	53723183	-	48333
Dsc2	248	268	328	274	274	345	284	353	609	272	584	348	291	392	Itri13	54056381	54089585	+	33205
Kctd1:U6_ENSSTOG00000020895	203	218	518	272	478	409	344	989	609	279	1010	596	642	713	Itri13	58045700	58234309	+	188610
Ss18	796	914	981	319	1030	361	403	756	523	393	881	651	1030	1086	Itri13	58532285	58616993	+	84709
Impact	187	205	257	124	263	151	184	308	261	107	320	284	220	236	Itri13	60021107	60049839	-	28733
Osbpl1a	1019	895	1273	1283	2051	980	1150	1941	1565	712	1774	1763	1505	1578	Itri13	60071074	60270144	+	199071
Hsd17b3:Slc35d2	669	528	626	294	656	295	444	762	535	302	775	676	927	758	Itri13	6011829	6095278	-	83450
Cabyr:G9869:Ttc39c	1425	1299	2169	1520	2204	1718	1560	2737	2531	746	2618	2805	2584	2414	Itri13	60270352	60407023	-	136672
Npc1	280	321	359	644	2667	446	562	583	746	901	665	558	428	471	Itri13	60784568	60833119	+	48552
RMC1	505	329	437	192	492	123	179	404	196	178	380	349	381	448	Itri13	60828574	60853124	-	24551
Riok3	1034	885	982	580	988	533	661	1201	915	442	1207	1056	893	1067	Itri13	60857607	60894519	-	36913
Znf367	345	230	313	95	141	71	108	206	127	81	182	199	332	349	Itri13	6104846	6115407	-	10562
Cables1	254	121	239	326	564	332	408	476	539	220	325	352	266	364	Itri13	61056733	61165730	-	108998
Gata6	586	462	735	469	1531	692	817	779	1212	823	936	825	545	658	Itri13	61966063	62001455	-	35393
G9896	109	88	148	149	416	234	353	257	394	270	395	329	137	188	Itri13	62004329	62010544	+	6216
Cdc14b	1087	549	730	450	1631	531	972	1031	1055	825	1134	1354	923	970	Itri13	6212395	6265546	-	53152
Mib1:G9951:MIB1	763	795	785	487	1306	615	829	976	1090	591	1098	930	1016	808	Itri13	62238486	62376953	-	138468
Abhd3	1335	1491	1557	208	904	215	413	507	493	408	1249	798	1343	1349	Itri13	62408710	62456721	+	48012
Esco1	1323	1007	1072	656	1434	574	686	897	946	801	1233	885	1376	1174	Itri13	62499519	62571400	+	71882
LOC110598521	235	188	246	56	250	170	185	213	263	87	171	210	271	325	Itri13	62784997	62831502	-	46506
Rock1	1643	1594	1686	991	2775	1243	1416	2152	2022	1222	1936	1680	1887	1674	Itri13	62942189	63085829	+	143641
Thoc1	620	505	547	182	444	174	245	516	299	174	472	428	590	578	Itri13	63178138	63225672	-	47535
Aaed1	583	531	552	180	399	110	158	501	228	135	606	426	498	517	Itri13	6322587	6347717	-	25131
Znf782	79	72	98	108	304	98	132	119	230	152	164	127	108	100	Itri13	6368450	6420195	-	51746
Enosf1:ENOSF1_containing:ENSSTOG00000034127	1229	545	647	745	5134	896	1060	1487	1817	1221	1014	798	958	1170	Itri13	63773782	63824089	-	50308
Ctsv	249	158	215	136	561	115	214	397	198	234	381	288	147	217	Itri13	6468838	6479128	-	10291
Lpin2	4123	1757	4881	4718	11004	8509	4615	10938	5867	9611	6285	5281	4061	4427	Itri13	65911413	65990785	-	79373
Myom1	117	57	74	102	299	253	286	229	201	166	154	173	65	151	Itri13	66060195	66190597	-	130403
MYL12B	387	366	354	89	210	107	137	245	156	118	223	204	352	425	Itri13	66220680	66238640	+	17961
Tgif1	324	124	272	110	238	88	109	155	146	112	156	144	340	299	Itri13	66406805	66414046	+	7242
EPB41L3_containing	469	311	566	76	382	57	151	163	95	132	301	451	765	1016	Itri13	68316858	68335310	-	18453
L3mbtl4	291	222	245	266	441	220	244	558	236	435	395	501	364	226	Itri13	68642615	69020145	-	377531
Ptprm	2459	1631	2327	1494	3731	1216	1846	3722	3210	1610	3099	3570	2640	2930	Itri13	70375134	71176352	+	801219
Ndufv2:Ankrd12	3249	2817	3022	1577	3388	1370	1784	3224	2377	1593	2856	2744	3629	3404	Itri13	72227371	72382737	+	155367
ZNF717_containing_gene4682	57	60	66	92	227	100	116	106	196	124	171	120	65	104	Itri13	7452934	7471289	-	18356
Mfsd14b	460	440	494	518	998	400	518	511	710	402	588	408	430	553	Itri13	7494604	7587901	+	93298
ZNF345_containing	318	331	264	110	272	149	200	323	257	167	257	305	389	387	Itri13	7596773	7611224	+	14452
SNORA84:Iars	1029	812	1230	658	1176	747	949	922	1445	475	1785	1229	1534	1139	Itri13	7659874	7731476	-	71603
Nol8	129	185	217	137	198	110	111	170	157	90	200	205	197	179	Itri13	7734406	7760259	-	25854
Ippk	379	202	294	254	312	148	159	199	238	140	302	231	367	301	Itri13	7984116	8037159	-	53044
G9236	179	151	241	14	48	31	50	180	63	67	131	127	252	219	Itri13	8524442	8531019	-	6578
FAM120A_gene4703	2358	1691	2226	1805	3324	1579	1844	2018	2369	1523	2994	2128	2550	2396	Itri13	8532754	8633618	+	100865
MIRLET7D_containing:MIRLET7A1_like:MIRLET7F1:MIRLET7D_like	467	382	394	239	525	218	339	784	481	277	765	758	435	450	Itri13	9102429	9110013	+	7585
Afg3l2	1447	994	1187	437	1146	427	488	964	667	514	1009	878	1535	1391	Itri13	923136	961664	+	38529
LOC101961693	647	556	543	373	1223	501	643	781	895	565	737	624	465	629	Itri13	9836569	9882850	-	46282
Wdr7	2116	1936	2073	1689	4184	2044	2410	3107	3315	1667	3345	2609	2183	2158	Itri13;Itri13	31979594;32306321	32299549;32310720	-;-	324356
Ccng2	220	205	294	54	219	114	124	262	187	173	263	273	309	258	Itri14	10463079	10480630	-	17552
Ccni:G10172	410	389	496	298	805	361	558	546	694	539	751	633	340	311	Itri14	10539263	10563015	+	23753
Sept11	421	349	595	257	403	242	284	416	398	179	416	318	683	395	Itri14	10562855	10654628	-	91774
Shroom3	131	137	168	80	89	91	122	285	243	39	243	188	114	232	Itri14	10803693	10973089	-	169397
U6_ENSSTOG00000026071:Stbd1	189	178	214	157	612	284	372	414	432	408	465	398	150	221	Itri14	11194078	11206499	-	12422
Scarb2	489	468	644	298	1031	437	457	757	618	381	630	479	489	541	Itri14	11281915	11339761	+	57847
Nup54	446	409	409	95	244	136	154	416	233	179	312	338	398	406	Itri14	11345828	11376366	+	30539
Uso1	1217	1717	1473	699	1564	1071	1016	1674	1704	811	2088	1473	1466	1762	Itri14	11710938	11794032	-	83095
G3bp2	720	568	656	288	742	353	504	439	767	326	562	487	753	778	Itri14	11795211	11874867	+	79657
Mthfd2l:G10219	129	227	213	86	152	110	130	291	177	74	245	213	182	227	Itri14	12949358	13061781	-	112424
AFM	97	35	32	343	163	147	108	69	265	79	47	91	30	35	Itri14	13504826	13525896	-	21071
G10207:ALB	13982	2824	7736	9946	28984	18242	18421	13443	25732	17217	27590	16668	12809	6643	Itri14	13531415	13559717	-	28303
ENSSTOG00000029786	1496	343	1037	1231	1828	1843	2511	1739	2988	1722	2208	2216	1751	1094	Itri14	13636822	13646448	-	9627
Ankrd17:COX18_like	3545	3541	4016	1694	4765	2225	2565	3896	3836	2154	4352	3313	4624	3864	Itri14	13740070	13902193	+	162124
Gc:RABL2A	1754	846	1199	4480	5000	5505	4049	3147	7146	2414	3202	2454	1538	1245	Itri14	14768495	14814825	+	46331
Slc4a4	2285	1682	1848	1970	4962	2123	2453	2860	3475	2398	2916	2427	1572	2919	Itri14	14934984	15261096	-	326113
Dck:Mob1b	860	791	847	460	945	410	485	947	762	442	1004	856	982	884	Itri14	15367205	15463214	-	96010
Grsf1	601	600	666	116	360	114	174	280	220	198	279	318	580	562	Itri14	15509517	15526758	+	17242
Rufy3:Utp3	1974	2062	1933	992	3424	1206	1654	2266	2088	1568	2238	2087	1938	1951	Itri14	15519095	15621606	-	102512
Jchain	408	279	407	206	648	227	324	351	420	273	384	495	348	429	Itri14	15610293	15658061	+	47769
UGT2A1	164	84	128	217	627	370	518	151	734	326	369	201	149	101	Itri14	16395284	16437360	+	42077
UGT2B4_gene15926	217	107	251	429	1644	1038	926	1001	1700	671	895	458	298	181	Itri14	16738360	16763867	+	25508
UGT2B7_like:UGT2B7_gene15928:UGT2B4_gene15929:UGT2B17_containing:G10288:UGT2B4_gene15932	992	968	1566	2504	10330	4292	2825	5520	5287	3872	6130	2560	1769	1394	Itri14	16802505	17083798	+	281294
SULT1B1_containing_gene14495	698	729	790	304	1448	849	1112	1682	1343	716	1397	1407	806	1016	Itri14	17476183	17507607	-	31425
Ythdc1	2858	2318	2510	599	1598	694	878	2383	1282	780	1957	2012	3249	2907	Itri14	17544037	17597603	-	53567
Nudt9	363	448	610	569	1335	705	708	1069	1110	891	1216	681	633	599	Itri14	2148379	2196216	-	47838
G10049:G10048:G10050:HSD17B11_G10065	348	317	493	203	606	240	321	818	399	445	623	440	559	593	Itri14	2253227	2262462	+	9236
G10052:G10053:G10054:Hsd17b13	599	849	759	216	1069	499	648	1350	980	618	1050	1211	1329	1339	Itri14	2267731	2329264	-	61534
Polr2b	631	616	632	241	632	263	353	657	480	325	692	672	736	711	Itri14	27169267	27224610	-	55344
Noa1	215	159	174	146	340	125	158	172	188	183	155	200	233	210	Itri14	27225703	27240875	+	15173
Rest	521	454	520	284	711	237	290	450	428	412	412	435	472	575	Itri14	27247358	27279281	-	31924
Arl9:Srp72	670	650	625	433	754	383	379	518	533	384	736	514	755	638	Itri14	27559756	27610647	-	50892
Arhgap24	717	551	616	468	1798	721	1093	1058	1444	926	892	1020	653	1007	Itri14	2763679	2929457	-	165779
Ppat	535	452	446	72	261	65	89	212	123	97	190	237	515	503	Itri14	27649745	27692111	+	42367
Aasdh	259	257	269	215	469	258	337	361	422	246	443	433	284	374	Itri14	27707025	27739441	+	32417
Clock	1690	1507	1652	734	1362	720	848	1492	1243	612	1803	1353	1896	1602	Itri14	28398363	28508401	+	110039
G10365	137	116	202	53	112	71	101	312	153	89	259	158	75	118	Itri14	28541056	28550908	-	9853
Kdr	518	269	472	224	1122	350	477	638	648	451	707	646	263	345	Itri14	28717414	28760538	+	43125
Chic2	1444	1072	1476	557	1022	444	487	1418	818	483	1069	946	1578	1380	Itri14	29630602	29669530	+	38929
G10378	284	340	180	134	119	410	555	586	654	119	615	760	181	183	Itri14	29786317	29791667	+	5351
Fip1l1	1420	1272	1297	513	1143	545	681	1468	996	532	1417	1207	1591	1404	Itri14	30091353	30171127	-	79775
SNORA26_ENSSTOG00000021589:LOC101977890	1032	918	1140	465	1036	292	521	745	627	339	939	917	1000	1323	Itri14	30650902	30675663	-	24762
Dcun1d4	968	666	711	367	889	245	403	511	517	341	709	613	1009	807	Itri14	31233929	31304638	-	70710
G10400:G10401:Ociad1	1313	1295	1388	446	1119	589	756	1348	1094	636	1476	1399	1384	1277	Itri14	31482435	31517451	-	35017
Fryl	1219	1266	1326	799	1982	971	1236	1760	1553	1007	1998	1490	1346	1530	Itri14	31557741	31788117	+	230377
Slain2	491	528	498	340	660	316	325	541	525	303	597	405	563	497	Itri14	31843030	31901100	-	58071
Nipal1	769	665	657	711	2093	480	1009	630	755	1495	930	704	554	583	Itri14	32122574	32150019	-	27446
Nfxl1	378	550	439	645	1258	582	523	460	811	605	716	414	396	348	Itri14	32236080	32289410	+	53331
Atp10d	1446	1321	1554	1271	3012	1677	1961	2310	2661	1425	2224	1792	1321	1332	Itri14	32550468	32658658	-	108191
Guf1	96	94	98	126	344	147	198	145	267	165	202	150	116	102	Itri14	34897422	34917988	-	20567
Aff1	1432	847	1432	1004	2521	1232	1411	1657	1978	1112	1935	1199	1824	1267	Itri14	353709	537615	+	183907
Slc30a9	890	835	904	568	1526	519	592	950	876	664	1214	925	954	795	Itri14	37015588	37111691	-	96104
Tmem33	621	479	614	261	531	267	277	573	479	236	512	529	646	612	Itri14	37121213	37158983	-	37771
Limch1	3563	3095	2694	2575	4156	2327	2711	4138	2845	2788	5498	2881	3175	2813	Itri14	37361499	37677192	-	315694
Rbm47	4080	3196	3911	3456	7165	3303	3879	4729	4595	3941	5814	3864	4084	3499	Itri14	38282122	38455233	+	173112
N4bp2:G10505:U4_ENSSTOG00000022337:SNORA73_ENSSTOG00000017356	966	953	1265	380	1864	704	917	1315	1413	764	1554	1091	1176	1391	Itri14	38641580	38721547	-	79968
Wdfy3	2149	1952	1932	839	2428	1154	1576	2894	2000	1197	2428	2399	1880	2003	Itri14	3870095	3990696	+	120602
Pds5a	1585	1500	1565	1041	2742	1141	1289	1885	1915	1115	1972	1690	1912	1715	Itri14	38832019	38962462	+	130444
Ube2k	2236	1890	2126	1248	2643	1109	1453	2057	1973	1281	2406	1840	2484	2162	Itri14	38961016	39052763	-	91748
Smim14	894	842	849	800	2191	964	1007	1317	1373	1047	1483	1145	1012	998	Itri14	39092245	39166735	+	74491
Ugdh	145	186	187	445	532	143	190	168	305	189	279	252	459	311	Itri14	39180419	39207994	+	27576
Rpl9	829	685	774	217	390	223	334	844	387	253	717	687	1368	991	Itri14	39230499	39242754	+	12256
Klb	30	52	61	66	125	232	143	127	284	171	258	92	41	63	Itri14	39237739	39270864	-	33126
Rfc1	751	649	742	345	866	462	598	791	735	505	797	700	865	724	Itri14	39289590	39360097	+	70508
Fam114a1	746	570	607	377	709	518	841	776	1088	354	877	681	559	730	Itri14	39603473	39659278	-	55806
Klf3	2246	1712	2178	1040	4442	1151	2008	1965	2669	1780	3495	2636	2313	2047	Itri14	39769224	39813922	-	44699
ENSSTOG00000033369	58	59	34	83	168	121	194	79	310	123	193	143	42	53	Itri14	39952368	39990294	+	37927
Rell1	737	565	623	408	707	548	577	782	814	268	768	644	781	706	Itri14	40603414	40671672	+	68259
7SK_ENSSTOG00000018515:CUNH4orf19:LOC101965308	1446	1221	1560	1297	2883	1899	1977	2040	2474	1984	2689	1705	1868	1454	Itri14	40676290	40747484	-	71195
Pcdh7	110	124	400	86	260	86	83	58	98	222	817	138	60	979	Itri14	45709322	46100012	-	390691
Stim2	736	928	1155	670	1326	896	779	1708	1014	693	1897	951	1327	658	Itri14	49109905	49247903	-	137999
Gpat3	1330	1738	2999	348	269	2444	2185	4406	3336	301	7695	2844	2526	2789	Itri14	4926254	5004367	-	78114
Rbpj:SNORA51_ENSSTOG00000026605	1869	1575	1832	723	1616	831	983	1626	1551	789	1887	1438	1969	1991	Itri14	49640400	49743082	-	102683
Sel1l3	752	388	499	361	854	545	724	738	885	385	913	975	631	682	Itri14	50111913	50196623	+	84711
Abraxas1	243	180	239	39	95	61	74	177	93	69	115	85	149	228	Itri14	5041337	5055995	+	14659
Anapc4:G10552	273	226	292	220	412	258	304	372	458	229	400	369	299	279	Itri14	50432782	50471299	-	38518
G10582:Pi4k2b	2389	1349	1543	524	1712	760	978	1217	1192	1059	1236	1262	1546	1579	Itri14	50530116	50571403	-	41288
Helq:RPL39_like_gene21751	249	242	215	169	367	141	152	235	260	203	267	227	428	323	Itri14	5062741	5104057	+	41317
Sepsecs	943	890	1088	232	630	435	496	1065	635	331	862	819	1095	1062	Itri14	50634778	50666451	+	31674
Dhx15	1950	1590	1870	646	1370	715	862	1644	1242	694	1512	1420	2300	1783	Itri14	51096178	51156240	+	60063
Ppargc1a	7847	2320	4779	2764	3792	1955	2707	5621	3480	2746	5549	4584	5824	4295	Itri14	51180063	51803953	+	623891
Cops4	327	359	317	179	393	201	247	341	355	188	358	295	260	279	Itri14	5345962	5382944	-	36983
Klhl8	700	476	771	335	385	325	272	838	517	467	631	454	932	772	Itri14	536493	575744	-	39252
Lin54	724	637	568	278	728	188	215	449	326	257	528	437	755	706	Itri14	5407455	5481670	+	74216
Sec31a:ENSSTOG00000032929:Scd5	4218	3851	3605	2638	5583	2406	2785	3916	3897	2471	4664	3548	4317	3420	Itri14	5503585	5733462	+	229878
Lcorl	1034	853	1048	982	2031	1064	1184	1811	2476	833	1195	1523	1531	1287	Itri14	56556757	56706334	+	149578
Dcaf16	106	98	84	124	268	93	113	194	157	129	182	168	130	103	Itri14	56744246	56768184	+	23939
Med28:Lap3	706	455	601	410	1032	395	634	662	663	490	765	753	711	786	Itri14	56877189	56924983	-	47795
Qdpr	812	660	696	406	2765	808	1456	1054	1356	1372	2016	1165	509	635	Itri14	56986161	57010303	+	24143
Ldb2	1212	872	1386	1197	2250	1339	1624	2025	2598	773	1777	1823	1368	1369	Itri14	57498033	57837033	+	339001
G10602:G10603	497	521	500	103	363	163	315	578	343	325	424	479	628	611	Itri14	58051592	58066070	-	14479
Tapt1	1335	898	1167	392	1386	594	699	1064	942	750	1231	928	1635	1454	Itri14	58076490	58121630	+	45141
Enoph1	257	219	232	105	157	77	117	188	144	97	202	155	253	291	Itri14	5872338	5899941	-	27604
Hnrnpdl	2135	2033	1793	313	476	227	299	776	409	302	743	866	1534	1785	Itri14	5901063	5915998	+	14936
Cpeb2	5404	3308	3503	1450	3649	1862	3139	4721	3884	1361	4666	4195	3990	4138	Itri14	59017736	59096567	-	78832
Hnrnpd	3032	2343	2281	588	1177	573	774	1622	1175	700	1599	1687	2790	2714	Itri14	5935039	5971217	+	36179
G10113	18	47	64	57	64	652	1024	718	1136	441	1355	508	35	16	Itri14	6038024	6050442	+	12419
LOC101970734	31	38	58	105	385	264	408	240	356	381	637	231	56	31	Itri14	6069041	6074739	-	5699
Rasgef1b	948	585	1154	1045	2727	2018	1699	2430	2318	1426	1955	1322	1529	976	Itri14	6254989	6811373	+	556385
ENSSTOG00000032173	262	180	218	29	43	19	44	138	51	32	78	111	61	162	Itri14	62742049	62746891	+	4843
Slc2a9	1318	582	897	336	506	740	1398	1039	1379	278	1282	1212	1163	1142	Itri14	62999748	63134758	+	135011
Stx18	514	363	500	301	668	244	319	541	532	351	636	551	524	555	Itri14	63338834	63390866	-	52033
STX18_containing	507	314	421	150	318	133	118	333	188	147	308	284	396	447	Itri14	63441083	63459765	-	18683
Stk32b	279	7	108	517	398	113	467	134	193	356	181	255	28	60	Itri14	63833097	64111558	+	278462
G10673:G10674	1234	269	288	1183	500	128	346	402	186	352	427	487	214	330	Itri14	64079942	64093421	-	13480
JAKMIP1:RPS6_containing:LOC110597530	455	194	235	102	407	118	258	303	265	200	437	459	251	314	Itri14	64475621	64600586	-	124966
Ppp2r2c	1268	180	540	206	258	35	198	332	65	90	610	281	204	631	Itri14	64670586	64768489	-	97904
KIAA0232	1105	721	1054	542	1140	489	732	922	993	476	1389	1068	1531	1237	Itri14	64991328	65042124	+	50797
Tbc1d14	1151	603	956	581	1087	497	716	867	875	487	1196	914	1153	1172	Itri14	65059867	65162912	+	103046
Grpel1	898	335	555	194	533	167	279	301	323	230	481	374	482	651	Itri14	65172799	65188942	-	16144
Sorcs2	177	69	179	314	402	118	411	101	200	237	31	62	113	123	Itri14	65251798	65577387	+	325590
Sh3tc1	852	195	463	327	928	110	227	444	221	445	565	449	729	383	Itri14	65876314	65918868	+	42555
Acox3	2135	804	1432	592	996	370	593	1129	672	584	1438	1172	1723	1957	Itri14	65986036	66029172	-	43137
G10129	597	669	351	935	1269	1329	1272	967	1630	1346	1884	882	324	470	Itri14	6618755	6725758	-	107004
Hgfac	426	377	345	280	338	217	388	260	419	232	640	510	261	371	Itri14	66585724	66596598	-	10875
Rgs12	278	84	147	279	488	244	344	267	381	218	398	416	193	167	Itri14	66598861	66686046	-	87186
Htt	1547	824	1259	1138	2234	903	1040	990	1351	989	1359	1121	1508	1284	Itri14	66739154	66875001	-	135848
Nop14	197	125	234	193	265	109	142	155	154	97	218	166	185	242	Itri14	66967650	66988265	+	20616
Add1	963	625	970	641	1212	569	719	820	864	657	965	802	1116	949	Itri14	66993442	67063887	-	70446
Fam193a:Rnf4	4760	3530	4299	2354	4629	2216	2625	3837	3494	2394	4590	3785	5054	4536	Itri14	67153163	67353655	-	200493
G10787:Haus3	299	203	217	124	233	103	123	136	175	111	177	156	300	306	Itri14	67547920	67564331	+	16412
Nat8l:G10810	825	552	676	301	721	299	438	706	486	298	817	778	889	676	Itri14	67712993	67739763	-	26771
Nelfa	441	209	273	93	138	62	130	148	125	107	192	186	308	350	Itri14	67741326	67758333	+	17008
Nsd2	628	308	390	751	960	234	286	399	345	299	455	349	469	414	Itri14	67758775	67829397	-	70623
Letm1	1308	645	970	407	725	268	383	536	507	319	832	681	1197	1209	Itri14	67848937	67887996	+	39060
Fgfr3	1456	581	722	332	995	147	347	254	304	370	427	521	1043	1215	Itri14	67877128	67904123	-	26996
Slbp	269	126	143	78	163	26	43	73	50	66	59	67	175	295	Itri14	67970976	67979233	+	8258
Uvssa:Maea	1204	617	841	731	1117	520	722	742	857	551	916	825	771	1152	Itri14	68216424	68294229	-	77806
Fgfrl1	4829	1305	2478	208	372	116	301	750	301	355	1141	1588	3793	3294	Itri14	68444769	68487388	-	42620
Idua	63	23	58	156	281	97	148	54	149	102	133	161	60	52	Itri14	68498804	68513307	-	14504
Slc26a1	2139	958	1205	468	979	291	685	751	646	606	1061	1068	1354	1656	Itri14	68508278	68523167	+	14890
Pcgf3	605	221	360	401	953	281	495	312	515	453	603	430	387	360	Itri14	68638756	68671090	-	32335
Myl5	297	104	156	114	201	50	120	95	116	153	188	193	72	119	Itri14	68707039	68714774	-	7736
Atp5i	447	223	316	102	241	77	155	262	177	132	268	277	139	256	Itri14	68715338	68720160	+	4823
Pigg	504	256	367	124	351	105	163	295	199	124	339	288	373	444	Itri14	68822560	68861370	-	38811
ZNF717_containing_gene3029	152	110	146	57	237	55	108	222	124	88	191	216	124	168	Itri14	68869668	68894100	+	24433
Antxr2	170	253	221	235	549	642	611	413	1089	241	444	414	207	242	Itri14	8013559	8091205	+	77647
Paqr3	320	299	325	93	269	91	160	299	238	145	247	251	283	316	Itri14	8987249	9010024	+	22776
Bmp2k	2273	1834	1991	1047	2346	1112	1376	2199	1978	1176	1975	1856	2211	1739	Itri14	9001110	9144865	-	143756
Mrpl1	447	512	501	237	521	283	380	616	546	281	570	450	492	469	Itri14	9878694	9957725	-	79032
UGT2B15	230	190	368	267	1160	679	697	1378	1181	427	783	714	567	375	Itri14;Itri14	17130636;17150701	17134185;17173116	+;+	25966
LOC110597536	357	173	273	143	178	97	202	242	178	120	418	461	274	276	Itri14;Itri14	68487280;68491408	68490240;68499702	+;+	11256
Elovl6:U6_ENSSTOG00000018625	1762	1093	1678	2523	2651	923	921	1427	1475	23837	2472	1320	3809	1418	Itri15	10606787	10729689	+	122903
Mcub:Sec24b	1367	1161	1374	628	1310	723	820	1401	1232	652	1322	1223	1776	1506	Itri15	11038570	11273931	-	235362
Etnppl:G10970	157	63	69	340	4929	103	305	113	240	1494	494	241	191	110	Itri15	11876903	11896931	+	20029
Ostc	276	489	340	235	317	161	153	309	233	211	428	248	303	337	Itri15	12063607	12082516	-	18910
Rpl34	1058	963	936	163	317	180	250	719	301	196	515	546	1264	1100	Itri15	12093521	12108244	-	14724
Hadh	2942	2416	2988	1047	2372	1355	2044	3584	2522	985	3583	2410	3273	3680	Itri15	12575170	12653703	-	78534
CYP2U1_containing	1171	642	785	253	1302	155	309	537	302	477	448	700	1107	809	Itri15	12676780	12702556	-	25777
Aimp1	303	283	317	191	369	210	211	381	382	195	337	286	292	266	Itri15	14082807	14119363	-	36557
Tbck	569	695	643	463	1115	679	812	985	1155	481	954	789	680	799	Itri15	14120616	14334943	+	214328
Ppa2:U6_ENSSTOG00000023837	785	657	614	2130	1854	1381	971	883	1164	5045	1156	910	794	641	Itri15	14870679	14945705	+	75027
Tet2	555	477	638	569	1020	545	515	787	794	631	589	563	577	622	Itri15	15030775	15167478	-	136704
LOC106145352	92	189	150	831	1218	162	474	854	973	570	1012	738	126	143	Itri15	15340141	15366939	-	26799
Cisd2	143	73	90	140	362	146	252	115	194	151	190	241	87	76	Itri15	17171294	17185674	-	14381
G11066	196	211	163	127	321	189	250	274	378	174	286	243	240	188	Itri15	17192198	17210907	-	18710
Ube2d3	3012	2569	2793	929	2438	1060	1369	2597	2010	1292	2468	2283	2725	2601	Itri15	17212925	17251826	+	38902
Slc39a8	404	357	422	329	735	328	456	383	616	257	549	520	508	485	Itri15	17618423	17693349	+	74927
Dnajb14	548	581	539	232	630	222	283	454	439	279	456	402	698	599	Itri15	19720297	19762158	+	41862
Lamtor3	671	720	692	154	294	142	220	622	300	173	425	525	628	694	Itri15	19770225	19791431	+	21207
Mttp	1781	1818	2679	1247	3644	1602	2046	2532	2812	1841	3210	2787	4279	3266	Itri15	19982308	20073866	-	91559
G11079:G11081	991	967	717	636	2816	668	1124	2540	1039	1662	1952	2277	667	1833	Itri15	20129238	20185741	-	56504
ADH1B	1408	675	1809	2086	8902	6229	5121	7235	6944	6429	2919	4392	2058	1988	Itri15	20165868	20215541	+	49674
G11058:ADH4_like	442	769	736	756	2093	1200	1831	1505	2271	694	1290	1527	453	705	Itri15	20417629	20435460	+	17832
ADH5_like	684	663	809	442	1229	470	598	1206	946	451	875	870	670	868	Itri15	20452261	20471725	+	19465
Metap1	624	572	636	342	871	279	397	627	567	387	577	553	773	693	Itri15	20465263	20529051	-	63789
ENSSTOG00000018885:Eif4e	838	544	767	392	795	333	394	554	599	337	645	546	782	662	Itri15	20578703	20621269	+	42567
Pdlim5	3761	4016	4510	2746	7426	3236	3886	5719	5290	4017	5729	4394	4824	4562	Itri15	24183870	24402390	-	218521
Smarcad1	329	339	352	426	781	469	516	552	716	382	675	488	398	436	Itri15	24542992	24617637	-	74646
Ccser1	311	268	466	289	943	234	362	901	518	278	381	468	280	364	Itri15	27470144	28100552	-	630409
Gprin3	170	81	423	91	592	474	433	507	508	836	452	132	400	228	Itri15	28843269	28905988	+	62720
Tigd2	173	165	245	65	188	64	122	296	168	115	182	293	105	188	Itri15	29046549	29053931	-	7383
Fam13a	457	369	574	1242	3760	1502	1226	1033	1729	1809	836	698	523	648	Itri15	29197786	29381656	+	183871
Herc3	407	438	394	239	927	346	403	537	586	432	594	487	560	605	Itri15	29392437	29514052	-	121616
Pyurf:Pigy	506	498	426	75	288	118	141	429	192	153	334	376	297	514	Itri15	29568581	29577632	+	9052
Ppm1k	175	162	176	34	273	79	109	140	176	74	134	212	216	267	Itri15	29790499	29813647	+	23149
ABCG2_like_gene20024	1585	935	1314	290	1078	201	405	1053	570	289	978	986	1416	1111	Itri15	29929174	29973552	+	44379
ABCG2_gene20021	465	644	717	132	430	163	343	620	437	214	618	532	508	731	Itri15	30094687	30150547	+	55861
ABCG2_like_gene20019	410	262	374	529	1213	427	544	630	776	757	793	462	338	448	Itri15	30245436	30282890	+	37455
LOC110597244	471	459	539	164	430	214	313	632	407	250	536	526	484	614	Itri15	3240786	3283150	+	42365
Rapgef2	2022	1666	1487	1057	2452	1453	1914	2627	2408	1348	2378	2167	1536	2061	Itri15	33793276	33962592	-	169317
G11179	214	165	159	75	133	61	87	90	111	69	128	100	179	177	Itri15	34043648	34053009	-	9362
Fnip2	5303	2896	5811	3105	15568	5895	6903	8978	8820	6661	9996	8010	5913	5227	Itri15	34197292	34324820	-	127529
Etfdh	783	910	997	286	764	437	500	832	716	518	899	676	979	958	Itri15	34374036	34405862	-	31827
Tmem144	111	146	115	62	109	108	175	257	226	102	229	219	74	109	Itri15	34775316	34808696	-	33381
G11205:Tdo2	1788	1931	1671	2611	6815	3648	2848	3239	5060	7909	5244	3210	3421	1915	Itri15	36943825	37008737	-	64913
Fgg	1793	576	1082	2721	2570	1834	1568	4983	3137	1332	1764	2215	1561	1039	Itri15	38195353	38205860	+	10508
Fga:SNORA20_ENSSTOG00000022461	3690	819	1757	4189	3535	2986	2576	6229	5782	1966	2280	2890	1747	1053	Itri15	38217695	38229649	+	11955
Fgb	3223	975	1994	6393	4936	4715	3076	7914	7604	3686	3483	3066	1713	1224	Itri15	38223178	38240363	-	17186
Plrg1	182	135	135	53	121	57	60	146	105	59	130	110	160	108	Itri15	38249680	38262181	+	12502
Tmem131l:U6_ENSSTOG00000019161	2472	2038	2980	1098	4870	2396	3075	3015	3778	2318	4801	2926	2510	2145	Itri15	39067431	39234790	-	167360
Trim2	835	777	992	964	1807	436	736	981	795	1084	1337	797	954	1173	Itri15	39341783	39458276	-	116494
G11240:Arfip1	1116	1005	1106	534	991	682	733	1291	1153	567	1225	1215	1257	1194	Itri15	39739967	39859567	-	119601
Gatb	223	149	289	247	455	200	267	249	326	222	329	246	319	287	Itri15	40805971	40884432	+	78462
G11262:Fam160a1	2574	1608	2083	1003	3037	1503	1544	2116	2179	1953	3136	2147	2640	2533	Itri15	40871644	41122016	-	250373
Sh3d19	1548	1197	1368	811	3784	1211	1654	1760	1611	1989	1798	1647	1449	1359	Itri15	41290568	41383921	+	93354
SNORD73_ENSSTOG00000021910:SNORD73_ENSSTOG00000017129:Rps3a	607	445	714	319	1032	207	343	593	548	269	696	569	717	681	Itri15	41377688	41396206	-	18519
Lrba	3224	3189	3219	1760	4494	2380	2891	4584	4043	2083	4501	3839	3601	3983	Itri15	41451544	42101356	+	649813
Nr3c2	3555	2312	2580	2356	3540	2698	3257	4131	4911	2095	3642	3800	3190	3503	Itri15	43702876	44030159	+	327284
Prmt9	569	448	455	228	525	279	301	422	450	254	402	391	614	519	Itri15	44374565	44418025	+	43461
TMEM184C_ENSSTOG00000003964	140	165	209	139	277	125	137	226	260	138	260	220	158	196	Itri15	44424331	44443799	-	19469
Lsm6	301	220	320	74	151	80	110	253	149	92	244	228	300	392	Itri15	45646283	45665532	-	19250
SNORA33_ENSSTOG00000017124:Smad1:ENSSTOG00000032332	1071	658	716	671	1508	514	764	1067	883	598	1115	1164	1169	820	Itri15	46138218	46196544	-	58327
Abce1	1506	1321	1266	379	796	404	518	979	705	395	937	940	1611	1422	Itri15	46506932	46547192	-	40261
Anapc10	456	359	395	227	578	257	252	429	390	231	375	348	567	498	Itri15	46548169	46623927	+	75759
Hhip	1155	1216	1283	1358	4084	868	1470	2512	1477	1520	1780	1594	983	1111	Itri15	46754672	46868120	-	113449
G11308:Smarca5	1561	843	1016	347	929	325	458	789	590	425	813	828	1203	1131	Itri15	47409563	47452456	-	42894
Gab1	771	547	887	385	1280	598	713	772	970	604	837	766	1041	1090	Itri15	47497432	47610888	-	113457
Usp38	1045	975	980	397	1000	298	360	1078	493	413	820	840	1273	1153	Itri15	47687102	47740374	-	53273
Znf330	406	339	426	106	322	113	141	354	224	140	325	318	416	411	Itri15	49302150	49319275	-	17126
Maml3	2335	1344	1232	1603	2935	1891	2450	1985	2294	2199	1998	1811	1794	2227	Itri15	50100609	50554673	+	454065
Naa15	1499	1241	1425	643	903	612	671	1381	1077	431	1264	1188	1617	1432	Itri15	50766581	50863615	-	97035
Ndufc1:Mgarp	784	632	792	240	537	215	265	623	395	307	547	488	916	923	Itri15	50876550	50899463	+	22914
Elf2:G11358	1558	1075	1310	662	1897	612	825	1246	1117	846	1318	1192	1463	1426	Itri15	50989739	51061492	+	71754
Noct	1178	155	201	2311	714	94	60	473	131	787	685	390	372	146	Itri15	51044697	51071566	-	26870
Jade1	1231	577	902	401	1295	402	632	771	716	587	891	754	1294	1158	Itri15	60856891	60913879	-	56989
G11435:G11436:G11437:PGRMC2_like_G11440	931	1242	1134	233	618	360	542	1338	782	450	1104	928	1102	1306	Itri15	61295526	61316212	+	20687
Larp1b:MORF4L1_ENSSTOG00000009157	663	516	654	972	2724	1175	1256	963	1535	1167	1416	701	690	763	Itri15	61359201	61448870	-	89670
Mfsd8	1494	1443	1543	598	2200	794	999	1450	1230	886	1412	1166	1724	1637	Itri15	61453581	61547957	+	94377
Abhd18	253	347	346	257	980	479	524	801	753	390	510	701	355	737	Itri15	61467620	61508524	-	40905
LOC106145196	616	537	591	221	498	187	238	615	329	246	518	448	547	560	Itri15	61563141	61576083	+	12943
Spata5:G11554	3876	3456	4122	1854	3783	1740	2165	3990	2864	1618	4573	3834	4983	4217	Itri15	64905451	65164053	-	258603
Bbs12	264	217	214	146	241	109	157	276	222	110	302	296	200	264	Itri15	65286074	65296602	-	10529
LOC101968474	85	56	83	105	240	62	161	68	140	94	143	228	41	85	Itri15	65295271	65300362	+	5092
Kiaa1109	1969	1562	1848	1246	2493	1097	1306	2109	1749	1221	2331	1822	2217	1918	Itri15	65589413	65789683	-	200271
G10936:Ugt8	2792	2027	2461	860	2331	970	1077	2632	1382	1771	2452	2644	3138	2425	Itri15	6565155	6657428	-	92274
Exosc9	359	300	308	59	111	58	83	224	113	61	226	224	265	255	Itri15	66044192	66056868	-	12677
ENSSTOG00000030442	225	251	255	77	208	129	198	375	261	176	453	367	186	230	Itri15	67287393	67295407	-	8015
Mettl14	381	311	437	250	479	219	302	380	364	273	514	375	437	450	Itri15	67693325	67724174	-	30850
G11546:SNORA24:ENSSTOG00000030566	660	587	632	256	733	252	425	605	656	278	1037	693	472	593	Itri15	67840481	67847910	-	7430
ZNF724_containing_gene23881	169	166	195	102	218	98	136	274	169	113	207	181	80	134	Itri15	67900025	67920887	-	20863
Ap1ar	129	103	160	147	611	192	215	280	289	248	350	326	150	145	Itri15	8764421	8800637	-	36217
FAM241A_containing	531	581	559	103	296	178	158	319	318	146	251	282	676	630	Itri15	8860901	8897403	-	36503
Cfi	577	465	657	799	2638	1171	1396	1535	1777	1145	1294	1104	740	573	Itri15;Itri15	10944899;10953358	10945055;10990368	+;+	37168
Gpi	696	352	453	484	1071	216	408	318	557	401	544	453	767	606	Itri16	10037844	10063762	+	25919
Pdcd2l	197	116	145	52	160	60	73	107	107	64	127	165	185	213	Itri16	10066712	10088237	+	21526
Uba2	662	527	604	321	527	262	341	496	513	268	527	490	769	662	Itri16	10097414	10143181	+	45768
Znf30	187	142	207	30	77	49	67	176	119	65	157	151	153	225	Itri16	10348565	10361111	+	12547
Hpn	2722	1129	1727	896	1728	741	1160	1769	1316	1215	2557	1924	1667	1786	Itri16	10459880	10478779	+	18900
Fxyd1	59	19	50	67	299	99	226	104	157	145	217	198	47	56	Itri16	10525322	10528799	+	3478
Lsr:Usf2:Hamp	1001	414	913	963	2427	859	2280	4347	2382	1336	4633	2306	754	547	Itri16	10608158	10639384	+	31227
Rbm42	433	286	343	82	202	87	110	275	140	112	256	239	314	344	Itri16	10960966	10971578	+	10613
LINC01529_containing:Prodh2	231	114	122	103	187	82	139	182	163	158	221	202	121	193	Itri16	11106046	11123107	-	17062
Capns1	547	417	450	209	527	107	205	358	246	186	451	415	351	415	Itri16	11382161	11394397	+	12237
Znf71:G11617	616	264	399	293	651	220	342	438	392	346	513	553	353	442	Itri16	1141650	1174913	-	33264
ZNF146_like_gene24641:ZNF146_like_G12037	1147	1045	1086	393	696	394	464	915	700	379	1021	774	594	847	Itri16	11424039	11447317	+	23279
ZNF566:U2_ENSSTOG00000023421	486	371	433	156	411	280	420	1013	520	225	1020	804	426	537	Itri16	11673971	11762629	+	88659
Znf383	213	198	211	37	193	81	102	211	192	106	206	224	238	233	Itri16	12076146	12098224	-	22079
ZNF420_like	191	233	236	63	178	120	120	307	241	103	325	286	123	244	Itri16	12169802	12222134	-	52333
Spint2	329	269	486	139	412	181	224	388	328	402	349	313	262	313	Itri16	12877089	12904261	+	27173
Eif3k	156	78	123	104	162	92	120	136	139	85	195	167	84	110	Itri16	13150673	13161570	+	10898
Actn4	2335	798	1172	1262	2728	849	1335	1033	1461	1281	1684	1370	1371	1385	Itri16	13168220	13237529	+	69310
Lgals4:Ech1:Hnrnpl:G12203	4508	2678	3498	877	2322	575	945	2621	1165	1014	2481	2749	3404	3592	Itri16	13344324	13379040	-	34717
Pak4	462	120	228	224	227	93	246	157	271	117	241	240	195	330	Itri16	13584869	13620454	+	35586
Samd4b	458	190	234	291	505	227	326	211	364	280	357	280	263	284	Itri16	13781282	13806591	+	25310
Paf1:Trnai-uau_gene18839	173	96	113	399	1379	411	725	354	663	504	663	642	161	159	Itri16	13808051	13828174	-	20124
Med29:Zfp36	615	246	406	710	2571	490	964	737	893	936	1037	1105	489	409	Itri16	13813612	13827523	+	13912
Rps16	833	382	505	196	290	124	234	354	234	155	467	453	561	667	Itri16	13833865	13846200	-	12336
Znf667	148	99	129	119	292	97	133	182	166	119	177	156	122	130	Itri16	1384879	1417425	-	32547
Supt5h:Timm50	1964	1028	1343	547	763	349	426	1079	591	467	1070	997	1481	1449	Itri16	13852820	13889966	+	37147
Eid2b:G12242:G12243:Eid2	310	316	262	100	349	128	190	342	232	155	269	355	190	215	Itri16	13921524	13938170	-	16647
Dyrk1b:Fbl	661	481	612	323	903	361	435	473	637	468	935	720	737	769	Itri16	13995425	14026854	-	31430
Cntd2:Akt2	1640	829	1211	1162	2553	659	964	1157	1107	1346	1396	1379	1548	1556	Itri16	14213386	14273177	-	59792
Pld3	274	266	251	143	293	133	186	296	178	184	363	298	305	328	Itri16	14313953	14335876	+	21924
Sertad3:Blvrb:G12285	563	458	418	428	1304	322	605	575	750	502	915	730	534	692	Itri16	14370040	14390899	-	20860
Ltbp4	255	175	192	229	641	159	248	237	261	191	324	299	142	220	Itri16	14491874	14517778	+	25905
Coq8b	408	152	269	324	997	240	433	237	402	353	489	519	233	248	Itri16	14561094	14580386	-	19293
Itpkc	259	163	183	155	865	67	190	205	184	184	182	300	219	287	Itri16	14578936	14595286	+	16351
CUNH19orf54	229	142	197	214	552	292	376	257	400	346	479	318	185	241	Itri16	14589713	14601298	-	11586
Rab4b:Egln2	543	366	578	272	534	187	277	686	369	228	733	647	387	474	Itri16	14622232	14643563	+	21332
CYP2T1P_containing:CYP2F1_containing	417	101	111	1094	1340	202	337	421	358	317	483	435	118	99	Itri16	14642192	14662139	-	19948
CYP2A7	1011	497	667	975	2706	1473	1679	1703	1851	2039	2490	1502	682	588	Itri16	14712489	14726318	-	13830
CYP2A7_containing:G12305	393	161	291	1377	4530	1892	2505	882	2362	5293	1214	1043	634	228	Itri16	14852884	14860574	+	7691
CYP2B7P_containing	46	33	33	166	326	428	208	93	378	139	153	190	82	62	Itri16	14935181	14960501	-	25321
G12337	8	10	87	483	242	304	185	1754	865	176	603	189	29	3	Itri16	14997690	15003554	-	5865
Znf444	1724	987	1350	741	1947	854	1282	1578	1516	1145	1982	1753	1080	1431	Itri16	1503516	1525256	-	21741
Hnrnpul1:Ccdc97	1967	1317	1674	833	1561	823	1074	1884	1382	860	1994	1863	2007	2150	Itri16	15260758	15308867	+	48110
Znf787:G11645	134	49	166	122	438	135	299	206	247	297	255	381	101	112	Itri16	1526738	1532628	+	5891
Exosc5	234	140	172	64	159	41	59	80	104	73	130	131	160	221	Itri16	15356826	15371033	-	14208
Bckdha	1600	901	1155	277	900	357	563	834	757	573	1459	1204	1413	1538	Itri16	15372428	15398960	+	26533
Znf787	1332	436	867	352	483	202	335	588	459	275	803	787	998	1006	Itri16	1544003	1561217	+	17215
Megf8	462	238	303	270	628	194	293	364	414	258	475	397	342	472	Itri16	15805107	15850228	-	45122
Cic	1121	478	766	313	366	172	286	539	295	241	654	585	761	714	Itri16	15864508	15895518	-	31011
Erf:Gsk3a	1409	662	1059	411	836	213	337	628	440	369	856	730	1065	1150	Itri16	15908635	15929913	+	21279
Znf526	309	230	277	184	367	169	223	271	320	189	412	304	227	236	Itri16	15917730	15936389	-	18660
Dedd2	306	132	254	145	274	105	139	147	217	213	207	182	259	202	Itri16	15939030	15955567	+	16538
G12357:Znf574	447	324	290	89	165	58	108	199	128	118	220	194	327	408	Itri16	16048554	16058638	-	10085
Rps19	705	375	575	255	267	140	259	401	285	152	504	399	336	500	Itri16	16217445	16228130	-	10686
Phldb3:Ethe1:Xrcc1	1391	979	1016	577	2071	374	704	1157	789	651	1213	1386	1048	1307	Itri16	16350902	16435903	-	85002
Irgq	696	379	422	80	195	57	95	305	150	132	337	308	543	510	Itri16	16438424	16451257	-	12834
Smg9	163	132	175	149	221	140	146	268	212	126	261	258	105	205	Itri16	16561127	16581232	-	20106
Znf45	268	215	283	95	200	215	222	434	356	187	450	402	155	222	Itri16	16683490	16698204	+	14715
ZNF227	244	159	233	134	326	204	277	339	418	210	399	341	227	268	Itri16	16708326	16749133	+	40808
Epn1:U2af2:Ccdc106:Znf581:Znf580	1228	664	959	863	1359	722	893	910	1233	854	1352	1122	1122	1240	Itri16	1676989	1730387	-	53399
ZNF284_containing	73	111	122	63	129	97	108	215	158	82	200	194	77	99	Itri16	16792858	16803845	+	10988
Znf180	133	93	123	105	260	132	179	191	245	125	271	185	164	172	Itri16	16906636	16927321	-	20686
Nectin2	676	284	362	277	567	180	227	298	332	217	525	354	259	320	Itri16	17124066	17151643	+	27578
Tomm40:Apoe:Apoc1	2502	578	1084	785	2575	608	1999	1363	1515	1622	3283	3160	1447	1125	Itri16	17153400	17176575	+	23176
Apoc4:Apoc2:ENSSTOG00000029516:Clptm1	2096	1374	1693	959	2287	1370	3291	2584	3504	1590	5853	3848	1950	1883	Itri16	17181343	17217466	+	36124
Clasrp	631	349	546	299	500	214	332	438	469	233	547	419	414	517	Itri16	17250136	17275573	+	25438
Znf865	425	276	316	199	377	186	282	297	323	233	447	346	273	337	Itri16	1745735	1765013	-	19279
VASP_like:G12496	96	64	77	184	270	136	228	112	254	160	227	187	84	93	Itri16	17576328	17597703	+	21376
Qpctl	216	199	202	126	291	62	103	222	99	117	237	233	193	227	Itri16	17721954	17732713	+	10760
Fbxo46	218	183	250	170	584	227	403	287	442	287	474	437	172	225	Itri16	17728943	17747507	-	18565
Six5:Dmpk:Dmwd	922	371	662	401	933	222	443	403	488	469	789	989	747	960	Itri16	17766156	17795799	-	29644
Rsph6a:Sympk	592	370	486	307	456	198	323	378	425	265	476	429	592	536	Itri16	17797184	17847743	-	50560
Foxa3:U4_ENSSTOG00000018437	270	328	349	513	1573	421	826	476	1189	503	820	698	151	228	Itri16	17849686	17863527	+	13842
G12517:Irf2bp1:Mypop	211	131	178	284	753	288	429	302	548	307	508	476	135	152	Itri16	17853966	17876757	-	22792
G12538	793	367	323	289	1169	368	826	785	675	881	587	1279	542	524	Itri16	18002904	18413288	+	410385
Ssc5d:Nat14:Znf628	645	289	428	203	343	168	213	334	283	162	554	562	493	581	Itri16	1824796	1855731	-	30936
PPP5C	176	73	115	254	765	126	282	79	288	194	293	216	98	122	Itri16	18707426	18728705	+	21280
Isoc2	168	147	161	57	155	52	116	109	159	108	268	187	175	212	Itri16	1873582	1878046	+	4465
G11675:Shisa7	510	357	365	33	123	50	80	177	112	80	412	385	575	583	Itri16	1878799	1895150	+	16352
G12584:G12585:G12586	48	59	57	82	247	115	165	161	243	105	196	180	74	81	Itri16	18822939	18832654	-	9716
Prkd2:Strn4	403	230	324	295	482	224	334	284	399	274	478	406	352	382	Itri16	18906402	18955611	-	49210
Slc1a5	258	159	109	92	515	26	80	99	53	182	152	172	130	159	Itri16	18974452	18992060	-	17609
Arhgap35	1544	972	1377	1620	3240	1602	2367	1938	2494	1914	3195	2216	1534	1139	Itri16	19096406	19171803	+	75398
Rpl28	173	131	161	140	170	112	172	239	214	121	257	256	100	147	Itri16	1919700	1925422	-	5723
Zc3h4:ZC3H4	515	285	432	372	766	446	513	418	606	378	583	435	489	490	Itri16	19214370	19255286	-	40917
Sae1:snoU6-53_ENSSTOG00000025643	804	694	758	970	1416	600	777	634	1109	548	1130	801	874	764	Itri16	19273781	19333594	+	59814
Bbc3	438	211	272	66	174	58	104	104	91	99	218	182	241	196	Itri16	19337169	19348168	-	11000
Ccdc9:G12597:G12601	1128	763	708	355	696	291	487	673	626	269	936	965	1150	1293	Itri16	19364909	19391561	+	26653
Dhx34	155	94	109	107	162	115	185	180	199	127	245	189	119	174	Itri16	19438373	19464153	+	25781
Kptn:Napa	1239	331	708	455	785	288	361	474	470	456	664	527	904	912	Itri16	19527873	19559997	-	32125
Bicra	619	282	392	488	888	242	481	380	525	506	597	461	478	499	Itri16	19623418	19691985	+	68568
Nop53:SNORD23_ENSSTOG00000018045	235	102	201	132	272	81	124	150	118	96	280	286	122	180	Itri16	19716857	19725738	+	8882
LOC101962223	285	237	233	92	348	133	218	398	241	168	288	369	235	299	Itri16	20047565	20077820	-	30256
SULT2A1_containing	52	55	53	178	455	100	153	110	192	271	273	178	26	44	Itri16	20103024	20120299	-	17276
LOC101963557	70	32	48	360	556	237	264	182	111	621	132	188	42	35	Itri16	20186940	20199084	+	12145
LOC101964325	335	254	251	347	1364	355	653	654	840	475	972	792	255	269	Itri16	20221447	20234053	-	12607
LOC110599257:LOC101965284	362	253	249	358	833	225	563	670	744	333	726	794	169	316	Itri16	20266631	20283933	+	17303
LOC101965764	257	234	208	145	587	303	437	714	590	313	758	786	147	234	Itri16	20327514	20339374	-	11861
G12740:LOC101966648:LOC101968370:LOC110599253:G12738:LOC101967896	1615	768	849	564	3642	703	1799	2024	1766	1306	2108	2268	724	1147	Itri16	20366327	20531388	-	165062
Ccdc114:G12631:G12634:Tmem143	795	457	587	217	465	181	227	379	267	237	546	531	752	718	Itri16	20821304	20871973	-	50670
Kdelr1	143	92	138	222	458	151	226	180	284	257	328	241	124	128	Itri16	20877909	20891234	-	13326
Sult2b1	175	69	91	310	468	119	190	86	169	182	172	132	116	150	Itri16	21009180	21037161	+	27982
Fam83e:Rpl18:Dbp:Ca11	559	178	397	455	2208	360	817	416	798	824	968	1021	388	465	Itri16	21037913	21069954	-	32042
Sphk2	625	328	491	514	1855	347	799	610	799	818	1487	1148	332	417	Itri16	21051078	21064186	+	13109
Mamstr	86	48	53	145	318	106	183	80	190	124	218	160	50	104	Itri16	21093479	21124189	-	30711
Fgf21	16	61	50	47	196	230	366	43	407	48	794	47	21	34	Itri16	21209193	21215443	+	6251
Bcat2:Plekha4	875	467	461	476	1567	399	950	714	906	729	1349	982	491	584	Itri16	21247439	21289794	-	42356
Ppp1r15a	763	252	431	73	233	31	71	221	83	97	141	184	671	451	Itri16	21292979	21299990	+	7012
Nucb1	751	468	413	334	727	220	346	406	423	242	435	585	709	664	Itri16	21306556	21330113	+	23558
Bax:Ftl	801	480	530	309	1239	202	532	461	422	365	1080	982	776	762	Itri16	21350473	21363274	+	12802
Gys1	81	76	78	236	526	157	265	179	292	250	337	215	72	94	Itri16	21355515	21376516	-	21002
Snrnp70:Lin7b	1715	1130	1322	769	1271	537	754	1340	1040	626	1661	1366	1443	1584	Itri16	21418049	21445423	+	27375
Rpl13a:SNORD33_ENSSTOG00000020057:SNORD33_ENSSTOG00000016982:SNORD34:SNORD35_ENSSTOG00000017571:Rps11:SNORD35_ENSSTOG00000020007	2891	553	1785	4137	11777	1595	2518	2103	3408	1845	4273	4532	3179	3095	Itri16	21734905	21742437	+	7533
Fcgrt	154	109	135	138	261	114	159	133	233	166	264	188	122	139	Itri16	21750433	21762910	+	12478
Prrg2	104	14	70	100	369	71	210	64	181	119	158	270	77	87	Itri16	21802827	21808412	+	5586
Irf3	250	173	199	89	261	100	134	164	197	144	162	192	193	264	Itri16	21853762	21863860	-	10099
Prmt1:Adm5:Cpt1c	726	352	512	143	250	88	132	269	201	160	423	412	495	583	Itri16	21874402	21908157	+	33756
Ap2a1	2743	1380	1575	738	1439	319	535	911	714	475	1517	1140	1568	1515	Itri16	21945170	21986586	+	41417
Pnkp:Akt1s1	1008	381	608	443	882	342	540	516	602	492	768	809	680	746	Itri16	22025790	22045746	-	19957
Tbc1d17	359	194	301	56	224	68	121	245	190	129	296	367	266	256	Itri16	22046793	22056761	+	9969
Il4i1:Nup62	269	233	291	358	710	340	503	430	619	290	619	577	303	294	Itri16	22056482	22096407	-	39926
Atf5	4522	4572	5278	397	742	500	1111	3923	1679	564	5404	4881	3925	4243	Itri16	22095897	22114027	+	18131
Znf473	138	93	137	133	203	99	102	130	142	112	200	138	90	123	Itri16	22164382	22180123	+	15742
Myh14:G12792	1787	899	1150	809	2092	513	998	1093	1190	924	2003	1422	1379	1478	Itri16	22246294	22311045	+	64752
Emc10	370	213	321	255	429	155	223	469	325	294	585	452	134	192	Itri16	22413274	22423117	+	9844
Josd2:Aspdh	45	24	22	195	571	198	340	56	363	332	226	170	33	31	Itri16	22443374	22452298	-	8925
SNORD88_ENSSTOG00000018259:SNORD88_ENSSTOG00000017986:SNORD88_ENSSTOG00000026875:CUNH19orf48:G12824	548	196	359	337	857	162	231	273	345	299	667	588	227	291	Itri16	22637612	22652288	-	14677
Vsig10l:Etfb	870	508	719	268	891	233	400	383	479	430	633	562	890	1014	Itri16	23043030	23058699	-	15670
Leng8	610	413	500	441	664	298	397	649	500	383	780	630	501	585	Itri16	2379595	2396216	-	16622
G12901:G12902:G12904	1373	70	615	157	478	112	457	1350	315	650	347	404	455	1714	Itri16	23946285	23987063	-	40779
LOC101960605:G12984	814	564	530	325	1213	320	694	502	706	519	1081	978	510	569	Itri16	24336797	24355401	+	18605
Gas8:AFG3L1P_containing_gene17855:G13007:Def8:G12915:Tubb3	1862	882	1235	599	1240	415	743	1030	796	558	1370	1334	1286	1542	Itri16	24356417	24427645	-	71229
Mc1r:MC1R_ENSSTOG00000024477:Tcf25:G12997	1416	833	1211	400	868	259	436	1227	649	464	934	1092	1092	1468	Itri16	24440398	24480067	-	39670
Spire2	185	57	105	99	211	64	158	122	106	91	183	144	68	120	Itri16	24499052	24507933	-	8882
Znf276	1548	753	1128	545	888	488	664	818	772	510	1214	1026	1358	1350	Itri16	24541718	24578326	-	36609
G12965:G12967:Cdk10:Spata33	437	203	339	332	529	167	300	302	312	255	534	448	255	374	Itri16	24588812	24612510	-	23699
snoMBII-202:Rpl13	1504	627	1275	745	2794	682	1050	855	1545	803	1642	1645	1211	1417	Itri16	24678066	24687271	-	9206
Spg7	422	205	275	258	420	165	270	215	301	266	335	300	325	387	Itri16	24698275	24730243	-	31969
Ankrd11	1362	536	1387	1062	1991	858	1158	914	1271	1033	1888	1357	1502	1262	Itri16	24816015	24908449	+	92435
G13022	1001	335	340	342	933	521	991	458	1101	586	1264	845	248	415	Itri16	25013214	25025171	+	11958
Piezo1	739	217	403	362	400	125	252	226	258	116	469	311	388	379	Itri16	25179304	25226954	+	47651
Zc3h18	787	360	563	405	841	233	429	437	481	335	611	589	615	679	Itri16	25300163	25350678	-	50516
Zfpm1	2237	600	631	1060	1383	525	1439	638	1115	683	1277	1243	1022	759	Itri16	25357497	25408036	-	50540
Banp	225	154	226	1022	1420	651	702	459	862	884	498	433	254	342	Itri16	25633105	25718764	-	85660
Ca5a	767	216	280	572	1249	639	1222	536	1224	1392	1504	917	252	552	Itri16	25725298	25746449	+	21152
Slc7a5	250	34	88	176	469	150	238	125	255	177	284	195	152	195	Itri16	25760123	25785469	+	25347
Zcchc14	2633	1170	1734	945	2541	927	1441	1402	1693	1173	2078	1690	1831	2480	Itri16	25975609	26034037	+	58429
ENSSTOG00000014826:G13110	397	137	247	100	332	90	143	124	195	164	198	180	286	324	Itri16	26028738	26039629	-	10892
Fbxo31:G13096	105	58	84	101	473	180	296	126	301	227	230	283	60	83	Itri16	26043199	26046556	+	3358
Rps9:Tsen34	770	399	555	472	841	425	719	588	769	556	981	892	585	684	Itri16	2622101	2641289	-	19189
Tmc4:Leng1	143	63	130	101	267	80	118	78	154	91	135	123	139	147	Itri16	2653562	2666634	+	13073
Cnot3	592	314	522	298	558	237	370	365	389	361	490	454	581	684	Itri16	2658486	2681279	-	22794
COX4I1_like	1468	577	950	171	426	130	296	322	326	228	471	575	798	1123	Itri16	26928286	26941244	-	12959
Emc8	378	228	379	159	205	91	140	212	183	123	279	189	298	453	Itri16	26943197	26956655	+	13459
Gse1	4125	1420	2368	1267	3615	1143	2590	2028	2608	1237	3858	2826	2853	2685	Itri16	27014902	27166854	-	151953
Zdhhc7	656	299	474	216	315	117	194	239	258	162	315	286	476	475	Itri16	27422351	27446001	+	23651
Usp10	935	576	853	626	1225	453	659	746	896	413	979	873	1078	1089	Itri16	27550137	27596490	-	46354
Klhl36	668	415	636	143	352	132	245	420	282	162	404	425	560	798	Itri16	27633674	27649589	-	15916
Mbtps1	1511	726	1251	352	822	427	507	787	641	454	893	864	1515	1365	Itri16	27943519	27998072	+	54554
Necab2:Osgin1	4156	1867	2091	477	6020	880	1340	2034	1797	2698	2927	1620	5294	3605	Itri16	28021985	28059009	-	37025
G13182	187	80	52	95	972	180	223	230	240	517	383	129	148	89	Itri16	28060600	28077705	+	17106
Mlycd	734	467	675	139	352	136	238	486	269	186	639	485	715	1003	Itri16	28075909	28092499	-	16591
Hsbp1	534	284	302	159	442	101	163	301	242	172	313	306	157	248	Itri16	28155070	28162411	-	7342
Mphosph6	308	232	291	58	137	65	102	213	147	69	150	158	230	254	Itri16	30056669	30066882	+	10214
Hsd17b2	8016	4268	5385	4613	14046	7788	9343	8729	9931	12097	17043	8907	5765	6136	Itri16	30083659	30161753	-	78095
Sdr42e1	354	237	555	96	225	159	204	657	217	276	932	914	460	521	Itri16	30187187	30198651	+	11465
Cmip	1765	646	1073	574	1105	656	1050	1357	1093	802	1514	1303	1018	1371	Itri16	30376288	30458192	-	81905
Bco1	482	269	393	325	1185	440	556	271	652	707	645	385	334	427	Itri16	30695220	30729453	-	34234
Gcsh	312	292	291	104	205	110	145	155	179	140	186	124	187	250	Itri16	30829432	30839630	+	10199
Cmc2	228	183	238	163	426	166	178	190	310	178	251	191	273	317	Itri16	30906727	30931552	+	24826
Cdyl2	275	106	254	193	324	213	368	256	328	202	361	322	295	220	Itri16	31203031	31255704	+	52674
ENSSTOG00000031481	140	133	154	34	128	49	93	237	93	73	148	225	236	247	Itri16	32056110	32064828	-	8719
G13216:MAF	429	251	317	206	799	135	286	664	286	494	538	531	250	352	Itri16	32066046	32076260	+	10215
Wwox	4742	2354	4301	2841	5216	2193	2893	3782	3981	2453	6465	4866	5053	5076	Itri16	32379611	33246430	-	866820
Nudt7	868	550	827	475	1517	611	699	1007	864	924	1008	831	977	950	Itri16	33481039	33509377	-	28339
Znf274	498	226	335	105	244	101	160	266	253	140	331	300	313	446	Itri16	33760	49131	-	15372
ZNF480_containing	429	237	349	64	113	76	107	242	199	93	310	272	326	351	Itri16	3378050	3392973	+	14924
Kars	410	272	357	124	194	98	117	233	193	114	235	224	299	355	Itri16	35277623	35294476	+	16854
Adat1	84	65	92	220	509	205	240	173	377	230	178	149	89	131	Itri16	35298563	35344763	+	46201
Gabarapl2	689	414	609	89	207	91	110	331	179	160	216	290	807	583	Itri16	35334353	35350413	-	16061
Tmem170a	180	139	179	106	206	75	101	102	144	108	117	105	167	181	Itri16	35405155	35420377	+	15223
Cfdp1	415	354	435	560	1161	680	871	687	1039	641	879	668	452	530	Itri16	35425000	35535617	+	110618
Bcar1:G13254	963	506	869	810	1334	519	827	868	990	531	1067	1066	754	992	Itri16	35556845	35601378	+	44534
Zfp1	302	225	284	89	268	107	141	263	173	152	277	244	259	284	Itri16	35633134	35653087	-	19954
Znrf1	539	404	487	449	1389	576	645	691	914	519	702	711	608	752	Itri16	35670303	35774475	-	104173
WDR59_like	136	162	204	126	250	128	194	217	280	135	270	208	225	208	Itri16	35785732	35834650	+	48919
Mlkl	166	144	208	158	274	86	132	216	196	72	111	151	242	249	Itri16	35971522	35997692	+	26171
Rfwd3	185	132	163	124	203	91	98	150	146	127	144	91	219	226	Itri16	36002958	36044201	+	41244
Glg1	1100	942	1103	821	1650	785	897	1123	1255	824	1297	988	1196	1192	Itri16	36054982	36177981	+	123000
LOC101960820	505	268	476	192	746	173	227	334	352	271	249	431	661	844	Itri16	36207976	36230058	+	22083
Pdpr	518	427	511	157	643	248	333	467	429	352	546	460	568	541	Itri16	36216023	36256582	-	40560
Trnag-gcc_gene2467:EXOSC6:Exosc6:Aars	847	638	864	715	1219	733	1043	809	1322	698	2158	1319	1089	941	Itri16	36287237	36320062	-	32826
DDX19A	371	239	272	181	360	127	152	265	238	169	346	238	353	323	Itri16	36356358	36381610	+	25253
St3gal2	727	786	656	1128	950	754	1046	747	1161	533	1673	814	654	847	Itri16	36375544	36439223	-	63680
Cog4	265	156	314	327	759	285	361	367	560	328	506	404	269	283	Itri16	36466842	36502269	-	35428
Sf3b3	769	593	776	650	1205	601	667	1182	963	566	1377	1166	727	748	Itri16	36503540	36554798	+	51259
Vac14	778	407	693	559	819	406	593	737	681	367	873	778	807	759	Itri16	36644494	36746342	-	101849
Znf23	300	286	382	226	492	261	353	594	398	275	600	558	414	434	Itri16	37289945	37304751	-	14807
Tat	1314	511	1102	8775	21535	3810	7273	5269	7008	11178	10778	2682	1555	650	Itri16	37379767	37398393	-	18627
Marveld3	188	48	119	636	449	31	31	109	59	1240	165	95	93	53	Itri16	37433025	37450773	+	17749
Phlpp2:SNORD71:Ap1g1	2880	1800	2585	1534	3916	1267	1757	2493	2717	1392	2792	2971	2847	2949	Itri16	37450866	37605427	-	154562
Atxn1l	824	528	611	246	436	199	283	478	352	300	541	440	605	587	Itri16	37636603	37649557	+	12955
Ist1	540	346	369	157	285	154	190	320	264	179	356	315	390	388	Itri16	37681418	37699164	+	17747
LOC106145422	1179	806	1122	917	3111	944	1217	5974	1491	1011	2115	2384	920	1265	Itri16	37691174	37736726	-	45553
HP_like	3335	334	1514	1708	2236	1434	1713	3883	2265	1353	1423	2731	2086	1311	Itri16	37743853	37752439	+	8587
Dhx38	283	164	269	125	173	90	121	231	151	109	301	275	321	275	Itri16	37759114	37777482	+	18369
G13348:G13349	71	103	105	64	158	316	675	321	390	273	369	428	220	53	Itri16	37855086	37877356	-	22271
Zfhx3:G13324	3240	1571	2348	3390	6545	2377	3243	2843	3317	3727	3392	3004	3057	2654	Itri16	38343924	38593444	-	249521
Ppp2r1a	1113	599	838	338	614	273	386	536	535	320	697	646	1035	974	Itri16	3866861	3896513	+	29653
Psmd7	430	338	373	160	360	112	176	291	223	199	282	313	285	396	Itri16	39622281	39632381	+	10101
Wwp2	553	391	611	218	400	316	396	682	543	227	684	625	681	619	Itri16	39641558	39752766	-	111209
Nob1	443	309	420	198	390	152	215	305	257	189	360	300	312	332	Itri16	39781532	39796056	+	14525
Nfat5:NFAT5	1565	1556	1491	1053	2783	1062	1326	1789	1832	1329	1641	1462	1593	1559	Itri16	39812679	39930558	-	117880
CYB5B_like	876	791	933	500	1074	569	690	1018	950	727	1180	1022	1032	1047	Itri16	40002989	40046297	-	43309
Terf2	687	578	502	304	628	324	378	619	576	304	570	496	606	640	Itri16	40091180	40119674	+	28495
Tmed6	218	95	132	58	169	63	109	109	156	74	119	119	203	167	Itri16	40120927	40129302	+	8376
Cog8:Pdf	126	102	118	119	204	130	137	136	208	136	139	154	85	138	Itri16	40133486	40142413	+	8928
Vps4a	248	209	265	163	257	123	178	299	256	160	339	282	292	332	Itri16	40136671	40156364	-	19694
Sntb2	706	524	660	384	839	334	388	756	578	509	665	582	677	629	Itri16	40163532	40253091	-	89560
Tango6	482	396	392	306	796	344	403	524	563	351	615	535	492	489	Itri16	40338406	40516195	-	177790
Cdh1	872	423	393	378	528	418	490	631	716	183	346	452	318	499	Itri16	40523220	40598146	-	74927
Smpd3	198	90	109	73	287	190	287	137	263	83	257	301	73	126	Itri16	40834542	40921612	+	87071
Prmt7	438	319	446	266	498	228	285	474	395	249	458	481	450	518	Itri16	40920074	40956653	-	36580
Slc7a6:Pla2g15:ENSSTOG00000032027:Nfatc3	3037	2268	2510	1156	3776	1115	1810	2506	2318	1459	2895	2806	2689	3186	Itri16	40964417	41126251	-	161835
Esrp2	2401	1490	1697	356	1304	370	709	979	921	641	1759	1597	1791	1877	Itri16	41025213	41043797	+	18585
Dus2	90	65	94	93	189	99	117	118	181	105	165	140	75	124	Itri16	41131805	41173656	-	41852
Slc12a4:Lcat:Psmb10	486	291	511	605	1144	532	859	594	1065	507	996	949	483	560	Itri16	41270483	41299120	+	28638
Pskh1	187	114	198	127	289	124	182	219	210	144	290	228	253	193	Itri16	41304767	41323700	-	18934
Edc4:Nutf2:THAP11:Thap11	431	246	406	318	543	242	364	346	418	303	479	467	324	400	Itri16	41344706	41378992	-	34287
Ranbp10	720	469	677	482	949	343	492	631	701	511	810	641	703	638	Itri16	41404143	41471643	+	67501
Carmil2:Ctcf:Ripor1	1669	1364	1498	677	1229	539	787	1221	1049	693	1225	1125	1744	1746	Itri16	41540030	41636378	-	96349
LOC110597182	360	162	271	197	462	146	189	154	203	194	248	217	303	289	Itri16	41606021	41645777	+	39757
Atp6v0d1	1077	483	696	522	706	291	338	574	455	344	649	500	893	959	Itri16	41662161	41700387	+	38227
Elmo3:E2f4	655	356	466	318	514	244	453	386	464	239	689	567	546	671	Itri16	41898679	41924788	-	26110
Fbxl8:CUNH16orf70:Cbfb	2686	1934	2997	941	2571	1165	1302	2149	1835	1093	2181	1810	3575	3161	Itri16	41950685	42051402	-	100718
Ces4a:Ces3:CES2_gene2331	2586	1466	1270	2089	5821	2269	4087	2739	3448	2840	4348	3315	1208	2177	Itri16	42067949	42121953	-	54005
CES2_gene2328	343	202	193	375	494	297	453	259	515	365	451	434	210	227	Itri16	42150583	42162568	-	11986
CES2_like_gene2323:G13531:CES2_containing_gene2321:CES2_gene2320	198	147	111	159	525	325	579	169	453	243	306	386	156	86	Itri16	42247701	42371469	-	123769
CES2_containing_ENSSTOG00000019872:LOC101970506:ENSSTOG00000033186:G13451	712	506	377	723	2424	450	1127	607	879	1211	1533	975	341	415	Itri16	42372411	42403830	-	31420
[truncated: 4,325 more rows]
