# Supplementary material for: Liver Transcriptome Dynamics During Hibernation Are Shaped by a Shifting Balance Between Transcription and RNA Stability
Source: Front Physiol. 2021 May 21;12:662132. doi: 10.3389/fphys.2021.662132 (PMC8176218; doi:10.3389/fphys.2021.662132)
Supplement: Supplementary file 6 [file Table_1.XLSX]

## Sheet: RNA-seq
Animal	State	Sex	RIN	Number of reads	Number of fastq reads after trimming	%overall aligned to mtDNA	Number of bam records for mtDNA	Number of fastq reads NOTmtDNA	%overall aligned to HiC genome	Number of bam records for HiC genome
30	SA	F	8.5	34687140	34681601	12.89	8939504	30352514	84.81	53958562
31	SA	M	8	31805174	31798651	9.39	5970859	28908059	84.5	51253501
32	SA	M	8.5	32038877	32032114	12.01	7695055	28302936	84.4	50128754
33	SA	M	8.4	30428531	30427075	13.56	8252011	26427498	84.42	46779793
34	SA	F	8.7	38582927	38577868	10.97	8465120	34509953	84.94	61373146
53	Ar	M	7.6	28284350	28283281	5.93	3354356	26657588	82.1	46247272
54	Ar	F	8.3	33178527	33175699	5.81	3853122	31310441	83.03	54751310
55	Ent	M	7.7	38762408	38759542	9.25	7174890	35275380	83.4	62005262
57	Ar	M	8.7	32246899	32231782	4.71	3037964	30760841	82.37	53247921
58	Ar	F	8.2	33459332	33456866	4.59	3070687	31967173	83.81	56340496
59	Ent	M	8.6	39732121	39730587	5.98	4752601	37429127	84.29	66403051
61	Ar	F	8.7	31779687	31774879	5.53	3514616	30072948	83.69	53101882
62	Ent	M	8.2	31342869	31335184	6.43	4028809	29383553	84.19	51937214
64	Ent	F	7.7	28687063	28684910	5.73	3284947	27087531	82.37	47459490
66	Ent	F	8.4	32566016	32548111	6.69	4352452	30440706	84.2	53871081
69	IBA	M	8.8	38278098	38265438	7.15	5472457	35632761	84.85	63318756
70	IBA	M	7.5	36588368	36585825	9.37	6859301	33271274	85.31	59537383
75	IBA	F	8.4	31206749	31201924	6.37	3974684	29280595	85.86	52602286
76	IBA	F	8.6	29654311	29648468	7.7	4567808	27446599	84.75	48751479
77	SpD	M	7.8	34680431	34676924	9.25	6414411	31589439	82.63	55082183
78	IBA	M	8.4	31502407	31493222	7.01	4413040	29400887	84.6	52139218
79	SpD	M	8.4	36618137	36613676	7.98	5842975	33782387	86.24	60939468
80	SpD	F	8.8	36511913	36510436	9.22	6729863	33244894	87.68	60797231
83	SpD	F	8.2	29110513	29109369	7.57	4410338	26964065	87.42	49200977
84	SpD	F	8.5	29930197	29922982	9.35	5594156	27217321	86.49	49147497
200	ST	F	9.2	80954470	80950249	8.47	13705456	74272639	86.66	135760459

## Sheet: GRO-seq
Animal	State	Sex	Number of Reads	run 1, cutadapt for TCGTATGCCGTCTTCTGCTTG, reads written	run 2, cutadapt for AAAAAAAAAAAAAAAAAAAA	fraction input reads remaining	# uniquely mapped by BWA	%uniquely mapped by BWA	# of reads mapped by STAR	# of reads with splices	% of reads with splices
30	SA	F	27863808	22189681	13515921	0.485071	7496672	55.47	7699855	37121	0.4821
56	Ent	F	36466941	32185765	20746156	0.568903	12461504	60.07	13419223	119696	0.891974
64	Ent	F	30421126	25024158	14721831	0.483934	11075761	75.23	11150673	74991	0.672524
65	LT	F	33142331	26961893	15767621	0.475755	10718148	67.98	10889050	82749	0.759929
71	LT	F	26647406	12021834	4863622	0.182518	2817377	57.93	2788399	20050	0.719051
72	LT	F	36774343	26746815	14151450	0.384819	10592771	74.85	10570822	57422	0.543212
107	ET	F	32424929	27788949	16927029	0.522038	10676801	63.08	11505649	164565	1.4303
108	ET	F	37597561	19964732	10145452	0.269843	7426506	73.2	7377174	36467	0.494322
114	ET	F	29791984	23891699	15308893	0.513859	9302702	60.77	9465331	55673	0.588178
137	SA	F	28128982	22,498,996	10933476	0.388691	6594223	60.31	6745333	38951	0.577451
139	SA	F	36578421	31062188	22425496	0.61308	15308938	68.27	16432820	157029	0.955582
153	IBA	F	31594565	21319663	11153193	0.35301	11153193	57.75	6623311	34970	0.527984
163	IBA	F	30168559	21374588	11975778	0.396962	8745822	73.03	8865666	48521	0.547291
164	Ent	F	36780718	24037455	16819889	0.457302	10632369	63.21	10814992	48525	0.448683
171	IBA	F	28273264	21236790	14449015	0.511049	11027957	76.32	11033792	49240	0.446265

## Sheet: RNA-seq_AnimalData
SampleID	State	Animal	Sex	Heterotherm	FoodAvailable	BodyMassAtMoveToHibernaculum	DateMovedToHibernaculum	MassAtEuthanasia	FractionBodyMassLostInHibernaculum	DateEuthanized	Housing	HrsLight	AmbientTemperature	DaysInHibernaculum	BodyTemperature	TimeofDay
L2	SA	30	F	FALSE	TRUE	NA	NA	223.5	0	2007-08-08	STD	14	21	0	37	12:16:00
L22	SA	31	M	FALSE	TRUE	NA	NA	269	0	2007-08-08	STD	14	21	0	37	13:24:00
L12	SA	32	M	FALSE	TRUE	NA	NA	219	0	2007-08-08	STD	14	21	0	37	15:15:00
L17	SA	33	M	FALSE	TRUE	NA	NA	254	0	2007-08-08	STD	14	21	0	37	14:54:00
L7	SA	34	F	FALSE	TRUE	NA	NA	297	0	2007-08-08	STD	14	21	0	37	17:10:00
L19	Ar	53	M	TRUE	FALSE	236	2007-09-25	178	0.25	2007-12-28	Hibernaculum	0	4	94	12.8	12:37:00
L9	Ar	54	F	TRUE	FALSE	239	2007-10-03	155	0.35	2007-12-28	Hibernaculum	0	4	86	7.9	15:03:00
L3	Ent	55	M	TRUE	FALSE	229	2007-10-05	164	0.28	2008-01-03	Hibernaculum	0	4	90	24.6	11:30:00
L14	Ar	57	M	TRUE	FALSE	249	2007-10-03	203.6	0.18	2008-01-09	Hibernaculum	0	4	98	7.9	14:40:00
L4	Ar	58	F	TRUE	FALSE	272	2007-10-03	223	0.18	2008-01-09	Hibernaculum	0	4	98	8.3	15:57:00
L8	Ent	59	M	TRUE	FALSE	271	2007-09-21	173	0.36	2008-01-14	Hibernaculum	0	4	115	26.6	13:29:00
L24	Ar	61	F	TRUE	FALSE	227	2007-10-05	159.3	0.3	2008-01-22	Hibernaculum	0	4	109	8.2	15:28:00
L23	Ent	62	M	TRUE	FALSE	230	2007-10-03	171.9	0.25	2008-01-24	Hibernaculum	0	4	113	23.3	12:30:00
L18	Ent	64	F	TRUE	FALSE	211	2007-10-03	142.9	0.32	2008-01-24	Hibernaculum	0	4	113	23	14:25:00
L13	Ent	66	F	TRUE	FALSE	335	2007-10-03	236.5	0.29	2008-01-31	Hibernaculum	0	4	120	27	13:58:00
L5	IBA	69	M	TRUE	FALSE	352	2007-09-21	246	0.3	2008-02-11	Hibernaculum	0	4	143	30.6	15:06:00
L10	IBA	70	M	TRUE	FALSE	315	2007-10-03	238.3	0.24	2008-02-13	Hibernaculum	0	4	133	31.5	14:14:00
L15	IBA	75	F	TRUE	FALSE	239	2007-10-05	125.3	0.567931	2008-03-11	Hibernaculum	0	4	158	37.7	16:09:00
L20	IBA	76	F	TRUE	FALSE	221	2007-10-03	139.8	0.367421	2008-03-18	Hibernaculum	0	4	167	37.1	14:48:00
L1	SpD	77	M	FALSE	TRUE	244	2007-09-21	149.6	0.39	2008-03-21	Hibernaculum	0	4	182	35.6	11:57:00
L25	IBA	78	M	TRUE	TRUE	308	2007-09-21	198.4	0.36	2008-03-26	Hibernaculum	0	4	187	37.4	12:25:00
L6	SpD	79	M	FALSE	TRUE	290	2007-10-05	209.5	0.28	2008-04-10	Hibernaculum	0	4	188	37	11:38:00
L11	SpD	80	F	FALSE	TRUE	220	2007-09-21	149.3	0.32	2008-04-11	Hibernaculum	0	4	203	37	11:58:00
L16	SpD	83	F	FALSE	TRUE	245	2007-10-03	182.4	0.26	2008-04-30	Hibernaculum	0	14	210	37	15:40:00
L21	SpD	84	F	FALSE	TRUE	400	2007-10-03	208.3	0.48	2008-04-30	Hibernaculum	0	14	210	37	16:40:00

## Sheet: GRO-seq_AnimalData
State	Animal	Sex	Heterotherm	FoodAvailable	BodyMassAtMoveToHibernaculum	DateMovedToHibernaculum	MassAtEuthanasia	FractionBodyMassLostInHibernaculum	DateEuthanized	Housing	HrsLight	AmbientTemperature	DaysInHibernaculum	BodyTemperature	TimeofDay
SA	30	F	FALSE	TRUE	NA	NA	223.5	NA	2007-08-08	STD	14	21	0	37	12:16:00
Ent	56	F	TRUE	FALSE	250	2007-10-03	196.2	0.2152	2008-01-03	Hibernaculum	0	4	92	26.8	15:40:00
Ent	64	F	TRUE	FALSE	211	2007-10-03	142.9	0.32	2008-01-24	Hibernaculum	0	4	113	23	14:25:00
LT	65	F	TRUE	FALSE	210	2007-10-05	147.5	0.3	2008-01-31	Hibernaculum	0	4	118	5.5	11:50:00
LT	71	F	TRUE	FALSE	234	2007-10-03	156.6	0.33	2008-02-21	Hibernaculum	0	4	141	5.7	10:28:00
LT	72	F	TRUE	FALSE	220	2007-10-03	146	0.34	2008-02-22	Hibernaculum	0	4	142	5.6	14:32:00
ET	107	F	TRUE	FALSE	204.4	2008-09-29	166.3	0.186399	2008-12-03	Hibernaculum	0	4	65	5.6	15:15:00
ET	108	F	TRUE	FALSE	212.6	2008-09-29	170.4	0.198495	2008-12-03	Hibernaculum	0	4	65	5.2	16:31:00
ET	114	F	TRUE	FALSE	197.1	2008-09-29	152.4	0.226788	2009-01-13	Hibernaculum	0	4	106	5.2	10:25:00
SA	137	F	FALSE	TRUE	NA	NA	257	NA	2009-08-04	STD	14	18	0	37	11:56:00
SA	139	F	FALSE	TRUE	NA	NA	232.8	NA	2009-08-05	STD	14	18	0	35.1	11:51:00
IBA	153	F	TRUE	FALSE	204.2	2009-10-02	163.9	0.2	2009-12-17	Hibernaculum	0	4	76	35.6	11:21:00
IBA	163	F	TRUE	FALSE	235.5	2009-10-02	163.2	0.31	2010-01-21	Hibernaculum	0	4	111	35.4	09:35:00
Ent	164	F	TRUE	FALSE	253.1	2009-10-02	182	0.28	2010-01-23	Hibernaculum	0	4	113	25.4	12:46:00
IBA	171	F	TRUE	FALSE	189.7	2009-10-02	147.9	0.220348	2010-02-08	Hibernaculum	0	4	129	35.3	14:23:00
