# Supplementary material for: Liver Transcriptome Dynamics During Hibernation Are Shaped by a Shifting Balance Between Transcription and RNA Stability
Source: Front Physiol. 2021 May 21;12:662132. doi: 10.3389/fphys.2021.662132 (PMC8176218; doi:10.3389/fphys.2021.662132)
Supplement: Supplementary file 7 [file Table_2.XLSX]

## Sheet: Liver_DE
							State	SpD	IBA	SpD	SA	Ent	Ar	IBA	SpD	SA	Ent	Ar	SA	IBA	SpD	SA	Ent	Ar	IBA	Ent	Ar	IBA	SpD	SA	Ent	Ar	ST
							Animal	77	70	80	32	66	57	75	83	33	64	53	30	76	84	31	62	61	78	55	58	69	79	34	59	54	200
gene_id	unique_gene_symbol	gene_symbol	clean_gene_symbol	original_gene_name	source	LRT_pvalue	LRT_padj	L1	L10	L11	L12	L13	L14	L15	L16	L17	L18	L19	L2	L20	L21	L22	L23	L24	L25	L3	L4	L5	L6	L7	L8	L9	L200	SpD_vs_IBA_log2FC_ashr	SpD_vs_IBA_log2FC	SpD_vs_IBA_wald_pvalue	SpD_vs_IBA_wald_padj	SpD_vs_SA_log2FC_ashr	SpD_vs_SA_log2FC	SpD_vs_SA_wald_pvalue	SpD_vs_SA_wald_padj	SpD_vs_Ent_log2FC_ashr	SpD_vs_Ent_log2FC	SpD_vs_Ent_wald_pvalue	SpD_vs_Ent_wald_padj	SpD_vs_Ar_log2FC_ashr	SpD_vs_Ar_log2FC	SpD_vs_Ar_wald_pvalue	SpD_vs_Ar_wald_padj
ENSSTOG00000018579	RNaseP_nuc_ENSSTOG00000018579	RNaseP_nuc	RNaseP_nuc	RNaseP_nuc	reference	6.86609e-109	7.11807e-105	5.2027	4.81315	4.78458	4.80631	5.00279	9.25591	4.46522	4.70624	4.9402	5.55234	10.6726	4.85571	4.91477	4.74159	4.70222	5.38791	9.14305	4.6127	5.12388	9.13806	4.42459	4.51079	5.24149	4.73561	9.27192	7.77339	0.0974552	0.464166	0.388134	0.597355	-0.0243298	-0.444513	0.392815	0.799646	-0.4686	-1.31102	0.0090078	0.043495	-7.23872	-7.4072	8.69466e-54	9.01376e-50
gene623	Rida	Rida	Rida	Rida	reference	1.73473e-60	8.992e-57	13.0026	12.4481	13.7889	13.6938	12.3566	12.103	12.457	13.5796	13.6801	12.5029	12.2132	13.7251	12.6937	13.7652	13.3636	12.7129	12.501	12.2821	12.4195	12.2422	12.2755	13.5366	13.716	12.3902	12.4278	13.6224	1.41511	1.46984	3.69191e-22	1.9137e-18	-0.0467869	-0.168481	0.266745	0.704726	1.35098	1.39138	5.11845e-20	8.84382e-17	1.68871	1.71408	5.63809e-30	1.169e-26
gene12479	Hsd11b1	Hsd11b1	Hsd11b1	Hsd11b1	reference	3.24417e-60	1.12108e-56	13.7576	13.1179	13.7605	14.1767	13.2539	13.1619	13.1803	13.8517	14.1261	12.9961	13.1106	14.1858	12.7134	13.8819	14.1496	13.2179	13.3032	12.9639	13.4223	13.045	13.0508	13.8637	14.2726	13.1145	13.2039	13.3715	1.07477	1.111	3.13122e-21	1.0657e-17	-0.362411	-0.472331	5.68464e-05	0.00613882	0.782318	0.840141	8.47873e-13	2.09283e-10	0.838861	0.894753	1.58946e-14	1.66027e-12
G9665	G9665	G9665	NA	G9665	reference	1.11065e-57	2.87853e-54	7.38029	6.02037	5.93052	7.30815	5.36267	5.08915	5.66494	6.37206	7.62968	5.47099	5.26454	7.82227	5.64231	6.76773	7.26312	5.64312	5.15715	5.88912	5.53204	5.20763	5.798	7.52062	7.26269	5.51843	5.07495	5.47009	1.96906	2.14774	2.78188e-10	2.01676e-08	-0.200976	-0.876884	0.00763585	0.146757	2.84534	2.98812	3.07486e-17	2.45208e-14	4.34077	4.4759	1.13339e-28	1.30554e-25
gene2502	Nudt7	Nudt7	Nudt7	Nudt7	reference	2.54955e-51	5.28623e-48	10.8505	10.4478	10.9814	11.4024	10.7723	10.4546	10.4018	10.8584	11.2044	10.5111	10.4053	11.3269	10.6415	10.9671	11.2363	10.5398	10.365	10.54	10.5006	10.6071	10.6261	10.9078	11.4697	10.5904	10.4124	10.5488	0.467404	0.512881	8.24683e-08	3.02102e-06	-0.543413	-0.585032	7.55274e-10	1.11856e-06	0.391392	0.44102	4.12095e-06	0.000112002	0.615877	0.650653	8.65537e-12	4.62527e-10
gene21669	Cep104	Cep104	Cep104	Cep104	reference	2.95629e-50	5.10797e-47	10.5228	9.99735	10.8569	11.1068	10.084	9.90589	10.0829	10.6596	11.0176	9.63472	9.79816	10.8081	10.2662	10.6409	10.978	9.99088	9.9661	10.2356	9.93706	9.9875	10.1523	10.9648	11.0165	9.89597	9.91415	10.2209	0.772769	0.827278	1.6734e-10	1.32429e-08	-0.148229	-0.333652	0.00963084	0.165577	1.11601	1.16511	3.33381e-19	4.93737e-16	1.11017	1.16497	1.82936e-19	5.92656e-17
gene4594	Oat	Oat	Oat	Oat	reference	2.11224e-46	3.12822e-43	8.66917	8.6536	10.7251	12.2676	8.53784	8.63077	8.55029	11.1165	11.656	8.81757	8.66386	12.2508	9.05074	11.4454	11.4036	8.44356	8.74954	9.09853	8.61285	9.03894	8.53922	11.4224	11.59	8.93061	9.05128	10.6186	2.84538	2.9912	2.60727e-14	6.59259e-12	-0.34999	-1.21216	0.00195268	0.063131	3.01566	3.19166	4.74709e-16	3.07581e-13	2.84658	3.00838	1.17811e-14	1.24627e-12
gene6899	Tsc22d3	Tsc22d3	Tsc22d3	Tsc22d3	reference	4.90066e-46	6.35065e-43	12.4318	10.7978	12.1179	12.3349	10.693	10.3098	11.5238	12.0578	12.4716	10.9497	10.6912	12.9368	11.3328	11.7066	12.5447	10.435	10.8	11.0444	10.6044	10.5312	10.8424	11.72	12.0534	10.8708	10.6242	11.0253	1.07395	1.2088	5.82573e-08	2.22861e-06	-0.238329	-0.639769	0.00405195	0.0996136	1.73521	1.78878	1.08451e-15	6.24616e-13	1.96355	2.01487	9.08342e-20	3.30693e-17
gene23891	A2m	A2m	A2m	A2m	reference	8.95501e-45	1.03152e-41	15.8781	16.5102	16.3625	15.2708	16.5564	17.05	16.1225	16.2383	15.6989	16.8731	17.2682	15.5909	16.5352	16.0402	15.5388	16.7921	17.0507	16.3218	16.5446	17.7869	16.4817	15.9227	15.5409	16.8505	17.538	15.8114	-0.314473	-0.460305	0.00967491	0.045323	0.607801	0.763741	1.76911e-05	0.00278601	-0.762413	-0.897675	4.5205e-07	1.8235e-05	-1.65839	-1.69525	7.40572e-22	3.48978e-19
gene17707	Got1	Got1	Got1	Got1	reference	6.15259e-44	6.37839e-41	13.1698	12.0002	13.0495	13.8392	12.1632	12.257	12.6637	12.9217	13.7838	12.8711	12.401	14.3918	12.7814	12.8655	13.796	12.2665	12.6819	12.352	12.1278	12.2599	12.0433	12.8614	13.8554	12.3178	12.3064	12.8236	0.60955	0.767408	0.000100291	0.00118974	-1.22575	-1.32439	1.84374e-11	3.82281e-08	0.601801	0.785657	6.8392e-05	0.00107489	0.676977	0.825336	2.47223e-05	0.000221326
G20704	MIR194-2HG_containing	MIR194-2HG_containing	NA	G20704	human_blastn	5.26225e-43	4.95943e-40	7.18786	7.5803	7.46167	7.2901	6.76149	5.82638	7.86962	7.43501	6.61901	7.04044	5.96329	6.96427	7.60791	7.25037	7.04264	6.90841	5.86583	7.46962	6.59537	6.05228	7.47724	7.16805	7.45865	7.1381	5.90485	6.92461	-0.324742	-0.545718	0.0164059	0.0665936	0.0471818	0.278388	0.228377	0.66824	0.39594	0.640847	0.00577788	0.0319122	3.19367	3.26936	4.41264e-34	2.28729e-30
gene10234	ACY1_like	ACY1_like	ACY1	LOC101960098	human_blastn	6.25617e-43	5.40481e-40	12.6871	12.1346	12.6825	12.8043	12.0421	11.9245	12.3076	12.6108	12.8877	12.0385	11.9444	12.8176	12.343	12.8895	12.7615	12.1459	12.1969	12.3513	12.0392	11.9285	12.1586	13.0193	12.7509	12.0121	12.0679	12.248	0.669363	0.711501	2.01422e-11	2.0472e-09	-0.0104217	-0.0260234	0.806101	0.961232	0.957733	0.999208	5.27676e-21	1.3676e-17	1.01546	1.05762	1.11156e-23	7.68238e-21
gene11377	Tmem25	Tmem25	Tmem25	Tmem25	reference	2.77913e-42	2.21625e-39	10.3124	10.1536	10.0562	11.8322	9.57799	9.0194	9.64323	10.4762	11.085	9.54724	9.1444	10.7001	10.5091	10.8008	11.4384	9.67718	9.19265	10.3163	9.59068	9.29908	10.2398	10.7362	11.5108	9.65781	9.21934	9.87541	0.231027	0.437349	0.0632248	0.178792	-0.955353	-1.12864	1.57191e-06	0.000460384	1.14421	1.29658	3.93373e-08	2.39888e-06	1.87861	1.93816	1.60721e-16	2.52454e-14
gene11190	Nags	Nags	Nags	Nags	reference	8.7154e-42	6.45375e-39	10.9297	10.8825	10.8954	10.9953	10.1699	10.0077	11.3421	11.5037	11.134	10.278	9.7513	11.2399	10.9307	11.4724	11.3101	10.1728	9.97369	10.8168	10.047	9.7743	10.7508	11.4272	11.0714	10.2522	9.95467	9.83312	0.274009	0.398888	0.0162932	0.066292	0.030968	0.128138	0.440341	0.827132	1.44613	1.48648	4.97534e-19	5.98983e-16	1.91832	1.94672	8.902e-32	3.07623e-28
gene11391	Slc37a4	Slc37a4	Slc37a4	Slc37a4	reference	7.23694e-41	4.82102e-38	12.7887	12.4934	13.3443	13.2313	12.6686	12.5188	12.3741	13.1465	13.2811	12.5648	12.4185	13.1266	12.6005	13.2636	13.3443	12.6219	12.5845	12.4392	12.5173	12.3992	12.4596	12.9908	13.3374	12.496	12.475	12.8746	0.8198	0.854637	1.87733e-15	6.48742e-13	-0.100996	-0.224809	0.0362924	0.322061	0.664167	0.717089	2.57008e-11	4.36787e-09	0.823444	0.870529	3.36218e-16	4.71023e-14
gene2676	Klc4	Klc4	Klc4	Klc4	reference	7.44057e-41	4.82102e-38	9.4144	9.29016	9.4158	9.71709	9.00719	8.85348	9.20283	9.57567	9.79506	9.30204	8.94419	9.77532	9.4061	9.62544	9.66563	8.98478	8.72833	9.43339	9.0724	8.8161	9.28135	9.64423	9.72104	9.02719	8.88411	8.86074	0.254568	0.306219	0.00319688	0.019292	-0.146462	-0.280756	0.00660385	0.139999	0.615265	0.668159	2.09666e-10	2.8604e-08	0.98864	1.03212	1.58555e-22	8.65127e-20
gene1756	RSRP1_containing	RSRP1_containing	NA	LOC106145349	human_blastn	2.28636e-40	1.39428e-37	11.3008	11.2345	10.8429	11.4918	10.2226	10.0946	11.2129	11.5481	11.1287	9.83175	10.2196	11.6283	11.1633	11.3048	11.4006	10.2167	9.99197	11.0305	10.091	10.2174	11.2621	11.2594	10.9864	10.2037	9.84287	10.7538	0.0761758	0.135376	0.440539	0.644065	-0.0200362	-0.0902979	0.60698	0.890919	1.60378	1.63917	1.54892e-20	3.21154e-17	1.64885	1.68549	6.29405e-22	3.10716e-19
gene13110	Foxo3	Foxo3	Foxo3	Foxo3	reference	2.94207e-40	1.69447e-37	10.763	10.0122	10.9781	11.0052	10.6574	10.0066	10.2183	11.4767	11.4204	10.5055	10.0301	11.7485	10.4245	11.2134	11.4313	10.2609	10.4851	10.265	10.213	10.2864	10.1465	11.1933	11.4023	10.4172	10.6342	9.99712	1.14636	1.21199	2.41655e-14	6.2631e-12	-0.195683	-0.446131	0.00481552	0.111934	0.829449	0.931692	4.47663e-09	3.93299e-07	1.10127	1.18293	6.47431e-14	6.27282e-12
gene11177	Arl4d	Arl4d	Arl4d	Arl4d	reference	3.804e-40	2.07558e-37	8.40514	7.83629	7.98788	8.32355	7.28542	6.75317	8.38998	8.61922	8.25659	7.31722	6.95673	8.59425	7.87169	8.19091	8.46513	7.09634	6.63279	7.76388	7.10289	6.73334	7.6811	8.07818	8.02593	7.39602	6.69114	7.36743	0.302286	0.511203	0.0213589	0.0816776	-0.0211192	-0.127804	0.563915	0.877926	1.6153	1.67784	1.40047e-13	4.1482e-11	2.66017	2.71906	2.82573e-31	7.3236e-28
gene2440	Tat	Tat	Tat	Tat	reference	7.38539e-39	3.82822e-36	14.0792	13.6078	15.4259	15.0389	13.9287	13.2	13.3957	15.1609	15.078	13.27	12.901	15.5339	13.8414	15.0003	14.7708	13.455	13.9774	13.4648	13.5245	13.3857	13.6811	14.2997	15.1938	13.3651	13.5669	14.3079	1.3767	1.50413	8.34581e-11	7.15049e-09	-0.124462	-0.517536	0.0254181	0.274775	1.56276	1.63349	1.76024e-12	4.0552e-10	1.85403	1.9113	8.84385e-17	1.4553e-14
gene22243	Ppa2	Ppa2	Ppa2	Ppa2	reference	9.57143e-39	4.72509e-36	11.5787	10.3177	11.0022	12.8836	10.4832	10.4544	10.2565	11.3297	12.46	11.3394	11.1836	12.949	10.3243	11.1523	12.2742	10.342	10.5114	10.267	10.4851	10.7864	10.5165	11.1579	12.0318	10.9459	10.5523	10.7456	1.12689	1.31702	7.30726e-07	1.95748e-05	-1.54013	-1.71493	1.02137e-10	1.76475e-07	0.368318	0.668434	0.0118817	0.0534395	0.501948	0.740592	0.00495802	0.018576
gene16206	SCD_containing_gene16206	SCD_containing	NA	LOC101964310	human_blastn	4.26148e-38	2.00813e-35	11.3167	12.4234	18.0639	17.0357	11.4532	11.4327	12.5511	17.3048	18.3741	11.4802	12.012	18.137	11.4651	18.4869	16.965	11.4578	10.9691	12.658	11.6077	11.6794	12.02	18.1345	18.3463	11.1373	11.2729	14.0496	6.73822	7.17415	4.11191e-21	1.0657e-17	-0.00504385	-0.167931	0.825285	0.963656	8.44944	8.71185	2.40506e-30	2.49333e-26	8.07047	8.52649	1.34573e-29	2.3252e-26
gene17142	Akt1	Akt1	Akt1	Akt1	reference	1.60393e-37	7.22954e-35	10.286	10.557	9.99693	10.2019	10.3721	10.665	10.4994	10.0102	10.1137	10.4121	10.5866	9.98027	10.4757	9.94652	10.1336	10.5429	10.6052	10.5997	10.5433	10.5034	10.5304	10.0881	10.1245	10.3921	10.5093	10.5624	-0.606339	-0.627403	1.50427e-18	1.11391e-15	-0.018254	-0.0320543	0.659964	0.913056	-0.488639	-0.5165	6.15207e-13	1.59446e-10	-0.697784	-0.717978	5.37831e-24	4.28899e-21
gene2843	Zbtb22	Zbtb22	Zbtb22	Zbtb22	reference	1.70663e-37	7.37191e-35	7.96884	7.98447	7.91825	7.69024	8.44817	8.63904	7.55676	7.74029	7.98067	8.35945	8.60243	7.61126	7.80202	7.86361	7.86484	8.47076	8.65705	7.84984	8.54093	8.40903	7.96726	8.00079	7.82166	8.32149	8.47565	7.83092	0.0988523	0.145797	0.257784	0.461089	0.0747112	0.21425	0.101868	0.50098	-0.731365	-0.800338	2.00046e-10	2.80254e-08	-0.977519	-1.03759	7.75936e-17	1.29744e-14
gene13875	Etv5	Etv5	Etv5	Etv5	reference	7.1013e-37	2.94477e-34	6.45333	7.20041	6.37388	6.30056	7.04571	6.92881	7.29272	6.34173	6.00168	6.74737	6.9824	5.93401	7.13701	6.24022	6.12086	6.83768	7.17897	7.38169	6.81029	7.16994	7.18427	6.3789	6.43008	6.98432	7.11202	7.00051	-1.67009	-1.74515	4.63469e-19	4.80479e-16	0.117911	0.474564	0.0292282	0.29363	-0.990202	-1.12524	1.57185e-08	1.15649e-06	-1.37354	-1.45014	1.33598e-13	1.14463e-11
gene3581	Retreg1	Retreg1	Retreg1	Retreg1	reference	1.21703e-36	4.85267e-34	8.69754	8.10795	9.49287	8.94934	8.45079	7.97866	9.0188	9.2476	9.16942	7.94192	7.58117	9.91247	8.71342	9.25886	9.175	8.00117	8.34653	8.33805	8.03145	8.17886	8.36993	9.05148	9.87235	8.30216	8.21454	8.60949	0.654551	0.803781	4.20064e-05	0.000584538	-0.184137	-0.519008	0.00775189	0.147457	1.25159	1.33979	1.30588e-11	2.37509e-09	1.62858	1.67795	1.9912e-17	3.96977e-15
gene7407	Znf646	Znf646	Znf646	Znf646	reference	5.32521e-35	2.04468e-32	8.26752	8.20999	8.21025	8.30602	7.82785	7.66719	8.37336	8.37451	8.24601	7.47801	7.40704	8.36244	8.23944	8.37845	8.25295	7.82718	7.38803	8.31384	7.5207	7.57839	8.37553	8.23704	8.33481	7.84363	7.38194	7.54676	-0.00900001	-0.0141506	0.914176	0.960599	-0.0035055	-0.0112561	0.932184	0.985816	0.869787	0.942523	4.22702e-12	8.59245e-10	1.29893	1.34163	2.71584e-22	1.40776e-19
gene3403	KMT2E-AS1_like	KMT2E-AS1_like	KMT2E-AS1	LOC110597582	human_blastn	1.40497e-34	5.20192e-32	8.92731	8.48637	9.28488	9.21929	8.32388	7.86361	8.22088	9.37182	8.9213	8.42695	8.2309	9.10886	8.50584	9.27261	9.06982	8.50569	7.74082	8.24359	8.59186	8.15025	8.46003	9.20564	9.19984	8.77641	7.81466	8.95311	1.17516	1.25156	3.49479e-13	6.24663e-11	0.0407502	0.170172	0.317205	0.746529	0.914423	1.0253	2.57392e-09	2.4258e-07	1.90338	1.93443	5.80001e-29	8.58982e-26
gene14751	Med16	Med16	Med16	Med16	reference	2.64325e-34	9.44917e-32	10.5024	11.282	10.5156	10.3817	10.9456	11.247	11.3605	10.4969	10.32	10.6189	11.294	10.474	11.2514	10.4633	10.2807	10.9683	11.0934	11.0066	11.1833	11.1475	11.209	10.4967	10.5073	10.8424	11.2788	10.5678	-0.983657	-1.02244	1.61791e-17	8.82784e-15	0.0516292	0.143349	0.236457	0.678105	-0.535929	-0.609738	4.03618e-07	1.68722e-05	-0.948143	-1.00459	3.46782e-17	6.4198e-15
gene17151	Aspg	Aspg	Aspg	Aspg	reference	3.87147e-34	1.33785e-31	11.8086	10.9037	12.3063	12.1891	11.1015	11.4692	11.3128	12.0372	12.1469	11.5506	11.3589	12.4419	11.0688	12.0126	12.1874	11.541	11.3949	10.8731	11.3423	11.1003	10.9127	12.0433	12.1259	11.0926	11.1308	11.5984	1.3404	1.40335	1.94084e-18	1.34138e-15	-0.0712076	-0.253638	0.11245	0.522287	0.841444	0.944233	3.66163e-09	3.32984e-07	0.92378	1.02227	1.21848e-10	5.19836e-09
gene20090	Lrba	Lrba	Lrba	Lrba	reference	7.82799e-34	2.61783e-31	10.1032	9.4636	10.2184	10.0502	10.0852	10.2913	9.39858	10.0114	10.1059	10.2512	10.1992	10.2496	9.60932	9.94115	10.0078	10.1682	10.2637	9.46804	10.1536	10.188	9.57373	10.0231	10.0817	10.2707	10.24	9.96978	0.786944	0.812757	5.13941e-19	4.84366e-16	-0.0271188	-0.0571268	0.526182	0.862031	-0.153584	-0.177976	0.0478075	0.141502	-0.222742	-0.243757	0.00615673	0.0221419
gene2022	Scmh1	Scmh1	Scmh1	Scmh1	reference	2.2465e-33	7.27797e-31	8.92034	8.97819	9.58658	9.56582	8.63023	8.47706	8.86247	9.91675	9.79051	8.76284	8.71525	9.67167	8.99752	9.89672	9.63156	8.64057	8.7207	9.00528	8.70618	8.53462	8.9286	9.58988	9.98651	8.63563	8.6343	8.89126	0.820058	0.915921	1.32474e-07	4.47346e-06	-0.0485507	-0.202266	0.241563	0.684537	1.2865	1.3497	1.17052e-14	4.66724e-12	1.42741	1.47994	1.69056e-17	3.57674e-15
gene5627	Chac2	Chac2	Chac2	Chac2	reference	2.79095e-33	8.6895e-31	7.62385	7.79584	7.82442	8.01344	7.36348	7.00283	7.95939	7.97423	8.12221	7.20693	7.04358	7.94191	7.80527	7.81732	8.20252	7.37794	7.29752	7.91307	7.46901	7.22846	7.81189	7.86044	7.96671	7.12133	7.09355	7.81008	-0.0399422	-0.0646494	0.651189	0.807908	-0.161642	-0.378337	0.00814485	0.151322	0.775181	0.868832	5.23719e-09	4.49416e-07	1.15441	1.22358	6.00753e-16	8.08831e-14
gene9621	LOC101964002	LOC101964002	LOC101964002	LOC101964002	reference	2.84984e-33	8.6895e-31	9.10077	8.3392	8.47312	11.2648	7.97989	7.71803	7.82022	10.0696	10.2962	8.78646	7.91249	10.32	8.53902	10.2293	10.6859	7.94402	7.88876	8.74432	8.50695	8.02874	8.40587	10.2832	10.442	8.47185	7.92555	7.63861	1.80646	2.05056	3.48778e-08	1.45798e-06	-0.261549	-1.06543	0.00400757	0.0989202	1.91746	2.07995	2.27458e-08	1.58259e-06	2.71479	2.86172	1.17238e-14	1.24627e-12
gene45	Arrdc3	Arrdc3	Arrdc3	Arrdc3	reference	4.09127e-33	1.21184e-30	11.7546	11.4677	11.5149	12.0394	10.5117	9.31063	11.9604	12.1046	11.6607	9.5397	9.93283	12.2056	11.3177	11.7802	12.4045	10.6566	9.22598	11.7474	10.3945	9.49338	11.9616	12.2922	11.3496	10.6563	9.92339	10.2076	0.121949	0.314076	0.293186	0.498589	-0.00367265	-0.0337257	0.910128	0.983626	2.05084	2.14525	7.6228e-13	1.92745e-10	3.21565	3.30826	1.10358e-28	1.30554e-25
gene13604	Dnajb4	Dnajb4	Dnajb4	Dnajb4	reference	1.27868e-32	3.68224e-30	8.14491	8.08312	8.1828	8.9314	7.61079	7.05042	8.35193	8.22824	8.22291	7.40862	7.21756	8.75408	8.27358	8.29909	8.36271	7.43942	7.23043	7.93714	7.24187	7.3109	8.25634	8.20407	8.185	7.6802	7.21522	8.11298	0.0071566	0.014133	0.943048	0.973782	-0.172761	-0.512018	0.0095052	0.16473	1.04111	1.17153	6.90284e-09	5.72494e-07	1.68976	1.73947	1.80357e-17	3.6662e-15
G17383	AACSP1_containing	AACSP1_containing	NA	G17383	human_blastn	2.42583e-32	6.61804e-30	5.96035	5.95658	12.265	9.42704	5.92281	5.93977	5.5862	11.4499	11.8179	6.27419	6.16186	11.7139	5.78322	12.2192	9.38441	6.03167	5.92601	5.86184	5.95453	6.19183	5.94244	11.6823	9.51936	5.72249	6.13524	6.72381	8.00591	8.58742	4.97604e-26	5.15867e-22	0.0257292	0.842547	0.29215	0.730105	7.91154	8.20084	5.49716e-24	1.89963e-20	7.56051	8.05252	1.37472e-23	8.90735e-21
gene25414	ASPA_like	ASPA_like	ASPA	LOC101959994	human_blastn	2.36982e-32	6.61804e-30	10.372	9.88835	10.5315	10.8193	9.62525	9.32955	10.398	10.3432	10.6408	9.97976	9.61227	10.7474	10.1524	10.2308	10.3265	9.693	9.29611	10.0623	9.65711	9.35182	9.93995	10.2741	10.8134	9.91151	9.63941	9.41288	0.228493	0.331417	0.0317529	0.108857	-0.242835	-0.475595	0.00201498	0.0638486	0.672436	0.782333	4.42159e-07	1.79057e-05	1.23675	1.29838	4.27646e-17	7.64381e-15
gene8351	Pfkm	Pfkm	Pfkm	Pfkm	reference	3.41352e-32	9.07383e-30	7.4137	6.79446	7.71067	8.02217	6.89003	7.04189	6.99393	7.86899	8.12591	6.91383	6.8999	8.09857	7.17836	7.95909	7.61693	7.14428	7.00551	7.08797	6.90717	6.97488	6.81557	7.8866	7.73535	7.01815	6.96779	7.23738	1.28487	1.38099	2.13162e-12	3.08397e-10	-0.0576279	-0.261671	0.170523	0.608333	1.30529	1.38444	2.55693e-12	5.76255e-10	1.32108	1.407	8.79941e-13	5.77364e-11
gene23600	TCIM_gene23600	TCIM	TCIM	CUNH8orf4	human_blastn	1.39648e-31	3.61933e-29	11.5416	9.60785	10.652	10.7539	9.56736	8.54317	10.2787	10.7505	11.5359	9.65526	8.74554	11.2554	10.0935	10.0834	11.874	9.14399	9.40824	9.90663	9.57533	8.87265	9.64166	10.3401	11.6438	9.55636	9.14244	10.5071	0.844446	1.18235	0.000215425	0.00225359	-0.252043	-0.910104	0.00434155	0.104625	1.64567	1.78701	2.34343e-08	1.60915e-06	2.56139	2.66982	5.0295e-17	8.83743e-15
gene12865	Acss2	Acss2	Acss2	Acss2	reference	4.0143e-31	1.01503e-28	11.8543	12.0999	14.7446	13.4079	11.8303	12.0948	12.0086	14.6228	13.9472	12.044	11.7543	14.3001	11.8235	14.8985	13.2203	11.929	12.1165	11.9012	11.8765	11.8392	11.7258	14.1682	14.1708	11.7375	11.8594	13.2872	2.99152	3.10964	6.54077e-18	3.76712e-15	0.0528506	0.516118	0.152243	0.579256	3.01929	3.16787	1.58551e-18	1.6437e-15	3.04262	3.17788	6.44155e-19	1.9641e-16
G26277	G26277	G26277	NA	G26277	reference	6.56754e-31	1.62109e-28	7.70352	7.4193	7.77758	8.21362	7.03932	6.32677	7.16297	8.28965	8.27247	7.07472	6.31672	7.77797	7.59659	8.02734	8.44694	6.94196	6.20823	7.35883	7.34416	6.68053	6.97756	7.33032	8.35375	7.12086	6.62078	7.59466	0.535922	0.836874	0.00218556	0.014268	-0.136661	-0.629723	0.0199933	0.242422	0.93358	1.2015	1.24583e-05	0.000278855	2.63308	2.71993	1.12822e-21	4.87343e-19
gene11982	Hmgcr	Hmgcr	Hmgcr	Hmgcr	reference	7.15023e-31	1.72387e-28	10.1794	9.47899	11.388	10.9451	9.88263	9.64856	10.0101	11.9648	11.1841	9.87161	9.82319	11.2558	9.86248	11.9526	10.5878	9.95066	9.90406	9.44523	9.705	9.93317	9.72127	11.7711	10.7539	9.82295	10.2431	9.97704	2.41868	2.49605	1.56005e-20	2.69551e-17	0.195152	0.711191	0.00797955	0.150134	2.2027	2.27935	2.1896e-17	1.89164e-14	2.19226	2.2669	1.79545e-17	3.6662e-15
gene19192	CUNH12orf43	CUNH12orf43	CUNH12orf43	CUNH12orf43	reference	3.83438e-30	9.03433e-28	9.79405	9.54211	9.56347	9.78196	8.96396	8.51963	9.54443	9.7656	9.67299	8.93275	8.18738	10.0015	9.57187	9.60556	9.77102	9.22232	8.08842	9.30787	8.91392	8.77796	9.41045	9.33335	9.91422	9.3014	8.31976	9.3848	0.106043	0.190617	0.302618	0.508879	-0.0751988	-0.307947	0.0955353	0.489079	0.606462	0.77024	3.40773e-05	0.000625273	1.82056	1.85789	3.33089e-23	2.03125e-20
G23851	G23851	G23851	NA	G23851	reference	5.16198e-30	1.18921e-27	8.11763	8.3611	8.06708	8.0896	7.91525	7.20935	8.0712	8.51406	8.05575	7.90269	7.21153	8.39876	8.10679	8.21832	8.28417	7.98135	7.13412	8.06158	7.59026	7.36939	8.18792	8.23019	8.20956	7.78821	7.068	7.74634	0.0578746	0.0980485	0.537034	0.721918	0.00552578	0.0223112	0.888765	0.978841	0.487836	0.61901	0.000122434	0.00170601	1.76918	1.79938	7.15361e-27	7.41615e-24
gene17822	Echdc1	Echdc1	Echdc1	Echdc1	reference	7.86592e-30	1.77274e-27	10.3063	10.1656	11.617	11.3405	10.3097	10.0478	10.3062	11.2006	11.6269	10.3863	10.2648	11.8934	10.1705	11.7189	11.1422	10.2879	10.2777	10.2445	10.3284	10.1686	10.1529	11.6908	11.6371	10.2329	10.1987	10.9128	1.49046	1.60489	1.36447e-12	2.21023e-10	-0.0410667	-0.241201	0.285693	0.723969	1.3642	1.45932	1.15461e-10	1.76028e-08	1.60873	1.67741	8.42862e-14	7.80174e-12
G21802	G21802	G21802	NA	G21802	reference	1.39928e-29	3.08646e-27	6.65059	6.56081	6.39171	6.54534	6.17064	7.71949	6.5444	6.58255	6.21193	7.08765	8.61181	6.71498	6.46707	6.51582	6.19217	6.10452	8.43581	5.92207	6.44889	8.01269	5.71479	6.44377	6.21301	6.57265	8.3194	7.4474	0.141893	0.440769	0.239157	0.439349	0.0178801	0.217048	0.56292	0.877167	-0.0207946	-0.0648718	0.861802	0.921157	-2.66804	-2.80927	1.07046e-14	1.16816e-12
gene11421	Sc5d	Sc5d	Sc5d	Sc5d	reference	2.05325e-29	4.34409e-27	12.6354	12.1425	13.663	13.4404	12.6775	12.3698	12.3906	13.6345	13.2138	12.3775	12.5026	13.4951	12.4255	13.6446	13.0694	12.5127	12.6146	12.2018	12.5185	12.6252	12.3612	13.5023	13.3084	12.6344	12.49	12.9617	1.45481	1.52047	1.85276e-19	2.13417e-16	0.0330649	0.138638	0.41037	0.811671	1.08595	1.17164	3.57409e-12	7.56806e-10	1.18713	1.26652	3.52491e-14	3.51372e-12
gene18487	Ccdc117	Ccdc117	Ccdc117	Ccdc117	reference	2.04455e-29	4.34409e-27	9.65218	9.48987	9.59316	10.0355	8.9357	8.95785	10.1377	9.96122	9.5774	9.0294	8.87659	9.99297	9.81157	9.6495	9.7696	9.12075	8.83837	9.60906	8.9507	8.90041	9.59803	9.56127	9.84518	9.08257	8.71321	9.23022	-0.06287	-0.104614	0.49865	0.694173	-0.0767321	-0.2595	0.0935979	0.485296	0.845903	0.94361	1.57782e-09	1.55783e-07	1.15811	1.23096	2.82375e-15	3.3648e-13
gene21089	Glod5	Glod5	Glod5	Glod5	reference	3.24674e-29	6.73179e-27	8.36178	7.63264	8.77656	8.93487	7.18541	7.18167	7.83718	8.51086	8.59145	7.8076	7.40358	9.00664	7.79516	8.44593	8.35874	7.29009	7.53476	7.65241	7.54863	6.99319	7.21611	8.55002	8.28588	7.2173	7.1927	8.08372	1.20413	1.36403	4.50351e-08	1.81594e-06	-0.0363912	-0.242275	0.326415	0.751352	1.65505	1.73132	5.60081e-12	1.11661e-09	1.99406	2.06067	2.28344e-16	3.43078e-14
gene3303	Lamp2	Lamp2	Lamp2	Lamp2	reference	6.7124e-29	1.36446e-26	12.5457	12.3247	12.8705	12.9983	12.533	12.4377	12.4919	12.7153	12.992	12.3646	12.4611	13.0353	12.5056	12.8875	12.8313	12.4209	12.4825	12.457	12.3693	12.4754	12.391	12.9027	13.0195	12.4903	12.5285	12.6743	0.433956	0.469714	1.73101e-08	7.8708e-07	-0.171713	-0.269111	0.00122487	0.0482822	0.427468	0.46578	2.34379e-08	1.60915e-06	0.406682	0.43064	1.93449e-07	3.42818e-06
gene10979	Flot2	Flot2	Flot2	Flot2	reference	9.86955e-29	1.96765e-26	9.93577	10.0893	9.70376	9.74687	10.3852	10.6041	10.2469	9.68215	9.78068	10.5146	10.5429	9.76021	9.94371	9.66154	9.82816	10.478	10.3129	10.182	10.5348	10.5577	10.1086	9.68876	9.89481	10.1515	10.3535	10.0615	-0.471809	-0.539134	4.55396e-06	9.31181e-05	-0.0306533	-0.0854929	0.470999	0.838977	-0.90976	-0.962431	2.42636e-16	1.79672e-13	-1.00311	-1.05478	1.31264e-19	4.38971e-17
gene24207	Znf628	Znf628	Znf628	Znf628	reference	2.2238e-28	4.34983e-26	8.38481	8.31434	8.66291	8.20017	8.67776	9.43034	8.01849	8.22564	8.4782	9.08166	9.32609	8.42474	8.15578	8.52481	8.2845	9.119	9.41661	8.26293	9.03962	9.05633	8.12905	8.27063	8.54593	8.84309	9.04323	8.73049	0.270526	0.403383	0.0193927	0.0758943	0.0131557	0.0583726	0.734965	0.94056	-0.6716	-0.804156	2.30465e-06	6.88539e-05	-1.16442	-1.24816	1.21293e-13	1.06563e-11
gene18198	Gdf9	Gdf9	Gdf9	Gdf9	reference	2.33758e-28	4.48773e-26	7.84319	7.90462	7.62236	8.43782	7.53883	6.8294	7.66759	8.13509	8.49768	7.27389	6.86895	8.05097	7.57228	8.26712	8.65777	7.10227	6.81714	7.56818	7.45624	7.17681	7.81868	8.30727	8.51906	6.93474	6.92554	7.01652	0.320293	0.556265	0.0191177	0.0749965	-0.155377	-0.578856	0.0140821	0.201912	1.1431	1.30189	6.32664e-08	3.60375e-06	1.9345	1.99766	2.32014e-16	3.43613e-14
gene9774	LEFTY1_like	LEFTY1_like	LEFTY1	LOC101961346	human_blastn	2.39028e-28	4.50547e-26	8.62948	8.26106	9.17299	10.0225	8.10604	7.93979	7.63329	9.71709	10.0239	8.41352	8.23416	10.0425	8.05116	10.0686	9.05807	8.09377	8.73509	8.0343	7.86658	8.0825	7.7583	9.79322	9.82736	7.64896	8.04111	7.74341	2.15706	2.29378	1.1156e-12	1.83578e-10	-0.0503878	-0.432184	0.176764	0.614726	2.08883	2.1996	9.13161e-12	1.72236e-09	1.81086	1.93861	1.29163e-09	4.30557e-08
gene15092	Cth	Cth	Cth	Cth	reference	3.0985e-28	5.7361e-26	11.8702	10.923	11.9137	12.5921	11.0612	11.0966	11.5827	12.2974	12.7381	11.5247	11.3324	12.7753	11.5497	12.3362	12.138	11.2173	11.4401	11.0997	11.1779	11.0221	10.7295	11.9981	12.3989	11.5798	11.1986	11.8143	1.05447	1.17524	2.35776e-08	1.02701e-06	-0.310585	-0.663345	0.00160132	0.0562742	0.803152	0.985153	2.86221e-06	8.31164e-05	1.04058	1.18909	1.24071e-08	3.2156e-07
gene21024	Pnpla3	Pnpla3	Pnpla3	Pnpla3	reference	3.59017e-28	6.5297e-26	6.33064	6.59319	13.4957	10.9902	6.78189	6.72919	6.47245	12.258	12.6025	6.62078	6.83909	13.0436	7.20954	13.6991	11.0394	6.80501	6.29872	6.74454	6.49202	7.20191	7.31526	13.2901	12.1243	6.05495	6.42347	9.54962	7.56201	8.23623	5.5583e-20	7.20286e-17	0.0218579	0.863937	0.334922	0.75844	8.87601	9.25893	1.45103e-24	7.52141e-21	8.2005	8.85076	4.91127e-23	2.82862e-20
gene16209	SCD_like	SCD_like	SCD	LOC101965270	human_blastn	4.22487e-28	7.5516e-26	8.44778	10.9259	13.1217	14.529	9.05974	8.50948	10.5757	13.2414	14.7595	9.28359	9.5168	15.0303	9.71123	14.3162	14.0024	8.60941	9.31678	11.1148	9.69373	9.17495	10.6032	14.6703	14.9308	8.98593	9.06482	8.58128	3.52931	4.01037	5.85906e-08	2.23312e-06	-0.0444055	-1.13958	0.123226	0.539024	6.08508	6.35165	9.56212e-18	9.01187e-15	6.00865	6.37695	3.82177e-18	9.4334e-16
gene14792	Tcf3	Tcf3	Tcf3	Tcf3	reference	5.62988e-28	9.89236e-26	8.8587	8.96403	8.63621	8.77384	9.00405	9.33485	8.91009	8.46992	8.75314	9.12179	9.28579	8.52446	8.96526	8.48134	8.74694	9.10248	9.21452	8.98835	9.19936	9.11142	9.00035	8.67507	8.78594	9.12219	9.11663	9.03809	-0.432218	-0.476134	2.74405e-07	8.54282e-06	-0.0477516	-0.104153	0.272934	0.710218	-0.65021	-0.689717	9.00408e-14	2.91704e-11	-0.842877	-0.877878	9.50986e-22	4.28647e-19
G38374	G38374	G38374	NA	G38374	reference	7.65523e-28	1.3227e-25	10.5251	9.02522	9.7245	10.6092	8.58034	7.71322	10.2125	10.7139	10.504	8.27082	8.03229	10.6226	9.12151	10.0197	10.5741	9.37416	7.29764	9.69107	8.90571	8.37811	9.38104	10.6775	10.1691	8.83996	7.70379	7.82298	0.665794	1.12099	0.00165677	0.0115433	-0.0103734	-0.119556	0.737027	0.94078	2.07869	2.21767	5.46193e-10	6.36222e-08	3.66103	3.78522	3.39654e-26	3.20108e-23
gene12787	Cited2	Cited2	Cited2	Cited2	reference	1.00247e-27	1.7037e-25	9.23813	9.20768	9.20685	9.8165	9.04448	8.69076	9.16242	9.53717	10.0908	8.49786	9.00996	9.72665	8.90159	9.35159	9.76456	8.95916	8.73649	9.21752	8.96492	8.9128	9.26502	9.50745	10.1206	8.92659	8.63454	8.65335	0.231181	0.346241	0.0349765	0.116667	-0.612208	-0.737999	6.23119e-06	0.00124228	0.610137	0.740417	7.40828e-06	0.000182861	0.747377	0.855026	1.95689e-07	3.46195e-06
gene5153	Scaf8	Scaf8	Scaf8	Scaf8	reference	1.03076e-27	1.72354e-25	9.64685	9.37045	9.7561	9.40353	9.79083	9.976	9.62129	9.63107	9.37653	9.85273	10.0074	9.45968	9.49602	9.51961	9.43911	9.97452	10.0495	9.49723	9.92663	10.0203	9.49233	9.57716	9.53289	10.0661	9.93037	9.96572	0.155309	0.188292	0.036729	0.120937	0.156462	0.268456	0.00323582	0.0862357	-0.387619	-0.431065	1.40291e-06	4.48887e-05	-0.496897	-0.525409	3.03755e-09	9.28918e-08
gene7858	Nabp1	Nabp1	Nabp1	Nabp1	reference	1.1564e-27	1.90293e-25	8.34616	7.73531	7.93346	8.22392	7.33481	6.97501	7.99118	8.52742	8.45823	7.12675	6.75332	8.42682	7.70032	7.92533	8.65598	7.50622	7.01832	7.66439	7.24057	6.92679	7.22249	8.21541	9.53928	7.0315	7.1272	7.42217	0.460786	0.793706	0.00570511	0.0301452	-0.245171	-0.810586	0.00448512	0.106401	1.33744	1.51201	1.8297e-07	8.8638e-06	2.08401	2.17418	8.38392e-14	7.80174e-12
G37804	G37804	G37804	NA	G37804	reference	1.23274e-27	1.99684e-25	12.5981	11.3544	12.5308	12.8141	11.917	11.7108	11.8131	12.8788	12.9347	11.372	11.4537	13.4167	11.8691	12.7008	12.6844	12.0061	11.9866	11.6309	11.8295	11.9932	11.5164	12.3011	12.6549	11.9446	11.6892	12.1078	1.18205	1.28225	7.83186e-11	6.82293e-09	-0.142712	-0.471424	0.0166775	0.222803	0.832276	0.988492	5.31752e-07	2.08025e-05	1.00857	1.14444	4.84797e-09	1.41974e-07
gene16261	Ppp1r3c	Ppp1r3c	Ppp1r3c	Ppp1r3c	reference	1.29238e-27	2.06125e-25	12.4479	11.273	11.1891	12.0909	11.3699	10.4291	11.4063	12.0981	12.6129	11.6033	10.4696	12.0224	11.2096	12.3422	12.8207	11.063	10.5191	11.1858	11.2475	10.408	11.4021	12.8933	12.2219	11.5402	10.3913	10.4425	1.21013	1.37993	8.05303e-08	2.97102e-06	-0.0101251	-0.0756879	0.768364	0.949837	1.04928	1.2557	1.04691e-06	3.54953e-05	2.51396	2.58391	5.01862e-24	4.28899e-21
gene17246	Slc25a33	Slc25a33	Slc25a33	Slc25a33	reference	1.40249e-27	2.20296e-25	8.6341	9.36014	7.35279	7.27163	9.67854	9.9287	8.42215	7.19159	7.47914	9.41169	9.66318	7.60478	8.41308	7.20816	7.34002	9.29146	9.96156	8.55258	9.76013	9.64324	9.33048	7.33752	7.45525	9.07493	9.63948	9.1776	-1.55176	-1.84359	6.75016e-07	1.85738e-05	0.0440539	0.476833	0.205233	0.644184	-2.57415	-2.7276	1.8546e-13	5.1964e-11	-3.0693	-3.21175	2.39328e-18	6.20277e-16
gene15047	Bmt2	Bmt2	Bmt2	Bmt2	reference	1.47557e-27	2.28316e-25	7.31271	6.90216	7.25492	7.43839	7.03532	6.69208	7.0913	7.41447	7.50796	6.77714	6.72496	7.40501	7.03675	7.26361	7.47561	6.94258	6.74227	7.10865	6.84108	6.64965	6.96611	7.36118	7.78065	7.10454	6.67918	7.03925	0.431044	0.536025	0.000269202	0.00269905	-0.146966	-0.362511	0.0116132	0.183864	0.562557	0.673124	6.76518e-06	0.000169818	1.13666	1.21129	5.26368e-15	5.93137e-13
gene6411	Srsf5	Srsf5	Srsf5	Srsf5	reference	1.6364e-27	2.49479e-25	12.8418	12.3147	12.8375	12.3045	12.9387	12.9711	12.1446	12.4687	12.4384	13.2283	13.1565	12.5658	12.2938	12.363	12.4207	13.1689	12.9112	12.2997	13.0598	13.0173	12.3413	12.5358	12.4737	13.1708	12.9317	13.1042	0.42056	0.49503	4.9237e-05	0.000664246	0.107438	0.262536	0.0313614	0.304423	-0.58017	-0.653283	8.12101e-08	4.38492e-06	-0.457154	-0.509042	2.51357e-05	0.000224253
gene17714	R3hcc1l	R3hcc1l	R3hcc1l	R3hcc1l	reference	2.2131e-27	3.3251e-25	8.32652	8.27429	8.53459	8.4598	8.0858	7.61143	8.54335	8.45032	8.1907	7.99857	7.81316	8.4359	8.44265	8.49483	8.32983	7.99408	7.79435	8.26561	7.86044	7.82575	8.24384	8.27824	8.44034	8.15606	7.6026	8.40083	0.0397167	0.0580852	0.604399	0.772316	0.00982226	0.0263293	0.816019	0.961782	0.513767	0.58238	4.12502e-07	1.70676e-05	1.07619	1.12464	1.451e-21	6.01702e-19
G24067	G24067	G24067	NA	G24067	reference	2.4418e-27	3.6163e-25	7.48356	6.98544	7.00487	6.9924	6.20607	5.84199	7.2385	7.26424	7.42733	5.8016	6.11791	7.34412	6.61876	6.69893	7.61284	6.3702	5.73115	6.74382	6.02204	5.92371	6.86332	6.86694	7.3403	6.30738	5.78246	7.03477	0.144402	0.362379	0.223554	0.420996	-0.0508391	-0.397073	0.18045	0.618239	1.85498	1.9614	2.09695e-10	2.8604e-08	2.63986	2.74891	6.82703e-18	1.5386e-15
gene9696	Cops7b	Cops7b	Cops7b	Cops7b	reference	6.17515e-27	9.01659e-25	8.03019	8.28329	7.86417	8.26041	7.95019	7.48147	8.05127	8.18336	8.17905	7.77854	7.43662	8.27396	8.1029	8.18038	8.18317	7.88091	7.31649	8.14551	7.88574	7.55598	8.11088	8.107	8.18494	7.78814	7.55591	7.7797	-0.0691967	-0.0997357	0.385341	0.594734	-0.0895638	-0.219086	0.0580812	0.404819	0.291978	0.35761	0.00239389	0.0164791	0.974485	1.0327	3.0735e-17	5.79328e-15
gene3959	Lins1	Lins1	Lins1	Lins1	reference	7.53477e-27	1.0849e-24	7.59713	7.69294	7.50996	7.73718	7.42737	6.92641	7.78516	7.64714	7.65148	7.12353	6.88697	7.59487	7.93015	7.65232	7.73337	7.31129	6.94779	7.61334	7.13414	6.90637	7.64475	7.79397	7.67615	7.39829	7.08031	7.05623	-0.103851	-0.1572	0.251596	0.454248	-0.019998	-0.0675494	0.62672	0.899648	0.506757	0.610361	1.82948e-05	0.000378566	1.22223	1.28057	5.41766e-18	1.24811e-15
gene9829	Kmo	Kmo	Kmo	Kmo	reference	1.387e-26	1.96972e-24	12.2708	11.5344	12.3435	12.3063	11.5126	11.5418	11.4011	11.9786	12.3594	11.6788	11.5667	12.6529	11.5617	12.0973	11.9621	11.667	11.644	11.3549	11.5222	11.3722	11.3389	12.1692	12.1348	11.6653	11.5004	11.8752	0.95635	1.01026	5.09728e-13	8.95652e-11	-0.054694	-0.176257	0.206835	0.645471	0.682154	0.770972	3.5327e-08	2.20624e-06	0.8167	0.895028	1.12245e-10	4.84851e-09
gene13073	Ugt8	Ugt8	Ugt8	Ugt8	reference	1.7201e-26	2.40976e-24	10.6398	10.0878	10.7153	10.9425	10.5853	9.97758	10.2712	11.0834	11.1615	10.0771	9.95973	11.1329	10.2374	10.9177	11.0318	10.2007	10.2115	10.3078	10.0316	10.0987	10.286	11.2582	11.1367	10.2939	10.3544	9.95431	0.884124	0.959915	2.12372e-09	1.2951e-07	-0.0559765	-0.209027	0.190966	0.631049	0.839856	0.943239	4.1159e-09	3.64697e-07	1.06763	1.15475	4.27566e-13	3.14367e-11
gene2830	Ip6k3	Ip6k3	Ip6k3	Ip6k3	reference	1.76012e-26	2.43295e-24	5.76692	6.0165	8.00249	7.84694	6.18663	5.51439	6.16701	8.42271	7.63088	6.10837	5.74686	9.05911	5.92629	7.82665	6.77593	5.54024	5.81639	6.08208	5.6022	6.24432	5.51189	7.56363	8.44868	6.03463	6.19278	6.80073	2.4467	2.69679	5.96879e-09	3.10947e-07	-0.0646165	-0.774648	0.0883205	0.477515	2.6832	2.92772	3.54452e-10	4.53654e-08	3.00576	3.23371	3.86991e-12	2.2539e-10
gene9429	Rgmb	Rgmb	Rgmb	Rgmb	reference	1.86229e-26	2.54031e-24	6.77967	6.68995	6.96308	7.33356	6.48316	6.37957	6.93445	7.04398	7.37476	6.33179	6.64173	7.30606	6.93897	6.88579	7.07444	6.62954	6.61771	6.82854	6.38454	6.43053	6.75655	6.67973	7.28723	6.37306	6.50125	7.16037	0.029218	0.0511638	0.75583	0.875091	-0.647539	-0.762281	2.40681e-06	0.000623785	0.72282	0.855762	8.35371e-07	3.01591e-05	0.62468	0.737641	1.73727e-05	0.000162547
gene12145	Mmp20	Mmp20	Mmp20	Mmp20	reference	2.97714e-26	4.00831e-24	4.72037	4.63167	7.00484	8.45934	4.61399	4.61297	4.52349	6.37321	8.51597	4.82082	5.02048	8.90636	4.62277	7.69372	8.41715	4.73182	4.78924	4.52342	4.65405	5.82169	4.60834	7.89099	8.61863	4.59224	4.65609	4.773	5.8855	6.4353	2.68951e-13	5.10794e-11	-0.106194	-1.94276	0.0146374	0.206738	5.26673	5.73814	1.97986e-11	3.42087e-09	3.22237	3.90566	1.26966e-06	1.68319e-05
gene4723	Trim32	Trim32	Trim32	Trim32	reference	3.06932e-26	4.07944e-24	8.50432	8.12521	8.11353	9.27163	7.80046	7.77057	8.45215	8.81703	8.92864	7.64364	7.45897	9.04935	8.52395	8.84242	8.88954	7.88104	7.50641	8.51592	7.53081	7.69107	8.07096	8.64184	8.84421	8.11562	7.7246	7.38142	0.210311	0.386565	0.0781277	0.206937	-0.187093	-0.578557	0.00810471	0.151322	1.11455	1.25566	1.57293e-08	1.15649e-06	1.49291	1.57362	1.32067e-12	8.50397e-11
gene21474	Bag6	Bag6	Bag6	Bag6	reference	3.63445e-26	4.76941e-24	11.7197	11.8472	11.6651	11.6191	11.8695	12.1883	11.6745	11.6588	11.6874	12.0843	12.0586	11.6423	11.7819	11.6954	11.6284	11.9453	12.2097	11.8299	11.8997	12.0584	11.7298	11.6589	11.6693	11.8384	12.0974	11.9401	-0.113515	-0.132175	0.0578213	0.16758	0.0245907	0.0417824	0.550492	0.871551	-0.320416	-0.345853	6.86783e-07	2.58594e-05	-0.591948	-0.609902	9.61692e-19	2.8066e-16
rna21691	Aacs_rna21691	Aacs	Aacs	Aacs	reference	4.49858e-26	5.82959e-24	6.72718	7.07011	11.771	8.85379	6.89124	6.5807	6.80505	11.5042	11.1646	7.00729	7.09148	11.2015	6.7182	12.0153	9.07391	6.44167	7.02956	7.06972	6.95107	6.98936	6.76847	11.4506	9.1996	6.78296	7.11798	6.87172	5.73175	6.07615	6.32893e-18	3.76712e-15	0.0532548	1.19013	0.0894507	0.480182	6.04185	6.2844	5.2e-19	5.98983e-16	5.76042	6.09496	2.86651e-18	7.24809e-16
gene2487	Tmem170a	Tmem170a	Tmem170a	Tmem170a	reference	4.91129e-26	6.20919e-24	9.51717	9.66076	9.71994	9.90766	9.23744	9.10544	9.99141	10.0345	9.86208	9.21491	9.12668	9.88608	9.78626	9.95314	9.83675	9.28941	9.11417	9.7024	9.42181	9.31008	9.66198	9.8551	9.83659	9.27883	9.23172	9.18992	0.0433785	0.0642044	0.582162	0.75536	-0.0297961	-0.081851	0.483812	0.845259	0.685367	0.748256	2.35487e-10	3.17051e-08	0.890533	0.947152	8.72542e-16	1.14502e-13
gene8936	Selenop	Selenop	Selenop	Selenop	reference	4.90123e-26	6.20919e-24	17.6641	17.1535	17.5426	18.1719	17.6525	17.4482	17.2097	17.6925	18.1726	17.2938	17.4792	18.1903	17.2834	17.648	18.1297	17.5079	17.6614	17.2644	17.5043	17.8962	17.337	17.6891	17.9558	17.6145	17.6529	17.4438	0.481638	0.542199	1.22675e-06	3.07192e-05	-0.589883	-0.645615	7.61072e-09	7.17276e-06	0.13592	0.168914	0.130694	0.279246	0.0125692	0.0146658	0.894737	0.935148
gene5243	Ccl16	Ccl16	Ccl16	Ccl16	reference	5.5068e-26	6.87819e-24	13.2426	12.628	13.412	13.4712	12.7083	12.7753	12.4581	13.4817	13.2233	12.7707	12.5306	13.2393	12.8453	13.4673	13.1964	12.6968	12.7164	12.4207	12.6326	12.3313	12.4826	13.2046	13.1193	12.647	12.7484	13.4106	1.01251	1.059	9.31445e-16	3.5764e-13	0.0404858	0.125493	0.340659	0.762768	0.828219	0.898761	9.13766e-12	1.72236e-09	0.927858	0.995985	2.57588e-14	2.61805e-12
gene11929	Bcat1	Bcat1	Bcat1	Bcat1	reference	8.69689e-26	1.07334e-23	4.46374	4.17173	4.69656	7.15738	4.29087	4.28327	4.16201	5.81572	7.2185	4.33703	4.31566	9.65228	4.24984	6.83773	5.80833	4.40233	4.25798	4.51974	4.14822	4.36499	4.1337	5.89548	7.4342	4.27854	4.28581	4.55636	3.91495	4.4705	5.1733e-08	2.00867e-06	-0.284786	-2.37398	0.00164493	0.0570336	3.71547	4.4031	9.68783e-08	5.12417e-06	4.01058	4.63205	2.61151e-08	5.97649e-07
gene9172	Polr3a	Polr3a	Polr3a	Polr3a	reference	9.26332e-26	1.1298e-23	8.2205	8.27113	8.12864	8.21285	8.03674	7.56591	8.31966	8.31782	8.14978	7.88656	7.65409	8.11673	8.27708	8.19654	8.21143	7.95126	7.65034	8.38168	7.85583	7.87866	8.37918	8.24062	8.21259	7.96119	7.74268	8.29727	-0.133635	-0.170197	0.0835093	0.217086	0.0240033	0.0565008	0.574818	0.881262	0.39251	0.448565	1.12302e-05	0.000257574	0.813408	0.858824	2.48828e-16	3.63324e-14
gene15250	Slc16a5	Slc16a5	Slc16a5	Slc16a5	reference	2.2574e-25	2.72122e-23	8.23029	8.75046	7.73904	6.83002	7.9099	8.32488	8.51255	7.25692	6.8247	7.84519	8.35248	6.69074	8.50638	7.14139	7.40256	8.32984	8.59182	8.78426	8.2806	8.19304	8.7612	7.77991	7.05536	8.41705	8.60389	8.05811	-1.28488	-1.46055	4.1347e-08	1.69425e-06	1.20169	1.41018	3.68943e-07	0.000136601	-0.395393	-0.705945	0.00833892	0.041245	-1.00315	-1.23871	2.89942e-06	3.46293e-05
G16643	MIR148A_containing	MIR148A_containing	NA	G16643	human_blastn	2.51049e-25	2.99152e-23	7.19444	7.42249	6.97648	7.26428	7.20427	6.13035	6.91813	7.50583	6.90638	7.32064	6.18096	7.43644	7.22708	7.12029	7.02104	7.18021	6.09272	6.93481	7.17979	6.28632	7.12079	7.23067	7.01513	7.28049	6.05786	7.2733	0.0609333	0.125359	0.559166	0.739963	0.0203078	0.119146	0.581152	0.882497	-0.019264	-0.0353078	0.869375	0.925485	2.32703	2.38692	1.09316e-23	7.68238e-21
gene9622	BAAT_like	BAAT_like	BAAT	LOC101974093	human_blastn	4.58454e-25	5.4009e-23	11.4676	10.7542	12.1246	12.098	11.1501	11.0787	10.6275	12.0785	12.1481	11.6557	11.4873	12.3446	10.9065	12.2323	11.6849	11.3801	11.3097	10.8923	11.3809	11.1698	10.9897	12.2251	12.1303	11.5454	11.1336	11.4428	1.59875	1.67307	8.36569e-19	7.22726e-16	-0.0144717	-0.0718656	0.703028	0.9298	0.664839	0.827808	1.15068e-05	0.000261602	0.977393	1.10631	3.47497e-09	1.04119e-07
gene4198	Lgals8	Lgals8	Lgals8	Lgals8	reference	6.29892e-25	7.33719e-23	10.4642	10.198	10.5122	10.5724	10.2928	10.1965	10.0776	10.665	10.7218	10.2046	10.16	10.7287	9.98993	10.8176	10.6007	10.4057	10.123	10.0383	10.3644	10.1224	10.2124	10.765	10.7075	10.1907	10.0976	10.5764	0.744887	0.778364	9.76147e-15	2.89135e-12	-0.00623641	-0.0146607	0.883447	0.977136	0.45491	0.509284	3.95413e-07	1.65961e-05	0.684124	0.723742	4.54946e-13	3.2982e-11
gene15526	Ndel1	Ndel1	Ndel1	Ndel1	reference	1.35473e-24	1.5605e-22	9.54803	8.94443	9.39865	9.53492	8.839	8.42773	9.2643	9.18802	9.24782	8.67661	8.56371	9.67945	9.20431	9.06745	9.29815	8.67107	8.74496	8.97461	8.70716	8.57225	9.05611	9.40788	9.44974	8.82525	8.48346	9.61853	0.246718	0.342073	0.0185439	0.0732359	-0.0525774	-0.177516	0.220812	0.658939	0.773362	0.864587	3.83117e-09	3.42394e-07	1.10684	1.17725	9.8961e-16	1.26658e-13
gene20977	Mat1a	Mat1a	Mat1a	Mat1a	reference	1.40304e-24	1.59838e-22	16.0361	15.3764	16.0844	16.2841	15.3833	15.6467	15.3416	16.1512	16.4426	15.4145	15.3599	16.4082	15.2881	15.9848	16.5927	15.5633	16.1224	15.4559	15.536	15.2166	15.3099	16.0225	16.3972	15.5149	15.7619	15.7947	0.882501	0.95779	2.00383e-09	1.24175e-07	-0.251406	-0.495213	0.00192696	0.0626232	0.660468	0.778248	1.09784e-06	3.68327e-05	0.442498	0.529612	0.00082602	0.0042101
G16353	G16353	G16353	NA	G16353	reference	1.43959e-24	1.6222e-22	7.56253	7.68346	7.76232	8.35729	7.58656	7.1455	7.47084	7.74977	7.96498	7.31834	7.05965	8.08302	7.78092	7.71508	8.43977	7.34872	7.06108	7.51989	7.54438	7.37636	7.77052	7.71343	8.26267	7.60257	7.2975	7.06297	0.0428849	0.0754732	0.6522	0.808679	-0.753265	-0.855356	2.43357e-07	0.000114677	0.239307	0.352045	0.0386891	0.122679	0.78657	0.905471	1.58054e-07	2.89496e-06
gene6773	Mogat2	Mogat2	Mogat2	Mogat2	reference	1.95188e-24	2.17582e-22	7.8621	7.85111	9.97794	9.20318	7.16035	7.56243	7.33031	10.1864	10.4169	7.95006	7.13009	9.75011	7.55637	11.1892	9.33388	7.17866	7.45413	7.93319	7.35875	7.06849	7.39733	10.1296	9.7129	7.56308	7.40797	7.51842	3.41235	3.6347	8.30351e-13	1.41119e-10	0.0347896	0.578017	0.253197	0.695335	3.68223	3.95483	7.77837e-15	3.66538e-12	4.02718	4.25632	3.86027e-17	7.02095e-15
gene14878	Lrg1	Lrg1	Lrg1	Lrg1	reference	2.27105e-24	2.50468e-22	11.93	12.668	10.4445	11.119	13.1887	13.2191	11.7355	11.2744	11.5277	13.7691	13.6212	11.4775	12.4329	10.5208	11.2177	12.6911	13.4318	12.583	12.9282	13.1832	12.5832	10.6889	11.4286	12.7887	13.2999	11.7442	-1.61664	-1.85634	6.89457e-08	2.57755e-06	-0.0349028	-0.354486	0.303334	0.737145	-2.6767	-2.81045	3.15712e-16	2.18199e-13	-2.97271	-3.09655	1.15545e-19	3.99285e-17
gene9625	Aldob	Aldob	Aldob	Aldob	reference	2.94399e-24	3.21267e-22	16.3522	16.0634	17.0905	17.2008	16.2897	16.3879	16.1193	16.6619	17.1687	16.0063	16.5002	17.1238	16.0659	16.9075	16.7648	16.2138	16.2645	15.9072	16.3162	16.2139	16.143	16.7481	17.1067	16.3093	16.1782	16.5135	0.905426	0.973311	2.29522e-10	1.68756e-08	-0.169146	-0.409101	0.00769708	0.146984	0.623973	0.735772	1.64422e-06	5.14974e-05	0.539522	0.625149	4.02468e-05	0.000334326
G38776	G38776	G38776	NA	G38776	reference	3.60116e-24	3.88888e-22	6.36362	6.25575	6.23878	5.54145	6.83903	7.1298	5.61463	5.63665	5.92898	6.88275	7.18858	5.92564	5.89097	5.61184	5.89696	6.86527	7.41453	6.16621	7.24511	7.27888	6.10011	5.7015	5.82822	6.94661	7.56738	6.62549	-0.0375329	-0.127149	0.733647	0.860518	0.0344929	0.400527	0.294653	0.732253	-1.85775	-2.01978	3.37192e-08	2.11859e-06	-2.54799	-2.68794	1.11772e-13	9.90377e-12
G32627	G32627	G32627	NA	G32627	reference	5.07686e-24	5.42596e-22	8.40941	7.43885	8.62203	9.15589	8.50372	8.62993	7.11467	9.28049	9.65503	8.94435	8.21658	9.24277	7.00096	9.21633	9.17542	8.71995	8.91655	7.51078	8.80058	8.93525	7.66481	9.05736	9.54145	8.92644	8.8424	8.82704	2.55224	2.63229	9.45436e-21	1.96027e-17	-0.109535	-0.583568	0.0346336	0.314114	0.112159	0.251186	0.364806	0.545734	0.1957	0.336191	0.221661	0.35504
gene6465	CYP7A1	CYP7A1	CYP7A1	LOC101970910	human_blastn	5.64493e-24	5.97153e-22	6.68369	6.92467	9.4195	9.28788	6.06222	6.0182	8.06484	7.51951	9.28265	6.23073	6.08018	9.75924	7.88302	9.12309	9.82129	5.99901	6.02388	8.4036	6.22924	5.92412	7.34534	9.80859	8.42277	6.5152	6.04248	8.37321	0.582489	1.62807	0.00627192	0.0323327	-0.023693	-0.520292	0.381668	0.791806	4.38421	4.70296	8.84432e-15	3.88468e-12	5.12137	5.38905	9.74608e-19	2.8066e-16
gene7219	Arl6ip1	Arl6ip1	Arl6ip1	Arl6ip1	reference	7.4208e-24	7.77085e-22	11.2082	10.7462	11.0606	11.6656	10.6949	10.6736	10.9435	11.2628	11.4568	10.8948	11.0117	11.619	10.8939	11.3464	11.2928	10.7345	10.6595	10.9422	10.7665	10.7353	10.7329	11.5703	11.6645	10.7216	10.6473	11.3073	0.538562	0.621258	4.5978e-06	9.38295e-05	-0.137461	-0.333227	0.013785	0.199102	0.666407	0.751144	3.16763e-08	2.03968e-06	0.693475	0.765392	1.33913e-08	3.44484e-07
gene9886	Znf282	Znf282	Znf282	Znf282	reference	9.27603e-24	9.61646e-22	8.01175	8.05019	8.03723	8.19696	7.77357	7.61543	8.24062	8.04636	8.08864	7.93498	7.48702	8.09911	8.1663	8.09888	8.22222	7.87439	7.69876	8.12539	7.56498	7.59866	8.15955	7.95913	8.14424	7.75973	7.5522	8.15573	-0.164987	-0.20874	0.0437234	0.136654	-0.0978697	-0.215069	0.0402991	0.338558	0.330906	0.389771	0.000290062	0.00326316	0.694894	0.743016	1.41679e-11	7.19996e-10
gene1500	Crtap	Crtap	Crtap	Crtap	reference	1.8043e-23	1.852e-21	9.09772	8.94668	8.83753	9.60352	8.79782	8.8414	9.04482	8.81228	9.67389	8.99137	8.78556	9.55136	9.07225	8.93965	9.53989	9.00475	8.75988	9.25055	9.04162	8.91947	9.0768	9.05101	9.50223	8.60995	8.68389	9.08616	-0.124315	-0.17538	0.154255	0.331639	-0.839242	-0.88748	4.15176e-13	1.43471e-09	0.0763745	0.0996607	0.422107	0.597894	0.193056	0.227938	0.0655763	0.141278
gene2557	Gclc	Gclc	Gclc	Gclc	reference	2.39214e-23	2.43131e-21	11.0346	12.5919	11.2694	11.3545	10.8502	11.0109	11.7974	11.2157	11.1566	10.8248	10.4719	10.7683	12.1504	11.4774	11.0379	11.0275	10.7008	12.0139	10.7215	10.7925	11.8644	11.1217	11.4465	11.0925	10.8223	11.2373	-1.07107	-1.18198	5.69484e-09	2.99688e-07	0.0158024	0.086322	0.671027	0.915213	0.289317	0.461459	0.0232379	0.0863469	0.507101	0.65249	0.00122229	0.00582331
gene9584	Shb	Shb	Shb	Shb	reference	2.45252e-23	2.46847e-21	9.6608	10.178	8.96945	9.53222	9.86775	10.4786	10.2186	8.93689	9.52054	9.86329	10.3581	9.45252	9.78484	9.08276	9.51828	9.98196	10.1914	9.9103	10.2643	10.2266	10.0484	9.6825	9.38239	9.97711	10.2515	9.96452	-0.964801	-1.03667	1.14247e-10	9.25311e-09	-0.0602008	-0.225454	0.164111	0.598451	-0.864354	-0.966315	1.95588e-09	1.89501e-07	-1.42131	-1.46524	3.95255e-20	1.51763e-17
gene14870	Stap2	Stap2	Stap2	Stap2	reference	2.9362e-23	2.92689e-21	9.33105	9.64024	9.50659	9.22659	10.1278	10.0732	9.46824	9.48083	9.26274	9.98349	9.96911	9.11948	9.60405	9.44355	9.09647	9.76591	9.92905	9.685	9.94114	9.84347	9.53878	9.50181	9.33024	9.8253	9.66472	9.15261	-0.146217	-0.198663	0.0931349	0.234636	0.196944	0.364349	0.00240144	0.0713818	-0.624535	-0.690569	4.7152e-09	4.10777e-07	-0.593417	-0.645446	3.55418e-08	7.77345e-07
gene11952	Slco1b3	Slco1b3	Slco1b3	Slco1b3	reference	3.40048e-23	3.3574e-21	14.4786	13.2944	14.1824	14.4108	13.9883	13.5909	13.4792	14.3296	14.3511	14.0968	13.5599	14.7576	13.674	14.1456	14.26	13.72	13.764	13.6206	13.7206	13.7587	13.6365	14.6052	14.4307	14.0589	13.6614	14.2585	1.04182	1.10088	1.38189e-13	2.80904e-11	-0.0364201	-0.130799	0.37923	0.789502	0.46358	0.577182	0.000104726	0.00151211	0.865023	0.952712	1.08151e-10	4.69122e-09
gene6624	Lipg	Lipg	Lipg	Lipg	reference	3.54202e-23	3.46416e-21	10.2044	9.22639	11.6684	10.9805	10.151	9.57275	9.89302	11.4848	12.0486	9.72003	9.32473	11.906	9.66689	12.431	10.8492	10.1108	10.207	9.57895	9.748	9.85147	9.6728	11.7294	10.8284	9.96784	10.109	9.621	2.58785	2.71739	2.3027e-14	6.12106e-12	0.0136884	0.156323	0.660015	0.913056	2.06399	2.20196	6.09832e-10	6.78445e-08	2.36906	2.50197	1.38322e-12	8.85175e-11
G20476	G20476	G20476	NA	G20476	reference	3.77034e-23	3.653e-21	7.93564	8.95302	6.66354	6.61144	8.95914	8.88022	8.00697	7.16873	7.11232	8.46679	8.80418	6.38782	8.4174	6.75186	7.27973	8.48523	8.63006	8.45469	8.82594	8.80799	8.78786	6.83397	7.01132	8.53063	8.87009	7.46638	-2.00847	-2.21215	1.76141e-09	1.10003e-07	0.0598304	0.590213	0.116814	0.529945	-2.28895	-2.43573	3.42132e-11	5.62997e-09	-2.55918	-2.70122	1.2797e-13	1.10556e-11
gene13049	Elovl6	Elovl6	Elovl6	Elovl6	reference	3.81113e-23	3.65834e-21	9.26946	10.1262	14.5119	12.3508	10.3747	9.60669	10.6356	13.7226	13.5787	8.97852	9.63803	14.4888	10.015	14.3676	12.0953	10.1713	10.0669	10.0163	9.67123	9.93706	10.0744	14.031	13.2864	9.41633	9.42905	9.73304	4.34149	4.67187	1.62729e-12	2.55609e-10	0.0174691	0.457793	0.488671	0.847661	4.88293	5.19993	3.86631e-15	2.0041e-12	5.18498	5.49397	5.72053e-17	9.88412e-15
gene8200	Pnrc1	Pnrc1	Pnrc1	Pnrc1	reference	4.00978e-23	3.8137e-21	10.1272	9.72145	10.277	10.482	9.69175	9.30767	9.92635	10.4368	10.2361	10.04	9.85667	10.5231	9.97811	10.3056	10.3392	9.60743	9.65459	9.8672	9.59812	9.4428	9.74729	10.1795	10.3893	9.72508	9.49555	10.228	0.466082	0.555953	4.78886e-05	0.000651524	-0.0717249	-0.216	0.113103	0.523562	0.627367	0.716541	1.74576e-07	8.53693e-06	0.92748	1.00147	2.2271e-13	1.73596e-11
gene14243	Ttc9c	Ttc9c	Ttc9c	Ttc9c	reference	4.1861e-23	3.94521e-21	7.87136	7.93973	7.816	8.08719	7.56727	7.40691	8.10368	7.94829	7.93934	7.75306	7.53744	8.10093	8.053	7.77921	8.08219	7.66769	7.34594	8.04656	7.63931	7.59901	7.95035	7.965	8.07451	7.5857	7.56406	7.36635	-0.186771	-0.234378	0.0262968	0.0950223	-0.157805	-0.299841	0.00493	0.113576	0.330672	0.392012	0.000364643	0.00393367	0.61456	0.662574	3.2531e-09	9.83233e-08
gene9284	Pbld	Pbld	Pbld	Pbld	reference	5.66174e-23	5.28786e-21	12.9967	12.0594	13.0294	13.1633	12.2501	12.352	12.5008	13.0708	12.903	12.5329	12.4418	12.9127	12.3843	13.0461	12.7297	12.6036	12.4467	12.3342	12.5668	12.1926	12.1872	12.9531	13.0057	12.5681	12.3664	12.7536	0.932536	0.975534	5.01018e-15	1.62314e-12	0.0288006	0.0849947	0.494922	0.848962	0.608891	0.683654	4.11179e-08	2.4928e-06	0.832882	0.895608	4.40102e-13	3.21305e-11
G34285	G34285	G34285	NA	G34285	reference	5.91936e-23	5.47911e-21	5.08281	5.28062	6.62984	6.97614	4.87044	4.81551	4.60105	7.3562	7.91006	4.96783	4.75332	7.64383	4.85811	7.65779	7.73364	5.10514	5.04783	5.0918	4.6883	4.81106	4.68529	8.00079	7.00148	4.91805	4.94256	4.83602	4.50415	4.88027	7.20461e-12	8.58507e-10	-0.00893803	-0.254878	0.71061	0.931593	4.58143	4.99788	3.34447e-12	7.37705e-10	4.7997	5.19697	4.79433e-13	3.45159e-11
gene16957	Specc1l	Specc1l	Specc1l	Specc1l	reference	6.24793e-23	5.73206e-21	9.97931	10.4201	9.97082	9.67644	10.0052	10.1123	10.1246	9.87608	9.65986	9.84347	10.0712	9.64008	10.4168	9.92981	9.79896	9.96264	10.043	10.3669	9.96502	10.062	10.3353	9.76983	9.78488	10.0792	10.0688	9.65012	-0.562051	-0.596806	1.53854e-11	1.64434e-09	0.178265	0.288737	0.00139837	0.0515904	-0.0753531	-0.087737	0.327041	0.51097	-0.213836	-0.234121	0.00826472	0.0282122
gene1347	CUNH3orf67	CUNH3orf67	CUNH3orf67	CUNH3orf67	reference	9.28028e-23	8.43936e-21	7.48868	6.43448	7.15139	6.96264	8.05287	7.51691	6.26538	6.8107	6.99585	7.77677	8.34666	6.91156	6.40026	7.11339	7.23792	7.51615	8.1752	6.90181	7.64051	8.30401	6.33911	6.94983	6.75475	8.20417	7.6663	6.44139	1.07475	1.34621	1.38502e-05	0.00023733	0.0363729	0.315099	0.301623	0.735748	-0.863257	-1.1992	6.45525e-05	0.0010264	-1.31874	-1.52471	2.93603e-07	4.87786e-06
gene4596	Lhpp	Lhpp	Lhpp	Lhpp	reference	9.75964e-23	8.79811e-21	10.4748	10.0381	10.9359	10.949	10.1123	10.005	9.77859	10.9902	11.2474	10.3783	10.2122	11.2726	10.2267	10.985	10.9112	10.289	10.5975	10.1505	10.1468	9.9936	9.73371	11.0861	11.0403	10.092	10.4426	10.568	1.15785	1.24431	9.31533e-12	1.06123e-09	-0.0680169	-0.281629	0.121543	0.538706	0.80897	0.945892	2.17062e-07	1.01407e-05	0.76347	0.89324	7.97141e-07	1.14777e-05
gene1354	Acox2	Acox2	Acox2	Acox2	reference	1.23653e-22	1.1051e-20	14.1442	13.5002	14.3089	14.2598	13.8954	14.1921	13.3774	14.2113	14.3868	13.7826	14.1632	14.2717	13.5085	14.153	14.0956	14.2722	14.2322	13.4797	14.0464	13.8899	13.5165	14.1688	14.2224	14.2101	14.0041	13.9204	0.990951	1.02443	5.28082e-20	7.20286e-17	-0.0165795	-0.0437426	0.695577	0.926037	0.185806	0.22915	0.0403997	0.125962	0.115974	0.134493	0.225141	0.358972
gene1704	Rap1gap	Rap1gap	Rap1gap	Rap1gap	reference	2.4993e-22	2.21455e-20	7.6031	8.493	6.94594	7.1099	8.6358	8.49372	7.78096	6.63986	7.21492	8.22379	8.66872	7.49012	7.81087	6.44032	7.35639	8.36214	8.44449	8.11355	8.43245	8.69373	8.21759	7.0016	7.20204	8.10084	8.44188	7.06884	-1.75264	-1.91861	1.92487e-10	1.46729e-08	-0.0845153	-0.570734	0.0619553	0.414021	-2.25223	-2.34939	5.92612e-15	2.92553e-12	-2.58276	-2.67826	2.93803e-19	9.22986e-17
gene13960	Copg2	Copg2	Copg2	Copg2	reference	2.60881e-22	2.29199e-20	9.19459	8.87826	9.29916	9.16141	9.51192	9.4196	8.88027	9.14785	9.10495	9.30792	9.53156	9.19444	8.97375	9.32108	9.09856	9.3142	9.44806	9.02376	9.43651	9.55815	9.03258	9.24572	9.216	9.38562	9.46302	9.28683	0.381298	0.41771	5.0502e-07	1.46654e-05	0.0645914	0.122913	0.139617	0.562756	-0.202936	-0.228641	0.00514966	0.0294465	-0.329226	-0.350847	1.46414e-05	0.000139127
gene19178	KBTBD7	KBTBD7	KBTBD7	LOC101969813	human_blastn	2.63621e-22	2.29661e-20	8.32108	8.28277	7.74373	8.50714	7.79111	7.56715	8.70048	8.45721	8.18623	7.55715	7.31495	8.03712	8.66322	8.30092	8.45441	7.79128	7.32632	8.50499	7.70089	7.38891	8.52224	8.28882	8.06728	7.67439	7.55652	7.39221	-0.277507	-0.438489	0.0226751	0.0851405	-0.00253105	-0.0131267	0.946008	0.990414	0.724637	0.893677	5.33748e-06	0.000139029	1.2676	1.36349	5.1501e-12	2.91754e-10
gene13674	Ppp1r3b	Ppp1r3b	Ppp1r3b	Ppp1r3b	reference	2.77023e-22	2.37347e-20	13.2827	12.2775	12.4339	12.7842	12.1192	11.8638	12.3458	13.745	13.3968	12.1196	11.4348	12.9707	12.3248	13.7792	13.9693	12.0359	11.9732	12.2432	12.17	11.7433	12.754	14.0716	13.1547	12.2751	11.6672	11.9558	1.4075	1.60144	3.05609e-08	1.29846e-06	0.0477168	0.367252	0.20397	0.643411	1.87035	1.96095	1.20175e-11	2.22475e-09	2.39863	2.48616	4.54256e-18	1.08635e-15
gene14844	Gipc3	Gipc3	Gipc3	Gipc3	reference	2.75377e-22	2.37347e-20	6.3507	6.37085	6.56221	8.01048	6.4945	6.68226	6.04563	7.30133	8.09657	6.54717	6.56715	8.28711	6.47342	7.90757	8.08023	6.80138	6.64843	6.39633	6.60524	6.46769	6.36943	7.29014	7.67791	6.65549	6.62685	6.61834	1.42953	1.70957	1.00314e-06	2.59155e-05	-0.744662	-1.28556	0.000163014	0.0131333	0.603252	1.09559	0.0015903	0.0119815	0.738967	1.15224	0.00083334	0.00423908
gene20320	Fahd1	Fahd1	Fahd1	Fahd1	reference	3.26649e-22	2.77571e-20	11.1803	11.0428	10.9513	10.6779	11.4087	11.4969	10.7032	10.7404	10.9244	11.5492	11.5576	10.9109	10.7258	10.637	10.7373	11.2878	11.5474	10.7144	11.3954	11.4016	10.9718	10.956	10.7558	11.367	11.489	11.0366	0.0753183	0.113721	0.380633	0.589927	0.0533204	0.159283	0.220305	0.658185	-0.593049	-0.674671	1.85624e-07	8.93234e-06	-0.753231	-0.819894	1.67323e-10	7.05136e-09
rna21691_alt	Aacs_rna21691_alt	Aacs	Aacs	Aacs	reference	3.32726e-22	2.80437e-20	6.0892	6.73244	11.0249	8.39396	5.96647	6.02846	6.25979	10.7914	10.5899	6.84486	6.65765	10.5791	6.19783	11.3324	8.39735	6.06984	6.3182	6.47681	6.55856	6.21693	6.16443	10.6774	8.53847	6.11951	6.45865	6.25891	5.57645	5.97316	2.57313e-15	8.60506e-13	0.0397298	1.07731	0.150977	0.578643	5.79957	6.10197	7.17173e-16	4.37349e-13	5.79197	6.17956	1.85048e-16	2.82116e-14
ENSSTOG00000031280	ABCF1_containing	ABCF1_containing	NA	ENSSTOG00000031280	human_blastn	3.92433e-22	3.28093e-20	11.0667	10.7875	10.9389	11.3197	10.5903	10.3782	10.1995	10.6658	11.5861	10.0339	10.1832	11.6972	10.5743	11.0662	11.0689	10.6594	10.1162	10.8471	10.7297	10.1962	10.6202	10.9191	11.4825	10.5053	10.1742	10.9462	0.323994	0.480162	0.00926707	0.0437884	-0.432391	-0.670472	0.000273353	0.0187672	0.450208	0.618399	0.000813978	0.0073488	0.905511	1.03548	1.68607e-08	4.1519e-07
gene1302	Hsph1	Hsph1	Hsph1	Hsph1	reference	5.28743e-22	4.38519e-20	8.81288	9.82138	8.81452	10.27	8.62681	7.685	10.3434	9.22495	9.488	8.6594	8.10352	9.09949	9.75277	9.71143	9.84924	8.32274	7.84231	9.46911	8.28072	8.24337	9.87612	9.32754	9.33864	7.95533	8.35373	7.81881	-0.588533	-0.951016	0.00199343	0.0134012	-0.139712	-0.72424	0.0186573	0.236744	0.8726	1.22526	7.6098e-05	0.00115927	1.66728	1.80465	4.95385e-09	1.44666e-07
gene18986	Slc1a5	Slc1a5	Slc1a5	Slc1a5	reference	5.98697e-22	4.92595e-20	8.69774	7.33518	8.62615	9.22715	7.46758	7.70964	8.36725	8.95764	9.42394	8.21928	7.88826	9.0843	8.15665	9.14627	8.64318	7.86075	7.80616	7.85726	8.00364	7.70592	7.73317	9.1539	9.01392	7.91302	7.44674	8.2615	1.3221	1.50808	4.95639e-08	1.94632e-06	-0.0348272	-0.266121	0.332324	0.755421	1.39191	1.53597	2.96038e-08	1.94242e-06	1.80767	1.89742	6.26428e-12	3.48136e-10
G13022	G13022	G13022	NA	G13022	reference	7.34522e-22	5.99589e-20	11.3103	10.4092	10.7563	11.5962	10.1058	9.60803	10.0038	10.895	11.548	10.1485	9.55195	11.4268	11.394	10.3287	11.3852	10.4731	9.3946	10.598	10.2372	9.45013	10.4556	10.8554	11.2724	10.3381	9.79249	10.5298	0.119912	0.275844	0.29118	0.496717	-0.261096	-0.760623	0.00358557	0.0916218	0.550194	0.860884	0.00100032	0.00857764	1.8032	1.88162	4.89043e-13	3.48166e-11
gene6391	Rdh11	Rdh11	Rdh11	Rdh11	reference	8.77258e-22	7.10511e-20	8.51253	8.24432	10.3227	9.55711	8.45227	8.5827	8.48915	10.7085	9.65758	8.52168	8.92663	10.1309	8.36551	10.948	8.91918	8.29918	8.62199	8.37649	8.60355	8.82229	8.229	10.2336	9.60366	8.45679	8.69587	9.72399	2.65449	2.76085	4.52757e-17	2.34687e-14	0.202256	0.874695	0.00751876	0.146517	2.42762	2.54643	9.36789e-15	3.88468e-12	2.09499	2.2095	1.14617e-11	5.91162e-10
gene21022	Pnpla5	Pnpla5	Pnpla5	Pnpla5	reference	8.8835e-22	7.13917e-20	4.23314	4.47675	7.90682	5.8462	4.19278	4.25309	4.51423	7.11297	6.66397	4.3524	4.39034	7.51529	4.47753	7.74445	5.74249	4.2543	4.48648	4.42437	4.16746	4.36541	4.38237	7.26052	5.73381	4.18487	4.25517	4.4848	5.17469	5.711	4.91992e-11	4.5137e-09	0.0249123	0.85322	0.299478	0.733969	7.89161	8.37802	1.15241e-15	6.28792e-13	6.02695	6.56567	8.94127e-14	8.06036e-12
gene22543	Acacb	Acacb	Acacb	Acacb	reference	9.5425e-22	7.60978e-20	12.1074	11.8667	14.4261	13.1038	12.4113	12.1297	12.4329	14.2438	13.9565	11.5623	11.6341	14.0748	11.8571	14.5992	13.379	12.4641	12.4152	11.7708	11.8375	11.4015	12.0675	14.0912	13.8272	11.5316	11.5833	12.7519	2.52712	2.68696	3.82196e-12	4.95278e-10	0.0338635	0.400614	0.300418	0.735576	2.48584	2.65164	7.27823e-12	1.42365e-09	2.76955	2.92682	2.43666e-14	2.50108e-12
gene1638	Crocc	Crocc	Crocc	Crocc	reference	1.14042e-21	9.02496e-20	7.15175	6.91138	6.96911	6.82664	7.42043	7.71895	6.97123	6.68766	6.91391	7.65791	7.89223	7.0824	6.92876	6.80833	7.06905	7.36662	7.38136	6.93718	7.34951	7.60621	6.94831	6.9232	6.86223	7.71513	7.58996	7.04792	-0.00832917	-0.0158305	0.93248	0.968431	-0.00861314	-0.0431827	0.81946	0.9621	-0.926373	-1.04948	9.37228e-09	7.41698e-07	-1.2059	-1.29569	7.95656e-13	5.26692e-11
gene6883	Acsl4	Acsl4	Acsl4	Acsl4	reference	1.28621e-21	1.01016e-19	9.85384	9.46958	11.2267	10.6486	9.91443	9.78093	9.85558	10.4278	10.4332	9.74907	9.59877	11.3335	9.61331	10.6902	10.6952	9.94937	9.97954	9.46353	9.86497	9.74427	9.44198	10.7502	10.8471	9.87912	9.81056	10.2279	1.3537	1.46867	1.80225e-11	1.89396e-09	-0.0527362	-0.283663	0.192533	0.632903	0.809798	1.00394	4.23543e-06	0.000114644	1.06772	1.22211	1.70146e-08	4.16989e-07
gene11414	Oaf	Oaf	Oaf	Oaf	reference	1.51924e-21	1.18421e-19	11.0249	11.0029	11.3742	11.6193	10.5204	10.792	10.8322	11.527	11.5505	10.6098	10.8681	11.1855	11.0131	11.6775	11.4796	10.7938	10.8536	10.8816	10.7733	10.5723	10.9505	11.4902	11.3772	10.811	10.7681	10.8748	0.636454	0.715015	3.79191e-07	1.13287e-05	0.00374068	0.0129255	0.926755	0.984814	0.977069	1.04756	1.12605e-13	3.53749e-11	0.84755	0.926974	3.44216e-11	1.59307e-09
gene9508	LOC101971023	LOC101971023	LOC101971023	LOC101971023	reference	1.71979e-21	1.33053e-19	10.342	9.62235	10.2325	10.3423	10.4195	10.3361	9.48967	10.4618	10.228	10.592	10.2915	10.3444	9.75014	10.1057	10.3846	10.6089	10.3201	9.69225	10.478	10.3919	9.8991	10.3108	10.4532	10.4728	10.0477	10.2712	0.832364	0.87508	2.25455e-13	4.4637e-11	-0.0257934	-0.0722275	0.542457	0.868116	-0.239069	-0.297478	0.0119154	0.0535442	0.0157087	0.0186368	0.87437	0.921747
gene16964	Ggt1	Ggt1	Ggt1	Ggt1	reference	1.83423e-21	1.40855e-19	8.29626	7.93844	8.77466	8.70674	7.9631	8.11166	7.82005	8.65443	8.87304	7.99561	7.82884	8.69226	7.9531	9.10099	9.05639	7.82494	8.03935	8.00118	7.9028	8.14599	7.6971	8.06833	8.90685	7.90571	7.99222	8.92109	0.989864	1.10058	2.98304e-08	1.27264e-06	-0.107126	-0.407391	0.0376008	0.326876	0.904771	1.05331	1.20496e-07	6.12342e-06	0.765449	0.917987	3.19903e-06	3.77726e-05
gene12147	Tmem123	Tmem123	Tmem123	Tmem123	reference	1.87358e-21	1.42819e-19	12.8431	12.5268	13.738	13.3586	12.675	12.7019	12.5517	13.2835	13.548	12.5344	12.7543	13.8103	12.7941	13.5781	13.5182	13.0204	12.9268	12.5074	12.6455	12.7921	12.696	13.6442	13.735	12.6422	12.8353	13.0493	1.02907	1.11097	1.66131e-10	1.32429e-08	-0.053981	-0.222888	0.199611	0.63889	0.846786	0.967285	2.64843e-08	1.78287e-06	0.76779	0.886203	2.75808e-07	4.6267e-06
ENSSTOG00000029444	ENSSTOG00000029444	ENSSTOG00000029444	ENSSTOG00000029444	ENSSTOG00000029444	reference	2.03374e-21	1.53896e-19	8.81365	7.6939	9.42458	9.4791	7.80938	7.551	7.83717	9.59546	9.25844	8.73057	7.98151	9.52788	8.19389	9.53284	8.9533	8.22448	8.55657	8.04347	8.04267	7.50896	7.29777	9.29967	9.19282	8.19947	8.33222	8.4632	2.06077	2.18798	3.24274e-13	5.8978e-11	-0.00425294	-0.0388681	0.896153	0.980023	1.34694	1.53212	3.09174e-07	1.36974e-05	1.84319	1.94788	6.15512e-11	2.73863e-09
gene6110	Cgref1	Cgref1	Cgref1	Cgref1	reference	2.17788e-21	1.63609e-19	7.26105	8.13311	5.9994	6.39446	8.56801	8.40993	7.2218	6.20113	6.36855	7.80024	8.1356	6.44404	7.41205	6.19706	6.36665	7.68817	7.93536	7.47969	7.9806	8.4028	7.71969	6.24741	6.57546	7.93452	8.08351	7.23461	-1.89201	-2.15881	6.88607e-08	2.57755e-06	0.00777119	0.109014	0.790678	0.957709	-2.67266	-2.85219	9.45229e-13	2.27888e-10	-2.96359	-3.13003	2.88948e-15	3.404e-13
gene1108	Hykk	Hykk	Hykk	Hykk	reference	2.30198e-21	1.71688e-19	10.0916	9.20721	10.3288	10.8563	9.19491	9.17581	9.53417	10.6817	10.6661	9.45469	9.22051	10.4992	9.7447	10.8333	10.2565	9.68853	9.63792	9.90256	9.48167	9.36172	9.49752	10.7102	10.2751	9.76489	9.58087	10.037	1.2103	1.34359	3.98799e-09	2.21088e-07	0.0047421	0.0303528	0.893969	0.979757	1.34046	1.44206	2.80784e-10	3.63861e-08	1.55781	1.63392	6.07389e-13	4.19787e-11
gene5375	Acsf2	Acsf2	Acsf2	Acsf2	reference	2.333e-21	1.72759e-19	12.0346	11.8218	13.3714	12.3349	11.0688	11.1859	11.7281	12.8987	12.5448	11.2889	10.9504	12.2327	12.3128	13.4097	11.8926	11.5059	11.5474	11.7619	11.3671	10.7025	11.2492	12.5714	12.6843	11.1139	11.2297	12.9079	1.20462	1.40291	4.05243e-07	1.20377e-05	0.136095	0.643136	0.0201776	0.244082	2.04196	2.1221	1.87115e-14	7.18452e-12	2.32613	2.4061	2.07118e-18	5.58102e-16
G3492	PDHA1_containing	PDHA1_containing	NA	G3492	human_blastn	2.36896e-21	1.74177e-19	11.9572	12.0911	12.6375	12.5884	12.185	11.8587	11.9624	12.4062	12.8491	11.8203	11.8576	12.91	11.9658	12.7884	12.661	12.0526	11.9854	11.9633	11.9154	11.9989	12.0631	12.7475	12.9925	11.8424	11.8863	12.0582	0.588282	0.691791	1.02826e-05	0.00018851	-0.141802	-0.383198	0.0144702	0.205215	0.636308	0.751992	1.64044e-06	5.14974e-05	0.759681	0.856826	3.68548e-08	8.02675e-07
gene14287	Tkfc	Tkfc	Tkfc	Tkfc	reference	3.15175e-21	2.301e-19	11.9623	11.8619	12.6055	12.6208	11.1064	11.598	11.6062	12.7581	12.8107	11.8903	11.6569	12.659	11.528	12.7534	12.5623	11.2252	11.5392	11.9156	11.8835	11.167	11.6027	12.6549	12.5141	11.5051	11.5275	11.259	1.0677	1.19607	3.74731e-08	1.56017e-06	-0.00984346	-0.0590168	0.785878	0.95662	1.30035	1.39852	1.26623e-10	1.87528e-08	1.37932	1.47295	8.58677e-12	4.61238e-10
gene9492	Dcaf12	Dcaf12	Dcaf12	Dcaf12	reference	3.25378e-21	2.35888e-19	9.84442	9.78856	10.158	10.1163	9.72728	9.52611	10.3199	10.2372	10.2319	9.43164	9.3542	10.3274	10.017	10.1188	10.1614	9.6369	9.5636	10.0193	9.59646	9.52231	9.93271	10.1058	10.1585	9.75219	9.59739	9.28773	0.0470969	0.0702234	0.557568	0.738698	-0.06683	-0.17838	0.136541	0.559274	0.549823	0.623337	2.4039e-07	1.10386e-05	0.782494	0.841558	2.53503e-12	1.53688e-10
gene19120	Prmt1	Prmt1	Prmt1	Prmt1	reference	3.38043e-21	2.43367e-19	9.49471	9.72713	9.40232	9.11135	9.55405	9.89168	9.54105	9.46852	9.23591	9.79952	9.90991	9.32883	9.50936	9.37953	9.24715	9.71464	9.74201	9.52087	9.75088	9.79017	9.44193	9.40883	9.18371	9.6084	9.74691	9.80783	-0.133491	-0.166892	0.0740947	0.199793	0.202069	0.31932	0.000819658	0.0372931	-0.317634	-0.362053	0.000106455	0.00153281	-0.525133	-0.556539	1.76045e-09	5.68555e-08
gene12336	Atp6v1b2	Atp6v1b2	Atp6v1b2	Atp6v1b2	reference	3.57667e-21	2.5572e-19	10.3292	10.5554	10.5055	10.6	10.3646	9.80339	10.8814	10.8878	10.6401	9.986	9.7989	10.79	10.7636	10.8293	10.7223	10.0531	10.0524	10.6929	9.841	9.90449	10.5007	10.5572	10.5952	10.2382	10.1898	10.4525	-0.0796061	-0.12322	0.370733	0.580448	-0.0348498	-0.114774	0.405107	0.810135	0.588112	0.68163	8.43757e-07	3.02672e-05	0.89181	0.968095	2.03077e-12	1.24574e-10
gene408	Znf623	Znf623	Znf623	Znf623	reference	3.78389e-21	2.68682e-19	7.38799	7.47687	7.18322	7.34515	7.15795	6.8409	7.64769	7.52311	7.28476	6.86571	6.57986	7.35227	7.52997	7.40031	7.43271	7.10913	6.84947	7.42898	6.87704	6.94342	7.5608	7.38315	7.48347	7.06078	6.89228	7.15416	-0.195168	-0.279002	0.0507355	0.151447	-0.00790652	-0.0284998	0.844901	0.969616	0.515652	0.628575	2.57695e-05	0.000503113	0.960099	1.05	6.88038e-12	3.77402e-10
gene22133	Dbt	Dbt	Dbt	Dbt	reference	4.18982e-21	2.95482e-19	11.1559	10.4434	11.2647	11.2149	10.9251	10.5598	10.7716	11.1993	11.3559	10.4824	10.6661	11.4406	10.6716	11.1581	11.0456	10.7523	10.8682	10.582	10.7978	10.626	10.5934	11.4311	11.2746	10.7957	10.7282	10.9231	0.816733	0.864876	5.08034e-12	6.26998e-10	-0.0167723	-0.050134	0.6882	0.923463	0.579852	0.657171	1.55197e-07	7.77259e-06	0.710375	0.772173	5.34269e-10	1.9641e-08
gene21083	Ebp	Ebp	Ebp	Ebp	reference	4.23118e-21	2.96383e-19	8.05646	7.9952	10.8313	10.2301	8.00259	8.54911	8.29178	10.9265	9.89391	9.15152	8.74263	10.4283	7.86396	11.0724	9.1283	8.23643	8.86812	7.63398	8.5879	8.50325	7.78139	10.5223	9.92708	8.56879	8.556	10.2538	3.56882	3.71753	9.5531e-19	7.61823e-16	0.0555013	0.637756	0.127136	0.545015	2.45415	2.64866	2.64047e-10	3.46503e-08	2.42823	2.61424	3.21075e-10	1.23281e-08
gene19672	Taf1d	Taf1d	Taf1d	Taf1d	reference	4.8657e-21	3.3634e-19	9.3319	9.38131	9.27366	9.08163	9.08702	8.03825	9.71519	9.41894	8.91545	8.39647	8.12407	9.1708	9.30638	9.25887	9.12384	8.81106	8.37443	9.20593	8.60104	8.61985	9.48869	9.42569	8.91555	8.93984	8.21195	9.00074	-0.0792898	-0.146659	0.433768	0.638472	0.114596	0.406603	0.0309266	0.301879	0.617015	0.784881	3.23017e-05	0.000600129	1.57604	1.62451	1.04612e-17	2.30747e-15
gene364	Gpt	Gpt	Gpt	Gpt	reference	4.86649e-21	3.3634e-19	13.5403	12.8404	14.7521	14.3237	12.6336	13.0505	12.9293	14.4681	14.449	13.7634	12.9839	14.6204	13.28	14.7611	13.8785	13.2865	13.4008	12.8944	12.9094	12.3867	12.4575	14.3839	14.266	12.9515	12.8677	13.2785	1.86107	1.99735	2.80832e-12	3.78102e-10	0.00577563	0.049918	0.861346	0.972059	1.47282	1.60896	1.81657e-08	1.29878e-06	1.83681	1.93032	9.87781e-12	5.22465e-10
gene8402	Mcrs1	Mcrs1	Mcrs1	Mcrs1	reference	5.51022e-21	3.78307e-19	9.73405	9.95629	9.70156	9.4208	9.9386	10.0672	9.60284	9.54305	9.42062	10.2901	10.3087	9.34349	9.64296	9.45036	9.30369	9.93141	10.1009	9.74937	10.0596	10.1317	9.72599	9.2768	9.40806	9.99638	10.1996	9.80883	-0.195981	-0.270962	0.0428745	0.134813	0.094077	0.26293	0.0516938	0.382393	-0.624193	-0.708965	1.1034e-07	5.69099e-06	-0.800371	-0.871808	4.51733e-11	2.02732e-09
gene22992	Fabp7	Fabp7	Fabp7	Fabp7	reference	8.83708e-21	6.02723e-19	10.4261	11.1381	12.7615	12.6148	11.3275	10.664	10.8736	13.4144	12.8342	11.0226	10.8981	13.0358	10.7106	13.9502	11.835	10.8035	11.09	10.6284	11.0425	11.076	10.6236	12.8398	13.0388	10.8396	10.5984	11.939	2.67846	2.84113	1.70384e-12	2.63638e-10	0.0204749	0.270328	0.501679	0.851499	2.3985	2.57694	1.54481e-10	2.25563e-08	2.70769	2.87795	5.74226e-13	4.0223e-11
G9660	SCARNA17_like	SCARNA17_like	SCARNA17	G9660	human_blastn	9.09273e-21	6.16106e-19	6.027	6.18794	5.81381	5.97162	5.40277	6.76941	6.0689	5.83925	5.82037	6.5795	7.56127	5.90486	6.08584	5.57823	5.73638	5.81805	7.45956	5.7843	5.96563	7.09728	5.72304	5.53615	5.72116	5.9113	7.46668	6.4426	-0.186888	-0.573829	0.143488	0.315559	-0.0147836	-0.195638	0.622733	0.898342	-0.20482	-0.610583	0.120508	0.265079	-2.80383	-2.95977	9.82842e-15	1.09236e-12
gene26232	PHYH_gene26232	PHYH	PHYH	LOC101956552	human_blastn	1.29032e-20	8.68621e-19	12.3007	10.815	12.2873	12.4939	11.2453	11.0801	11.5874	12.7125	12.2719	11.7848	11.5987	12.4168	11.3455	12.4446	11.8518	11.7543	11.1081	11.4805	11.8947	11.2456	11.2164	12.6939	12.1989	11.7308	11.4257	12.4837	1.52189	1.62321	4.34768e-14	1.04819e-11	0.0609827	0.312331	0.14592	0.570831	0.910858	1.08217	4.76409e-07	1.89959e-05	1.574	1.638	1.6015e-14	1.66027e-12
gene11319	Wipi1	Wipi1	Wipi1	Wipi1	reference	1.30898e-20	8.755e-19	9.30598	8.7858	9.53377	9.40525	9.41202	9.59362	8.62728	9.5002	9.44202	9.42562	9.41716	9.88754	8.83113	9.4645	9.59772	9.40405	9.75998	9.03475	9.41797	9.628	8.84762	9.38616	9.7368	9.47837	9.58067	9.7718	0.832303	0.881121	4.24789e-12	5.30577e-10	-0.122083	-0.292079	0.0198518	0.241902	-0.00978334	-0.0128766	0.918359	0.955503	-0.195551	-0.231062	0.063129	0.137117
gene11825	Taf9b	Taf9b	Taf9b	Taf9b	reference	1.37027e-20	9.10618e-19	8.7372	7.96441	8.83353	8.83596	8.15154	8.27095	8.13745	8.94142	8.86217	8.28336	8.27215	8.82711	8.04642	8.69696	8.91301	8.5846	8.30222	7.74078	8.26143	8.10016	8.18646	9.06598	8.84947	8.58945	8.49854	8.74864	1.25286	1.31958	4.56519e-16	1.97197e-13	0.00513948	0.0207823	0.896456	0.980023	0.613396	0.737199	4.74886e-06	0.000126234	0.763316	0.866404	6.68047e-08	1.35531e-06
gene6774	Dgat2	Dgat2	Dgat2	Dgat2	reference	1.85396e-20	1.2242e-18	12.9911	13.0026	14.8412	14.2159	13.395	13.3565	12.8877	14.4578	15.6178	13.223	12.923	15.1237	12.8272	15.4824	14.5704	13.1441	13.4935	12.7686	13.1023	13.1992	12.9226	14.8794	14.22	12.9997	13.29	13.0894	2.31289	2.47147	1.0944e-11	1.21997e-09	-0.0206649	-0.238667	0.511718	0.855226	1.90697	2.06145	1.45626e-08	1.09399e-06	1.80702	1.98133	3.98275e-08	8.5367e-07
gene10568	Slc1a2	Slc1a2	Slc1a2	Slc1a2	reference	1.9398e-20	1.27278e-18	7.2653	5.82895	8.29472	8.16981	6.81797	6.89821	6.27054	8.07708	8.35815	7.12837	6.27352	8.16525	7.16718	8.14965	8.07135	6.8919	6.95661	6.64279	6.44091	6.72801	6.46671	8.01383	7.88487	6.65655	6.86862	6.83329	2.25927	2.43299	6.80329e-11	5.97709e-09	-0.0333593	-0.36899	0.313713	0.74413	1.71128	1.90447	2.88734e-07	1.29067e-05	1.91176	2.08017	1.74097e-08	4.21697e-07
gene19019	LOC101964048	LOC101964048	LOC101964048	LOC101964048	reference	2.92557e-20	1.90751e-18	7.30709	6.87044	6.84697	7.45532	5.98772	6.28228	6.36943	7.54775	7.51467	6.22518	6.40831	7.73589	6.65916	7.96548	7.42516	6.52765	6.53567	6.30192	6.68912	6.31305	6.45636	7.69939	8.21364	6.3927	6.52191	6.01539	1.49123	1.73638	1.95856e-07	6.32535e-06	-0.0281603	-0.277342	0.398661	0.805104	1.96226	2.08717	5.85598e-10	6.67131e-08	1.91935	2.05059	8.71554e-10	3.03201e-08
gene5572	Acly	Acly	Acly	Acly	reference	3.06397e-20	1.98526e-18	11.5161	12.1294	15.1362	12.9188	12.1421	12.1114	12.4156	15.3511	14.3773	11.6118	11.6656	14.6013	11.761	15.7565	13.154	11.939	11.6983	11.8995	11.9576	12.0063	12.214	15.1109	14.0595	11.728	11.6984	11.8749	3.53319	3.77702	1.90706e-12	2.90742e-10	0.129406	1.29029	0.0161423	0.219041	3.79699	4.0921	2.38537e-14	8.83182e-12	3.96492	4.22186	2.10686e-15	2.53974e-13
gene10575	Cat	Cat	Cat	Cat	reference	3.16482e-20	2.03787e-18	16.1688	15.4288	16.5671	16.3428	15.5028	15.7002	15.7795	16.405	16.4828	15.5773	15.6138	16.3349	15.8919	16.5872	16.1077	16.0122	15.8404	15.5749	15.6582	15.3669	15.5436	16.5569	16.6036	15.7945	15.5355	16.1441	1.01179	1.08546	4.30596e-11	4.02161e-09	0.022184	0.0920102	0.576225	0.881262	0.876399	0.981785	2.47053e-09	2.34972e-07	1.04806	1.14147	2.73568e-12	1.64888e-10
gene5263	CUNH17orf78	CUNH17orf78	CUNH17orf78	CUNH17orf78	reference	3.99099e-20	2.55398e-18	6.68981	5.7621	6.99382	6.74024	6.14765	6.1225	6.07801	6.94115	7.19231	6.07746	5.55796	7.4845	5.75971	6.93175	6.48073	6.01384	6.28736	5.89678	6.26979	5.61103	5.73391	7.38817	7.20069	5.83265	5.87818	6.35616	2.21779	2.37971	2.35969e-11	2.35221e-09	-0.00994878	-0.110198	0.749726	0.945875	1.60657	1.79886	3.58609e-07	1.54856e-05	2.12166	2.26045	2.14634e-10	8.72593e-09
gene5947	Hmox1	Hmox1	Hmox1	Hmox1	reference	4.32002e-20	2.74758e-18	8.37529	11.0311	8.76673	8.7341	9.08423	8.58748	9.93758	8.91352	8.59213	9.60648	9.07744	8.22869	10.3201	8.92222	9.32498	8.54356	9.03701	10.7759	8.86343	8.98572	10.2214	8.38602	8.6759	8.74482	9.56819	8.80329	-2.53273	-2.64712	1.56026e-15	5.77687e-13	-0.0183262	-0.190241	0.568491	0.878153	-0.213424	-0.534127	0.108799	0.24708	-0.323773	-0.604512	0.067251	0.143929
G38353	G38353	G38353	NA	G38353	reference	5.20991e-20	3.29336e-18	9.26259	7.90748	8.70428	9.3857	7.63586	6.78935	9.13797	9.65761	9.39443	6.99896	7.18628	9.45447	8.24997	8.9298	9.42639	8.42546	6.67137	8.64307	7.67264	7.6304	8.29844	9.50522	9.20054	7.96194	6.89893	6.93882	0.488327	1.04981	0.00841302	0.0406799	-0.0101979	-0.136481	0.731573	0.939858	1.96837	2.15802	6.91808e-08	3.87674e-06	3.35138	3.51599	2.09954e-18	5.58102e-16
gene12757	Aldh8a1	Aldh8a1	Aldh8a1	Aldh8a1	reference	5.28582e-20	3.3211e-18	13.7735	13.012	13.8461	13.6038	13.4314	13.3191	13.3762	13.8362	13.9132	13.5526	13.4026	13.9252	13.2983	13.8322	13.6191	13.4995	13.4832	13.2107	13.5204	13.309	13.2166	13.9537	13.6998	13.6361	13.3845	13.6395	0.807387	0.838783	1.45705e-16	6.56747e-14	0.0464517	0.108206	0.28637	0.724098	0.364979	0.419582	3.57774e-05	0.000651853	0.599428	0.637976	2.38531e-10	9.43836e-09
gene4129	Echdc3	Echdc3	Echdc3	Echdc3	reference	5.72217e-20	3.5736e-18	12.6128	12.1327	12.8242	12.5188	12.3726	12.2417	11.8006	12.8244	12.8531	12.668	12.3446	12.9785	12.1599	13.0353	12.6925	12.2504	12.5095	11.9921	12.3439	12.1963	11.8887	12.7369	12.7474	12.3363	12.2754	12.1577	1.02852	1.07328	1.28195e-16	6.04088e-14	0.00821917	0.0257222	0.842604	0.968909	0.435729	0.523855	5.30351e-05	0.000883947	0.605334	0.668434	2.01127e-07	3.54606e-06
G38372	G38372	G38372	NA	G38372	reference	5.99969e-20	3.72448e-18	10.3958	8.90448	10.0903	10.393	9.1829	8.79441	9.84515	10.609	10.2401	9.67769	9.41164	10.3748	9.43372	10.2679	10.0154	9.66623	8.86998	9.44364	9.71216	9.14754	9.22037	10.566	10.1154	9.54339	9.239	9.97794	1.26769	1.39723	8.55652e-10	5.72293e-08	0.0363178	0.218199	0.3368	0.75997	0.978616	1.15635	3.81843e-07	1.62236e-05	1.79385	1.85137	3.22431e-16	4.57896e-14
G22991	G22991	G22991	NA	G22991	reference	6.11363e-20	3.7503e-18	7.14438	6.74906	6.45606	7.06279	6.16034	5.96084	6.47215	7.07552	7.14264	6.15092	6.0239	7.64275	6.63646	6.82784	7.26339	6.02243	5.80766	6.65592	6.43981	6.1753	6.76962	7.26494	7.24618	6.27154	6.37826	5.94395	0.307786	0.619858	0.0303262	0.1055	-0.0819266	-0.51592	0.0686622	0.433509	1.42756	1.58426	7.19612e-08	4.01087e-06	1.80587	1.91222	1.04653e-10	4.55858e-09
gene17891	Zfpm1	Zfpm1	Zfpm1	Zfpm1	reference	6.11005e-20	3.7503e-18	9.55029	9.89288	8.911	9.65489	9.90796	10.2374	9.78367	9.10359	9.83779	9.88367	10.2495	9.64036	9.89698	8.98025	9.69807	10.1131	10.3719	9.92589	10.1943	10.1983	9.90702	9.72951	9.41861	9.92608	10.3101	9.4996	-0.74799	-0.831193	9.78951e-08	3.49958e-06	-0.265924	-0.498449	0.00146058	0.0525758	-0.91462	-1.00604	1.10725e-10	1.71326e-08	-1.40966	-1.45166	5.50014e-21	2.19308e-18
gene24805	FMO5_like_gene24805	FMO5_like	FMO5	LOC101974266	human_blastn	6.66175e-20	4.06249e-18	14.0733	13.1735	14.8154	14.3922	12.8589	12.9169	13.4468	14.7768	13.5082	13.0099	12.8435	13.3416	13.5359	14.7739	13.3339	12.8693	13.0016	13.7256	13.2541	12.7784	13.2544	14.1477	13.9336	13.4173	13.0716	14.0868	1.29357	1.4552	1.31258e-08	6.29979e-07	0.673155	0.995244	0.000101162	0.00987721	1.85344	1.92251	5.97123e-14	2.13461e-11	2.13237	2.19994	4.61074e-18	1.08635e-15
gene16447	Dio3	Dio3	Dio3	Dio3	reference	6.93731e-20	4.2058e-18	8.21332	7.30783	11.5055	8.84871	6.58177	7.25941	7.99584	11.6687	7.47177	7.14356	7.12343	8.91177	7.03169	10.5474	6.66133	7.87295	7.24717	7.46455	7.11144	6.73691	6.64402	10.5432	8.42545	7.16513	6.93042	7.20016	4.34802	4.65403	2.8078e-13	5.19794e-11	2.66619	3.23559	3.60292e-07	0.000136601	4.43064	4.77767	7.0779e-14	2.44589e-11	4.92524	5.22551	1.80214e-16	2.78848e-14
gene16599	Dnase2b	Dnase2b	Dnase2b	Dnase2b	reference	1.1241e-19	6.77534e-18	5.72078	5.5348	8.31202	6.65398	5.70073	5.59099	5.56641	7.51158	7.29301	6.26709	5.8266	7.7442	5.76399	8.37644	6.64125	5.55249	6.157	5.78357	5.7041	5.90431	5.33199	7.07285	6.84359	5.78277	5.6132	6.95031	3.36281	3.55611	5.15827e-14	1.18835e-11	0.0375469	0.541374	0.23821	0.681875	2.77204	3.01951	1.18955e-10	1.78726e-08	2.93754	3.16687	1.10236e-11	5.71407e-10
gene5803	LOC101971475	LOC101971475	LOC101971475	LOC101971475	reference	1.14666e-19	6.87134e-18	6.78204	7.24013	7.08724	7.45301	5.71859	5.69478	6.07365	7.48425	7.43914	6.24276	5.42494	6.89753	5.98097	8.20107	6.73366	5.81669	5.6372	6.0924	5.69456	5.38501	6.06518	7.60284	7.28583	5.94962	5.67837	6.96528	1.39992	1.91138	3.7956e-05	0.00053829	0.0368282	0.536774	0.244637	0.686293	2.84014	3.09111	5.64777e-11	9.1485e-09	4.03386	4.24392	1.94703e-18	5.45537e-16
gene10478	Igip	Igip	Igip	Igip	reference	1.19945e-19	7.14637e-18	9.24294	9.06603	9.04654	9.55385	8.83604	8.42794	8.88557	9.22627	9.20225	8.58425	8.59317	9.39445	9.29945	9.1678	9.30885	8.78745	8.18145	9.10698	8.78797	8.71647	9.29783	9.31901	9.36877	8.89616	8.4918	8.4407	0.0661987	0.107489	0.468632	0.668821	-0.0684639	-0.227203	0.125449	0.541913	0.531002	0.64363	1.71114e-05	0.000359826	0.992184	1.07654	7.0644e-13	4.8182e-11
gene884	Aqp9	Aqp9	Aqp9	Aqp9	reference	1.38894e-19	8.22805e-18	10.2816	10.2826	10.8447	11.0034	10.4484	9.9629	10.5124	10.8676	11.0879	9.76535	9.92479	11.1363	10.5637	10.8921	11.1027	10.3007	10.343	10.2352	10.1055	10.2131	10.3564	11.1283	11.2282	10.1662	10.256	10.4457	0.428064	0.575042	0.00116667	0.00867636	-0.137665	-0.420137	0.0174876	0.227742	0.73603	0.873297	8.53854e-07	3.05238e-05	0.851583	0.974191	3.16352e-08	6.97791e-07
gene23214	Tollip	Tollip	Tollip	Tollip	reference	1.47291e-19	8.66349e-18	10.6923	10.6873	10.4375	10.4217	10.8577	11.0196	10.8295	10.4676	10.5071	11.0137	11.001	10.384	10.8471	10.4568	10.5562	10.8661	11.028	10.7223	10.8358	10.8827	10.6983	10.4601	10.4096	10.6986	10.952	10.6701	-0.311833	-0.354842	0.000106495	0.00125458	0.0331024	0.0711172	0.441234	0.827302	-0.446725	-0.492426	7.62375e-08	4.20401e-06	-0.626283	-0.657996	4.23748e-13	3.13785e-11
gene7306	Il4r	Il4r	Il4r	Il4r	reference	1.47915e-19	8.66349e-18	9.23997	9.58501	8.65516	8.50474	9.64288	9.90962	9.51004	8.77124	8.69173	9.44693	9.48841	8.65488	9.4432	8.6001	8.92409	9.25606	9.59109	9.617	9.60135	9.60135	9.47134	8.63683	8.9612	9.39299	9.75876	10.0655	-0.966586	-1.06083	6.56671e-09	3.38692e-07	0.016731	0.0809643	0.661803	0.913183	-0.860253	-0.992052	6.02101e-08	3.46777e-06	-1.19985	-1.2911	1.10359e-12	7.1506e-11
gene18383	Dnajb9	Dnajb9	Dnajb9	Dnajb9	reference	1.61934e-19	9.43131e-18	10.6664	11.2416	10.6166	10.6399	10.3668	9.67074	11.1423	11.3348	10.6126	9.98433	9.87075	10.8397	11.0391	10.8711	11.0697	10.0523	10.0093	10.7752	9.70261	9.92104	10.8605	10.8216	10.3018	10.1003	9.99171	10.2358	-0.114343	-0.218107	0.284212	0.489379	0.0348595	0.184087	0.366656	0.781644	0.995087	1.13641	2.6991e-08	1.80526e-06	1.31864	1.41082	3.65922e-12	2.14323e-10
G16444	G16444	G16444	NA	G16444	reference	1.78513e-19	1.03388e-17	7.94347	7.43218	8.49632	8.28587	7.51019	7.24544	7.56179	8.31127	7.79639	7.02921	7.2804	8.60595	7.46812	8.34513	7.97618	7.69607	7.07215	7.5462	7.43649	7.11658	7.59447	8.37502	8.47996	7.81447	7.23055	8.11997	1.10062	1.25201	1.27473e-07	4.36618e-06	0.00770163	0.0512202	0.827297	0.96413	1.05838	1.23295	2.10661e-07	9.92692e-06	1.81553	1.87944	3.78295e-15	4.35754e-13
gene10744	Noct	Noct	Noct	Noct	reference	2.76781e-19	1.5941e-17	8.5589	7.4561	9.00662	8.95018	7.19008	6.79125	6.66577	8.58341	8.71585	7.68627	6.79603	9.53833	7.51447	9.71928	8.29063	7.32847	7.90386	6.77427	7.39049	7.11726	7.26393	9.37851	7.76784	6.84708	7.20829	9.05268	2.69403	2.88266	2.53208e-11	2.47642e-09	0.0272583	0.380499	0.375017	0.785255	2.47553	2.68267	5.30876e-10	6.25409e-08	2.77456	2.97095	4.59547e-12	2.64674e-10
gene16357	Cidec	Cidec	Cidec	Cidec	reference	3.20913e-19	1.83807e-17	9.29675	9.7874	9.93665	9.58092	8.4862	8.02268	8.37783	10.3949	10.03	8.84424	8.47728	9.69575	9.02149	10.6679	9.32986	8.44445	8.17693	9.05244	8.57907	8.39118	8.78033	10.2103	9.38538	8.25667	8.49268	9.30993	1.20507	1.48209	5.1467e-06	0.000103403	0.125265	0.733397	0.0239658	0.26652	2.24032	2.35465	5.3278e-13	1.45351e-10	2.59938	2.71201	6.19316e-17	1.05253e-14
gene1020	Pkm	Pkm	Pkm	Pkm	reference	3.35564e-19	1.90696e-17	9.57415	10.1408	9.34079	9.41007	9.52411	9.75064	10.1345	9.10607	9.19826	9.73452	9.6514	9.19243	9.89737	9.37912	9.53322	9.70746	9.62571	10.2267	9.57002	9.82403	10.0412	9.54709	9.26068	9.50149	9.89996	9.60454	-0.919544	-0.968496	2.28201e-13	4.4637e-11	0.0424724	0.13385	0.317898	0.746974	-0.220517	-0.288903	0.0299083	0.101993	-0.462928	-0.524699	6.8513e-05	0.00052574
gene2076	Dph2	Dph2	Dph2	Dph2	reference	3.3662e-19	1.90696e-17	7.30318	7.94838	7.28888	7.58617	7.44531	6.90423	7.85409	7.47501	7.60297	7.20477	6.76422	7.22541	7.78686	7.65698	7.44769	7.15933	6.64253	7.76425	7.09519	7.13287	7.80934	7.48631	7.59057	7.12591	6.92473	7.11558	-0.511198	-0.6543	0.000254318	0.00258229	-0.0229132	-0.107531	0.55431	0.873201	0.268075	0.406691	0.0269609	0.0951016	0.929287	1.0631	1.49177e-08	3.72655e-07
gene213	Plekhb2	Plekhb2	Plekhb2	Plekhb2	reference	3.43215e-19	1.93376e-17	10.3247	10.5054	10.4043	10.3668	10.2183	9.99544	10.6596	10.6373	10.5169	10.044	9.89281	10.5653	10.5375	10.5975	10.2723	10.1302	10.1221	10.4164	10.0133	10.1397	10.3492	10.6022	10.4507	10.058	9.97882	10.2816	0.000226171	0.000322173	0.997349	0.998428	0.0361146	0.0815185	0.402519	0.808234	0.517412	0.567389	6.6308e-09	5.54367e-07	0.661262	0.698375	7.18658e-13	4.8695e-11
gene13282	Ppfia4	Ppfia4	Ppfia4	Ppfia4	reference	3.53351e-19	1.98011e-17	6.70101	6.64176	6.26403	7.54057	7.06596	7.22408	6.18123	6.35842	7.18135	7.08355	7.62155	7.10934	6.38071	6.64641	7.27638	7.02017	7.07423	6.47552	7.24868	7.74299	6.71995	6.70783	7.02056	7.40127	7.2677	6.74227	0.0903628	0.203742	0.410401	0.617149	-1.11095	-1.26933	1.30065e-07	6.62284e-05	-0.959567	-1.16141	1.37028e-06	4.39806e-05	-1.60163	-1.6808	1.46514e-12	9.31845e-11
gene16806	Slc7a2	Slc7a2	Slc7a2	Slc7a2	reference	3.58377e-19	1.99747e-17	12.0524	11.2415	12.4118	12.4733	11.6743	11.4883	12.2169	12.7281	12.589	11.2621	11.3512	13.8845	11.6211	12.2151	11.9803	11.6158	11.8887	11.4516	11.3292	11.6588	11.541	12.2668	13.13	11.3603	11.7078	11.3473	0.597117	0.854824	0.000790866	0.00641542	-0.411536	-0.848398	0.000860027	0.0379925	0.809684	1.06991	2.67941e-05	0.000515352	0.758182	0.999331	7.65878e-05	0.000578219
gene17312	Plagl1	Plagl1	Plagl1	Plagl1	reference	3.61191e-19	2.00239e-17	7.90969	8.62115	8.6974	7.4548	8.75986	8.73666	9.16214	8.26333	7.01907	8.18171	8.25868	7.35268	9.24817	8.63825	6.922	8.42379	8.27716	8.73104	8.12639	8.76199	8.8435	7.33981	7.54014	8.28749	8.66947	8.96794	-0.961128	-1.18441	1.38496e-05	0.00023733	1.35801	1.55999	2.77212e-08	2.21066e-05	-0.178707	-0.382148	0.162483	0.325698	-0.349755	-0.559047	0.0391555	0.0954668
G6222	G6222	G6222	NA	G6222	reference	3.66761e-19	2.02245e-17	7.31952	7.19707	7.08963	7.66038	6.64493	6.76934	7.53578	7.5892	7.43258	6.07661	6.3328	7.92232	7.34122	7.55747	7.75585	6.57148	6.63962	7.18481	6.51154	6.7016	7.54322	7.48219	7.1032	6.52228	6.50052	6.85714	0.035127	0.0874575	0.744707	0.867095	-0.0429312	-0.308663	0.250111	0.691188	1.72984	1.82048	6.13074e-11	9.77805e-09	1.40645	1.5591	1.36784e-08	3.50133e-07
gene10477	Pura	Pura	Pura	Pura	reference	3.93746e-19	2.15977e-17	9.1223	8.90599	8.81961	9.0202	8.398	8.56701	9.28146	9.23595	8.82703	8.55021	8.44221	9.19397	9.05695	8.93014	9.07309	8.62006	8.31435	9.06742	8.55641	8.36554	8.96282	9.15062	9.06483	8.62768	8.24488	8.60109	0.0026359	0.00426958	0.975712	0.988199	0.00928377	0.0320978	0.819729	0.9621	0.684544	0.77646	4.94391e-08	2.91213e-06	0.949664	1.02869	4.97854e-13	3.51106e-11
gene22020	FAHD2A_like	FAHD2A_like	FAHD2A	LOC101958538	human_blastn	4.31711e-19	2.35555e-17	10.5263	10.1449	10.7087	10.561	10.0482	10.2612	9.75215	10.5811	10.7992	10.3801	10.2387	10.8328	9.80498	10.6371	10.4037	10.2893	10.0807	10.0304	10.3111	10.1436	9.98225	10.7018	10.6621	10.171	10.251	10.557	0.938211	0.983093	1.22343e-14	3.52315e-12	-0.00968453	-0.0295421	0.815763	0.961782	0.472701	0.557356	1.17479e-05	0.000265484	0.554691	0.614138	1.15493e-06	1.56716e-05
gene14147	Adam15	Adam15	Adam15	Adam15	reference	4.38654e-19	2.3809e-17	7.98438	8.33269	7.44592	7.73893	8.41521	8.71114	7.72963	7.70069	7.886	8.63214	8.57851	7.74175	8.09887	7.55099	7.79762	8.3604	8.44733	8.21597	8.19911	8.58748	8.15562	7.65862	7.93411	8.24611	8.5962	8.27923	-0.579178	-0.717382	7.55144e-05	0.00094548	-0.0512654	-0.228	0.215292	0.652802	-1.02457	-1.13173	3.73993e-10	4.72827e-08	-1.40152	-1.46058	3.09648e-16	4.4585e-14
gene11910	Ints13	Ints13	Ints13	Ints13	reference	4.73768e-19	2.5581e-17	7.74557	8.02715	7.46004	7.75915	7.41458	7.0007	8.01887	7.58253	7.77724	7.34166	7.0003	7.70844	7.80208	7.71637	7.83524	7.21548	7.02719	7.72109	7.32968	7.42201	7.91066	7.68225	7.77311	7.40645	7.23869	7.32179	-0.323342	-0.434867	0.00428928	0.0242724	-0.0641653	-0.224806	0.144702	0.569702	0.388756	0.512277	0.00111687	0.00930752	0.783754	0.885436	2.63101e-08	6.00278e-07
G29983	G29983	G29983	NA	G29983	reference	5.03605e-19	2.70512e-17	8.43646	7.66666	8.54326	8.7863	7.42614	7.45369	7.67249	8.855	8.59142	7.59564	7.24704	8.38924	8.17901	8.47258	8.68733	7.98889	7.66057	8.17698	7.98559	7.54873	7.96615	8.36366	8.84979	8.06034	7.61075	8.50379	0.737534	0.92586	5.54511e-05	0.000733242	-0.0293543	-0.181004	0.427576	0.822037	0.926389	1.11963	1.2159e-06	4.01306e-05	1.61741	1.69009	2.77868e-13	2.11813e-11
gene9327	Pcsk9	Pcsk9	Pcsk9	Pcsk9	reference	5.65397e-19	3.02138e-17	7.34196	6.84547	9.35476	9.31824	7.36905	7.90913	6.78484	10.6601	9.693	7.79155	7.63272	9.39195	7.07278	10.2465	8.52286	7.72581	7.26646	6.48784	7.20754	7.89746	6.8687	10.0475	8.10049	7.35457	8.06089	8.21557	4.47774	4.69062	2.62307e-18	1.69959e-15	0.0632651	0.926539	0.0815586	0.45985	3.06139	3.38104	2.46427e-10	3.27527e-08	2.67225	2.97468	1.89356e-08	4.53362e-07
gene17505	Fam118a	Fam118a	Fam118a	Fam118a	reference	6.03928e-19	3.21073e-17	8.04468	8.33375	8.27333	8.03258	8.57875	8.62925	8.5866	8.04991	8.08322	8.54684	8.8477	8.17747	8.43729	8.11675	7.9491	8.46688	8.60482	8.41176	8.5662	8.62713	8.50053	8.18383	8.3048	8.53651	8.63506	8.63886	-0.458466	-0.523857	5.40322e-06	0.000107228	0.00792764	0.0224538	0.850111	0.97052	-0.586776	-0.652065	1.57199e-08	1.15649e-06	-0.782783	-0.836104	2.29986e-13	1.76612e-11
G15202	PDZRN3_like	PDZRN3_like	PDZRN3	G15202	human_blastn	6.15332e-19	3.25467e-17	6.72359	6.47147	8.32219	8.70769	6.70788	7.29577	6.78823	9.07548	8.59313	6.89027	7.10319	8.34093	6.72802	8.51245	7.67344	7.21839	7.22075	6.70837	6.97134	7.5549	6.58252	8.75721	8.10445	6.8317	7.02142	7.75982	2.91112	3.06041	2.11145e-14	5.76037e-12	0.0141981	0.185846	0.637116	0.904471	2.30835	2.48243	4.6937e-10	5.60333e-08	1.68032	1.92875	9.52622e-07	1.32918e-05
gene4243	Galnt2	Galnt2	Galnt2	Galnt2	reference	7.03197e-19	3.70053e-17	10.0532	10.168	9.58066	9.847	10.2197	10.4518	9.87899	9.74759	10.006	10.4917	10.491	9.84958	10.0947	9.72751	9.84997	10.257	10.3698	10.244	10.2906	10.4378	10.1122	9.63693	9.91784	10.1938	10.5278	9.89378	-0.408932	-0.482567	6.60021e-05	0.00084579	-0.0678441	-0.183552	0.131424	0.552192	-0.687648	-0.753434	4.53425e-10	5.59602e-08	-0.935222	-0.99262	1.13883e-16	1.84473e-14
gene15079	Spidr	Spidr	Spidr	Spidr	reference	7.85506e-19	4.1128e-17	6.71018	6.43325	6.66916	6.2924	6.99176	7.06922	6.29412	6.46354	6.41355	7.05017	7.18993	6.337	6.65663	6.48022	6.45085	7.04097	6.90754	6.62622	6.73776	7.10091	6.61333	6.39018	6.34242	6.94939	7.10551	6.61887	0.0239774	0.0455137	0.807922	0.905527	0.11806	0.425639	0.0286215	0.290616	-0.639572	-0.795023	1.34642e-05	0.000295727	-0.894126	-1.02067	1.53872e-08	3.82539e-07
gene11533	Prkrip1	Prkrip1	Prkrip1	Prkrip1	reference	8.39852e-19	4.37525e-17	8.06923	8.11075	8.01747	7.9946	7.84969	7.48712	8.00669	8.10143	7.89661	8.00295	7.69722	8.04296	8.13921	8.01336	7.90027	7.82982	7.47347	7.99649	7.83355	7.63575	8.08717	8.11314	7.96925	7.85809	7.47005	8.13366	-0.00827922	-0.0117986	0.903688	0.954998	0.0724374	0.160727	0.108526	0.514925	0.262007	0.307557	0.00213938	0.0151392	0.818519	0.863607	1.28936e-16	2.05642e-14
gene20900	Mat2a	Mat2a	Mat2a	Mat2a	reference	9.1006e-19	4.7173e-17	11.7929	12.309	11.1323	11.7085	11.6183	11.3114	12.9716	11.3733	11.1517	11.258	11.0476	11.5855	12.5337	11.0804	11.5363	11.7039	11.1219	12.299	11.7004	11.3778	12.366	11.5165	10.9833	11.2767	11.3586	11.0378	-1.38236	-1.50189	2.22456e-11	2.23903e-09	-0.00228065	-0.0143598	0.94906	0.991689	-0.0840238	-0.158219	0.481346	0.64857	0.140982	0.215392	0.334046	0.479183
gene3136	Eepd1	Eepd1	Eepd1	Eepd1	reference	9.81345e-19	5.0615e-17	9.11054	9.08285	8.44701	8.66982	9.06302	9.39345	9.04435	8.9599	8.51521	9.29871	9.3658	8.22792	8.86575	8.67174	8.64023	9.42711	9.31107	8.85844	9.29083	9.36937	8.92517	8.8807	8.24819	9.04855	9.35019	8.48481	-0.0938105	-0.153511	0.325622	0.534387	0.446703	0.616723	0.000103432	0.00992847	-0.429619	-0.553081	0.000386205	0.00408968	-0.687589	-0.781454	4.16382e-07	6.59932e-06
gene17625	Gmds	Gmds	Gmds	Gmds	reference	1.14447e-18	5.87361e-17	7.30413	6.942	7.27837	7.33261	7.61273	7.54174	6.70391	7.06984	7.31176	7.89108	7.67092	7.26363	6.77255	7.2386	6.94528	7.48015	7.4935	6.90866	7.68916	7.59074	6.91632	6.92916	7.12366	7.5405	7.60054	7.13367	0.472836	0.621107	0.000555481	0.00484329	-0.0123276	-0.0566828	0.749109	0.945576	-0.695063	-0.82939	1.59071e-06	5.01242e-05	-0.602837	-0.715335	3.24835e-05	0.000278541
gene7415	Fus	Fus	Fus	Fus	reference	1.1947e-18	6.10119e-17	10.7559	10.8699	10.6993	9.91058	10.8921	11.0192	10.8259	10.4702	10.0014	11.1945	11.0879	10.3415	10.4885	10.0452	10.0644	10.9418	11.0164	10.6308	11.0465	10.9798	10.6849	10.6079	10.1316	11.0676	11.105	11.0822	-0.145991	-0.231795	0.147443	0.321391	0.483308	0.644302	6.22335e-05	0.00645175	-0.553723	-0.680007	2.10994e-05	0.000425559	-0.599338	-0.694899	1.17956e-05	0.000115363
gene18379	Nrcam	Nrcam	Nrcam	Nrcam	reference	1.23086e-18	6.25504e-17	6.08226	7.07116	9.92405	8.3294	6.9413	6.44592	7.45279	9.96958	8.90488	6.05889	6.09268	9.33287	7.34734	10.554	7.52457	6.54423	6.21923	6.9123	6.50331	6.26496	7.4751	9.89851	9.8047	5.96229	6.18104	7.13453	2.90704	3.33998	2.39917e-07	7.53702e-06	0.047265	0.990437	0.124676	0.540578	4.52184	4.87211	7.37427e-14	2.4661e-11	5.19635	5.49847	2.61933e-17	5.02863e-15
gene2793	Mapk14	Mapk14	Mapk14	Mapk14	reference	1.27762e-18	6.46104e-17	11.1111	11.0348	11.2811	11.3664	10.8516	10.5866	11.5283	11.4707	11.2802	10.9462	10.687	11.0885	11.1528	11.417	11.1986	10.7944	10.5729	11.2347	10.8794	10.7415	11.1666	11.5116	11.4737	10.8883	10.727	10.5347	0.113529	0.162015	0.189679	0.379395	0.0287284	0.0840948	0.496388	0.849324	0.588532	0.66367	8.47137e-08	4.5504e-06	0.920771	0.9818	1.5812e-15	1.95146e-13
gene15585	Pth1r	Pth1r	Pth1r	Pth1r	reference	1.37142e-18	6.90168e-17	8.57033	8.65924	8.39333	8.07821	8.63992	9.20823	8.616	8.29736	8.30226	9.22085	9.08969	8.12583	8.27914	8.54169	8.25635	8.89289	9.05912	8.80968	9.06718	8.76158	8.59339	8.3843	8.27657	8.90019	9.11431	9.01184	-0.137671	-0.222309	0.17165	0.355138	0.140393	0.399662	0.0156755	0.216288	-0.638815	-0.761773	2.55547e-06	7.48376e-05	-0.822537	-0.925991	8.02905e-09	2.18226e-07
G26700	G26700	G26700	NA	G26700	reference	1.48798e-18	7.45211e-17	9.11078	8.08835	8.21201	8.9413	7.4197	6.97802	8.38302	9.72806	9.51843	6.94096	6.69227	7.80457	8.5522	8.92292	9.55104	7.84916	6.88193	8.82745	7.38498	7.45675	8.48717	8.74197	9.89454	7.43714	7.25228	7.4537	0.263192	0.787261	0.0642115	0.180793	-0.0288054	-0.394239	0.353471	0.77146	2.26663	2.47048	8.00893e-09	6.53768e-07	2.99675	3.18956	8.76637e-14	8.04256e-12
gene12724	NIPSNAP3B_like	NIPSNAP3B_like	NIPSNAP3B	LOC106144638	human_blastn	1.86901e-18	9.31541e-17	10.5373	10.0513	10.3831	10.6188	10.2002	9.97927	10.3724	10.5952	10.6667	9.86457	9.98552	10.7343	10.1582	10.3472	10.4005	10.0328	9.895	10.0244	10.1211	10.0785	10.1148	10.6763	10.6023	10.0348	10.0194	9.90265	0.434971	0.506314	2.31599e-05	0.000365448	-0.050035	-0.13715	0.25049	0.691445	0.567903	0.639572	9.74453e-08	5.128e-06	0.684817	0.741035	5.06476e-10	1.86855e-08
gene4391	Tgm3	Tgm3	Tgm3	Tgm3	reference	2.0421e-18	1.01294e-16	5.00316	5.2573	10.5503	8.16694	5.43812	5.36481	5.0178	8.19723	8.83043	5.41625	5.41132	9.76718	6.50499	9.72481	6.9194	5.21805	6.33488	5.51443	4.95918	5.93349	5.0497	8.15954	10.7261	5.14351	5.59941	4.97514	4.31547	4.83709	4.30313e-09	2.3729e-07	-0.0179094	-0.628483	0.439516	0.826644	5.52456	5.93858	1.42316e-12	3.35317e-10	4.31077	4.87842	2.48981e-09	7.79815e-08
gene18352	Klhl9	Klhl9	Klhl9	Klhl9	reference	2.14546e-18	1.05914e-16	9.71384	9.66335	9.78981	9.88458	9.6805	9.26166	10.0027	9.83238	9.70867	9.48302	9.19495	9.76386	9.90513	9.72893	9.879	9.38524	9.26674	9.74287	9.39216	9.37498	9.86542	9.80454	9.70832	9.51451	9.44788	9.43031	-0.0860521	-0.115193	0.242299	0.44333	-0.0220866	-0.0511917	0.605485	0.890285	0.330337	0.381362	0.000130154	0.00179668	0.640343	0.678912	9.96184e-12	5.24235e-10
gene13060	Ap1ar	Ap1ar	Ap1ar	Ap1ar	reference	2.23275e-18	1.09701e-16	8.5778	8.44797	9.03431	8.94579	8.40684	8.25717	8.87025	8.90489	8.93762	8.24455	8.04322	9.00345	8.82243	9.02503	8.86546	8.49193	8.18481	8.73616	8.29102	8.33043	8.66653	8.89453	8.91311	8.61806	8.29983	8.51826	0.167796	0.241421	0.0812015	0.212502	-0.0261975	-0.087629	0.526721	0.862611	0.592433	0.687971	9.14116e-07	3.2297e-05	0.96239	1.03887	1.456e-13	1.22718e-11
gene9323	Prkaa2	Prkaa2	Prkaa2	Prkaa2	reference	2.67085e-18	1.30607e-16	8.79457	8.08303	8.58792	8.93935	8.21474	8.12722	8.68696	8.48838	8.6349	7.8793	8.03678	9.03447	8.34219	8.30662	8.86713	8.08366	7.97056	8.16805	8.13189	7.93276	8.38131	8.48799	9.14229	8.16935	7.95645	8.35916	0.178157	0.292505	0.0988171	0.243566	-0.327862	-0.587114	0.000858174	0.0379925	0.529554	0.686905	0.000122202	0.00170507	0.734419	0.860014	1.39981e-06	1.82236e-05
gene13934	Tmem140	Tmem140	Tmem140	Tmem140	reference	2.9412e-18	1.43058e-16	9.16824	9.66103	9.64146	9.95875	9.27744	8.71613	8.88318	9.58779	9.72535	8.74865	8.62483	10.3821	8.87766	9.78068	9.51483	8.77168	8.6967	9.31475	8.78017	8.68895	9.35146	9.49072	10.3584	8.86052	8.70624	9.46232	0.168425	0.340912	0.148757	0.323306	-0.276925	-0.705667	0.00274223	0.0772518	0.653252	0.905424	0.000132977	0.00182593	1.11076	1.28245	5.33529e-08	1.09621e-06
gene19023	LOC101964782	LOC101964782	LOC101964782	LOC101964782	reference	2.95307e-18	1.43058e-16	6.42624	7.02907	8.91187	8.02245	6.01161	6.00468	5.85782	7.07959	9.31343	6.15065	6.27176	9.49967	5.7396	7.77033	8.24004	6.65644	6.53277	6.43647	6.02087	6.1306	5.93411	8.40661	9.28611	5.95408	6.22841	5.75314	2.26868	2.80604	4.7114e-06	9.57707e-05	-0.0941677	-1.32573	0.0291529	0.29363	2.64812	3.08856	5.15474e-07	2.03191e-05	2.5454	2.97549	1.06784e-06	1.46822e-05
gene41	Lysmd3	Lysmd3	Lysmd3	Lysmd3	reference	3.01394e-18	1.45328e-16	9.02014	9.2078	9.03211	9.1449	8.72657	8.54315	9.34279	9.40153	8.91017	8.37011	8.48421	9.1382	9.22844	9.16688	9.03797	8.7391	8.66606	9.20301	8.60869	8.51087	9.26126	9.20678	8.82994	8.86252	8.56685	8.87372	-0.0712617	-0.110234	0.416435	0.622707	0.0758613	0.226683	0.0975493	0.493555	0.659969	0.747707	5.76169e-08	3.33695e-06	0.860915	0.937636	9.213e-12	4.89801e-10
gene10794	Nr1i2	Nr1i2	Nr1i2	Nr1i2	reference	3.2725e-18	1.57065e-16	10.8467	10.4574	10.9011	11.0158	10.4155	10.2559	10.5792	10.9039	10.8537	10.502	10.3525	10.9055	10.6307	10.91	10.6883	10.402	10.5585	10.6006	10.3373	10.153	10.5396	11.1142	11.2305	10.4902	10.3463	10.3593	0.434506	0.507939	2.89686e-05	0.000434613	-0.0108117	-0.0313327	0.796212	0.958218	0.6249	0.695337	1.13031e-08	8.8105e-07	0.782672	0.842499	3.32303e-12	1.95738e-10
G34888	G34888	G34888	NA	G34888	reference	3.48552e-18	1.66518e-16	7.45193	7.05492	7.55061	6.97275	6.58631	6.56006	7.43138	7.47613	7.10241	6.55168	6.47948	7.01432	7.20238	7.0941	7.50234	6.78192	6.62313	7.22376	6.70994	6.52912	7.11041	7.095	7.31636	6.62609	6.39409	7.14182	0.124379	0.236281	0.248935	0.451567	0.0483687	0.248345	0.228702	0.66824	1.19289	1.30636	7.532e-10	8.13378e-08	1.56003	1.62634	3.37427e-14	3.39622e-12
gene14171	Gon4l	Gon4l	Gon4l	Gon4l	reference	3.54788e-18	1.6872e-16	8.89342	9.05691	8.82524	8.97123	8.87249	8.49225	9.20575	9.09559	9.00461	8.66301	8.32646	8.92875	9.01542	8.99754	9.15104	8.81429	8.45436	9.08815	8.65857	8.4956	8.99416	9.07432	8.93398	8.83962	8.56214	8.50035	-0.102228	-0.138822	0.19535	0.386192	-0.0123979	-0.0315993	0.770097	0.950202	0.255729	0.30826	0.00468888	0.0274476	0.738352	0.787254	7.80843e-13	5.25649e-11
gene14683	Wbp11	Wbp11	Wbp11	Wbp11	reference	3.612e-18	1.70985e-16	10.1556	10.2994	10.1618	9.98966	10.2415	10.5351	10.2214	10.0253	10.015	10.2859	10.5259	9.96976	10.1552	10.0392	10.0687	10.3217	10.6207	10.2568	10.2322	10.5779	10.3166	10.1781	10.2263	10.3706	10.4241	10.3785	-0.160745	-0.188695	0.0220542	0.0835353	0.0454078	0.0880788	0.290702	0.728652	-0.217365	-0.245033	0.00300776	0.0196728	-0.577133	-0.60209	1.56813e-13	1.30055e-11
G27195	G27195	G27195	NA	G27195	reference	3.7158e-18	1.75099e-16	6.94632	6.72896	7.02189	6.71377	6.4277	5.9033	7.29061	7.27175	6.19085	6.58862	6.29605	6.60312	7.32056	7.23853	7.00507	6.25343	6.06034	7.22589	6.35909	6.33959	7.29414	6.94622	6.6587	6.43205	6.03545	6.92874	-0.0916073	-0.214567	0.408377	0.615426	0.221119	0.731809	0.0056991	0.126455	1.05384	1.27547	1.85133e-06	5.69518e-05	1.93687	2.01838	1.62468e-13	1.33675e-11
gene15884	AFM	AFM	AFM	LOC101965567	human_blastn	3.95576e-18	1.85563e-16	12.0123	9.70866	11.5385	11.5493	9.83269	10.2254	9.83574	12.1975	10.7777	10.9087	10.8902	11.4082	10.725	11.8392	10.949	10.9064	10.21	10.2029	10.2424	10.5201	10.1232	11.9979	11.3569	10.7714	10.3291	11.1042	2.31271	2.42008	1.67729e-15	5.99601e-13	0.305741	0.915022	0.00257397	0.0739178	1.67865	1.79751	3.25922e-09	2.99011e-07	1.89888	2.00248	3.02463e-11	1.42945e-09
gene4088	Stard5	Stard5	Stard5	Stard5	reference	4.24547e-18	1.98256e-16	7.84663	7.51229	7.61231	8.47649	7.52898	7.42016	7.04771	7.53511	8.49977	7.65453	7.77791	8.54499	7.17333	7.852	8.03144	7.79972	7.45255	7.42908	7.72433	7.64529	7.275	8.22258	8.41873	7.37803	7.7484	8.0588	0.827458	0.979104	5.76487e-06	0.00011319	-0.653789	-0.868113	3.91278e-05	0.00466929	0.225701	0.386511	0.0710415	0.184235	0.245438	0.353673	0.096239	0.189032
gene22028	Ciao1	Ciao1	Ciao1	Ciao1	reference	4.96462e-18	2.30799e-16	9.7355	10.002	9.55734	9.91074	9.57903	9.5496	9.97176	9.64788	9.94481	9.81408	9.411	9.72986	9.88173	9.71337	9.88621	9.61457	9.22467	9.88462	9.68813	9.36641	9.88367	9.67273	9.94446	9.60115	9.34958	9.55703	-0.315496	-0.358345	8.62677e-05	0.00105464	-0.189373	-0.301613	0.00102309	0.0429408	0.0169775	0.0199679	0.828551	0.901643	0.386155	0.415685	7.17842e-06	7.54753e-05
gene9997	Insig1	Insig1	Insig1	Insig1	reference	5.11992e-18	2.36956e-16	11.5071	11.2628	13.3126	12.754	10.7914	11.4798	10.9344	14.2053	12.8781	11.2148	11.3593	12.2152	11.8241	14.4956	11.9251	10.7752	11.0762	11.3389	11.1943	11.4138	10.8332	12.6347	13.1482	11.1704	11.55	12.9513	2.73045	2.90174	3.09576e-12	4.0625e-10	0.144667	1.00802	0.015383	0.214386	3.02994	3.22665	9.0114e-15	3.88468e-12	2.648	2.82992	7.04124e-12	3.84192e-10
gene5692	Mdh1	Mdh1	Mdh1	Mdh1	reference	5.42915e-18	2.50151e-16	13.0077	12.8132	13.2074	13.3141	12.6637	12.47	12.9878	13.2397	13.2138	12.7995	12.6626	13.4434	12.8551	13.1886	12.7669	12.4734	12.6105	12.6961	12.7111	12.5008	12.578	13.1095	13.1996	12.5513	12.5411	12.7647	0.375477	0.451985	0.000239924	0.00247	-0.0384424	-0.110718	0.36816	0.78183	0.580453	0.655158	1.03264e-07	5.3796e-06	0.746879	0.80729	3.88471e-11	1.76635e-09
gene5625	Asb3	Asb3	Asb3	Asb3	reference	5.47446e-18	2.51122e-16	7.83084	7.75412	7.73184	7.32882	7.99021	8.18394	7.52085	7.80246	7.47696	8.1298	8.08728	7.42371	7.51618	7.48816	7.43778	7.96698	7.85027	7.68615	7.99698	8.00597	7.82772	7.55087	7.44027	8.06617	8.05323	7.85758	0.0377108	0.0596383	0.660654	0.814408	0.317774	0.495395	0.000430471	0.0260976	-0.445942	-0.539757	5.67025e-05	0.000930119	-0.512915	-0.577664	1.43296e-05	0.000136791
gene1098	Nrg4	Nrg4	Nrg4	Nrg4	reference	6.64824e-18	3.03622e-16	8.8151	7.24313	9.32315	9.2809	6.96084	7.59353	8.16078	9.93351	7.95617	7.68005	7.18317	8.15309	8.44288	9.91039	7.42458	7.54613	7.72139	7.67885	7.02098	6.9845	7.42166	9.51622	8.26345	7.52149	7.37044	8.33541	2.13437	2.38603	1.78095e-08	8.06248e-07	0.641415	1.50572	0.000370644	0.023765	2.9455	3.15085	1.29732e-13	3.95569e-11	3.00348	3.1914	4.05542e-14	4.00405e-12
gene23912	LOC110597148	LOC110597148	LOC110597148	LOC110597148	reference	6.82536e-18	3.10344e-16	7.91986	7.4729	7.76371	7.94176	7.39646	7.46937	7.3224	7.80699	7.71046	7.50359	7.21658	7.78466	7.53706	7.64804	7.87584	7.56438	7.23446	7.48076	7.3853	7.35793	7.5537	7.94938	7.74559	7.55308	7.20256	7.74314	0.557719	0.62052	1.88008e-07	6.10998e-06	0.0151949	0.0425175	0.718174	0.934284	0.538907	0.612631	3.59992e-07	1.54856e-05	0.838125	0.898828	1.43894e-13	1.22274e-11
gene14789	Mex3d	Mex3d	Mex3d	Mex3d	reference	9.01012e-18	4.07895e-16	7.56101	8.08539	7.26222	7.44191	7.75045	7.82049	7.89165	7.2577	7.55011	7.67168	7.81358	7.45568	7.98464	7.17367	7.50239	7.63165	7.88726	8.02131	7.82596	7.84474	7.86891	7.47605	7.5822	7.63333	7.72414	7.34425	-0.989058	-1.03278	5.13017e-16	2.12738e-13	-0.0938158	-0.258526	0.0519482	0.382491	-0.510744	-0.597736	4.3002e-06	0.000116094	-0.741872	-0.808541	3.18418e-10	1.22715e-08
gene14175	Kiaa0907	Kiaa0907	Kiaa0907	Kiaa0907	reference	9.13793e-18	4.11882e-16	9.93162	10.0676	9.83706	10.0178	9.47911	9.37537	10.0606	10.1814	9.92849	9.22808	9.12851	10.156	9.97438	10.0334	10.1071	9.66021	9.02534	9.9901	9.27698	9.63183	10.0382	10.2453	10.0317	9.55803	9.29906	9.87455	0.0261638	0.0446416	0.775846	0.887259	0.00244527	0.00968559	0.950814	0.991689	0.767954	0.87395	3.05538e-08	1.99215e-06	0.987333	1.07949	5.93656e-12	3.33055e-10
G29980	G29980	G29980	NA	G29980	reference	9.26529e-18	4.15815e-16	8.17322	6.93568	6.74891	9.05801	5.57725	5.4578	7.42871	9.01835	8.13423	5.69684	5.61322	7.87074	6.69782	7.87756	8.8382	5.35283	5.37077	7.86641	5.49877	5.53431	6.35301	7.85996	8.31393	6.24591	6.35119	6.41376	0.372778	1.47181	0.0244119	0.0898398	-0.0179968	-0.462289	0.478893	0.843473	4.23403	4.63846	4.05727e-12	8.41234e-10	4.67481	5.04012	1.49679e-13	1.25138e-11
gene19711	OGA	OGA	OGA	LOC101978624	human_blastn	9.64098e-18	4.3081e-16	9.63212	8.88098	9.65887	9.50823	9.8525	9.77759	9.05845	9.69629	9.39248	9.41882	9.69415	9.44294	9.07504	9.66687	9.21151	9.68528	9.8841	9.1248	9.644	9.83437	9.06602	9.55609	9.64326	9.74867	9.58027	10.0506	0.825387	0.8714	1.5104e-12	2.40897e-10	0.108859	0.266021	0.029979	0.2971	-0.0558796	-0.0724266	0.552013	0.709138	-0.140914	-0.166628	0.167541	0.287376
gene14009	Ca14	Ca14	Ca14	Ca14	reference	1.03354e-17	4.59858e-16	8.66981	7.84575	8.46203	8.39621	8.01821	7.80727	7.76559	8.2627	8.67275	7.90371	8.03579	8.78033	8.05093	8.83584	8.69093	8.20565	8.0551	7.84561	8.02632	8.22066	7.88619	8.98977	8.79633	8.09969	7.80248	8.37987	1.15778	1.25031	3.51466e-11	3.3428e-09	-0.000420505	-0.00207369	0.991125	0.99832	0.820141	0.964767	3.08853e-07	1.36974e-05	0.92314	1.05703	1.71056e-08	4.17255e-07
G16448	G16448	G16448	NA	G16448	reference	1.06247e-17	4.70712e-16	7.50655	7.22449	7.76751	7.70632	7.18106	6.34458	7.02974	7.92708	7.35899	6.77222	6.9471	7.70721	7.18073	7.59474	7.41806	7.12928	6.31686	6.89611	7.25991	6.75301	6.99983	7.71013	7.66023	7.18443	6.38673	7.60301	0.91733	1.09943	6.61289e-06	0.000128142	0.0321658	0.211778	0.381374	0.791691	0.76437	1.01377	3.3589e-05	0.000617406	2.07312	2.13907	1.50937e-17	3.25992e-15
G2669	G2669	G2669	NA	G2669	reference	1.07274e-17	4.73238e-16	7.52163	7.47103	8.96219	8.06205	7.22977	7.08459	7.08235	8.4648	8.30205	6.38952	6.40453	8.64193	6.87419	8.9173	8.40776	7.63792	6.73355	7.17394	7.28131	6.61552	7.69237	9.06594	7.44577	7.09771	6.6151	5.72541	2.03103	2.27531	1.7004e-08	7.76568e-07	0.080521	0.755544	0.0598099	0.407373	2.2755	2.45515	1.27289e-09	1.28117e-07	3.13068	3.30226	3.60214e-16	4.97911e-14
G3632	MIR221_containing	MIR221_containing	NA	G3632	human_blastn	1.08759e-17	4.77756e-16	7.27401	7.51297	7.3424	8.52858	6.28575	5.67969	6.52997	8.2248	7.13395	6.25634	5.67653	6.84982	7.6022	7.86977	6.39359	6.1639	5.41884	6.89184	6.3662	5.52904	6.93179	6.89593	7.7004	6.39043	5.52831	6.32995	0.193808	0.737831	0.133419	0.300359	0.00498869	0.0896564	0.855163	0.970927	2.05393	2.37326	1.81424e-06	5.59767e-05	4.54871	4.76759	9.25061e-20	3.30693e-17
gene12596	HPD_like_gene12596	HPD_like	HPD	LOC101957153	human_blastn	1.26261e-17	5.52298e-16	15.0649	14.5119	15.5718	15.5514	14.6055	14.653	14.5433	15.8372	15.8902	15.4536	14.8181	15.8298	14.8748	16.1518	15.459	14.4645	15.1279	14.7555	14.7235	14.8181	14.2865	15.4478	15.7676	14.8384	14.8686	15.5403	1.20789	1.32103	3.40847e-10	2.43694e-08	-0.0322617	-0.178302	0.396677	0.803759	0.796755	0.979566	3.22353e-06	9.23158e-05	0.885486	1.05126	4.6994e-07	7.29322e-06
gene6292	Naa30	Naa30	Naa30	Naa30	reference	1.29219e-17	5.60507e-16	10.242	9.68582	10.82	10.7123	10.0256	10.005	10.2514	10.9318	10.6974	10.1437	9.95673	11.5462	9.97531	10.4184	10.6075	10.0818	10.0801	9.77296	10.1117	9.94555	9.99504	10.6708	10.7518	10.0726	9.97083	10.1802	0.798272	0.916403	1.2989e-06	3.22145e-05	-0.121712	-0.420211	0.0260231	0.276633	0.524985	0.700041	0.000217465	0.00263064	0.763463	0.90292	1.55657e-06	1.99222e-05
gene7335	SULT1A2_containing	SULT1A2_containing	NA	LOC101966889	human_blastn	1.2917e-17	5.60507e-16	11.8787	10.5263	12.6263	13.035	10.6348	9.42888	10.7731	12.8192	12.6771	11.8748	11.0652	12.9857	11.6489	12.8607	12.357	10.6751	11.3921	11.234	10.3984	10.5541	9.88635	12.6138	12.6626	10.7678	11.1159	12.3927	1.82414	2.11761	2.21641e-07	7.09182e-06	-0.0318435	-0.408117	0.31785	0.746974	1.87761	2.09117	3.13477e-07	1.37973e-05	2.18789	2.37129	4.99276e-09	1.4538e-07
gene5967	Mterf2	Mterf2	Mterf2	Mterf2	reference	1.47938e-17	6.39029e-16	6.85842	6.31499	6.9636	6.63421	7.03167	7.34059	6.26911	7.32166	6.74838	6.83262	6.96081	6.96639	6.3395	7.17011	6.76484	7.00915	7.09376	6.44621	6.93671	7.15453	6.48972	7.09318	6.64809	7.05372	7.18934	7.52949	1.39007	1.47596	7.72503e-15	2.42683e-12	0.367715	0.632542	0.000600553	0.0309748	0.129431	0.204885	0.255376	0.43676	-0.084201	-0.115518	0.514505	0.649443
G29982	G29982	G29982	NA	G29982	reference	1.67079e-17	7.18716e-16	11.29	9.98473	10.8451	11.6668	9.86639	10.3272	9.83525	11.6234	11.1428	10.3624	10.2358	11.6778	10.3541	11.1622	11.0669	10.3573	10.4569	10.6043	10.5331	10.2422	10.1086	11.0024	11.4047	10.7902	10.3184	10.999	1.27156	1.41867	5.25804e-09	2.8098e-07	-0.0411112	-0.263175	0.277838	0.714904	0.901037	1.12014	4.03359e-06	0.000110625	1.06105	1.25001	2.16314e-07	3.76895e-06
gene11587	Gtf2ird1	Gtf2ird1	Gtf2ird1	Gtf2ird1	reference	1.88517e-17	8.07587e-16	7.86737	7.96206	7.53062	7.43693	8.2173	8.37024	7.89213	7.26886	7.68333	8.11422	8.62905	7.88571	8.06215	7.3208	7.3229	8.20836	8.69939	8.21412	8.22619	8.38658	7.8923	7.25614	7.63935	8.10754	8.30538	7.93785	-0.761521	-0.914434	1.33677e-05	0.000230588	-0.0450199	-0.243337	0.253973	0.695444	-1.03367	-1.17525	2.14154e-08	1.50678e-06	-1.59755	-1.65538	1.48621e-15	1.85634e-13
ENSSTOG00000033928	TRAK1_like_ENSSTOG00000033928	TRAK1_like	TRAK1	ENSSTOG00000033928	human_blastn	1.97468e-17	8.38995e-16	9.14896	9.11734	9.40129	9.26029	8.91188	8.70144	9.48404	9.32676	9.60662	9.01198	8.72141	9.21012	9.33849	9.56614	9.31024	8.8524	8.77148	9.34834	9.00257	8.91795	9.30827	9.50708	9.54538	8.75509	8.63313	8.78645	0.054821	0.0858725	0.527483	0.715269	-0.00714197	-0.0237347	0.861678	0.972059	0.609913	0.700603	3.40334e-07	1.48246e-05	0.891313	0.967078	1.77778e-12	1.09704e-10
gene1962	Snip1	Snip1	Snip1	Snip1	reference	1.97376e-17	8.38995e-16	7.75286	7.72172	7.75684	7.55935	7.59843	6.98123	7.68208	7.79765	7.5482	7.21753	7.10448	7.65343	7.79659	7.67687	7.59569	7.29742	7.07794	7.69133	7.46342	7.28652	7.69389	7.80464	7.62716	7.54533	7.27537	7.84517	0.0362105	0.0553991	0.659212	0.813965	0.0973262	0.256719	0.0455529	0.360233	0.442219	0.529889	4.13645e-05	0.000725594	1.02048	1.08639	4.06278e-16	5.54195e-14
gene16600	UOX_like	UOX_like	UOX	LOC101966455	human_blastn	1.98387e-17	8.39462e-16	12.9965	12.2358	13.2342	13.7116	12.6899	12.2151	12.3345	13.5955	13.5449	13.0572	12.8404	13.7882	12.4133	13.6209	13.2563	12.2047	13.0838	12.4843	12.7954	12.7002	12.0959	13.3532	13.2889	12.9097	12.7234	13.1105	1.29083	1.40013	2.63337e-11	2.55142e-09	-0.0526205	-0.271471	0.19597	0.635586	0.571415	0.780378	0.000202218	0.00248683	0.694988	0.862799	3.43315e-05	0.000292452
gene21549	AMY1A	AMY1A	AMY1A	LOC101974615	human_blastn	2.04528e-17	8.61929e-16	10.8624	10.3729	11.0396	8.29294	10.6213	11.2069	10.7755	11.658	8.07296	10.9154	10.9519	7.91357	11.5339	10.322	9.01266	10.5208	11.3763	10.7623	10.8674	10.8683	11.0748	9.38248	8.1492	10.8681	11.0268	10.449	-0.0429607	-0.161238	0.696939	0.839159	3.75527	3.89647	1.10591e-20	1.1465e-16	0.0270061	0.0950245	0.818491	0.895228	-0.130127	-0.320226	0.435437	0.579112
gene10172	Apeh	Apeh	Apeh	Apeh	reference	2.30854e-17	9.68931e-16	10.7982	10.6409	10.6153	10.5561	10.9162	10.9605	10.541	10.5749	10.674	11.0518	10.8954	10.485	10.6755	10.6861	10.6444	11.0007	10.9264	10.6512	11.0142	10.8521	10.796	10.651	10.5895	10.8886	10.8454	10.7453	0.0163035	0.0220831	0.765163	0.880893	0.0724904	0.125232	0.0926061	0.48405	-0.384685	-0.414666	1.81025e-08	1.29878e-06	-0.304896	-0.322177	1.09109e-05	0.000107522
gene590	Azin1	Azin1	Azin1	Azin1	reference	2.95785e-17	1.23645e-15	10.4501	10.6641	10.6509	10.8029	10.3854	10.0885	10.7788	10.7967	10.8517	10.3364	10.2404	10.8023	10.7722	10.7972	10.6936	10.1954	10.3076	10.5508	10.2893	10.3102	10.5131	10.7685	10.6646	10.4699	10.2892	10.0984	0.0214474	0.0306872	0.760961	0.878397	-0.0523258	-0.120493	0.232898	0.673686	0.423453	0.479155	2.33613e-06	6.95938e-05	0.59803	0.63671	2.81173e-10	1.10414e-08
gene9365	Echdc2	Echdc2	Echdc2	Echdc2	reference	3.22847e-17	1.34416e-15	12.3354	11.7605	12.2207	12.226	11.8763	11.9678	11.7685	12.2622	12.1864	11.9838	11.8178	12.343	11.8069	12.0952	12.1253	12.0739	11.9797	11.6943	11.9002	11.7191	11.6816	12.2334	12.2731	11.9435	11.615	12.2182	0.638317	0.675583	4.03078e-12	5.09599e-10	1.8185e-05	4.15736e-05	0.999659	0.999953	0.329213	0.377964	0.000103448	0.00149782	0.520556	0.55482	9.47521e-09	2.54481e-07
gene5573	Ttc25	Ttc25	Ttc25	Ttc25	reference	3.9888e-17	1.65408e-15	5.79716	6.13288	8.43702	6.77439	6.45259	6.62967	5.8261	8.56672	7.88631	6.04192	6.23852	7.50658	5.74796	9.02261	7.48314	6.09275	5.92423	5.79982	6.39358	6.34617	6.59345	8.6442	7.34898	6.23767	6.07514	6.17404	3.81415	4.0483	4.66912e-14	1.10011e-11	0.223287	1.49704	0.00470073	0.110254	3.29156	3.60793	1.55132e-11	2.72586e-09	3.27939	3.56635	1.83078e-11	9.10557e-10
gene13035	Etnppl	Etnppl	Etnppl	Etnppl	reference	4.38028e-17	1.80918e-15	9.86972	9.72505	13.431	13.0385	9.79216	10.2319	9.99873	12.4746	12.1227	9.82092	9.02457	12.351	10.1476	13.1748	12.9594	10.9201	10.3275	9.7737	10.5128	8.90043	10.2576	12.8434	11.9161	9.60916	9.14716	11.9873	3.49755	3.81254	3.0908e-10	2.22516e-08	0.0149861	0.350901	0.562148	0.876886	3.05606	3.46507	1.05945e-08	8.32071e-07	3.92124	4.25134	1.50684e-12	9.52528e-11
gene17630	Mylk4	Mylk4	Mylk4	Mylk4	reference	4.46796e-17	1.83807e-15	7.45113	6.84842	7.02093	8.179	7.12972	6.44727	6.62184	7.42656	8.5124	6.67563	6.55336	8.83135	6.18006	6.81045	8.57437	7.54502	7.23749	6.65833	6.86537	6.86597	6.92673	8.28684	8.05901	6.80009	6.6286	5.62133	1.10328	1.54415	9.09043e-05	0.0010971	-0.69022	-1.41543	0.000273323	0.0187672	0.302182	0.814869	0.0378753	0.121189	0.677549	1.18419	0.00246165	0.0104762
gene24249	Cracr2b	Cracr2b	Cracr2b	Cracr2b	reference	4.57991e-17	1.87668e-15	9.84414	10.1301	8.4577	8.43677	10.5665	10.5841	9.68158	8.30592	9.43997	10.8211	11.0038	9.39581	9.99377	8.29486	9.48209	10.7261	10.6956	9.84796	10.4954	10.6162	10.1366	8.70345	9.10826	10.3279	10.4784	10.3247	-1.31121	-1.61039	3.7332e-06	7.89837e-05	-0.0622285	-0.553678	0.112608	0.52233	-2.37414	-2.50642	5.85093e-13	1.5553e-10	-2.54411	-2.67136	9.90465e-15	1.09236e-12
gene5262	Acaca	Acaca	Acaca	Acaca	reference	4.609e-17	1.88116e-15	11.6376	11.9666	13.5098	12.6601	12.2655	11.7915	11.9326	13.4499	13.3477	11.3799	11.5547	13.233	11.2737	13.7615	12.8315	12.1707	11.6906	11.4922	11.8663	11.9312	11.8185	13.5546	13.2154	11.5359	11.4255	12.0115	1.97162	2.14648	1.94539e-10	1.47211e-08	0.030991	0.311711	0.355092	0.773394	1.77442	1.91517	1.34945e-08	1.02866e-06	2.12352	2.24433	1.94475e-11	9.55511e-10
gene24003	Tmem55b	Tmem55b	Tmem55b	Tmem55b	reference	4.82971e-17	1.96351e-15	9.60408	9.38639	9.96987	9.73991	9.657	9.52985	9.27304	10.0451	9.83072	9.63043	9.5781	9.88392	9.4698	10.0572	9.70206	9.6703	9.59293	9.37818	9.59298	9.55498	9.374	9.86678	9.839	9.53208	9.51169	9.6489	0.73127	0.761133	6.28432e-16	2.50575e-13	0.0680225	0.142779	0.126993	0.545015	0.359303	0.406136	1.4865e-05	0.000320387	0.492098	0.52372	2.05403e-08	4.84064e-07
gene2133	Mob3c	Mob3c	Mob3c	Mob3c	reference	4.86619e-17	1.97062e-15	7.63324	8.08575	7.97449	7.84615	7.77585	7.31157	8.46035	7.86573	7.8295	7.58992	7.26538	7.93067	7.81615	7.87851	7.75558	7.52463	7.39221	7.98224	7.41524	7.50788	8.14651	7.94383	7.89289	7.5558	7.29804	7.7104	-0.334272	-0.446837	0.00341581	0.0202932	-0.00486606	-0.0189806	0.902638	0.981404	0.33063	0.4473	0.00430726	0.0257814	0.7859	0.886866	2.21321e-08	5.17931e-07
gene18897	Hnrnpul1	Hnrnpul1	Hnrnpul1	Hnrnpul1	reference	4.99131e-17	2.01342e-15	11.575	11.6269	11.5747	11.4717	11.6304	12.0084	11.6843	11.5968	11.4523	11.8348	11.7454	11.4433	11.6239	11.4169	11.4487	11.8164	11.9175	11.6754	11.7938	11.7553	11.6288	11.487	11.4089	11.7952	11.909	11.4865	-0.133362	-0.155912	0.0396305	0.127791	0.0731875	0.128536	0.0914904	0.483672	-0.302365	-0.33147	1.21944e-05	0.000273636	-0.44951	-0.469664	4.06141e-10	1.53005e-08
gene4045	Fes	Fes	Fes	Fes	reference	5.10625e-17	2.0518e-15	8.60268	8.55006	8.40511	8.39766	8.63634	9.0284	8.46358	8.29132	8.14777	8.89374	9.02153	8.45766	8.54507	8.12854	8.49655	8.9304	8.89971	8.71732	8.88556	8.91846	8.53523	8.43319	8.17514	9.03367	8.69569	8.8375	-0.17668	-0.246521	0.0621373	0.176584	0.0303934	0.0976985	0.467103	0.836432	-0.642203	-0.723135	3.7599e-08	2.32017e-06	-0.753581	-0.822423	2.89811e-10	1.13376e-08
gene16797	Map3k8	Map3k8	Map3k8	Map3k8	reference	5.30349e-17	2.12283e-15	7.12108	7.08647	7.55897	7.12411	7.7394	7.77858	7.4733	7.35173	7.21628	7.7291	7.80627	7.34521	6.88096	7.42212	7.27652	7.60931	8.1637	6.93341	7.48981	7.96271	7.18738	7.22899	7.31013	7.80134	7.83068	7.6988	0.201344	0.323428	0.0675488	0.18734	0.0216965	0.0989963	0.57721	0.881262	-0.495116	-0.644507	0.00019607	0.00243769	-0.848589	-0.9643	1.60449e-08	3.96042e-07
gene12476	Irf6	Irf6	Irf6	Irf6	reference	5.61225e-17	2.23778e-15	9.9727	9.61179	10.1912	10.3094	9.61944	9.68086	9.12965	10.1648	10.1964	9.39325	9.59337	10.5521	9.71265	10.1124	10.6532	9.68807	9.73398	9.80615	9.6347	9.65078	9.88823	10.0997	10.9681	9.79618	9.625	10.0132	0.484472	0.646123	0.000646609	0.00544107	-0.348884	-0.632356	0.000807578	0.0372931	0.506943	0.683157	0.000315008	0.00350772	0.521355	0.649586	0.000554081	0.00301477
gene24101	Znf71	Znf71	Znf71	Znf71	reference	7.29358e-17	2.89703e-15	9.20097	8.85488	8.94279	9.37263	8.58315	8.51493	8.69361	9.0801	9.21108	8.68922	8.6593	9.23427	8.84962	8.91459	9.06807	8.98688	8.58897	8.71729	8.85203	8.32233	8.74353	9.01464	9.13038	8.73251	8.61298	8.41863	0.343192	0.416282	0.000542783	0.00478489	-0.0902076	-0.228137	0.0573857	0.403061	0.343681	0.417779	0.000546998	0.00545262	0.687929	0.746056	7.32391e-10	2.58255e-08
gene23247	CYP2U1_containing	CYP2U1_containing	NA	LOC101973126	human_blastn	8.0078e-17	3.16858e-15	9.98498	9.40639	11.2889	11.0786	9.50606	9.76332	9.955	10.7879	10.3398	9.63941	9.44274	11.0345	10.1	10.8443	10.2335	9.87141	9.6812	9.89174	9.54177	9.4388	9.66142	10.4624	10.5371	9.5859	9.49309	10.936	1.02607	1.20776	1.79459e-06	4.20133e-05	-0.0030863	-0.0226604	0.928494	0.984814	1.32654	1.45752	8.64453e-09	6.89368e-07	1.51354	1.61798	1.21698e-10	5.19836e-09
gene15615	Atp13a1	Atp13a1	Atp13a1	Atp13a1	reference	8.1924e-17	3.2293e-15	10.0919	10.32	10.0454	10.0306	10.206	10.4327	10.2429	10.1569	10.1286	10.168	10.4948	10.0912	10.2367	10.1756	10.0721	10.292	10.4466	10.3497	10.1638	10.343	10.3725	10.1114	10.1064	10.1032	10.4618	10.1726	-0.242571	-0.263116	5.47538e-05	0.000726802	0.0300442	0.0490216	0.46038	0.832897	-0.0876303	-0.09554	0.146647	0.302124	-0.436564	-0.451522	3.27613e-12	1.94078e-10
G30823	G30823	G30823	NA	G30823	reference	9.87672e-17	3.87848e-15	7.7019	7.4011	7.72907	7.18058	6.73099	6.82354	7.58427	7.6319	7.25511	6.65307	6.71798	7.14238	7.32731	7.3476	7.56312	6.88972	6.72169	7.16145	6.83893	6.50761	7.24823	7.11753	7.47364	6.73013	6.43447	7.29912	0.157959	0.304707	0.162958	0.343257	0.0643461	0.333087	0.129374	0.548725	1.294	1.40089	4.70233e-10	5.60333e-08	1.59506	1.66614	1.70362e-13	1.3798e-11
gene1934	Kiaa0319l	Kiaa0319l	Kiaa0319l	Kiaa0319l	reference	1.04125e-16	4.07344e-15	10.8384	10.5931	10.4393	10.7259	11.4365	11.3024	10.482	10.4937	10.892	11.0851	11.2177	10.714	10.6758	10.3996	10.7916	11.2393	11.1359	10.7242	11.1229	11.5807	10.8473	10.6863	10.7817	11.1424	11.0568	10.8105	-0.0673837	-0.107041	0.45211	0.654429	-0.0895725	-0.267157	0.0607335	0.409607	-0.780843	-0.865814	1.09995e-09	1.12903e-07	-0.889805	-0.969589	5.9434e-12	3.33055e-10
gene1288	Slc46a3	Slc46a3	Slc46a3	Slc46a3	reference	1.22971e-16	4.79262e-15	10.0571	9.32992	11.1154	10.6854	9.49531	9.74795	9.92844	10.8511	10.5837	9.29734	9.69464	10.6917	9.96242	11.1732	9.99944	9.8125	9.48846	9.7192	9.6603	9.58266	9.60881	10.7431	10.7512	10.0635	9.40028	10.7021	1.36957	1.52311	2.08453e-09	1.27872e-07	0.0515867	0.333898	0.188365	0.627993	1.43802	1.54695	1.18916e-09	1.20863e-07	1.65859	1.74331	5.00575e-12	2.86262e-10
gene16467	Aass	Aass	Aass	Aass	reference	1.26327e-16	4.905e-15	12.4888	12.02	13.2055	12.7959	12.1775	11.9402	12.5733	13.236	13.5252	12.3127	12.0944	13.4334	12.7195	13.0503	13.1245	12.2731	12.5228	12.3268	12.1027	11.9429	11.8871	13.1456	13.1323	12.5555	12.1441	13.1398	0.756484	0.919515	2.08141e-05	0.000334543	-0.0592333	-0.307501	0.154502	0.582652	0.749976	0.94969	1.11056e-05	0.000255849	1.08854	1.2363	8.04114e-09	2.18226e-07
gene1768	Paqr7	Paqr7	Paqr7	Paqr7	reference	1.36513e-16	5.28071e-15	10.3796	9.73805	9.26996	7.90297	10.4623	11.0667	9.7105	9.19706	8.06748	10.8543	10.5193	8.32294	10.5336	8.3686	8.6474	10.7577	10.9292	9.86614	10.5377	10.1506	9.93415	8.32294	7.87879	10.4418	10.178	10.2184	-0.336782	-0.902856	0.0315573	0.108365	1.45084	1.94487	4.29739e-06	0.000928147	-1.31924	-1.73082	3.73881e-05	0.000670592	-1.3793	-1.76539	2.23365e-05	0.000201184
gene14615	Pdk4	Pdk4	Pdk4	Pdk4	reference	1.39355e-16	5.37061e-15	11.7608	10.0049	11.0062	11.4662	10.7892	9.88095	10.065	11.2785	11.565	10.1164	10.1255	11.7734	10.4041	11.2864	10.8562	10.4069	10.7163	10.4775	10.5396	10.3097	10.1663	10.741	12.2192	10.2027	10.685	10.6079	1.17661	1.38031	7.15423e-07	1.92644e-05	-0.087438	-0.524025	0.0594557	0.40672	0.791319	1.10176	7.57741e-05	0.00115863	1.02481	1.27418	3.96822e-06	4.55073e-05
gene8337	Slc38a4	Slc38a4	Slc38a4	Slc38a4	reference	1.44518e-16	5.54897e-15	12.9465	12.6598	13.519	13.8039	13.104	12.7632	12.5402	14.0423	14.0968	12.2863	12.4597	14.3683	12.9888	13.7443	13.4541	12.943	13.3393	12.705	12.3012	13.0424	13.0323	13.6782	14.3574	12.7538	13.0065	12.7349	0.799546	1.01778	5.9713e-05	0.000779653	-0.1623	-0.631283	0.0127631	0.191842	0.894902	1.13393	7.76539e-06	0.000189027	0.692661	0.930973	0.000213996	0.00136523
gene4806	Dennd1a	Dennd1a	Dennd1a	Dennd1a	reference	1.50396e-16	5.75332e-15	9.03008	8.5538	8.86558	8.8539	9.02887	9.12515	8.563	8.8964	9.00726	8.98265	9.14849	9.06376	8.6083	8.87223	8.84844	9.11583	9.21263	8.67928	9.06023	9.09582	8.74585	8.92603	8.7371	9.03967	9.13772	9.12959	0.40735	0.452766	1.33064e-06	3.28445e-05	0.0148889	0.0325643	0.7269	0.938219	-0.15056	-0.175524	0.0560671	0.158037	-0.30876	-0.335073	0.000226538	0.00143115
gene20232	Cluap1	Cluap1	Cluap1	Cluap1	reference	1.53042e-16	5.83304e-15	7.7004	7.60958	7.66009	7.90873	7.48222	7.22462	7.77967	7.75606	7.77653	7.63547	7.33222	7.82665	7.81968	7.73942	8.05884	7.61653	7.23598	7.73635	7.50667	7.40825	7.84839	7.69639	7.99969	7.66237	7.39494	7.42559	-0.0641508	-0.0935134	0.42378	0.629236	-0.193058	-0.355028	0.00244104	0.0718929	0.16563	0.210794	0.0799686	0.199815	0.631113	0.689616	2.10861e-08	4.95691e-07
gene190	Ubxn4	Ubxn4	Ubxn4	Ubxn4	reference	1.60589e-16	6.09827e-15	11.3009	11.4331	11.4271	11.3295	11.1434	11.0022	11.5793	11.4208	11.344	11.0642	11.0833	11.3178	11.4292	11.452	11.4101	11.1102	11.0951	11.3287	11.1204	11.0681	11.3824	11.4336	11.4076	11.2371	11.2079	11.3626	-0.0354758	-0.046656	0.50485	0.698955	0.0290098	0.049371	0.482304	0.844316	0.33613	0.362635	2.62368e-07	1.18776e-05	0.421713	0.43905	3.57469e-10	1.36748e-08
gene20416	Gch1	Gch1	Gch1	Gch1	reference	1.82087e-16	6.8894e-15	10.124	9.86582	10.0827	10.5261	10.2174	9.8513	10.0488	10.4495	10.5384	9.93442	9.69475	10.7042	9.95187	10.5504	10.4221	9.88176	10.0274	9.77107	9.97956	9.91259	9.8275	10.6039	10.4242	9.79298	9.93722	10.2782	0.579054	0.660754	1.72478e-06	4.05758e-05	-0.0781063	-0.233304	0.0900633	0.481081	0.456418	0.555621	5.8228e-05	0.000945176	0.635111	0.70804	2.5285e-07	4.29017e-06
gene1578	Fbxo6	Fbxo6	Fbxo6	Fbxo6	reference	1.83538e-16	6.91904e-15	8.19252	8.62094	7.90467	7.93567	8.54087	8.92701	8.20495	7.66326	8.06011	8.87223	8.80431	8.18099	8.1194	7.86142	7.9589	8.45786	8.60585	8.39091	8.64165	8.69495	8.37905	7.87104	8.00505	8.31252	8.69319	8.26314	-0.563729	-0.700306	8.89799e-05	0.00108269	-0.0415713	-0.186792	0.302609	0.736849	-0.93997	-1.05571	3.25912e-09	2.99011e-07	-1.24361	-1.32344	6.8026e-14	6.52987e-12
gene2630	CYP39A1_like	CYP39A1_like	CYP39A1	LOC101972335	human_blastn	1.90811e-16	7.16715e-15	11.5857	11.0167	11.9505	11.5946	11.6323	11.5782	11.122	11.9404	12.0489	11.5862	11.4184	11.9502	11.3355	12.0319	11.8169	11.7343	11.8131	11.1358	11.3942	11.5147	11.1327	11.6689	11.9565	11.6235	11.6096	11.8783	0.874394	0.918018	8.20434e-14	1.7358e-11	-0.0351551	-0.101304	0.408832	0.811342	0.224067	0.283745	0.0207875	0.0800834	0.294878	0.339596	0.00528977	0.0195644
gene2778	Srsf3	Srsf3	Srsf3	Srsf3	reference	2.49072e-16	9.32178e-15	10.7624	11.0134	10.5902	10.6154	10.0902	10.1863	11.2088	10.6718	10.7404	10.1603	10.2924	10.3914	10.8701	10.46	10.8634	10.3926	10.1895	10.6814	10.2609	10.2385	10.8592	10.882	10.3621	10.157	10.2132	10.6838	-0.248854	-0.337601	0.0153944	0.0639398	0.0411675	0.136409	0.329098	0.752381	0.594159	0.689574	8.6169e-07	3.06926e-05	0.568187	0.64065	4.04547e-06	4.61738e-05
G2560	RPN1_containing	RPN1_containing	NA	G2560	human_blastn	2.80388e-16	1.0456e-14	9.91614	10.2716	9.61896	9.83801	10.0854	10.4495	9.98206	9.76112	9.95279	10.1034	10.2283	9.78668	9.88154	9.76482	9.80777	9.95336	10.317	10.1941	10.1484	10.3046	10.0451	9.7305	9.80303	9.91789	10.3763	9.42507	-0.384163	-0.44103	2.69794e-05	0.00041314	-0.0381458	-0.0936514	0.376952	0.786841	-0.334845	-0.391748	0.000200374	0.00247791	-0.776384	-0.820895	3.14851e-15	3.66748e-13
gene5296	Rps6kb1	Rps6kb1	Rps6kb1	Rps6kb1	reference	2.86976e-16	1.06634e-14	9.61278	9.56883	9.72807	9.69334	9.60527	9.15257	9.87292	9.86117	9.60913	9.36511	9.24266	9.67015	9.6572	9.69636	9.68653	9.37136	9.26996	9.67993	9.40632	9.41887	9.69237	9.83245	9.74292	9.47738	9.3012	9.70735	0.0374843	0.0517033	0.571265	0.74805	0.0348096	0.0743915	0.41847	0.816178	0.365494	0.411233	8.54867e-06	0.000203734	0.656144	0.68962	9.2565e-14	8.2726e-12
gene9478	Dnaja1	Dnaja1	Dnaja1	Dnaja1	reference	3.63528e-16	1.34303e-14	11.8881	12.1554	11.9499	12.4732	11.5866	11.4186	12.53	12.2148	12.2963	11.7216	11.4564	12.1372	12.2449	12.3382	12.1517	11.7343	11.4481	11.8929	11.5949	11.6286	12.1584	12.2586	12.0708	11.4679	11.6792	11.6675	-0.0699581	-0.113748	0.446535	0.649534	-0.0435189	-0.155138	0.299349	0.733969	0.583032	0.692381	3.72386e-06	0.000104057	0.762603	0.851396	9.91303e-09	2.63509e-07
G15282	G15282	G15282	NA	G15282	reference	3.6403e-16	1.34303e-14	7.4271	7.39613	7.07272	7.13387	6.93056	6.28188	7.21366	7.1788	6.99237	6.93891	6.55279	7.19585	7.14054	6.90215	6.97795	6.87817	6.39886	6.85057	6.92138	6.45668	7.26628	7.16097	7.12545	6.96994	6.41715	7.05184	-0.0215207	-0.0401457	0.825484	0.916351	0.0288475	0.136343	0.459645	0.832897	0.292129	0.4405	0.017812	0.0721031	1.46624	1.52948	4.96288e-15	5.65386e-13
gene3828	Ugdh	Ugdh	Ugdh	Ugdh	reference	3.69321e-16	1.35771e-14	10.6541	12.3391	10.7275	10.3573	10.5533	10.313	11.2428	10.9387	10.6793	10.1513	10.0907	10.5372	11.4207	10.8782	10.5253	10.5932	10.274	11.2032	10.3446	10.5015	11.3844	11.009	10.824	10.4843	10.5468	10.4085	-0.837421	-1.01285	1.2904e-05	0.000225212	0.0649321	0.357681	0.124241	0.540168	0.349752	0.585926	0.0118153	0.0532333	0.506527	0.694075	0.00264932	0.0110934
gene15306	Jmjd6	Jmjd6	Jmjd6	Jmjd6	reference	3.72757e-16	1.3655e-14	9.20678	9.62262	8.68466	9.0025	8.68168	8.6619	9.80023	9.32232	8.88885	8.88638	8.50709	9.06984	9.31453	9.08405	9.11848	8.65642	8.55204	9.34535	8.71568	8.50697	9.41285	9.21168	8.60304	8.47053	8.60535	8.7392	-0.407957	-0.559664	0.00185717	0.0127252	0.0602954	0.255452	0.158286	0.590907	0.490515	0.654601	0.000325325	0.00360325	0.713976	0.843351	3.32909e-06	3.90857e-05
gene11908	Fgfr1op2	Fgfr1op2	Fgfr1op2	Fgfr1op2	reference	3.81216e-16	1.39157e-14	8.86588	8.78134	8.76026	8.90686	8.56539	8.27402	8.98986	8.90599	8.71555	8.542	8.43943	8.94498	8.81149	8.79158	8.89741	8.58386	8.26956	8.72322	8.67703	8.42842	8.79102	8.90932	8.72036	8.63726	8.38563	8.37084	0.0270418	0.0384687	0.70007	0.841074	0.00425435	0.0100769	0.920302	0.984814	0.320272	0.372402	0.000244286	0.00287685	0.712998	0.755418	1.99783e-13	1.58103e-11
gene17264	Pex14	Pex14	Pex14	Pex14	reference	3.91037e-16	1.42242e-14	10.3359	10.1493	10.0912	9.90063	10.3809	10.5425	9.86231	9.99729	10.1161	10.5839	10.5685	10.0901	9.99634	10.0847	9.93735	10.3816	10.5473	10.0252	10.4389	10.4029	10.1695	10.0507	10.0316	10.3274	10.5085	10.2613	0.0839055	0.115742	0.276482	0.480032	0.064167	0.153507	0.150767	0.578643	-0.364831	-0.42399	6.29897e-05	0.00100619	-0.518808	-0.559267	1.01693e-07	1.97057e-06
gene6540	Lactb2	Lactb2	Lactb2	Lactb2	reference	3.94557e-16	1.4302e-14	10.7598	10.2931	11.3561	10.7257	10.7123	10.3794	10.3398	11.3323	11.0662	10.4884	10.6254	11.396	10.2922	11.4313	10.5603	10.6426	10.4725	10.1842	10.661	10.6162	10.3952	11.2288	10.9853	10.6091	10.5043	11.1121	1.1885	1.25695	1.31233e-14	3.67701e-12	0.0943741	0.315219	0.0528166	0.385327	0.671117	0.792776	1.14512e-06	3.8172e-05	0.879824	0.983655	1.19798e-09	4.01926e-08
gene20887	Polr1a	Polr1a	Polr1a	Polr1a	reference	3.96348e-16	1.43169e-14	9.19642	10.0061	9.33109	9.17667	9.33023	9.26065	9.86984	9.29146	9.53936	9.30329	9.15626	9.33191	9.69585	9.3865	9.47459	9.39665	9.08064	9.78773	9.26423	9.3114	9.78841	9.37087	9.38932	9.20309	9.40787	9.0032	-0.696561	-0.743854	8.75462e-11	7.43927e-09	-0.0395379	-0.106762	0.35794	0.774582	0.0183261	0.0233249	0.840812	0.90922	0.0851667	0.100125	0.386149	0.532074
gene7841	Coq10b	Coq10b	Coq10b	Coq10b	reference	3.98889e-16	1.43586e-14	9.25482	9.34336	9.1646	9.07119	8.91086	7.83486	9.55676	9.22844	9.09563	8.85007	8.11102	9.39006	9.12174	9.13365	9.13063	8.54172	8.20593	8.9889	8.54238	8.19276	8.98118	9.71205	8.7433	8.3486	8.48208	8.80441	0.0619689	0.129825	0.555266	0.736213	0.0523603	0.286465	0.194068	0.634173	0.769745	0.975827	1.04576e-05	0.000243626	1.72348	1.78131	9.34673e-16	1.21122e-13
gene17220	Klhl21	Klhl21	Klhl21	Klhl21	reference	4.07161e-16	1.45553e-14	10.4596	10.7739	10.812	10.5059	10.0074	10.0408	10.8896	10.918	10.3728	10.0851	9.88432	11.0593	10.5877	10.8165	10.1715	10.0864	9.53806	10.5917	10.0191	9.80816	10.4423	10.6392	10.666	10.0088	9.55905	10.5223	0.0313972	0.0590272	0.749745	0.870782	0.0370691	0.173041	0.350254	0.768953	0.794784	0.938183	4.34884e-07	1.78107e-05	1.25696	1.3421	3.61721e-13	2.69781e-11
gene21740	Noc2l	Noc2l	Noc2l	Noc2l	reference	4.06875e-16	1.45553e-14	9.64069	10.3303	9.47972	9.53171	9.88171	10.0411	9.88104	9.47967	9.53928	9.95088	9.95551	9.32184	9.9725	9.64333	9.66914	9.88322	9.9231	10.0601	9.89623	9.93363	10.0195	9.55573	9.5297	9.67336	9.92555	9.71134	-0.646738	-0.693467	2.56492e-10	1.87257e-08	0.0310424	0.0807822	0.468106	0.836949	-0.350306	-0.413228	0.000177924	0.00226602	-0.526224	-0.570144	1.81085e-07	3.24795e-06
gene3849	Slc30a9	Slc30a9	Slc30a9	Slc30a9	reference	4.08584e-16	1.4556e-14	10.7775	10.4787	11.0021	10.7327	10.6222	10.4015	10.6467	10.802	10.873	10.4128	10.3438	10.9258	10.642	10.7813	10.694	10.585	10.557	10.4414	10.5238	10.4903	10.4955	10.8736	10.9381	10.5819	10.4386	10.6264	0.371527	0.408874	1.19639e-06	3.00315e-05	-0.00163913	-0.00325943	0.969084	0.994416	0.35842	0.396718	2.58342e-06	7.54431e-05	0.544846	0.570945	1.06749e-11	5.56115e-10
gene11843	Itm2a	Itm2a	Itm2a	Itm2a	reference	4.10307e-16	1.45673e-14	9.02491	7.92269	9.6374	9.32819	8.75044	8.69582	7.91349	9.40265	10.2506	8.44417	8.30299	9.8127	8.64359	9.58593	9.58389	9.23822	9.27939	8.28699	8.60219	8.75201	8.42828	9.63197	10.1613	8.33918	8.56658	6.59822	1.55703	1.74957	6.89427e-09	3.53826e-07	-0.0929587	-0.587998	0.0500619	0.375808	0.651677	1.03687	0.000576622	0.00567696	0.713222	1.03771	0.000514725	0.00283536
gene9445	Ell2	Ell2	Ell2	Ell2	reference	4.14938e-16	1.46814e-14	10.3362	10.0063	10.5436	10.1287	10.2946	9.81607	10.1456	10.5996	10.6676	10.1645	9.94679	11.2406	9.91096	10.4887	10.5935	9.86277	10.2622	9.79159	9.91112	10.2032	9.88991	10.3948	10.6888	9.85068	10.2002	9.89691	0.551294	0.648835	1.3015e-05	0.000226387	-0.158894	-0.386541	0.00915228	0.161638	0.447956	0.561838	0.000161542	0.00211453	0.471604	0.549435	0.000203085	0.00131095
gene13202	Slc25a15	Slc25a15	Slc25a15	Slc25a15	reference	4.42373e-16	1.55989e-14	12.5619	12.0695	13.2001	12.4882	12.5126	12.1888	12.2168	13.3199	13.0212	12.1276	11.973	13.13	12.2702	13.3258	13.0644	12.2277	12.9895	12.0712	12.1536	12.2085	11.9552	13.0933	12.9626	12.1742	12.5668	12.8456	1.18753	1.27995	1.45246e-11	1.5685e-09	0.0266312	0.130746	0.490092	0.848229	0.970561	1.09634	7.29428e-09	6.00157e-07	0.800818	0.94031	5.65998e-07	8.60367e-06
gene20242	Znf200	Znf200	Znf200	Znf200	reference	4.44545e-16	1.56224e-14	7.50696	7.55966	7.13745	7.35908	7.13666	6.52465	7.63749	7.14588	7.32886	6.99279	6.75939	7.07256	7.46597	7.25861	7.49527	6.95049	6.76073	7.22886	7.00273	6.64937	7.59042	7.37233	7.40358	6.97405	6.85506	7.39284	-0.230097	-0.35814	0.0408821	0.130488	-0.0168798	-0.0775118	0.662599	0.913183	0.367614	0.523063	0.00375698	0.0232529	1.01128	1.13401	9.29118e-10	3.18946e-08
gene17459	Adm2	Adm2	Adm2	Adm2	reference	4.67025e-16	1.63569e-14	7.99617	8.56024	7.50587	6.97577	8.47484	8.56128	7.67092	7.51405	7.32368	8.41261	8.45157	7.29446	7.78763	7.36266	7.5431	8.3036	8.32645	8.12442	8.29663	8.32311	8.57522	7.63358	7.45426	8.2608	8.17294	7.93315	-0.646925	-0.869038	0.000289492	0.00286098	0.130249	0.559766	0.0226253	0.259889	-0.956721	-1.15775	1.35084e-06	4.34911e-05	-1.03998	-1.22815	2.40772e-07	4.12577e-06
gene6609	Mex3c	Mex3c	Mex3c	Mex3c	reference	4.73125e-16	1.65148e-14	8.28486	8.46381	8.31325	8.24348	8.14186	8.10333	8.58706	8.47639	8.09512	7.9645	7.91252	8.35386	8.53196	8.3785	8.38034	8.04105	8.04787	8.46566	8.04879	7.96389	8.6519	8.2595	8.38856	8.2091	7.99257	8.70275	-0.264746	-0.321382	0.00299968	0.0183793	0.0213746	0.0557354	0.615068	0.895674	0.330725	0.393965	0.000425207	0.00443473	0.498259	0.543966	1.23683e-06	1.64388e-05
gene1576	Fbxo2	Fbxo2	Fbxo2	Fbxo2	reference	5.59665e-16	1.94699e-14	6.7662	7.07174	6.44978	7.56404	6.72907	7.22372	6.75887	6.39223	7.7645	7.09188	6.68619	7.27356	6.63779	6.74143	7.61522	7.00516	6.71393	6.83723	6.96771	6.74991	6.81053	6.93238	7.95719	6.84567	6.66167	6.62574	-0.125563	-0.271132	0.265036	0.469278	-1.59291	-1.73431	3.95848e-13	1.43471e-09	-0.260403	-0.479247	0.0487014	0.14319	-0.204458	-0.322536	0.184188	0.308927
gene21139	Nfatc4	Nfatc4	Nfatc4	Nfatc4	reference	5.93496e-16	2.05778e-14	7.49744	7.59073	6.66081	6.77486	7.80404	7.72674	7.33535	6.5011	6.92465	8.05354	7.82013	6.81493	7.44489	6.70963	7.1551	8.09743	7.58614	7.36161	7.93193	7.89585	7.60033	6.74251	6.87018	7.54114	7.56673	7.61364	-0.839725	-1.07284	5.49837e-05	0.000728921	-0.00465244	-0.0376633	0.889842	0.979039	-1.70757	-1.78949	1.38798e-11	2.4809e-09	-1.43249	-1.56586	2.79366e-09	8.67121e-08
gene14660	Cps1	Cps1	Cps1	Cps1	reference	6.35235e-16	2.18787e-14	15.9079	15.2004	16.947	16.2324	15.4174	15.4314	16.2546	16.7932	16.7518	15.903	15.1038	16.5594	15.9271	17.0603	16.6211	15.0463	16.0064	16.067	15.24	15.2982	15.3801	16.5541	16.7791	15.7393	15.5392	16.2037	0.846223	1.05862	3.32504e-05	0.00048346	-0.00270787	-0.0201534	0.937027	0.987312	1.35923	1.48504	5.83264e-09	4.95631e-07	1.47969	1.59195	3.12752e-10	1.20981e-08
gene19243	Tpcn1	Tpcn1	Tpcn1	Tpcn1	reference	6.33849e-16	2.18787e-14	10.6355	10.7945	10.2233	10.23	10.7345	11.0867	10.6345	10.3706	10.482	10.6543	10.9837	10.1875	10.6484	10.7328	10.2889	10.8173	11.1081	10.8591	10.7815	10.905	10.7527	10.7738	9.77253	10.7861	10.9119	10.7436	-0.136298	-0.198633	0.140066	0.310872	0.44331	0.562676	3.28868e-05	0.0042101	-0.166823	-0.222736	0.0982483	0.230648	-0.549262	-0.615471	3.98663e-06	4.56174e-05
gene20626	Ethe1	Ethe1	Ethe1	Ethe1	reference	6.45486e-16	2.21581e-14	9.24213	9.18356	10.6945	10.4188	8.97712	9.36337	9.0318	10.5699	10.4354	9.82731	9.36231	11.0745	9.057	10.9269	9.90333	9.1744	9.7061	9.29345	9.15085	9.08787	8.96374	10.3698	10.3182	9.28389	9.24698	10.2374	1.61999	1.79928	1.52181e-09	9.6199e-08	-0.0131086	-0.118066	0.690875	0.924168	1.32984	1.51751	3.44359e-07	1.49371e-05	1.28775	1.49931	3.81813e-07	6.10842e-06
gene24500	SEC14L4_containing	SEC14L4_containing	NA	LOC101972647	human_blastn	6.70121e-16	2.29279e-14	11.9499	11.5627	12.3592	12.2414	11.7321	11.8646	11.673	12.0439	12.2798	11.8215	11.8159	12.3121	11.4479	12.1485	12.3637	12.1455	12.0082	11.4952	11.7512	11.6605	11.4309	12.3507	12.3047	11.6187	11.6269	12.2045	0.854164	0.912002	5.87344e-11	5.20427e-09	-0.0487677	-0.158453	0.254613	0.695722	0.388116	0.487352	0.000464516	0.00477732	0.451899	0.519145	0.000170617	0.00113311
gene6482	Sgk3	Sgk3	Sgk3	Sgk3	reference	6.75217e-16	2.30262e-14	9.61793	9.85083	9.66742	9.60517	9.80641	9.38002	10.0782	9.78001	9.39795	9.63872	9.51142	9.73699	10.0067	9.6959	9.35012	9.56368	9.58313	9.90668	9.73578	9.6387	9.95969	9.6168	9.59498	9.65426	9.58401	9.59455	-0.408298	-0.445168	1.17296e-07	4.0943e-06	0.0818221	0.156339	0.0685268	0.433415	-0.0439621	-0.0505682	0.552121	0.709138	0.181693	0.198315	0.0197054	0.0557853
gene18881	CYP2F1_containing	CYP2F1_containing	NA	LOC101966550	human_blastn	7.10331e-16	2.41443e-14	9.03099	8.2352	10.0894	10.681	8.28342	8.02863	8.72068	10.3897	9.35087	9.08164	8.43932	9.75597	9.0022	10.2812	9.07873	8.30964	8.74327	8.51255	8.23713	8.16352	7.5845	8.98369	9.95862	8.1623	8.44827	9.20304	1.4863	1.79667	1.58605e-06	3.79735e-05	-0.0312368	-0.357344	0.338183	0.761613	1.58825	1.81714	1.22552e-06	4.01306e-05	1.86804	2.04592	3.75067e-08	8.11758e-07
gene22467	Znf12	Znf12	Znf12	Znf12	reference	7.95036e-16	2.69351e-14	8.03547	7.74036	8.08801	7.93876	7.80836	7.07684	8.1616	7.93984	7.76081	7.51542	7.44928	7.88347	8.05584	7.92521	7.8561	7.6081	7.32057	7.98482	7.5987	7.50248	8.12498	7.94241	7.96123	7.79526	7.35625	8.04326	-0.0450411	-0.0732768	0.613862	0.779127	0.0428686	0.150386	0.307148	0.738886	0.386935	0.498027	0.000780606	0.00716154	1.02693	1.10991	2.26797e-13	1.75463e-11
gene15992	HSP90AA1_gene15992	HSP90AA1	HSP90AA1	LOC101975245	human_blastn	8.24629e-16	2.78467e-14	11.1896	11.9435	11.029	11.7296	10.9534	10.4209	11.8198	11.1772	11.568	10.9188	10.8385	11.1857	11.648	11.4488	11.4559	10.62	10.7825	11.369	11.0253	10.8782	11.7188	11.2783	11.6152	10.633	11.0808	11.0576	-0.5311	-0.673606	0.00018217	0.00196929	-0.133689	-0.421318	0.0193296	0.239679	0.378799	0.535496	0.00299846	0.0196368	0.474866	0.587829	0.00102423	0.00506802
gene4022	Pex11a	Pex11a	Pex11a	Pex11a	reference	9.42502e-16	3.17238e-14	10.0288	10.0883	9.06892	9.7159	10.7679	10.2556	9.77645	8.90954	9.66157	10.4048	10.6017	9.89146	9.91697	9.20771	9.58273	10.7153	10.4342	10.1507	10.3611	10.5128	10.0241	9.23465	9.72438	10.3021	10.4613	10.3463	-0.734651	-0.917451	4.92722e-05	0.000664246	-0.137972	-0.530326	0.0192308	0.239679	-1.60304	-1.66585	1.59521e-13	4.59375e-11	-1.52641	-1.6042	7.97634e-13	5.26692e-11
gene1057	CYP1A2	CYP1A2	CYP1A2	LOC101969421	human_blastn	1.09787e-15	3.68339e-14	15.1964	12.8891	14.8457	15.9352	12.7626	12.8973	13.4356	14.9581	15.8928	13.9433	13.5496	15.8727	14.2291	15.0655	15.7477	12.9575	13.7933	13.9242	13.2476	12.6454	12.8421	15.0765	15.661	14.2015	14.3245	14.7397	1.42554	1.94664	3.70569e-05	0.000529158	-0.110867	-1.05113	0.025908	0.276633	1.5252	1.96361	3.16816e-05	0.000590725	1.55365	1.97708	2.39661e-05	0.000214928
gene7870	CUNH2orf88	CUNH2orf88	CUNH2orf88	CUNH2orf88	reference	1.11891e-15	3.74184e-14	7.94642	6.7017	7.43386	8.14926	7.244	7.14724	7.0994	7.67491	8.6071	6.88654	6.79617	8.268	7.16735	7.797	7.9133	7.6505	7.33759	7.16139	7.08494	7.30277	7.08138	8.48178	8.25428	7.2306	6.89309	6.19253	1.26243	1.48322	5.53132e-07	1.5797e-05	-0.0733479	-0.499891	0.0869456	0.475153	0.799841	1.14334	0.000110016	0.0015711	1.06288	1.33303	5.92491e-06	6.4387e-05
gene6412	Slc10a1	Slc10a1	Slc10a1	Slc10a1	reference	1.14329e-15	3.81108e-14	14.2016	13.4709	14.4199	13.8827	13.3331	13.7255	13.8383	14.6499	14.0534	13.5851	13.4236	13.7794	13.5636	14.2809	13.9536	13.5979	13.6342	13.407	13.5461	13.337	13.4493	14.0991	13.9296	13.7653	13.7773	13.816	0.985397	1.04962	7.38089e-12	8.69519e-10	0.34382	0.540835	0.000415668	0.0258925	0.931139	1.01807	3.06006e-11	5.11671e-09	0.921871	1.01267	2.6819e-11	1.27538e-09
gene4712	Akna	Akna	Akna	Akna	reference	1.27161e-15	4.22527e-14	6.76737	7.30496	6.80933	6.71266	7.22581	7.4138	6.84527	6.69475	6.44445	6.89511	7.30545	6.52959	7.21605	6.78713	6.4837	6.92385	7.46293	7.52024	7.17124	7.36251	7.5448	6.5063	6.58887	7.10956	7.10703	7.28632	-0.95819	-1.09193	3.6435e-07	1.09168e-05	0.0758233	0.384376	0.0888646	0.478576	-0.45389	-0.677698	0.0017972	0.0132703	-1.00404	-1.16438	5.07682e-08	1.05263e-06
G13224	MAF	MAF	MAF	G13224	human_blastn	1.3795e-15	4.5691e-14	9.71308	9.26863	9.67164	10.1811	9.47906	9.48835	9.59368	9.96992	10.11	9.69511	9.34307	10.0588	9.66237	9.74428	10.0823	9.4288	9.70831	9.66881	9.53992	9.69148	9.41345	9.65473	10.1306	9.59397	9.75175	9.45884	0.227588	0.291953	0.0141522	0.0599573	-0.465294	-0.545615	4.00397e-06	0.000922426	0.206593	0.259793	0.0293482	0.10071	0.190289	0.222059	0.0605084	0.133098
gene2439	Marveld3	Marveld3	Marveld3	Marveld3	reference	1.39202e-15	4.59588e-14	5.83162	5.82903	8.31524	7.59513	5.76895	6.07732	5.50485	8.35307	8.81577	5.49741	5.43606	9.52183	5.9436	7.92462	7.51779	5.9772	5.83986	5.52567	5.78595	5.78553	5.65935	7.54837	5.89803	5.87849	5.61936	6.29292	3.1225	3.58785	2.04767e-07	6.59262e-06	-0.0367832	-0.89482	0.189279	0.629928	2.78919	3.34897	1.22265e-06	4.01306e-05	3.0293	3.52802	2.71382e-07	4.57334e-06
gene12401	Mogs	Mogs	Mogs	Mogs	reference	1.50642e-15	4.95779e-14	9.26097	9.65997	9.08172	9.44126	9.02606	8.99392	9.49544	9.44104	9.51518	9.07272	8.91892	9.39265	9.34697	9.49275	9.58992	9.07889	8.7673	9.42413	9.08406	9.02982	9.41185	9.43553	9.32126	8.98371	8.88528	9.11204	-0.112945	-0.15682	0.17649	0.361739	-0.0489449	-0.131066	0.260882	0.701391	0.393061	0.466029	7.41225e-05	0.00114691	0.589174	0.641353	4.66954e-08	9.81929e-07
gene10680	Slc22a23	Slc22a23	Slc22a23	Slc22a23	reference	1.53556e-15	5.02183e-14	11.8479	12.0301	11.4858	11.4205	12.0576	12.1067	11.8655	11.5062	11.1605	11.6676	11.8656	11.1607	12.0713	11.2619	11.4425	12.0535	12.0777	12.3364	12.1341	11.9107	12.1791	11.5138	11.3966	11.7414	12.1104	11.5246	-0.663806	-0.749222	5.39517e-07	1.54507e-05	0.116498	0.331805	0.0268885	0.282425	-0.420256	-0.534661	0.000351023	0.00381355	-0.590387	-0.673734	5.58004e-06	6.10214e-05
G3975	G3975	G3975	NA	G3975	reference	1.53212e-15	5.02183e-14	5.31901	4.5182	8.91581	6.13243	4.31821	4.77624	5.05788	9.12102	5.11164	4.45454	4.38451	6.34659	4.44196	7.73846	4.56141	5.04351	4.52935	4.68456	4.25092	4.50648	4.30166	7.64675	5.81537	4.38085	4.61972	4.42509	5.09504	5.61818	5.50305e-11	5.00439e-09	0.463078	2.92245	0.000499413	0.0287634	5.59605	6.03172	3.57707e-12	7.56806e-10	5.55678	6.08351	1.73399e-12	1.08291e-10
gene1071	CUNH15orf39	CUNH15orf39	CUNH15orf39	CUNH15orf39	reference	1.57452e-15	5.11694e-14	11.0369	11.078	10.555	10.7748	11.206	11.7093	11.3494	10.7154	10.7279	11.2202	11.2954	10.6465	11.0608	10.2916	10.7189	11.5021	11.3519	11.3166	11.4096	11.2028	11.3602	10.7931	10.1757	11.0813	11.4835	10.4831	-0.600629	-0.714125	1.61966e-05	0.000271699	0.0400425	0.162875	0.32707	0.751536	-0.653234	-0.780527	2.45842e-06	7.24046e-05	-0.905555	-1.01137	7.42829e-10	2.61048e-08
gene14696	Hebp1	Hebp1	Hebp1	Hebp1	reference	1.57015e-15	5.11694e-14	12.6531	11.9908	12.4398	12.496	11.8674	11.8618	12.178	12.5536	12.6258	12.3175	12.0771	12.8501	11.9864	12.4625	12.3049	11.9334	12.0569	11.9489	12.0257	11.8021	11.6262	12.4403	12.7681	12.1317	11.9115	12.6041	0.658497	0.740698	4.03161e-07	1.20103e-05	-0.0485307	-0.166704	0.253702	0.695444	0.477946	0.587643	5.81609e-05	0.000945176	0.695526	0.778762	7.90364e-08	1.57875e-06
gene4890	Phyhd1	Phyhd1	Phyhd1	Phyhd1	reference	1.66094e-15	5.38094e-14	10.375	10.1326	10.521	11.0878	10.1317	9.91056	9.82421	10.8855	10.9378	10.4669	10.346	11.0797	9.98901	10.8496	10.8686	9.79449	10.2887	10.2804	10.1595	9.84167	9.9025	10.8156	11.0335	10.4768	10.2089	10.3619	0.8123	0.934772	1.43669e-06	3.47995e-05	-0.113	-0.413911	0.0323511	0.305728	0.472319	0.656091	0.000714202	0.00671272	0.658185	0.801004	3.14853e-05	0.000271103
gene949	Pdcd7	Pdcd7	Pdcd7	Pdcd7	reference	1.75361e-15	5.66344e-14	7.95291	8.14443	7.779	7.93946	7.87005	7.34783	8.1679	8.10285	7.82815	7.75404	7.56353	8.02782	8.00736	7.80905	8.07345	7.52157	7.4624	7.93886	7.73174	7.35493	7.99538	7.97832	7.94483	7.59836	7.26939	7.69057	-0.140409	-0.206461	0.134545	0.302106	-0.0198004	-0.0673323	0.629708	0.901558	0.284335	0.374228	0.00799607	0.0400267	0.83216	0.916174	1.96803e-10	8.09625e-09
gene7331	SULT1A1_gene7331	SULT1A1	SULT1A1	LOC101966017	human_blastn	1.77227e-15	5.70595e-14	6.66591	5.70171	7.01444	7.42882	5.82103	5.31811	5.71745	7.3264	7.09585	6.7142	5.92825	7.48602	6.33754	7.2793	6.86495	5.82433	6.18589	6.07886	5.73547	5.69808	5.47296	7.1785	7.02462	6.06053	6.11974	6.28829	2.01739	2.3138	1.36093e-07	4.56594e-06	-0.0219345	-0.31457	0.464559	0.834167	1.50678	1.87841	1.73315e-05	0.000362981	2.34156	2.55345	6.15979e-09	1.72125e-07
gene1783	Cep85	Cep85	Cep85	Cep85	reference	1.7868e-15	5.73491e-14	7.95502	7.74623	7.82492	7.81277	7.53924	7.30936	8.04189	8.02053	7.6586	7.54997	7.4488	7.7196	7.85161	7.81521	7.75756	7.4673	7.38392	7.97226	7.57035	7.49679	7.88731	7.86925	7.69785	7.44563	7.58019	7.50735	-0.0119902	-0.0178352	0.875175	0.942111	0.115853	0.265889	0.0226808	0.259933	0.569755	0.639329	6.43619e-08	3.64612e-06	0.717236	0.774038	7.84274e-11	3.44516e-09
gene10927	Tefm	Tefm	Tefm	Tefm	reference	1.80312e-15	5.76943e-14	8.8504	8.83549	8.92684	8.72592	8.51033	7.94791	8.35893	8.76838	8.75174	8.45677	8.26976	8.82871	8.70756	8.84263	8.61811	8.40739	8.02377	8.55195	8.4168	8.22659	8.72166	8.76096	8.62684	8.51138	8.24198	8.62865	0.204479	0.277099	0.0331173	0.112088	0.060196	0.178157	0.17231	0.610548	0.474557	0.564363	1.71635e-05	0.000360191	1.00309	1.06915	6.87524e-16	9.1379e-14
gene6810	Kctd21	Kctd21	Kctd21	Kctd21	reference	1.8217e-15	5.81095e-14	6.85041	6.91816	6.44791	7.72041	6.18123	5.92477	6.71168	7.12753	7.32181	6.66989	6.33071	6.99446	7.39963	7.20189	7.3938	6.16548	6.01667	7.10346	6.3223	6.10625	6.78712	7.27617	7.45476	6.29106	6.38069	5.83775	0.00354487	0.0102388	0.974044	0.987731	-0.104805	-0.654279	0.0370901	0.325858	1.02675	1.35438	2.5907e-05	0.000504209	1.64651	1.80598	2.50913e-08	5.78048e-07
gene20391	CYP8B1	CYP8B1	CYP8B1	LOC101977223	human_blastn	1.89607e-15	6.01119e-14	8.74942	7.73133	10.5864	9.99269	7.62833	7.31971	6.72307	8.37626	9.74214	8.3595	7.49275	10.6192	8.04472	9.81883	10.1968	7.15848	7.34644	8.33351	6.92589	7.8568	7.73316	10.1861	9.9065	8.11475	8.16653	10.3123	2.31642	2.75625	1.37718e-06	3.35934e-05	-0.0230281	-0.478131	0.400946	0.807202	2.57565	2.95184	2.39212e-07	1.10386e-05	2.82097	3.16463	2.4105e-08	5.56563e-07
gene7459	Mid1ip1	Mid1ip1	Mid1ip1	Mid1ip1	reference	1.89469e-15	6.01119e-14	12.1054	12.031	12.9962	12.4071	11.8868	11.5848	12.5389	13.2758	13.4124	11.6846	11.4621	12.5596	11.7328	13.7689	13.2183	11.8993	11.7234	11.8871	11.7889	11.4729	12.1872	13.7113	11.9432	11.8109	11.3945	11.42	1.35085	1.61231	1.02573e-06	2.61272e-05	0.095155	0.659511	0.0455894	0.360233	1.90669	2.02832	7.93856e-10	8.39786e-08	2.2999	2.41374	1.66869e-13	1.36215e-11
gene1382	Itih1	Itih1	Itih1	Itih1	reference	1.90511e-15	6.02142e-14	14.516	14.1001	14.5589	14.6052	14.2122	14.542	13.8076	14.6601	14.8027	14.7026	14.5859	14.5573	14.1123	14.5852	14.8555	14.495	14.583	13.9947	14.3738	14.4761	14.0945	14.5999	14.6619	14.5466	14.6301	14.3602	0.736646	0.77999	5.63238e-12	6.86952e-10	-0.0567877	-0.145694	0.198032	0.63788	0.124984	0.15628	0.167408	0.331291	0.02408	0.028185	0.801768	0.874847
gene12510	Srgap2	Srgap2	Srgap2	Srgap2	reference	1.97654e-15	6.2282e-14	7.71388	7.71468	8.64067	8.51794	8.02961	8.03604	7.75002	8.65836	8.88218	7.73115	7.91189	8.82043	7.91512	8.62077	8.81977	8.11036	8.01349	7.96048	7.94173	7.91348	7.97323	8.65739	8.80106	8.06135	7.89542	8.13838	0.869577	1.00767	1.70746e-06	4.04139e-05	-0.0953477	-0.405613	0.0513705	0.381747	0.608009	0.815528	0.000109569	0.0015711	0.704373	0.874143	2.9729e-05	0.000258421
G20647	G20647	G20647	NA	G20647	reference	1.99554e-15	6.26901e-14	6.00572	7.05542	6.37463	7.24155	6.41676	8.14372	6.20933	6.97665	7.54177	7.01067	8.2686	7.99203	6.7776	7.25656	6.68687	6.53501	9.05015	6.2235	6.57934	7.61419	6.20403	6.437	7.83114	6.48361	8.19984	6.77193	0.00403033	0.016321	0.970434	0.986061	-0.765906	-1.61979	0.000208952	0.0155842	-0.0177141	-0.0672281	0.878761	0.930898	-2.57129	-2.77082	1.36663e-10	5.80648e-09
gene16005	Zdhhc24	Zdhhc24	Zdhhc24	Zdhhc24	reference	2.05984e-15	6.45147e-14	9.76385	9.2671	9.75305	9.88026	9.49141	9.69474	9.3337	9.69793	9.74366	9.6987	9.67849	9.84915	9.36068	9.75859	9.83002	9.60937	9.65639	9.46954	9.60213	9.64628	9.52913	9.77326	9.89513	9.65417	9.53622	9.47236	0.492776	0.524002	5.55987e-11	5.0121e-09	-0.0675277	-0.122955	0.120323	0.536974	0.185381	0.208088	0.00896196	0.0434152	0.141526	0.153303	0.0524438	0.119229
gene7508	Uba1	Uba1	Uba1	Uba1	reference	2.23543e-15	6.98032e-14	11.703	12.0032	12.0253	11.6515	11.9677	12.3526	12.138	11.9368	12.0066	11.9886	12.1674	11.931	12.057	11.9817	11.8291	11.9787	12.4766	12.0804	11.9186	12.3997	11.9038	11.8733	12.0405	11.8825	12.422	11.8805	-0.186755	-0.219382	0.0115984	0.051946	-0.0122555	-0.0251442	0.772907	0.950552	-0.0822865	-0.0950655	0.274699	0.457994	-0.599423	-0.627574	3.20541e-13	2.40801e-11
G34889	DUSP7_G34889	DUSP7	DUSP7	G34889	human_blastn	2.43613e-15	7.58421e-14	7.20842	7.0197	7.43673	6.75809	6.48629	6.50987	7.30809	7.30371	7.01068	6.15197	6.58088	6.88606	7.06395	7.23751	7.36603	6.57102	6.52131	7.13608	6.64428	6.41814	7.0527	7.02252	7.19673	6.60118	6.21408	7.22716	0.117727	0.2426	0.285333	0.490718	0.0617333	0.338436	0.138995	0.562262	1.36255	1.46677	4.65949e-10	5.60333e-08	1.48698	1.58074	1.91859e-11	9.47142e-10
G10377	G10377	G10377	NA	G10377	reference	2.57135e-15	7.9812e-14	7.31841	7.5402	6.72925	6.76444	8.00152	8.11518	6.57778	6.68842	6.94522	7.45151	7.94835	6.83438	6.65132	6.53052	6.33982	8.04449	8.19967	7.48968	7.97845	8.12442	7.96078	7.2621	6.80381	7.96841	8.28916	6.31747	-0.238845	-0.609484	0.0772925	0.205717	0.038125	0.389492	0.266232	0.704356	-1.33952	-1.59596	3.35615e-06	9.45468e-05	-1.99336	-2.12447	4.27534e-10	1.59433e-08
gene10323	GNAS_gene10323	GNAS	GNAS	LOC101967288	human_blastn	2.63772e-15	8.16276e-14	13.2115	13.2089	13.0822	13.2158	13.3542	13.5289	13.2598	13.1628	13.4078	13.3007	13.4405	13.3174	13.1843	13.2146	13.3063	13.4084	13.5208	13.2908	13.396	13.4909	13.2359	13.1903	13.3378	13.4858	13.5049	13.3655	-0.0675487	-0.080745	0.164594	0.345393	-0.14178	-0.193848	0.000857446	0.0379925	-0.274576	-0.291041	5.44558e-07	2.12234e-05	-0.433051	-0.444857	1.13372e-14	1.2243e-12
gene3893	Fip1l1	Fip1l1	Fip1l1	Fip1l1	reference	2.68635e-15	8.28849e-14	8.61296	8.86135	8.67803	8.63906	9.04525	9.27141	8.91711	8.56246	8.67938	8.89624	9.14708	8.50623	8.6821	8.77738	8.8972	9.09065	9.21232	8.71153	8.99762	9.19565	8.88767	8.80907	8.53759	8.98014	9.06698	8.97055	-0.124802	-0.168894	0.132147	0.298533	0.0282455	0.0755002	0.507364	0.853718	-0.382973	-0.449276	6.00973e-05	0.00096894	-0.683613	-0.73211	3.7373e-11	1.70681e-09
gene11046	Srr	Srr	Srr	Srr	reference	2.73279e-15	8.40679e-14	8.47751	7.90586	8.59076	9.12854	8.21353	7.87472	8.10246	8.44723	8.54722	8.16566	8.16172	9.16782	8.19716	8.45407	8.74949	8.08506	7.98556	8.34007	8.03278	8.14102	8.27489	8.57313	8.89928	8.44571	8.28563	8.36137	0.35919	0.513377	0.00471483	0.0261104	-0.374034	-0.624183	0.000509063	0.028997	0.32432	0.473647	0.00894648	0.0434011	0.534744	0.6537	0.000286833	0.00174404
gene10047	HSD17B11_gene10047	HSD17B11	HSD17B11	LOC101971807	human_blastn	2.82625e-15	8.66856e-14	12.8589	12.3399	13.1111	13.1788	12.6443	12.4744	12.5994	13.0602	13.0192	12.8147	12.6888	13.1378	12.6836	12.9626	12.8558	12.5105	12.7259	12.5068	12.5677	12.4827	12.4648	12.8242	12.8926	12.5229	12.655	12.9742	0.522149	0.573068	4.17433e-08	1.70375e-06	-0.0494467	-0.118116	0.258071	0.698725	0.386223	0.444618	2.10204e-05	0.000424792	0.445709	0.48386	3.06311e-06	3.63333e-05
G36643	G36643	G36643	NA	G36643	reference	2.85968e-15	8.74523e-14	7.47379	7.57668	8.28482	8.25466	8.0561	6.98004	7.52507	8.05091	8.43944	7.14885	6.91359	8.56268	7.57927	8.19411	8.2052	7.14408	7.16896	7.53731	7.72834	7.13146	7.71135	8.46035	8.16152	7.50806	7.25982	7.17307	0.552374	0.840688	0.00167744	0.0116712	-0.0488442	-0.338191	0.203343	0.642925	0.553915	0.878469	0.00106536	0.00899805	1.71378	1.8074	2.3356e-11	1.12619e-09
gene7745	Hdac3	Hdac3	Hdac3	Hdac3	reference	2.89361e-15	8.82295e-14	9.89207	9.92619	9.49753	9.34495	9.97409	10.1123	9.62835	9.43265	9.38093	10.1022	10.1551	9.65022	9.71353	9.38217	9.44501	10.0448	9.99323	9.73188	9.98756	10.1164	9.68065	9.54227	9.57428	9.93929	10.0766	9.86916	-0.181111	-0.247563	0.052307	0.154978	0.0405571	0.122397	0.341302	0.763311	-0.551594	-0.633117	6.62792e-07	2.50772e-05	-0.694436	-0.757716	1.96155e-09	6.27634e-08
G12297	G12297	G12297	NA	G12297	reference	3.03659e-15	9.23176e-14	6.77337	6.35129	6.66895	6.54765	7.01864	7.25035	6.20219	6.74879	6.87649	7.08561	7.24775	7.44155	6.25812	6.4301	6.87754	7.34387	7.32266	6.28141	7.34929	7.33524	6.55296	6.71108	6.67437	7.42113	7.54898	6.64978	0.465706	0.764934	0.00448899	0.025101	-0.0922839	-0.507419	0.0532838	0.38683	-0.807983	-1.07817	3.3293e-05	0.000614053	-1.0312	-1.25006	1.20408e-06	1.61484e-05
gene15389	Pcyt2	Pcyt2	Pcyt2	Pcyt2	reference	3.15355e-15	9.55932e-14	12.5441	11.8638	12.9227	12.7059	11.6996	12.0355	12.0914	12.9846	12.8605	12.5414	12.0775	13.0728	11.9978	12.9323	12.4721	11.9657	12.1575	11.8499	12.2337	11.4975	11.5682	12.8701	12.5611	11.861	11.8883	12.3799	1.18549	1.29739	4.78846e-10	3.30947e-08	0.0183113	0.10287	0.621352	0.898153	0.818405	0.994571	1.81312e-06	5.59767e-05	1.08149	1.22079	3.50456e-09	1.04703e-07
gene20665	Clptm1	Clptm1	Clptm1	Clptm1	reference	3.17698e-15	9.60226e-14	10.6856	11.0545	10.7159	10.6756	10.8602	11.3427	10.8465	10.7203	10.8287	11.1327	11.1457	10.7368	10.8373	10.7764	10.6291	10.9117	11.2238	10.9334	10.9086	11.1648	10.8464	10.6126	10.7238	10.6887	11.2914	10.6532	-0.248671	-0.296524	0.003093	0.0188286	-0.0141518	-0.0334499	0.739784	0.941486	-0.251157	-0.295618	0.00322451	0.0206716	-0.70106	-0.740447	8.84672e-14	8.04508e-12
gene12725	LOC106145028	LOC106145028	LOC106145028	LOC106145028	reference	3.20599e-15	9.66176e-14	8.15947	7.54918	7.81878	8.37611	7.70942	7.69576	7.55263	8.04297	8.16605	7.73384	7.61392	8.44863	7.48457	8.00865	7.90197	7.75494	7.60446	7.56538	7.7955	7.7717	7.49613	8.18252	8.03149	7.69586	7.79116	7.40432	0.802687	0.876467	8.35681e-09	4.2261e-07	-0.0716911	-0.236474	0.111971	0.522287	0.400834	0.516756	0.000632115	0.006113	0.494439	0.576312	0.000131115	0.00090197
gene17928	Hsdl1	Hsdl1	Hsdl1	Hsdl1	reference	3.25379e-15	9.77741e-14	8.3299	8.87111	7.9953	8.43581	8.41284	8.2502	8.73414	8.18619	8.44758	8.3878	8.29511	8.28052	8.80719	8.27714	8.53801	8.25654	8.2224	8.79118	8.15624	8.27423	8.7827	8.34052	8.70386	8.30501	8.21319	8.01811	-0.820148	-0.866813	2.39855e-12	3.40628e-10	-0.233668	-0.405259	0.00125143	0.0485832	-0.0881078	-0.115679	0.35941	0.540719	-0.0248812	-0.0300943	0.811082	0.880912
gene14617	Pon2	Pon2	Pon2	Pon2	reference	3.4104e-15	1.02145e-13	10.8293	11.234	12.1156	12.0666	11.1444	11.0766	10.8404	12.1324	11.971	11.2331	11.2371	12.3535	10.7733	12.038	11.6541	11.1086	11.0439	10.6321	11.0487	11.3024	10.9127	12.2357	12.0656	10.8611	11.1772	11.5986	1.27352	1.4164	3.36921e-09	1.94048e-07	-0.0217332	-0.145103	0.544253	0.868252	0.962125	1.16185	1.23214e-06	4.01684e-05	0.860687	1.07213	6.38506e-06	6.85948e-05
gene7139	Rpusd1	Rpusd1	Rpusd1	Rpusd1	reference	3.41895e-15	1.02145e-13	7.21859	7.69577	7.2362	7.26118	7.67093	7.79518	7.51566	7.18515	7.25622	7.63505	7.6953	7.16196	7.35535	7.32162	7.364	7.54755	7.79467	7.54438	7.67772	7.71363	7.45343	7.2579	7.36256	7.46464	7.76109	7.27046	-0.413371	-0.492437	8.99295e-05	0.00109111	-0.0232521	-0.0730263	0.576881	0.881262	-0.55199	-0.631726	5.24567e-07	2.05992e-05	-0.825805	-0.88896	7.87259e-13	5.2655e-11
gene15938	Fadd	Fadd	Fadd	Fadd	reference	3.50915e-15	1.04538e-13	8.85768	9.66838	8.062	9.03574	8.55918	7.58297	9.15314	9.17065	9.2381	8.42158	8.04395	8.84659	9.07964	9.11249	9.27613	8.00824	7.83669	9.20922	7.87974	8.01942	9.06321	8.99409	8.78422	8.24078	7.98573	8.19267	-0.248013	-0.512702	0.0586497	0.169365	-0.0288173	-0.221996	0.413781	0.812402	0.676872	0.998864	0.000256266	0.00298507	1.43771	1.58063	6.71657e-09	1.85188e-07
gene6430	Cdkl1	Cdkl1	Cdkl1	Cdkl1	reference	3.5459e-15	1.0533e-13	8.35978	6.86025	8.50364	8.34331	7.07015	7.61829	7.44836	8.57355	8.09845	6.82338	6.81896	8.4708	7.20678	7.75112	8.55402	7.65833	7.09978	6.83025	7.60862	6.99672	7.50745	8.15033	8.40113	7.5225	6.62124	7.51105	1.58633	1.82728	8.7289e-08	3.16407e-06	-0.00680849	-0.0736391	0.827673	0.96414	1.29633	1.56396	4.56973e-06	0.000122099	1.92308	2.05994	1.46618e-09	4.85619e-08
gene10951	Ift20	Ift20	Ift20	Ift20	reference	3.62589e-15	1.07399e-13	7.97674	8.09283	7.64143	8.39987	7.62505	7.37489	8.05505	8.10478	8.07293	7.83067	7.59265	8.21861	8.03124	7.90963	8.29391	7.58545	7.29652	8.09221	7.6992	7.49851	7.92148	8.03938	8.04023	7.54652	7.6364	7.80143	-0.0894311	-0.146428	0.345996	0.555597	-0.175475	-0.420355	0.00689829	0.142751	0.360767	0.483861	0.00228676	0.0159	0.685748	0.785462	8.166e-07	1.16965e-05
gene7878	Asnsd1	Asnsd1	Asnsd1	Asnsd1	reference	3.80342e-15	1.12336e-13	9.94857	10.1701	9.82056	10.1245	9.69121	9.35689	9.97311	9.96312	10.0391	9.54293	9.32519	9.83648	10.0562	10.0569	9.84165	9.45605	9.26888	9.82419	9.59054	9.31671	9.90696	9.84722	9.78804	9.38139	9.61245	9.24599	-0.0622014	-0.0944951	0.462192	0.663412	-0.00422928	-0.0131752	0.918614	0.984814	0.472278	0.559943	1.54786e-05	0.000330858	0.728986	0.795908	6.9751e-10	2.49348e-08
gene6385	Tmem229b	Tmem229b	Tmem229b	Tmem229b	reference	3.93259e-15	1.15822e-13	11.0349	10.4251	11.2407	11.5411	9.86265	10.1331	10.939	12.4016	11.6766	10.2735	10.1872	10.2185	10.6959	12.2093	11.06	10.0281	9.94624	10.8095	9.89556	9.91524	10.2821	11.1244	11.8919	10.2634	10.126	10.303	1.06638	1.39663	3.80252e-05	0.000538534	0.0351233	0.349226	0.302813	0.736916	2.08891	2.21267	7.07249e-11	1.11092e-08	2.14681	2.26886	1.59332e-11	8.05756e-10
gene5136	Rmnd1	Rmnd1	Rmnd1	Rmnd1	reference	3.9878e-15	1.17115e-13	10.3196	9.83805	10.8848	10.4903	9.95478	9.86748	9.84432	10.8271	10.3809	10.4304	9.78805	10.3793	10.0702	10.7167	10.3083	9.86208	9.97233	9.93114	10.0556	9.63545	9.7399	10.2797	10.2446	9.85924	9.85275	10.8229	0.909428	0.980171	4.03354e-10	2.82538e-08	0.0905698	0.295105	0.0592903	0.40672	0.639253	0.754455	1.47845e-06	4.70157e-05	1.02436	1.11224	9.58502e-13	6.24956e-11
gene1526	Ctdspl	Ctdspl	Ctdspl	Ctdspl	reference	4.02231e-15	1.17795e-13	11.1756	10.8379	10.7056	11.289	10.5527	10.5372	11.2238	11.1151	11.1613	10.7478	10.4499	10.9352	11.1349	11.0003	11.2202	10.7418	10.2888	11.1049	10.6382	10.5084	11.0518	11.2002	11.5312	10.7684	10.4628	10.083	-0.0180281	-0.029644	0.838386	0.922192	-0.0819129	-0.255534	0.0787926	0.455768	0.401136	0.509567	0.000470455	0.00482414	0.760842	0.845369	5.31393e-09	1.53453e-07
gene2333	Ces4a	Ces4a	Ces4a	Ces4a	reference	4.25879e-15	1.24369e-13	7.3087	6.89199	6.84647	7.18311	7.11126	8.17958	7.37711	6.73229	6.7405	7.49394	8.38436	6.96806	7.23065	7.02641	7.2003	7.84156	7.73253	7.13477	7.85314	7.73708	6.90444	7.05509	6.97248	8.13764	7.84525	7.7616	-0.0882144	-0.214357	0.427692	0.632327	0.00297152	0.0241426	0.929403	0.984905	-0.92501	-1.18146	9.96929e-06	0.000233827	-1.5836	-1.6892	1.7032e-10	7.14862e-09
gene18432	SLC39A11_like	SLC39A11_like	SLC39A11	LOC106145220	human_blastn	4.38539e-15	1.27706e-13	7.13253	7.05446	6.95382	7.30394	7.25598	7.60227	7.00634	6.86797	7.14928	7.40907	7.42616	7.15711	7.01739	6.92041	7.24087	7.26393	7.55425	7.11075	7.32076	7.32643	6.97267	6.97624	7.22362	7.26756	7.46607	6.9991	-0.0595765	-0.0910562	0.482703	0.680841	-0.266818	-0.437752	0.000743141	0.0351787	-0.504425	-0.588799	4.06402e-06	0.000111165	-0.848568	-0.912844	3.18517e-13	2.40801e-11
gene20942	Nsdhl	Nsdhl	Nsdhl	Nsdhl	reference	6.12118e-15	1.77754e-13	9.84526	9.85961	11.3832	10.794	10.4248	10.5452	9.6139	11.6186	11.0803	10.328	10.6195	11.2026	9.62004	11.6556	10.5828	10.2497	10.6512	9.78323	10.2779	10.854	9.79897	11.5282	10.9913	10.2902	10.6185	11.3569	2.10651	2.20087	1.17258e-16	5.78861e-14	0.0836984	0.48533	0.0669956	0.42926	1.18114	1.36417	2.69872e-07	1.21642e-05	0.665257	0.922281	0.000450861	0.00252653
gene16114	Stip1	Stip1	Stip1	Stip1	reference	6.524e-15	1.88923e-13	10.5104	11.1693	10.252	11.2541	10.25	9.99155	11.3655	10.8163	11.0934	10.1859	9.94364	10.507	11.0306	11.0248	11.1351	10.1911	9.7867	10.8012	10.3188	10.1828	11.0971	10.8772	10.6734	10.0296	10.2757	9.85078	-0.315178	-0.509874	0.0158041	0.0649906	-0.0631757	-0.314918	0.136337	0.5591	0.543997	0.758042	0.000346642	0.0037788	0.795608	0.967679	4.21897e-06	4.76859e-05
gene5841	Zc3h7b	Zc3h7b	Zc3h7b	Zc3h7b	reference	6.54254e-15	1.88932e-13	12.1445	11.9756	12.0887	11.7607	12.3307	12.4717	12.1361	11.9237	12.0159	12.2292	12.3814	12.0953	11.996	11.9091	11.9464	12.51	12.4776	12.2481	12.3473	12.5326	12.2707	12.0084	11.8942	12.3882	12.5587	11.9367	-0.110642	-0.148297	0.161667	0.341483	0.0429811	0.105166	0.321846	0.748783	-0.405723	-0.465996	1.087e-05	0.000251889	-0.599001	-0.640933	1.0477e-09	3.56114e-08
gene20926	Il18r1	Il18r1	Il18r1	Il18r1	reference	6.97214e-15	2.00778e-13	10.4181	9.79724	10.5544	10.7206	10.4455	10.1479	9.73671	10.5685	10.9232	10.421	10.5221	10.7176	9.84866	10.8435	10.4329	10.2176	10.5651	9.92114	10.2062	10.3805	9.95545	10.7464	10.4406	10.4132	10.3089	10.4101	1.05331	1.11183	6.78516e-14	1.49663e-11	-0.0112421	-0.0411494	0.780533	0.954558	0.301435	0.402346	0.00652297	0.0347322	0.276221	0.336904	0.0216387	0.0600771
gene16240	Rbp4	Rbp4	Rbp4	Rbp4	reference	7.05924e-15	2.02723e-13	17.4026	16.9283	17.3254	17.5622	16.851	17.088	16.9733	17.6127	17.6513	17.0619	16.7768	17.3696	17.0255	17.3604	17.3494	17.1121	16.9317	16.7393	16.9127	16.4853	16.7613	17.3128	17.4503	16.7727	16.7373	17.0289	0.620318	0.702403	7.99297e-07	2.11926e-05	-0.0279867	-0.0965391	0.497542	0.849616	0.520849	0.623643	1.17543e-05	0.000265484	0.718711	0.798225	1.55604e-08	3.8592e-07
gene5396	Spop	Spop	Spop	Spop	reference	7.4771e-15	2.1413e-13	9.91843	10.0524	9.90134	9.97755	9.7003	9.40232	10.2657	10.0886	9.95201	9.77627	9.54751	10.0013	10.0116	9.95393	9.94043	9.5221	9.43937	9.87233	9.68232	9.48135	9.92637	9.92631	9.71925	9.68447	9.61971	9.37514	-0.0879552	-0.12048	0.253717	0.456805	0.012778	0.0319328	0.763581	0.948825	0.331943	0.389838	0.000252624	0.00295927	0.622133	0.665595	3.86532e-10	1.46783e-08
G8226	G8226	G8226	NA	G8226	reference	7.95091e-15	2.27072e-13	7.50459	7.57845	9.17019	9.05222	7.6381	7.20137	6.58602	9.16983	8.48574	7.84009	6.90359	9.71911	7.02455	9.49785	9.18705	7.9558	7.33444	7.27565	7.50993	7.30665	8.00125	9.26551	8.38684	7.39154	7.67339	6.70286	2.21375	2.47848	2.48862e-08	1.06962e-06	-0.00123867	-0.0193433	0.965131	0.993202	1.72102	2.03108	4.89476e-06	0.000128466	2.51441	2.72466	7.10857e-10	2.53246e-08
gene13341	Zbtb41	Zbtb41	Zbtb41	Zbtb41	reference	8.51972e-15	2.42648e-13	8.48527	8.54381	8.60231	8.6367	8.35519	7.94902	8.81048	8.84108	8.49442	7.65994	7.87501	8.61444	8.69242	8.75241	8.54723	8.23326	8.07053	8.65802	8.26505	8.07886	8.68224	8.66302	8.62562	8.32195	8.05419	8.04433	-0.0155125	-0.0264412	0.865189	0.937145	0.0297643	0.115016	0.463055	0.832897	0.595281	0.715997	5.93408e-06	0.000152274	0.960426	1.05628	2.60489e-11	1.24446e-09
G20474	G20474	G20474	NA	G20474	reference	8.61437e-15	2.44672e-13	6.9449	6.05806	5.48981	5.86031	7.27604	7.44501	5.87805	5.54554	5.99161	7.3829	7.73686	5.58213	6.14226	5.4127	5.48083	7.55129	6.90297	6.89574	7.24424	7.302	6.69315	5.58407	5.48436	6.99143	6.66821	6.29998	-0.285064	-0.99022	0.0528896	0.156391	0.0509428	0.805699	0.127517	0.545366	-2.51245	-2.80344	3.34026e-08	2.11149e-06	-2.51197	-2.79137	3.15856e-08	6.97791e-07
gene22232	Pfkfb1	Pfkfb1	Pfkfb1	Pfkfb1	reference	8.751e-15	2.47873e-13	10.8803	10.3346	11.3975	10.8751	10.7203	10.6843	10.5786	11.6105	11.2165	10.4415	10.0753	11.2454	10.4951	11.5467	11.2659	10.9006	10.7679	10.1224	10.4685	10.1427	10.2525	11.1605	11.3208	10.3934	10.0678	10.7291	1.18901	1.30484	7.66882e-10	5.16251e-08	0.025053	0.142041	0.502416	0.851634	0.762431	0.953155	6.94308e-06	0.000173862	1.17212	1.29976	6.62484e-10	2.38471e-08
G16566	G16566	G16566	NA	G16566	reference	8.77512e-15	2.47879e-13	10.069	9.11681	10.2578	10.4324	9.59073	9.65063	9.45123	10.3084	10.1505	10.0111	9.64433	10.2114	9.51344	10.2045	9.80492	9.7291	9.79109	9.15534	10.0039	9.35272	9.39137	9.95456	10.0439	9.8398	9.54952	9.51468	1.10299	1.17769	2.73798e-12	3.73483e-10	-0.000248272	-0.00106766	0.994916	0.999157	0.297525	0.422862	0.0117362	0.0529686	0.680971	0.790054	2.20214e-06	2.70172e-05
gene23105	Irak1	Irak1	Irak1	Irak1	reference	8.89273e-15	2.50519e-13	9.54095	10.205	9.35309	9.12321	9.91517	9.97389	9.71446	9.3913	9.6132	9.84888	10.0112	9.56437	9.81958	9.30637	9.43869	9.74252	9.95741	9.95245	9.85182	10.0884	9.8675	9.20006	9.4779	9.78939	9.97604	9.71512	-0.748045	-0.811965	3.52763e-09	1.99841e-07	-0.0410898	-0.135102	0.330438	0.753221	-0.587317	-0.680136	8.03947e-07	2.92439e-05	-0.849625	-0.925432	1.2209e-11	6.23502e-10
gene2746	Kcnk5	Kcnk5	Kcnk5	Kcnk5	reference	9.11234e-15	2.5601e-13	9.41409	9.76023	10.4929	10.1789	9.05548	8.97293	9.33596	10.996	10.812	9.31423	8.71078	11.0001	9.91432	11.0302	10.3705	9.28553	9.30268	9.70072	9.1108	8.65725	9.55989	10.5757	9.47429	9.23191	9.38367	9.7456	0.847773	1.21943	0.000279834	0.00279484	0.00898191	0.0957534	0.775226	0.951367	1.76971	1.91	1.33783e-08	1.02735e-06	2.11318	2.23372	2.2077e-11	1.07921e-09
gene11021	Rflnb	Rflnb	Rflnb	Rflnb	reference	9.78322e-15	2.74115e-13	6.4368	6.83136	6.07616	6.39825	6.771	7.0519	6.91807	6.25911	6.49007	6.67961	6.95656	6.27363	6.74771	6.22722	6.82937	6.85729	7.03266	6.72861	6.73853	7.14468	6.88415	6.35989	6.72263	6.94296	7.05078	6.66682	-1.06348	-1.17744	9.5689e-09	4.79231e-07	-0.292731	-0.652834	0.0019714	0.0631786	-0.985733	-1.13147	4.2363e-08	2.5349e-06	-1.56614	-1.62385	1.25066e-15	1.58117e-13
gene11500	Pop7	Pop7	Pop7	Pop7	reference	9.9236e-15	2.77299e-13	8.443	8.49389	8.1551	8.22421	8.5814	8.90719	8.43967	8.12819	8.20776	9.32769	9.13752	8.20957	8.32699	8.19382	8.15779	8.66096	8.81253	8.34685	8.88065	8.97931	8.32832	8.21422	8.26347	8.61971	8.73593	8.84151	-0.147054	-0.249924	0.162756	0.343104	0.00723403	0.0342067	0.849853	0.97052	-0.820685	-0.949861	9.56881e-08	5.08717e-06	-0.941049	-1.05975	1.94903e-09	6.25559e-08
gene4163	AKR1C1_like	AKR1C1_like	AKR1C1	LOC101978171	human_blastn	1.06106e-14	2.957e-13	13.768	12.3155	12.5778	12.6748	11.9496	11.7488	12.2668	13.4916	12.1932	12.2842	12.128	12.37	12.0848	12.7396	12.2649	12.168	11.8745	12.3411	12.3748	11.8064	12.1151	13.4593	13.085	12.467	11.9778	12.7184	1.28783	1.44288	8.27965e-09	4.20761e-07	0.639034	0.96129	0.00012325	0.0111107	1.25866	1.4021	2.15109e-08	1.50678e-06	1.78331	1.85474	8.26274e-14	7.78726e-12
G15489	G15489	G15489	NA	G15489	reference	1.08164e-14	3.0039e-13	6.65902	6.29782	7.34567	7.25302	7.71938	7.94664	6.64193	6.6865	6.93907	8.19756	7.69741	7.18953	6.61389	6.70245	6.89697	7.03291	7.67387	6.76962	8.00274	7.53646	6.37388	6.90872	7.07284	7.58139	7.37582	7.78849	0.317767	0.684245	0.0305436	0.105977	-0.0456833	-0.389973	0.211831	0.650296	-1.35846	-1.55394	4.8518e-07	1.91979e-05	-1.08762	-1.37202	7.6915e-06	8.0058e-05
gene2388	DDX28_containing	DDX28_containing	NA	LOC101963770	human_blastn	1.08369e-14	3.0039e-13	6.73444	6.56575	6.63499	6.48638	6.99535	6.99392	6.45639	6.41568	6.49553	6.82076	7.18612	6.34882	6.43299	6.32338	6.36473	7.12827	6.86449	6.53199	7.12999	6.93161	6.62554	6.39846	6.73185	7.03238	6.95123	6.55015	0.00418657	0.00822039	0.966568	0.984613	0.0125109	0.0670153	0.737067	0.94078	-0.856852	-1.00014	1.58172e-07	7.84671e-06	-0.82941	-0.971353	3.20663e-07	5.26833e-06
gene13021	Accs	Accs	Accs	Accs	reference	1.1037e-14	3.05122e-13	9.64419	7.61177	9.17088	9.6034	7.60342	8.25785	8.44	9.82639	8.8328	8.39085	7.79445	9.39516	8.05471	8.19721	9.38243	7.54138	8.30611	7.89722	8.03372	7.91368	7.31047	9.06862	8.93526	7.89232	8.24671	7.11496	1.82914	2.05625	1.35307e-08	6.46417e-07	0.000584879	0.00691049	0.984695	0.997644	1.86327	2.0207	2.44929e-08	1.67052e-06	1.52168	1.7611	9.29396e-07	1.30028e-05
gene8406	Tmbim6	Tmbim6	Tmbim6	Tmbim6	reference	1.11935e-14	3.08625e-13	15.1906	14.965	15.5007	15.494	14.9849	15.1334	14.9707	15.433	15.5839	15.3164	15.0377	15.6009	15.1521	15.511	15.2862	15.1155	15.2266	14.9737	15.1978	15.0026	14.9126	15.4056	15.5627	15.1953	15.1043	15.2714	0.494785	0.54204	4.30741e-08	1.75117e-06	-0.0709338	-0.15601	0.114832	0.525425	0.261781	0.306263	0.00196734	0.0141635	0.384848	0.417881	2.06404e-05	0.000189362
gene2517	Bco1	Bco1	Bco1	Bco1	reference	1.15867e-14	3.18618e-13	10.4502	10.1481	11.2244	11.5883	11.0244	10.7975	10.3576	10.9101	11.2402	10.8696	10.644	11.1086	10.5565	11.107	11.1808	10.9054	10.7544	10.1448	10.8245	10.8356	10.3304	11.33	11.5321	10.7505	10.6528	11.2013	0.913296	1.0057	1.57711e-08	7.3318e-07	-0.15553	-0.445574	0.0120033	0.185452	0.12751	0.200073	0.259837	0.441633	0.327557	0.420841	0.016944	0.0495772
gene11431	Hspa8	Hspa8	Hspa8	Hspa8	reference	1.20758e-14	3.3119e-13	14.6175	15.0582	14.3596	15.3097	14.0528	13.9615	15.2992	14.6801	14.7642	14.5649	14.1977	14.6884	15.0144	14.7463	15.0241	14.3062	13.8877	14.7693	14.361	14.0963	15.1915	14.592	14.4798	13.9986	14.137	13.834	-0.461256	-0.623086	0.000934599	0.0072574	-0.0938867	-0.363046	0.0538321	0.389447	0.308276	0.464196	0.013698	0.0595408	0.620693	0.753647	5.45971e-05	0.000433937
gene10336	Ttpal	Ttpal	Ttpal	Ttpal	reference	1.23394e-14	3.37526e-13	13.0712	8.83903	11.4252	12.7667	8.78451	8.66676	10.3227	13.0582	12.7055	10.7596	9.03777	12.086	11.0433	12.5146	12.8741	8.83595	11.0472	9.91634	10.0541	8.92702	8.74487	12.7295	13.2919	9.61051	9.66155	11.2067	3.23566	3.68366	9.72138e-08	3.48725e-06	-0.00832897	-0.239654	0.728555	0.938776	3.32853	3.84546	2.61712e-08	1.77331e-06	3.75711	4.19826	9.06474e-10	3.13247e-08
gene19357	Cacfd1	Cacfd1	Cacfd1	Cacfd1	reference	1.36517e-14	3.72441e-13	6.34508	7.15199	6.73923	5.72381	6.11083	6.67801	7.16593	6.22349	5.95222	6.49991	6.27457	5.95074	7.2162	6.35569	5.80413	6.41428	6.56445	6.98371	6.77308	6.55302	6.60317	5.90529	5.98908	6.49145	6.58002	6.48027	-1.15767	-1.38851	2.33109e-06	5.26501e-05	0.655886	1.15774	0.000232376	0.0168464	-0.158513	-0.371354	0.213197	0.38837	-0.234191	-0.417883	0.1578	0.275083
gene17694	Erlin1	Erlin1	Erlin1	Erlin1	reference	1.4749e-14	4.01319e-13	10.9508	11.1488	10.9472	10.6018	11.1694	11.3177	11.1579	10.8037	10.8754	10.8095	11.3073	10.8829	11.1009	10.7049	10.7058	11.2167	11.3442	11.1886	11.1171	11.2372	11.2115	10.8203	10.7195	11.2334	11.2303	10.8504	-0.366136	-0.421737	4.83074e-05	0.000655501	0.0578931	0.136714	0.190383	0.631049	-0.307245	-0.360641	0.000518497	0.00522377	-0.569736	-0.609484	3.24465e-09	9.83233e-08
gene6160	Wdcp	Wdcp	Wdcp	Wdcp	reference	1.48809e-14	4.0385e-13	7.68232	7.81096	7.46934	7.89496	7.49268	7.18628	7.69937	8.11231	8.0105	7.18173	7.01067	7.91703	7.81497	7.931	7.9563	7.27974	7.11906	7.63205	7.23795	7.09956	7.8743	7.99277	7.56061	7.49908	7.2337	6.67694	0.0861177	0.157818	0.396384	0.604666	-0.00346719	-0.0171002	0.926943	0.984814	0.722	0.880295	3.47293e-06	9.75715e-05	1.17108	1.27715	2.36334e-11	1.13429e-09
G5007	G5007	G5007	NA	G5007	reference	1.62392e-14	4.39561e-13	5.78033	5.47602	7.35401	7.31493	5.39218	5.56517	5.03918	6.87415	7.21716	6.57945	5.51255	7.14779	5.24073	7.14387	6.86051	5.5673	5.69268	5.82538	5.3213	5.57045	5.33806	7.30196	7.14971	5.74956	5.79202	5.6598	3.08302	3.36961	1.24325e-09	7.97785e-08	-0.013964	-0.279493	0.604013	0.889827	1.69264	2.23309	4.34856e-05	0.000754549	2.47199	2.81084	2.71745e-07	4.57334e-06
gene12633	Acad10	Acad10	Acad10	Acad10	reference	1.71483e-14	4.62959e-13	10.0409	10.121	10.1476	9.8105	10.3158	10.5082	9.7291	10.0732	10.1967	10.384	10.5552	10.1062	9.81133	10.1944	9.99466	10.2447	10.4949	10.0187	10.3114	10.4197	9.98494	10.0204	10.0666	10.4747	10.5222	10.1692	0.179826	0.232858	0.0388271	0.126103	0.0328296	0.0866087	0.443106	0.827858	-0.288033	-0.347637	0.00195341	0.0140828	-0.520702	-0.566103	3.58983e-07	5.79685e-06
gene14041	Lysmd1	Lysmd1	Lysmd1	Lysmd1	reference	1.72958e-14	4.6573e-13	6.98777	7.09111	6.79197	6.9647	6.62848	6.57567	7.09842	7.17918	7.06607	6.80299	6.46684	7.01636	7.00688	7.07635	7.20325	6.54315	6.51548	6.96054	6.73561	6.52432	7.03693	6.99553	7.29736	6.8793	6.48986	6.67493	-0.0353446	-0.0606399	0.703421	0.843438	-0.0543234	-0.204723	0.202093	0.641401	0.41358	0.550005	0.000864765	0.0076887	0.90643	1.01931	2.07361e-09	6.61448e-08
gene15928	UGT2B7_gene15928	UGT2B7	UGT2B7	LOC101975342	human_blastn	1.76999e-14	4.75376e-13	11.4268	11.7706	12.1262	11.8958	11.1898	11.0408	11.2817	11.7099	12.4139	10.8198	10.7582	11.7496	11.5095	12.3185	12.2292	11.0272	11.445	11.6182	11.0238	10.4398	11.5686	12.1919	12.6295	11.1901	10.6552	11.4176	0.319937	0.596821	0.023167	0.0865798	-0.0431526	-0.30208	0.250292	0.691242	1.10139	1.30295	7.29201e-07	2.69987e-05	1.34525	1.49566	9.96618e-09	2.64244e-07
gene15405	Fasn	Fasn	Fasn	Fasn	reference	1.82942e-14	4.90068e-13	13.2619	14.0742	16.8742	15.0063	14.4745	14.3975	13.6661	16.6577	16.6593	13.2096	13.794	16.2422	12.9273	17.2172	15.2469	14.1676	14.1012	13.3091	14.0122	13.7714	13.807	16.6378	16.0062	13.501	13.5591	14.8244	3.65612	3.94418	1.94402e-11	1.99542e-09	0.0382762	0.75651	0.198058	0.63788	3.08084	3.46578	3.71641e-09	3.35026e-07	3.12563	3.47674	2.46043e-09	7.72947e-08
gene11511	LOC101957053	LOC101957053	LOC101957053	LOC101957053	reference	1.9118e-14	5.10816e-13	7.11157	7.58415	7.58186	8.07964	6.90392	6.91561	7.12406	7.48965	8.02994	7.25087	7.03906	7.85567	7.39893	7.71574	7.75782	7.13115	6.90054	7.17468	7.12881	6.85347	7.23724	7.90545	7.47635	7.0734	6.90198	7.22233	0.302098	0.508481	0.0210843	0.0809083	-0.0826563	-0.391641	0.0730348	0.442177	0.684311	0.906552	4.94573e-05	0.000830996	1.0621	1.2264	4.03999e-08	8.61781e-07
gene6786	Tsku	Tsku	Tsku	Tsku	reference	1.92778e-14	5.1376e-13	8.8492	8.89449	9.25679	9.90313	7.76058	7.52109	8.40496	9.01348	10.2985	8.0993	7.46818	9.64445	9.56115	10.4043	9.68722	7.40217	8.32452	8.73854	7.8193	7.58915	8.42824	9.88336	8.61125	7.85457	8.54564	10.3483	0.373039	0.989534	0.0233648	0.0869547	-0.019852	-0.292214	0.502683	0.851634	2.4849	2.69875	7.64588e-10	8.17163e-08	2.29747	2.50648	8.20741e-09	2.21003e-07
gene13351	Zfc3h1	Zfc3h1	Zfc3h1	Zfc3h1	reference	2.07632e-14	5.51929e-13	9.94695	9.86747	10.5111	10.356	9.83605	9.37522	10.0187	10.4243	9.9345	9.25116	9.2021	10.5059	10.1089	10.5066	10.2198	9.95373	9.17493	10.114	9.59465	9.69304	10.1075	10.3864	10.4612	9.9102	9.33461	10.1738	0.255674	0.416768	0.0334312	0.112783	0.0101695	0.0532862	0.785646	0.956523	0.676844	0.851593	1.45392e-05	0.000314017	1.36243	1.44047	1.76504e-13	1.41846e-11
gene15400	DCXR_like	DCXR_like	DCXR	LOC101967786	human_blastn	2.09161e-14	5.54571e-13	11.6449	10.8442	11.6787	11.6128	10.8932	11.2195	10.8843	11.7905	11.8405	11.6808	11.0157	11.8701	11.0946	11.8388	11.6682	11.2946	11.2294	10.9342	11.2364	10.7202	10.7036	11.7318	11.4126	11.2259	10.8162	11.3085	1.07342	1.15858	9.03041e-11	7.54986e-09	0.0117759	0.0546494	0.759438	0.948052	0.443434	0.601627	0.00075486	0.00699342	0.868857	0.99247	2.17074e-08	5.09141e-07
gene15402	Rfng	Rfng	Rfng	Rfng	reference	2.19909e-14	5.8158e-13	9.37255	9.64167	9.18615	8.8082	9.63046	9.81945	9.28577	9.25748	9.37377	9.7638	9.88343	9.14674	9.37762	8.93252	9.35058	9.6665	9.69361	9.44652	9.75354	9.78571	9.39005	9.17375	9.02538	9.57818	9.71452	9.04086	-0.238267	-0.326558	0.0197986	0.0771623	0.0231702	0.0797257	0.572848	0.880253	-0.590332	-0.685719	9.53949e-07	3.32983e-05	-0.776534	-0.854493	7.25969e-10	2.5691e-08
gene19697	Scara5	Scara5	Scara5	Scara5	reference	2.23154e-14	5.88662e-13	8.97056	7.7633	8.96166	8.63825	8.47887	8.47566	7.74994	8.58921	8.59178	8.98605	8.53327	8.61169	7.65774	8.03912	8.74113	8.78174	8.86651	7.60307	9.1994	8.55431	7.72413	8.40174	8.49631	8.96815	8.96327	8.71598	1.43594	1.56311	2.96789e-11	2.8489e-09	0.0080103	0.0523819	0.821238	0.962553	-0.204709	-0.375007	0.104463	0.240271	-0.050412	-0.0796781	0.728508	0.820223
G40881	G40881	G40881	NA	G40881	reference	2.24077e-14	5.89595e-13	8.11348	8.07123	7.60861	7.46413	8.15664	8.32215	7.43903	7.70935	7.44975	8.53469	8.34378	7.41498	7.87166	7.45916	7.48884	8.1853	8.13234	7.89324	8.31512	8.14816	8.17904	7.33051	7.16066	8.29432	8.34117	7.60265	-0.183682	-0.341282	0.111864	0.26574	0.161669	0.549181	0.0122939	0.187981	-0.787134	-0.976967	4.81731e-06	0.000127302	-0.775253	-0.950399	7.52799e-06	7.85137e-05
gene13945	EXOC4_like_gene13945	EXOC4_like	EXOC4	LOC106145071	human_blastn	2.25295e-14	5.91301e-13	9.13342	8.41138	8.69731	8.93543	9.08657	9.32126	8.38792	8.56885	8.66559	9.29894	9.40033	8.8894	8.43919	8.72332	8.82817	9.01435	8.94299	8.55041	9.10222	9.10716	8.59569	8.69526	8.90528	9.08436	9.16939	8.98294	0.383861	0.492342	0.000941126	0.00729742	-0.0240376	-0.0873902	0.555198	0.873913	-0.381662	-0.490821	0.000844808	0.00756969	-0.541861	-0.620551	2.08165e-05	0.000190519
gene14825	Thop1	Thop1	Thop1	Thop1	reference	2.27888e-14	5.96594e-13	10.5491	10.8829	10.4795	10.5949	10.893	11.3579	10.3507	10.4499	10.4754	10.9712	11.1455	10.6073	10.3334	10.5144	10.4508	10.8914	11.009	10.5825	10.9896	10.9866	10.8808	10.4061	10.5597	10.8377	11.0046	10.5133	-0.114171	-0.166998	0.200019	0.391539	-0.0171903	-0.0541083	0.678726	0.918585	-0.493395	-0.581222	8.00572e-06	0.000193914	-0.798823	-0.86678	1.8357e-11	9.10557e-10
ENSSTOG00000033816	SMLR1_like	SMLR1_like	SMLR1	ENSSTOG00000033816	human_blastn	2.30616e-14	6.02215e-13	9.57561	9.29918	9.10671	9.022	9.85895	9.8222	9.153	9.69822	9.36637	9.64645	9.85659	9.01557	9.24107	9.44161	8.85887	9.7648	9.70122	9.09212	9.70977	9.83727	9.28031	9.54601	9.34198	9.87302	9.91979	9.86357	0.296589	0.410047	0.00826404	0.0401274	0.311194	0.527208	0.000727987	0.034779	-0.294013	-0.401636	0.00931829	0.0444501	-0.40659	-0.485903	0.0015152	0.00699379
gene476	Efr3a	Efr3a	Efr3a	Efr3a	reference	2.48324e-14	6.46829e-13	10.6713	10.7356	10.9987	10.6174	10.7863	10.4825	11.045	10.8899	10.7036	10.5919	10.3051	10.8179	10.9533	10.9114	10.7839	10.822	10.419	10.9463	10.6721	10.3974	11.01	10.9865	10.7006	10.8303	10.3389	10.7122	-0.0507448	-0.0711467	0.482364	0.680549	0.109612	0.228317	0.0247862	0.270767	0.168908	0.202304	0.0463815	0.138985	0.675271	0.715794	1.63292e-12	1.02597e-10
gene10788	Adprh	Adprh	Adprh	Adprh	reference	2.58287e-14	6.71093e-13	9.64354	9.48533	9.4295	9.67358	9.69125	9.8521	9.26868	9.43176	9.62933	9.65561	9.88454	9.43287	9.46596	9.35238	9.65581	9.66796	9.79065	9.50109	9.78836	9.7666	9.48848	9.54402	9.57745	9.58459	9.8948	9.7382	0.0669838	0.0867666	0.289487	0.494417	-0.0728161	-0.135793	0.0982179	0.494112	-0.228922	-0.256983	0.00162156	0.0121728	-0.490703	-0.514213	1.74294e-10	7.25666e-09
G24945	G24945	G24945	NA	G24945	reference	2.60333e-14	6.74718e-13	6.80703	6.45436	7.08097	6.98652	6.92549	7.51904	6.1954	6.78808	7.04879	6.61177	7.20893	6.90552	6.43616	6.89107	6.88497	7.57296	7.21759	6.42632	7.40875	7.39205	6.45067	6.84227	6.93939	7.51784	7.07547	7.43863	0.985707	1.15563	1.80466e-06	4.21371e-05	-0.0071431	-0.0476069	0.839514	0.968318	-0.331753	-0.562	0.0155022	0.0654823	-0.531695	-0.721405	0.00172607	0.00776318
gene19744	Ccni	Ccni	Ccni	Ccni	reference	2.63664e-14	6.79956e-13	12.9188	12.6551	12.9133	13.2428	12.7954	13.0839	12.7024	12.9662	13.3941	13.1583	13.0523	13.3656	12.7265	13.0364	13.0684	12.9638	12.9505	12.5492	12.9305	12.7654	12.6399	13.0401	13.4013	12.8765	12.8924	12.6605	0.378142	0.437115	4.46295e-05	0.000615259	-0.350393	-0.444097	3.3095e-05	0.0042101	0.0237458	0.0292973	0.784307	0.871795	0.024855	0.0286819	0.787045	0.864882
gene7015	Ets2	Ets2	Ets2	Ets2	reference	2.63666e-14	6.79956e-13	10.4541	10.7243	10.3263	9.97241	10.7385	11.1735	10.4468	9.81474	9.84308	10.7386	11.1537	10.1572	10.7452	10.2564	10.1977	10.4651	11.2436	10.6285	10.4378	10.9437	10.4437	9.77056	10.4421	10.8114	10.9336	11.7528	-0.492012	-0.656881	0.000621502	0.00529861	0.00237497	0.0122127	0.949431	0.991689	-0.534659	-0.713889	0.000200834	0.00247862	-1.21602	-1.31349	5.02552e-12	2.86262e-10
gene10802	Hgd	Hgd	Hgd	Hgd	reference	2.6637e-14	6.85224e-13	13.1694	12.5696	13.1479	13.9643	12.5682	12.7771	12.2846	12.9503	13.5027	13.0769	12.6849	13.7566	12.5653	13.4224	12.9311	12.6701	12.8212	12.4332	12.8296	12.3866	12.5123	13.21	13.3217	12.7133	12.8575	13.1839	0.853232	0.979798	1.06156e-06	2.69735e-05	-0.142482	-0.479388	0.0169032	0.223801	0.363866	0.550185	0.00613287	0.0332181	0.504293	0.645767	0.00118243	0.00565941
gene20035	Fam13a	Fam13a	Fam13a	Fam13a	reference	2.73492e-14	7.01806e-13	9.87066	9.43367	10.5043	10.4112	9.38676	9.04995	9.81309	10.2095	9.80873	9.72894	9.02115	10.3388	9.80535	10.1079	9.74495	9.55985	8.92991	9.8152	9.57678	9.38835	9.52221	9.93141	9.84881	9.41824	9.37276	9.29551	0.410262	0.580742	0.00252276	0.0160352	0.00784808	0.040143	0.834458	0.966183	0.612794	0.78798	4.40288e-05	0.000758217	1.33193	1.41188	2.06369e-13	1.62078e-11
gene14843	Hmg20b	Hmg20b	Hmg20b	Hmg20b	reference	2.94782e-14	7.5457e-13	8.53804	8.50655	8.35713	8.63174	8.75603	8.92084	8.42473	8.36741	8.63406	9.13341	9.08293	8.61216	8.38321	8.47051	8.54515	8.74314	8.73067	8.51482	8.89822	8.75925	8.41173	8.45399	8.51031	8.84489	8.85308	8.71187	0.000508508	0.000767022	0.994805	0.997298	-0.0851967	-0.215023	0.0687716	0.433671	-0.597792	-0.663635	1.18199e-08	9.14457e-07	-0.615689	-0.667014	8.18308e-09	2.20922e-07
gene20687	VASP_like	VASP_like	VASP	LOC101973767	human_blastn	2.97028e-14	7.58446e-13	8.31162	8.57157	8.16276	8.46681	8.39803	8.83414	8.54761	8.14612	8.22715	8.72845	8.78502	8.34017	8.55645	8.37603	8.47761	8.51257	8.75239	8.75085	8.54889	8.8876	8.63648	8.38647	8.38443	8.54651	8.79677	8.41048	-0.450051	-0.511011	3.86185e-06	8.07173e-05	-0.0598943	-0.152791	0.176822	0.614726	-0.347375	-0.411458	0.000223998	0.00268772	-0.774743	-0.823998	5.68941e-14	5.56435e-12
gene18110	Gls2	Gls2	Gls2	Gls2	reference	3.07405e-14	7.83014e-13	13.7617	12.3217	13.9768	14.0687	12.7381	12.9347	13.0977	13.8057	14.0772	13.061	13.1912	14.1288	13.2654	13.8661	13.5479	13.3329	13.426	12.4818	13.0943	12.6817	12.1223	13.8645	13.8006	12.9798	12.8346	13.5508	1.36651	1.51727	1.65438e-09	1.03945e-07	-0.0223512	-0.158978	0.527475	0.862857	0.762002	1.02572	4.58416e-05	0.000780905	0.863537	1.09418	1.16591e-05	0.00011446
gene13034	Api5	Api5	Api5	Api5	reference	3.09132e-14	7.85483e-13	11.3825	11.5285	11.8772	11.9443	11.402	11.3707	11.7533	11.6455	11.8735	11.3932	11.3251	12.1751	11.6215	11.7276	11.7542	11.3667	11.4124	11.665	11.3847	11.4743	11.6852	11.8114	11.8653	11.4754	11.3672	11.7146	0.0280596	0.0407952	0.705097	0.844081	-0.19308	-0.336005	0.00182298	0.0611612	0.325145	0.384061	0.000377419	0.00402128	0.390413	0.429791	6.09539e-05	0.000477273
gene16244	CYP26A1_containing	CYP26A1_containing	NA	LOC101977861	human_blastn	3.1625e-14	8.01606e-13	6.13384	5.44276	8.20608	6.70552	5.33528	5.71084	5.79786	7.28496	6.89184	6.02708	5.88854	6.73317	5.4956	8.25753	5.8288	5.52778	6.00989	5.63118	6.02747	5.57608	5.33338	7.4275	6.9153	6.57969	6.03474	7.16968	3.7618	3.99479	6.9806e-14	1.50766e-11	0.211011	1.44724	0.0054436	0.122416	2.40229	2.72061	2.17154e-07	1.01407e-05	2.90687	3.19633	1.04104e-09	3.55016e-08
gene18196	Leap2	Leap2	Leap2	Leap2	reference	3.19224e-14	8.07171e-13	11.6888	11.184	11.4933	11.1615	11.1827	10.8732	10.8014	12.2135	11.8251	11.2531	10.9014	11.4363	11.0547	11.9086	11.8096	10.8334	10.652	10.8913	11.103	11.0185	11.3606	11.8485	11.6777	10.8158	10.8554	10.7324	0.939996	1.05636	1.27612e-07	4.36618e-06	0.071763	0.324312	0.104669	0.504893	0.952681	1.09522	4.38841e-08	2.59969e-06	1.26547	1.36273	6.72928e-12	3.71077e-10
gene18176	Sar1b	Sar1b	Sar1b	Sar1b	reference	3.60157e-14	9.08454e-13	12.3409	12.2583	12.6117	12.6909	12.3089	11.9023	12.4227	12.6058	12.7732	12.1869	12.1056	12.762	12.2363	12.7126	12.6274	12.2318	12.1192	12.3038	12.0143	12.2096	12.3909	12.977	12.5907	12.1474	12.2394	12.0365	0.374255	0.454957	0.000328039	0.00315471	-0.0144512	-0.0439289	0.72865	0.938776	0.575196	0.654607	2.40642e-07	1.10386e-05	0.690836	0.75354	2.08448e-09	6.62878e-08
gene23471	Hsp90aa1	Hsp90aa1	Hsp90aa1	Hsp90aa1	reference	3.61516e-14	9.09668e-13	13.0991	13.9731	13.0767	13.5941	12.8086	12.4329	13.8075	13.0826	13.4942	12.8976	12.7801	13.1457	13.5466	13.2569	13.3	12.6822	12.6127	13.2939	12.9497	12.9076	13.5715	13.2274	13.5605	12.4005	13.1044	12.7382	-0.557941	-0.704275	0.000138687	0.00156962	-0.114946	-0.399916	0.0305166	0.298963	0.359775	0.520838	0.00485855	0.0282652	0.394198	0.504156	0.0059854	0.0216355
gene2631	Rcan2	Rcan2	Rcan2	Rcan2	reference	3.90245e-14	9.7958e-13	9.68811	9.30646	9.11753	7.53099	7.38875	8.50443	9.79901	8.90461	6.82417	8.90984	8.34445	6.76341	9.85517	9.3394	6.72966	7.71122	8.52313	9.45713	8.35833	8.44588	9.05994	7.40868	7.36554	8.26798	8.59599	8.96614	-0.172863	-0.621804	0.168935	0.351368	3.12016	3.31114	5.69976e-13	1.47723e-09	0.470557	1.20102	0.00805281	0.0401943	0.376771	0.892131	0.0470329	0.109252
G12752	G12752	G12752	NA	G12752	reference	4.23758e-14	1.06113e-12	7.02892	6.84229	6.72595	7.46479	6.57023	6.21055	7.0697	6.88908	7.41783	6.67353	6.19383	6.85919	6.89533	7.15498	7.19924	6.28927	6.35166	6.96727	6.39337	6.10907	6.83846	7.10866	7.03107	6.96235	6.29823	6.34428	0.062205	0.140958	0.56255	0.742073	-0.0627777	-0.366297	0.131198	0.551999	0.48904	0.772049	0.00183121	0.0134544	1.51056	1.6189	2.083e-10	8.53537e-09
gene15998	RBM4B	RBM4B	RBM4B	LOC101977116	human_blastn	4.26637e-14	1.06577e-12	7.67703	7.67803	7.51227	7.74948	7.35943	7.20521	7.82727	7.78523	7.75064	7.45754	7.15435	7.88835	7.65317	7.55953	7.62173	7.5279	7.10592	7.70973	7.20021	7.40709	7.75634	7.54941	7.84805	7.43552	7.27024	7.2675	-0.13692	-0.197641	0.134952	0.302693	-0.102678	-0.275909	0.0386361	0.332135	0.281276	0.365053	0.00733692	0.0378983	0.620256	0.694087	5.54581e-07	8.4425e-06
gene15848	Hnrnpa0	Hnrnpa0	Hnrnpa0	Hnrnpa0	reference	4.29565e-14	1.0705e-12	9.82817	10.0047	9.71862	9.64511	9.87245	10.2347	9.88052	9.64106	9.5126	10.1824	10.1587	9.69196	9.90554	9.44677	9.50666	9.8914	10.1475	9.79924	10.0841	10.1531	9.93264	9.52456	9.59043	9.83858	10.0396	9.91384	-0.318598	-0.385551	0.000841497	0.00672095	0.0260723	0.0716757	0.538928	0.867478	-0.419672	-0.490786	2.16845e-05	0.000434822	-0.674883	-0.726509	2.1829e-10	8.83988e-09
gene13842	Bhlhe40	Bhlhe40	Bhlhe40	Bhlhe40	reference	4.36386e-14	1.0849e-12	10.6613	10.3967	11.4875	10.4643	9.89911	9.91762	10.9708	11.537	9.8551	9.59437	9.97138	10.95	10.4596	11.2714	11.1007	10.2557	9.69964	10.4195	10.1028	9.78977	11.0948	11.2926	10.5034	10.0844	9.7511	11.1327	0.468206	0.782235	0.00477567	0.026405	0.328961	0.858787	0.00195744	0.063131	1.68214	1.77667	1.57553e-10	2.26855e-08	1.96094	2.0431	1.24187e-13	1.08188e-11
gene23601	Ido2	Ido2	Ido2	Ido2	reference	4.60715e-14	1.14264e-12	11.1678	10.1066	11.3015	11.1913	10.2404	10.1056	10.1665	10.8552	11.5538	10.2763	10.1016	10.632	10.6318	11.4502	10.9919	10.4303	10.3792	10.0996	10.2846	10.0111	10.6197	10.7252	11.0507	10.4897	10.3341	10.5057	0.934225	1.08045	1.11208e-06	2.80509e-05	0.00187536	0.0115861	0.958291	0.992379	0.902927	1.0867	9.74449e-07	3.37863e-05	1.16764	1.30787	2.89573e-09	8.90418e-08
gene10894	Znf644	Znf644	Znf644	Znf644	reference	4.71259e-14	1.166e-12	9.50063	9.27107	10.368	9.69693	9.58101	8.83766	9.76441	9.92637	9.79537	9.03051	9.04904	9.96943	9.39765	10.1214	9.74727	9.49409	8.99389	9.36975	9.32845	9.12605	9.48382	10.0136	9.60538	9.63065	8.85679	9.52252	0.594277	0.744366	9.48101e-05	0.00113237	0.0721086	0.30909	0.104838	0.504893	0.613342	0.785109	3.91923e-05	0.00069573	1.4508	1.51239	2.07862e-15	2.53518e-13
gene4981	Pnma1	Pnma1	Pnma1	Pnma1	reference	5.10855e-14	1.26096e-12	7.04587	7.45468	6.75258	7.2287	6.81081	6.96915	8.04113	6.88913	6.83118	7.18425	7.2801	6.84183	7.92375	6.81735	6.90367	7.02034	6.9505	7.4932	7.05909	7.06981	7.62933	6.91809	6.97407	7.13151	7.32243	6.89508	-1.37388	-1.48651	7.86272e-12	9.05698e-10	-0.0263408	-0.160232	0.475107	0.842274	-0.175968	-0.317451	0.152785	0.311305	-0.321687	-0.459303	0.0368627	0.0910762
gene22268	Get4	Get4	Get4	Get4	reference	5.12095e-14	1.26102e-12	10.1312	10.2849	9.94464	9.85104	10.3218	10.3939	9.91638	9.85871	9.89245	10.2782	10.4378	9.83622	10.0008	9.88817	9.90304	10.1401	10.2834	10.0339	10.3474	10.2615	10.0296	9.93857	9.89997	10.1406	10.2784	10.0675	-0.0982821	-0.128751	0.181179	0.367917	0.0612045	0.134202	0.167027	0.603754	-0.352902	-0.401746	2.94528e-05	0.000553148	-0.50381	-0.53691	1.78119e-08	4.29433e-07
gene4967	Zfyve1	Zfyve1	Zfyve1	Zfyve1	reference	5.35945e-14	1.31662e-12	9.50444	9.35117	10.0258	9.92549	9.49309	9.54867	9.63375	9.85743	9.79462	9.40948	9.50556	10.1862	9.40393	9.84264	9.78094	9.62165	9.57347	9.38843	9.38252	9.49754	9.30856	9.77444	10.1973	9.46354	9.43374	9.6472	0.446232	0.519902	2.07077e-05	0.000333881	-0.125638	-0.289455	0.017146	0.225497	0.353275	0.429675	0.000441283	0.00457021	0.372805	0.422065	0.000505218	0.00279041
ENSSTOG00000030949	uc_338_ENSSTOG00000030949	uc_338	uc_338	uc_338	reference	5.48788e-14	1.34498e-12	6.37547	6.41745	8.03703	8.84991	7.03633	6.13688	5.49836	8.63474	9.79384	6.54955	6.32996	8.19617	6.8904	10.439	7.49828	6.66681	6.89578	5.96874	5.95821	6.48061	6.04054	9.67122	10.6997	5.97505	6.0685	8.13959	3.91513	4.4312	2.38954e-08	1.0365e-06	-0.011293	-0.390328	0.620791	0.898153	3.32261	4.00806	4.36378e-07	1.78107e-05	3.74674	4.33119	3.92071e-08	8.43279e-07
gene1197	Lig4	Lig4	Lig4	Lig4	reference	5.56394e-14	1.36041e-12	8.19336	7.9578	7.89232	8.1028	7.89115	7.4563	8.14897	8.23089	8.08823	7.3854	7.46699	8.41429	8.13279	8.19412	8.25443	7.58623	7.4209	8.15028	7.50087	7.88052	8.22364	8.05519	8.34006	7.76583	7.46171	7.90227	-0.0206002	-0.0374691	0.83024	0.919366	-0.0531498	-0.221958	0.204964	0.644184	0.611295	0.761905	1.89419e-05	0.000389625	0.832109	0.957695	7.47099e-08	1.50684e-06
G11880	G11880	G11880	NA	G11880	reference	5.61426e-14	1.36948e-12	7.13512	6.32647	6.58312	6.78447	7.11558	7.51292	6.41964	6.69641	7.19133	7.91958	7.77062	7.27657	6.52758	6.18936	6.71935	7.18345	7.52086	6.57832	7.87871	7.57457	6.27962	6.61539	6.45444	7.61683	7.5366	6.82982	0.220398	0.565905	0.0944034	0.236854	-0.0525927	-0.469974	0.159887	0.594122	-1.39588	-1.61348	1.0794e-06	3.645e-05	-1.40645	-1.633	6.60162e-07	9.79099e-06
gene7643	Isoc1	Isoc1	Isoc1	Isoc1	reference	5.64431e-14	1.37358e-12	10.2023	9.9586	10.9999	10.6953	10.0679	10.1875	10.2542	10.6895	10.9342	9.93878	10.0643	11.0526	10.0664	10.861	10.4701	10.2631	10.2276	10.0501	10.1645	10.0828	10.1041	10.8181	10.5599	10.1342	10.1212	10.0425	0.798872	0.89217	1.42056e-07	4.73e-06	-0.0119776	-0.0519101	0.75892	0.947918	0.717182	0.844562	6.40295e-07	2.44042e-05	0.730563	0.842926	5.48125e-07	8.36879e-06
G5087	G5087	G5087	NA	G5087	reference	5.99305e-14	1.45503e-12	6.76258	5.88187	5.14804	7.53381	5.60539	5.13914	5.67951	6.62727	6.74669	5.30154	5.63239	7.36299	5.65139	5.84533	7.2765	5.35652	5.09816	5.9733	5.63704	5.7233	5.95376	7.49527	8.04139	5.42095	5.79654	5.92762	0.559617	1.58869	0.00712502	0.0357354	-0.114464	-1.36526	0.0194434	0.239679	2.06214	2.58965	1.5641e-05	0.000333642	1.7322	2.35962	6.9488e-05	0.000532743
gene3575	Hmgcs1	Hmgcs1	Hmgcs1	Hmgcs1	reference	6.01239e-14	1.45632e-12	11.7733	11.6117	12.8228	12.7379	12.0194	11.622	11.5889	14.1744	12.887	12.0439	12.1868	12.8179	11.4712	13.5492	12.5763	11.9249	11.8793	11.4029	11.8028	12.2613	11.4261	13.2962	12.1618	11.834	12.4822	11.7531	2.2902	2.41569	9.54265e-14	1.97857e-11	0.151119	0.786545	0.015273	0.213735	1.67517	1.81637	2.13596e-08	1.50678e-06	1.39264	1.61309	5.293e-07	8.11724e-06
gene9693	Dis3l2	Dis3l2	Dis3l2	Dis3l2	reference	6.14156e-14	1.48414e-12	10.139	9.60873	9.82614	10.4873	10.0707	10.2367	9.32123	9.9793	10.3016	10.4028	10.3362	10.3421	9.63924	9.93225	10.0506	10.1651	10.2212	9.67318	10.1436	10.0699	9.58086	10.2215	10.2826	9.97836	10.0985	10.4061	0.610244	0.688098	5.74776e-07	1.62806e-05	-0.165954	-0.369807	0.00683461	0.142482	-0.128426	-0.17407	0.203434	0.377012	-0.198238	-0.240243	0.0766902	0.159456
gene10941	Wsb1	Wsb1	Wsb1	Wsb1	reference	6.39245e-14	1.54118e-12	9.53167	8.69948	9.13738	9.9829	8.85899	8.67147	8.63988	9.48158	9.73411	8.85774	8.53917	10.0135	9.4391	9.55276	9.24566	8.68982	8.73666	8.58444	8.79643	8.9189	8.49836	8.49067	10.1066	8.92429	8.89539	9.49664	0.376874	0.638686	0.0102428	0.0472362	-0.457955	-0.855943	0.00055	0.0301949	0.334056	0.593493	0.0171328	0.0701208	0.584058	0.808103	0.001106	0.00538027
gene17131	Brf1	Brf1	Brf1	Brf1	reference	6.5386e-14	1.57275e-12	10.0228	9.89259	9.72337	9.82732	10.0523	10.2578	9.82944	9.71009	9.88984	10.4353	10.239	9.766	9.88066	9.77082	9.80642	10.1018	10.343	9.88965	10.1805	10.1451	9.71327	9.7167	9.85897	10.1903	10.1803	10.15	-0.0470326	-0.0678493	0.535245	0.720598	-0.0191005	-0.0494229	0.653002	0.910147	-0.516791	-0.578549	1.12236e-07	5.73176e-06	-0.588233	-0.632494	5.00634e-09	1.4538e-07
gene6064	Ypel5	Ypel5	Ypel5	Ypel5	reference	6.7143e-14	1.61128e-12	10.299	10.0953	10.6211	10.5286	10.2407	10.3148	10.1903	10.6183	10.5442	10.5114	10.35	10.7386	9.97762	10.6855	10.4703	10.2644	10.2557	9.87343	10.2326	10.3098	9.98711	10.504	10.6945	10.2518	10.0522	10.5812	0.661244	0.707995	1.76118e-10	1.37632e-08	-0.0376678	-0.0965903	0.381822	0.791828	0.260484	0.315197	0.00441344	0.0262804	0.359329	0.399584	0.000279276	0.00170812
gene7480	Maob	Maob	Maob	Maob	reference	7.15775e-14	1.71373e-12	13.1026	12.3693	13.705	13.2626	12.5979	12.8415	12.7275	13.6409	13.4055	13.0773	12.7982	13.5484	12.921	13.7368	12.9602	12.8322	13.164	12.7114	12.6444	12.6765	12.449	13.422	13.373	13.0451	12.9348	13.0708	1.07434	1.14913	7.53119e-12	8.77257e-10	0.0555498	0.219325	0.191084	0.631049	0.720218	0.844591	4.82676e-07	1.9172e-05	0.748759	0.859119	2.4445e-07	4.18187e-06
G40490	G40490	G40490	NA	G40490	reference	7.32578e-14	1.74992e-12	6.89886	7.13531	6.89612	6.83789	6.66365	6.65625	7.49663	6.98958	6.77961	6.7912	6.6443	6.96392	7.12188	6.87574	6.80201	6.76577	6.56041	7.16355	6.87125	6.48068	7.135	6.65169	6.92127	6.83224	6.50586	6.46512	-0.557822	-0.664352	2.15635e-05	0.000344451	-0.00336203	-0.0138965	0.931827	0.985816	0.086789	0.129938	0.423775	0.599683	0.509109	0.609804	0.000255177	0.00157842
gene1809	Wdtc1	Wdtc1	Wdtc1	Wdtc1	reference	7.34646e-14	1.75082e-12	9.88245	9.77165	9.98944	10.2888	9.67763	9.58786	9.77585	9.90024	9.98667	9.77353	9.73679	10.2668	9.97799	9.94666	10.1303	9.50754	9.81239	10.148	9.54431	9.62058	9.86688	9.85031	10.2569	9.548	9.83974	9.54553	-0.021485	-0.0316494	0.775999	0.887259	-0.290539	-0.413796	0.000197155	0.0148109	0.349724	0.414654	0.000218004	0.00263103	0.242979	0.276677	0.0127695	0.0396115
gene6004	Pah	Pah	Pah	Pah	reference	7.49694e-14	1.78259e-12	14.7375	14.1254	15.4589	15.0472	13.9718	14.3196	14.0983	14.5143	15.0372	14.5125	14.1639	15.3806	14.3415	15.1404	15.0195	14.2837	14.5655	14.3117	14.0948	14.072	14.214	14.7745	14.8728	14.4119	14.4217	14.6915	0.858166	0.979561	6.93578e-07	1.88757e-05	-0.0365441	-0.184529	0.349752	0.768684	0.741821	0.910409	3.97528e-06	0.000109315	0.727454	0.877496	7.36714e-06	7.71466e-05
gene25238	Rasa3	Rasa3	Rasa3	Rasa3	reference	7.77064e-14	1.84344e-12	8.3736	8.55631	8.32026	8.2435	8.41826	8.78689	8.58846	8.29213	8.02346	8.75096	8.8629	7.92579	8.55451	8.21409	8.35765	8.66197	8.91922	8.72341	8.65687	8.63453	8.52664	8.21184	8.34895	8.84176	8.96406	8.8171	-0.36672	-0.470137	0.00118592	0.00878802	0.0451381	0.158546	0.284058	0.722737	-0.485986	-0.594027	4.25886e-05	0.000742721	-0.773423	-0.856742	2.42274e-09	7.63421e-08
gene1742	Srsf10	Srsf10	Srsf10	Srsf10	reference	8.05043e-14	1.90545e-12	9.80264	9.67843	9.77011	9.90348	9.57177	9.28232	10.0624	9.76928	9.74325	9.45287	9.36127	9.73284	9.9358	9.80055	9.89841	9.51246	9.30677	9.75905	9.54271	9.52124	9.88037	9.8212	9.87908	9.71336	9.41775	9.49467	-0.0868928	-0.118042	0.251402	0.454248	-0.0287035	-0.0692737	0.503235	0.851634	0.271786	0.321495	0.00193002	0.0139306	0.562503	0.602747	6.33016e-09	1.75938e-07
gene9489	Nol6	Nol6	Nol6	Nol6	reference	8.31182e-14	1.96284e-12	8.28508	9.44272	8.14328	8.12898	8.49294	8.05224	8.79445	8.39294	8.57688	8.18618	8.17515	8.00881	8.98946	8.47727	8.33715	8.09955	7.98316	8.94341	8.34547	8.32638	8.95613	8.35872	8.15244	8.07547	8.35002	7.748	-0.934341	-1.04706	1.01288e-07	3.60548e-06	0.0264764	0.138576	0.486818	0.84713	0.0836542	0.143448	0.471018	0.641072	0.166165	0.236386	0.23211	0.367371
gene12087	Osbpl1a	Osbpl1a	Osbpl1a	Osbpl1a	reference	8.42823e-14	1.98581e-12	10.5037	10.5486	11.1991	10.3312	10.3453	10.369	11.0005	10.9665	10.4855	10.159	10.0677	10.6152	10.9464	11.0407	10.21	10.2651	10.3892	10.6699	10.2253	10.2893	10.4543	10.7399	10.5134	10.311	10.3959	10.3098	0.113935	0.166856	0.201337	0.393187	0.477626	0.57778	1.04807e-05	0.00187333	0.736847	0.811551	6.05819e-10	6.78445e-08	0.756418	0.82491	2.26661e-10	9.12698e-09
gene11798	Ahr	Ahr	Ahr	Ahr	reference	8.93764e-14	2.10105e-12	9.95778	8.6397	9.87692	9.94753	9.22159	8.79152	9.44835	10.2435	9.51341	8.85956	8.65026	10.2172	9.72473	9.57949	9.59899	9.10384	8.82818	9.45612	8.77219	8.90911	9.01349	9.56074	10.569	9.20601	9.24499	9.63135	0.47635	0.736198	0.00297264	0.0182567	-0.0400517	-0.263747	0.286349	0.724098	0.840939	1.08258	1.30788e-05	0.000289099	1.29053	1.43649	5.93025e-09	1.67062e-07
gene19743	Sept11	Sept11	Sept11	Sept11	reference	9.0698e-14	2.1225e-12	8.97246	10.0556	9.09041	9.1195	9.29129	9.17399	9.78216	8.91843	9.05533	9.11677	9.1225	8.72294	9.34815	9.20867	9.183	9.22033	9.09828	10.0965	9.69054	9.29706	9.98713	9.02622	9.06427	9.12002	9.12782	9.52667	-1.05653	-1.13945	9.27994e-11	7.63533e-09	0.0147645	0.0680051	0.702058	0.9298	-0.221235	-0.335427	0.0581101	0.161836	-0.129834	-0.176123	0.316604	0.462091
gene25920	LOC101963034	LOC101963034	LOC101963034	LOC101963034	reference	9.05011e-14	2.1225e-12	13.2871	11.8102	12.9652	13.33	11.9169	11.755	12.2959	13.4472	13.0623	12.9722	12.5689	13.2098	12.1203	13.1331	12.5238	12.4838	11.7761	12.0642	12.7732	11.8213	11.8528	13.3245	12.8251	12.4757	12.1696	13.0918	1.4964	1.64315	1.81982e-10	1.40791e-08	0.0430131	0.294122	0.253568	0.695444	0.599962	0.899283	0.000482465	0.00490846	1.49894	1.6103	2.98832e-10	1.16466e-08
gene20690	Eml2	Eml2	Eml2	Eml2	reference	9.48437e-14	2.21451e-12	7.13378	7.0501	6.9401	7.2957	7.76738	7.60689	6.91303	7.01783	6.99876	7.56341	7.63765	6.83041	7.03681	7.23668	6.92707	7.5326	7.50739	7.10153	7.70604	7.87403	7.10787	7.04932	7.41343	7.44937	7.68172	7.16711	0.027422	0.0535784	0.784316	0.891863	-0.0156951	-0.0822987	0.675914	0.917304	-0.796513	-0.94957	7.64556e-07	2.8207e-05	-0.899051	-1.03858	4.96212e-08	1.03298e-06
gene664	Ivd	Ivd	Ivd	Ivd	reference	9.86814e-14	2.29894e-12	13.0065	12.5396	13.2239	13.1843	12.3634	12.5234	12.5219	13.4042	13.5326	12.8561	12.5724	13.4336	12.7981	13.5294	13.1489	12.6807	12.9085	12.5987	12.7861	12.231	12.0576	13.1484	13.2917	12.7558	12.508	12.97	0.887481	0.991773	1.01553e-07	3.60548e-06	-0.0217595	-0.105399	0.571373	0.878977	0.572022	0.739239	7.23289e-05	0.00112419	0.821819	0.956656	2.25208e-07	3.91734e-06
gene9271	Ddx21	Ddx21	Ddx21	Ddx21	reference	1.11465e-13	2.59093e-12	9.61161	10.3278	9.56683	9.19435	10.0139	9.65003	10.2927	9.57692	9.32499	9.63638	9.51304	9.15841	10.0144	9.71863	9.62223	9.52299	9.70542	9.95349	9.7233	9.62574	10.2145	9.70683	9.49891	9.5589	9.65241	10.0952	-0.682771	-0.765864	2.94465e-07	9.08547e-06	0.147109	0.377394	0.0122547	0.187658	-0.0746361	-0.107039	0.476407	0.644825	0.00922374	0.011825	0.936701	0.961273
gene15957	Chka	Chka	Chka	Chka	reference	1.15221e-13	2.67225e-12	10.0125	10.4015	9.68793	9.72654	10.3783	10.1731	10.3817	9.89231	9.68924	10.3711	10.5467	9.47902	10.1521	9.74403	9.79087	9.8859	10.2782	10.2188	10.3033	10.2519	10.3325	9.66459	9.79249	10.3028	10.238	10.0843	-0.611634	-0.696968	1.36028e-06	3.33381e-05	0.0480081	0.164378	0.258566	0.699335	-0.539112	-0.643908	8.28663e-06	0.000199321	-0.62948	-0.708642	7.59375e-07	1.10413e-05
gene9971	Chpf2	Chpf2	Chpf2	Chpf2	reference	1.19615e-13	2.76797e-12	8.81639	9.31882	8.71238	8.10362	9.13486	9.25215	9.27865	8.85224	8.59662	9.01408	9.14503	8.49956	8.91605	8.68911	8.7328	8.92483	9.30746	9.16008	9.14042	9.36416	9.04543	8.70476	8.69434	9.03918	9.2309	9.20096	-0.499493	-0.605856	6.51316e-05	0.000838569	0.1048	0.320181	0.0381982	0.330144	-0.345055	-0.457744	0.0026397	0.0176667	-0.663921	-0.752569	5.85186e-07	8.85638e-06
gene11080	Gldc	Gldc	Gldc	Gldc	reference	1.23926e-13	2.86133e-12	12.9751	12.3429	14.1826	13.2968	12.7154	12.8714	12.9824	14.1839	13.7617	12.4743	12.9075	13.9123	12.5857	14.4508	12.4868	12.6646	12.8823	12.656	12.458	12.7948	12.6114	14.0339	13.8662	13.0185	12.761	12.7946	1.63729	1.79664	1.97175e-10	1.48124e-08	0.0995862	0.570136	0.0434089	0.353789	1.61591	1.72269	1.05121e-09	1.08979e-07	1.4146	1.57202	1.97514e-08	4.6964e-07
gene5327	Srsf1	Srsf1	Srsf1	Srsf1	reference	1.25518e-13	2.89165e-12	11.4232	11.4761	11.4986	11.4552	11.315	10.9951	11.5405	11.5925	11.4638	11.1877	11.1443	11.3563	11.4988	11.4885	11.5569	11.3395	11.0065	11.4338	11.3093	11.2062	11.5391	11.548	11.4313	11.4034	11.2129	11.1898	0.0148205	0.02024	0.796521	0.899807	0.0436355	0.0807355	0.305259	0.738243	0.248408	0.276268	0.000455232	0.00470059	0.526839	0.549413	2.46937e-12	1.50588e-10
gene9549	Tmem8b	Tmem8b	Tmem8b	Tmem8b	reference	1.26609e-13	2.91032e-12	8.51533	8.03289	8.29903	8.37957	8.27429	8.71608	8.11389	8.58109	8.36282	8.64803	8.92009	8.08224	8.15605	8.23179	8.29127	8.69912	8.80863	8.25029	8.70521	8.6275	8.18952	8.44316	8.4007	8.69618	8.69117	8.59668	0.373608	0.464113	0.000574003	0.00497966	0.0699687	0.209332	0.120602	0.53706	-0.197405	-0.26019	0.0504725	0.146691	-0.450964	-0.512155	9.99808e-05	0.00071631
gene15288	Exoc7	Exoc7	Exoc7	Exoc7	reference	1.3192e-13	3.0257e-12	9.76189	9.60033	9.50098	9.5488	9.63446	9.93721	9.5226	9.41377	9.56952	9.77879	9.89025	9.54145	9.36911	9.38082	9.67613	9.87399	9.77004	9.53191	9.83253	9.8629	9.53028	9.46355	9.60676	9.85128	9.85027	9.85201	0.0197802	0.0273134	0.750376	0.871028	-0.0436683	-0.0874529	0.310886	0.741079	-0.342017	-0.380593	8.27026e-06	0.000199321	-0.483871	-0.50977	1.72869e-09	5.60043e-08
gene2307	Cmtm3	Cmtm3	Cmtm3	Cmtm3	reference	1.40518e-13	3.21578e-12	7.95405	8.42392	8.10131	7.90225	8.12416	8.01417	8.26663	7.81572	7.62787	8.19927	8.16112	7.63219	8.37206	8.09614	7.94284	8.29032	8.00835	8.64734	8.18957	8.02157	8.30563	8.02295	7.72541	8.13956	8.12083	8.42924	-0.540992	-0.616851	2.02305e-06	4.65033e-05	0.21599	0.413182	0.00229946	0.069097	-0.209683	-0.274103	0.0370921	0.119198	-0.0831661	-0.101619	0.439817	0.58263
gene12312	Msmo1	Msmo1	Msmo1	Msmo1	reference	1.46162e-13	3.33758e-12	10.3981	10.1362	11.4648	11.3912	10.3359	10.541	10.1444	12.4474	11.5706	10.8271	11.1234	11.5041	9.80361	12.0183	10.9232	10.1448	10.5635	9.63115	10.5756	10.991	9.73003	11.8563	10.9106	10.4492	11.4801	11.1216	2.44676	2.56515	8.37534e-15	2.55374e-12	0.0729311	0.571893	0.0830452	0.465122	1.53097	1.70961	2.24747e-07	1.04482e-05	0.68337	1.0619	0.00117702	0.00563869
gene199	Acmsd	Acmsd	Acmsd	Acmsd	reference	1.46807e-13	3.34495e-12	8.47849	7.89097	10.1527	9.68195	7.66989	8.12196	8.73036	10.2808	8.88781	7.96764	7.8037	9.36819	8.42189	10.3771	8.16671	8.20435	8.46464	8.16993	7.72197	7.66868	8.00706	9.10212	9.12003	8.35939	8.11087	9.39855	1.846	2.104	5.60587e-08	2.16851e-06	0.0903581	0.766676	0.0472956	0.367001	2.2558	2.42027	4.48452e-10	5.59602e-08	2.35272	2.51198	6.96498e-11	3.07259e-09
gene2472	Rfwd3	Rfwd3	Rfwd3	Rfwd3	reference	1.53811e-13	3.49685e-12	7.76017	7.99447	7.66169	7.85535	7.81538	7.35321	8.15752	8.01498	7.93941	7.20923	7.26616	7.963	8.10326	7.90107	8.02998	7.45268	7.32594	7.9444	7.41472	7.63727	8.08553	7.93589	7.94145	7.56228	7.48299	7.92352	-0.230587	-0.341965	0.0338976	0.113933	-0.0424869	-0.16765	0.302942	0.737057	0.431126	0.568695	0.000586383	0.00576211	0.658503	0.765227	3.86756e-06	4.46863e-05
G32890	G32890	G32890	NA	G32890	reference	1.64493e-13	3.73151e-12	6.7058	7.00646	8.52299	7.49859	7.4832	6.97145	6.40351	8.74757	8.61268	6.28404	6.69389	7.76537	6.39454	9.27509	7.90522	6.91111	6.50095	6.92453	7.1469	6.56584	7.33893	8.81554	7.76697	6.61398	6.27057	7.0457	2.71999	2.97475	2.16482e-09	1.31244e-07	0.111525	1.11072	0.0245786	0.269101	2.45517	2.734	3.74635e-08	2.32017e-06	3.15249	3.40688	6.27969e-12	3.48136e-10
gene4938	Setx	Setx	Setx	Setx	reference	1.69676e-13	3.84069e-12	9.75651	9.94326	9.64275	9.93281	9.68701	9.32719	10.0568	9.8272	9.82494	9.48288	9.31132	9.82765	9.94345	9.69787	10.0908	9.5624	9.57106	9.85024	9.57936	9.60318	9.96943	9.75314	9.84989	9.64984	9.53548	9.68133	-0.268621	-0.31973	0.00179054	0.0123558	-0.129866	-0.259472	0.0117326	0.184276	0.161169	0.194271	0.059978	0.165	0.347351	0.382169	0.000195513	0.00126998
gene4891	Dolk	Dolk	Dolk	Dolk	reference	1.746e-13	3.94353e-12	8.88401	8.90539	8.70875	8.61493	8.85348	9.12848	8.7875	8.64645	8.5998	8.96173	9.16633	8.72456	8.79587	8.50191	8.55456	8.91073	8.94573	8.89319	8.88459	9.11071	8.88156	8.65989	8.58208	8.74275	9.12819	8.8586	-0.197262	-0.241691	0.01635	0.0664969	0.0515278	0.121118	0.239765	0.682994	-0.226562	-0.268485	0.00791737	0.0397479	-0.580044	-0.617377	5.65383e-10	2.07114e-08
gene16972	LOC101963741	LOC101963741	LOC101963741	LOC101963741	reference	1.76116e-13	3.96912e-12	12.295	11.8048	12.2951	12.9986	11.6858	12.0363	11.8143	12.6923	13.0914	12.5808	12.0641	13.1127	12.1581	12.553	12.2559	11.8417	11.9971	11.8373	12.1047	11.7749	11.5573	12.3988	12.8797	12.0216	12.081	12.6473	0.626248	0.803537	0.000142581	0.00160493	-0.275807	-0.640778	0.00240303	0.0713818	0.284775	0.466855	0.0270907	0.0954619	0.471193	0.623203	0.00293624	0.0120269
gene20383	Abhd5	Abhd5	Abhd5	Abhd5	reference	1.79975e-13	4.04729e-12	9.90263	10.2214	11.1883	10.2573	10.0504	9.97307	10.606	12.5245	11.0968	9.81861	9.83449	10.5209	9.9487	12.612	10.244	9.87562	9.78645	9.92759	9.92206	9.92909	9.97917	11.6688	11.6696	9.85004	9.86765	10.3634	1.90413	2.15875	3.99958e-08	1.65194e-06	0.31462	1.18621	0.00254134	0.0731837	2.34338	2.51293	1.67479e-10	2.37842e-08	2.48314	2.64594	1.19251e-11	6.12018e-10
gene2243	Nup93	Nup93	Nup93	Nup93	reference	1.91444e-13	4.29589e-12	7.49195	7.97669	7.3745	7.63503	7.93989	8.01941	7.63137	7.48327	7.41035	8.03956	8.06034	7.48722	7.77932	7.49855	7.5024	7.81063	7.79127	7.92257	7.88412	7.85409	7.89507	7.51745	7.56976	7.77876	8.00596	8.01151	-0.550526	-0.626613	1.6612e-06	3.94991e-05	-0.0234851	-0.0768732	0.570793	0.878977	-0.621921	-0.70392	8.1187e-08	4.38492e-06	-0.743201	-0.811572	4.55518e-10	1.6926e-08
gene1256	Tgds	Tgds	Tgds	Tgds	reference	1.94777e-13	4.36124e-12	8.19874	8.74146	8.11668	8.24546	8.09803	7.53576	8.56234	8.70616	8.35115	7.81486	7.72251	8.28164	8.32126	8.39692	8.4768	7.84176	7.61941	8.45155	7.80357	7.91581	8.36938	8.29389	8.18714	8.02302	7.82164	7.84164	-0.134444	-0.229174	0.194838	0.385769	0.012029	0.0556647	0.754616	0.946334	0.526056	0.684958	0.000137473	0.00186574	0.906734	1.03202	9.81166e-09	2.62159e-07
gene18109	Spryd4	Spryd4	Spryd4	Spryd4	reference	2.00886e-13	4.48833e-12	8.98917	9.12979	8.77695	8.6374	8.90315	8.73408	9.12525	8.97083	8.50155	8.98306	8.74567	8.54467	9.06095	8.77166	8.54615	9.03647	8.75653	9.04171	8.98629	8.84653	9.04909	8.5403	8.53526	8.9157	8.83304	8.76138	-0.340377	-0.39645	0.000148959	0.00166049	0.288167	0.405944	0.000171796	0.0133362	-0.186092	-0.224924	0.0327793	0.1087	0.0466678	0.053744	0.61075	0.731052
gene9830	Fh	Fh	Fh	Fh	reference	2.02112e-13	4.506e-12	12.8651	12.5928	12.9187	13.0539	12.5451	12.5471	12.7456	12.703	12.9695	12.7734	12.4122	13.2363	12.7275	12.7202	12.8681	12.6407	12.5704	12.4836	12.5991	12.2844	12.4683	12.6277	13.0207	12.5065	12.3288	12.7729	0.156022	0.204666	0.0657456	0.184063	-0.235367	-0.376279	0.000713002	0.03438	0.154898	0.19167	0.0849287	0.20854	0.420706	0.463289	2.72172e-05	0.000240546
gene2283	Setd6	Setd6	Setd6	Setd6	reference	2.02571e-13	4.50656e-12	9.65463	9.71345	9.24218	8.71576	9.76816	9.60107	9.586	9.32672	9.18956	9.81617	9.65245	8.95914	9.54913	9.01226	9.13341	9.58032	9.50234	9.53356	9.70763	9.51405	9.70581	9.16322	8.80456	9.69504	9.6977	9.25163	-0.33363	-0.445215	0.00338076	0.0201543	0.300201	0.515311	0.000819908	0.0372931	-0.468517	-0.586561	0.000113312	0.00160918	-0.360796	-0.434335	0.00402245	0.0156711
gene13013	Slc35c1	Slc35c1	Slc35c1	Slc35c1	reference	2.12394e-13	4.71495e-12	7.66247	7.84009	7.19942	7.15861	7.95519	8.32725	7.38805	7.00992	7.5009	7.97994	8.1836	7.09465	7.97239	7.13784	7.55331	8.10025	8.0379	7.94305	7.82206	7.89727	7.92792	7.24622	7.44668	7.71108	7.97515	7.55691	-0.774976	-0.931641	1.3261e-05	0.000229229	-0.0219771	-0.130109	0.550642	0.871551	-0.924822	-1.09222	3.3176e-07	1.4512e-05	-1.29746	-1.40243	3.62295e-11	1.66929e-09
gene4232	Exoc8	Exoc8	Exoc8	Exoc8	reference	2.19844e-13	4.86992e-12	7.84141	7.74586	7.75066	7.66198	7.60975	7.4513	8.078	7.92717	7.71039	7.21683	7.27702	7.80823	7.98015	7.79575	7.9105	7.48654	7.41191	7.89859	7.3975	7.53135	7.8835	7.69142	8.0707	7.42762	7.50896	7.52217	-0.156294	-0.224859	0.097808	0.242253	-0.0301202	-0.0996296	0.46917	0.837927	0.486547	0.588504	2.88814e-05	0.000544389	0.555576	0.628945	7.35317e-06	7.70782e-05
gene20413	Mapk1ip1l	Mapk1ip1l	Mapk1ip1l	Mapk1ip1l	reference	2.24868e-13	4.97058e-12	9.54469	9.67856	9.68531	9.92489	9.49363	9.34609	9.7283	9.89593	9.95412	9.34851	9.31416	10.0193	9.77135	10.0046	9.73809	9.36001	9.53227	9.70671	9.38955	9.46255	9.68376	10.0392	9.86389	9.46396	9.52756	9.847	0.125765	0.171905	0.135149	0.302939	-0.0365187	-0.0980051	0.394574	0.800969	0.542218	0.610749	1.43389e-07	7.25127e-06	0.547192	0.59652	2.26781e-07	3.93583e-06
gene1369	Bap1	Bap1	Bap1	Bap1	reference	2.26897e-13	5.00478e-12	10.5204	10.7196	10.5977	10.3595	10.6371	10.8865	10.5325	10.5766	10.4272	10.8564	10.8741	10.5237	10.5339	10.4459	10.4113	10.7848	11.0054	10.6746	10.7457	10.7523	10.5201	10.4881	10.3966	10.6518	10.8207	10.6897	-0.0791218	-0.102729	0.240076	0.440664	0.0744186	0.14688	0.0955147	0.489079	-0.260725	-0.295823	0.000715682	0.00671446	-0.455332	-0.482149	2.60158e-08	5.96695e-07
gene16295	Fam35a	Fam35a	Fam35a	Fam35a	reference	2.37842e-13	5.23505e-12	7.37699	7.48944	7.20825	6.99124	7.53087	7.56352	7.58454	7.33628	6.85213	7.70272	7.71656	6.92614	7.42124	7.05971	7.10346	7.37777	7.4131	7.53012	7.399	7.86862	7.5111	7.22629	6.97761	7.5914	7.4963	7.33209	-0.340577	-0.464461	0.00388055	0.0225124	0.267605	0.532445	0.00177228	0.0600432	-0.365988	-0.494083	0.00226486	0.0157794	-0.565756	-0.661723	3.62461e-05	0.000305251
G2027	G2027	G2027	NA	G2027	reference	2.48367e-13	5.45513e-12	9.45549	8.71864	9.87694	9.73408	9.18527	9.48239	8.79835	9.95755	9.68607	9.54405	9.40501	9.89517	8.62386	9.44821	9.64624	9.56685	9.45131	8.6066	9.84328	9.16613	8.98549	9.74211	9.53249	10.1397	9.11316	8.71345	1.36705	1.46756	7.4308e-13	1.28392e-10	0.00903999	0.0497693	0.806697	0.9613	0.0417321	0.0732764	0.718956	0.828525	0.425234	0.562455	0.00557176	0.020382
gene1282	Urad	Urad	Urad	Urad	reference	2.52687e-13	5.53827e-12	8.26012	6.92421	8.29145	8.34308	6.39543	6.70984	7.79445	8.44181	7.8127	7.37038	6.52085	8.04905	7.61589	8.25984	7.58955	6.77265	7.14665	7.15389	7.0991	6.41609	6.44558	7.74324	7.61151	6.53533	6.92497	7.3214	1.04682	1.46193	0.000103819	0.00122724	0.0251357	0.297361	0.427977	0.822037	1.93001	2.09924	3.11126e-08	2.0159e-06	2.32448	2.47799	5.66163e-11	2.52992e-09
gene22346	FUS_like	FUS_like	FUS	LOC101971282	human_blastn	2.73706e-13	5.9737e-12	7.96438	8.05692	7.98126	7.29548	8.18737	8.31058	7.95153	7.74844	7.45621	8.17361	8.18773	7.75839	7.93879	7.38645	7.5175	8.22715	8.37938	8.10507	8.14624	8.2986	7.9054	8.06166	7.56551	8.13441	8.34531	8.08566	-0.135607	-0.22602	0.185827	0.374362	0.307317	0.572911	0.00111453	0.045134	-0.371746	-0.512907	0.0026319	0.0176363	-0.612104	-0.720787	1.95589e-05	0.00018072
gene21121	Clcn5	Clcn5	Clcn5	Clcn5	reference	2.73557e-13	5.9737e-12	6.60862	7.20161	6.95298	6.77707	7.1638	6.73769	7.20339	6.81164	6.41142	7.02565	7.03779	6.59759	7.38863	6.79568	6.75491	7.13624	7.09906	7.47674	7.01406	7.09881	7.32208	6.81808	6.76688	7.1714	6.98546	6.53365	-0.901178	-0.987479	8.55543e-09	4.30554e-07	0.0589852	0.252419	0.16534	0.600379	-0.452561	-0.603991	0.000524978	0.00527128	-0.294749	-0.381098	0.0290235	0.0753912
gene16034	CUNH11orf68	CUNH11orf68	CUNH11orf68	CUNH11orf68	reference	2.76412e-13	6.02009e-12	9.6666	9.50185	9.33046	9.38813	9.65141	9.9503	9.19633	9.33373	9.53979	9.85592	10.0834	9.47094	9.4286	9.27246	9.42198	9.74849	9.82329	9.39956	9.95826	9.7228	9.38195	9.29926	9.47271	9.62641	9.74925	9.78346	0.0233661	0.0355908	0.771309	0.884531	-0.0276905	-0.0805075	0.512048	0.855226	-0.457488	-0.535875	1.09408e-05	0.000252612	-0.647134	-0.703895	5.62628e-09	1.60241e-07
G15101	G15101	G15101	NA	G15101	reference	2.79734e-13	6.07967e-12	6.03226	5.97931	7.77431	7.07197	6.14102	6.20853	5.42782	7.71883	7.27075	5.55521	5.8556	7.40199	6.43552	7.42091	7.45658	6.27033	6.10228	6.05933	5.77701	6.16662	6.40461	7.31118	7.78869	5.90004	6.19059	6.63763	1.82769	2.23581	2.83841e-06	6.22041e-05	-0.00794103	-0.134453	0.775627	0.951367	2.39931	2.66064	3.27574e-08	2.08341e-06	2.07314	2.36039	7.00497e-07	1.03154e-05
gene15968	Cabp2	Cabp2	Cabp2	Cabp2	reference	2.81392e-13	6.1029e-12	5.14075	5.3605	4.94859	8.68784	5.38274	5.02708	5.02859	5.76319	8.56959	6.30421	5.46554	7.93725	5.27149	6.43385	7.98655	4.91058	5.688	5.78865	5.09243	5.56042	4.89295	7.42887	8.06468	5.20852	5.58881	4.48916	0.608267	2.15739	0.00589308	0.0308419	-0.700182	-2.84775	0.000223373	0.0164235	0.296167	1.62553	0.0370631	0.119142	0.454819	1.70264	0.0279346	0.0732789
gene23623	Rpe	Rpe	Rpe	Rpe	reference	2.87851e-13	6.22995e-12	9.02811	9.04137	9.50271	9.55266	9.323	8.88033	9.20729	9.60098	9.69466	8.96867	8.9571	9.77393	8.94288	9.66135	9.33736	9.10822	9.08452	8.96866	9.05659	9.15235	8.94475	9.71222	9.67696	8.97658	9.14991	9.35804	0.600922	0.695667	4.12708e-06	8.59145e-05	-0.0501949	-0.177405	0.237729	0.680811	0.473843	0.590725	9.34902e-05	0.00137672	0.625689	0.712594	2.12739e-06	2.63691e-05
gene11677	Fam92a	Fam92a	Fam92a	Fam92a	reference	2.94812e-13	6.3541e-12	7.80135	7.42044	8.02701	8.16026	7.57036	7.51829	7.57396	8.07585	8.127	7.60924	7.42282	8.1693	7.57715	8.02363	7.79468	7.73954	7.74108	7.40709	7.70348	7.40889	7.65822	8.14534	7.93105	7.73532	7.54871	7.92202	0.730586	0.810531	8.47526e-08	3.08291e-06	-0.0126646	-0.0467969	0.753345	0.946183	0.445397	0.562115	0.000196106	0.00243769	0.72501	0.816553	7.11465e-08	1.43777e-06
gene4173	Pitrm1	Pitrm1	Pitrm1	Pitrm1	reference	2.94318e-13	6.3541e-12	9.16268	10.2492	9.31124	8.91388	9.88317	9.77404	9.56804	9.33232	8.95875	9.73265	9.97259	9.18159	9.61674	9.20671	9.32463	9.65811	9.78086	9.95195	9.55988	9.80957	9.68613	8.82675	9.20933	9.70364	10.1659	9.97259	-0.886523	-0.99395	1.40281e-07	4.69126e-06	0.0124858	0.0629091	0.741041	0.94187	-0.629834	-0.796944	2.50069e-05	0.000492864	-0.931151	-1.06434	1.34532e-08	3.45221e-07
gene3015	Idua	Idua	Idua	Idua	reference	2.9701e-13	6.38818e-12	8.02124	8.10843	7.75563	7.68957	8.47262	8.52273	8.02283	7.77488	8.05184	8.33999	8.56315	7.81169	8.0985	7.80695	8.22834	8.46872	8.44015	8.28627	8.45356	8.63395	8.36585	8.06039	7.88946	8.15753	8.38266	7.96873	-0.327932	-0.443461	0.0042473	0.024127	-0.0161443	-0.0638076	0.685514	0.922592	-0.656637	-0.767484	6.98581e-07	2.6051e-05	-0.907955	-1.00064	6.36297e-11	2.81901e-09
gene17314	Ltv1	Ltv1	Ltv1	Ltv1	reference	3.11018e-13	6.67561e-12	9.47794	10.1111	9.50551	9.36343	9.89321	9.58453	9.85258	9.56802	9.34724	9.76709	9.69873	9.17065	9.85693	9.61786	9.25095	9.57288	9.50344	9.74167	9.74832	9.83273	9.90283	9.49345	9.1102	9.55921	9.74029	9.63936	-0.458965	-0.531654	1.27425e-05	0.000222768	0.248096	0.41199	0.000880796	0.0385283	-0.210559	-0.267181	0.0289811	0.0997499	-0.178053	-0.209721	0.0844483	0.17183
gene14748	Plppr3	Plppr3	Plppr3	Plppr3	reference	3.15552e-13	6.75894e-12	8.98012	9.19899	8.22013	7.99244	9.67876	9.79318	8.63088	8.15016	9.03127	10.1827	9.5746	8.88535	8.41439	8.32289	8.91031	9.47862	9.39229	8.54854	9.6714	9.47018	8.22611	8.5649	8.53288	9.64571	9.20638	7.7984	-0.0885618	-0.23622	0.432009	0.636804	-0.0431818	-0.356488	0.236052	0.677692	-1.75065	-1.85722	5.61056e-10	6.46274e-08	-1.30747	-1.51653	3.38475e-07	5.51725e-06
gene9649	Col6a3	Col6a3	Col6a3	Col6a3	reference	3.35886e-13	7.17964e-12	7.94882	8.2008	10.3166	9.5521	8.18157	8.62959	7.43856	10.2099	9.91122	7.20588	7.60868	9.86447	8.80047	9.95035	10.1045	8.64246	8.1031	8.26077	7.91983	8.39222	8.68226	9.69666	10.2854	8.09346	8.22631	8.9726	1.63357	2.06667	7.3573e-06	0.000139951	-0.0126968	-0.205788	0.654867	0.910772	2.2401	2.48304	7.35801e-08	4.07917e-06	2.04573	2.31055	4.47676e-07	7.01066e-06
gene1568	Tardbp	Tardbp	Tardbp	Tardbp	reference	3.40548e-13	7.26433e-12	10.7591	10.898	10.7218	10.837	10.6168	10.3382	11.0466	10.8001	10.9432	10.5941	10.4576	10.9976	10.8194	10.7936	10.8607	10.6437	10.2989	10.7257	10.5538	10.6094	10.9065	10.9668	10.8084	10.6021	10.4691	10.5746	-0.0783381	-0.105155	0.277487	0.481055	-0.0520771	-0.115361	0.23441	0.675035	0.247287	0.288733	0.00298251	0.0195447	0.492123	0.526072	5.4468e-08	1.11375e-06
gene5902	Ankrd54	Ankrd54	Ankrd54	Ankrd54	reference	3.56219e-13	7.583e-12	8.99599	8.98138	8.64502	9.28595	8.74586	8.51203	8.73883	9.04434	9.31364	9.01016	8.57534	9.12877	8.94478	9.09077	9.32641	8.66235	8.29416	8.86455	8.55466	8.60561	8.8811	8.97635	9.15397	8.55362	8.52085	8.09504	0.0710203	0.113753	0.434076	0.638669	-0.192181	-0.413547	0.00435523	0.104625	0.275322	0.369571	0.0115707	0.0523812	0.613646	0.695628	2.00021e-06	2.49833e-05
gene14021	Mcl1	Mcl1	Mcl1	Mcl1	reference	3.57152e-13	7.58729e-12	10.3349	9.71298	10.0355	10.2069	9.88395	9.5157	10.2162	10.4594	10.3403	9.00393	9.66302	10.8791	9.91074	10.0326	10.5756	9.70355	9.86122	9.884	9.53474	9.91475	9.94919	10.2834	11.1233	9.59399	9.784	9.58289	0.210636	0.38546	0.0772716	0.205717	-0.211026	-0.60229	0.00569766	0.126455	0.688337	0.901394	3.76887e-05	0.000672493	0.543699	0.714329	0.000984468	0.00490201
G9278	MIRLET7D_containing	MIRLET7D_containing	NA	G9278	human_blastn	3.65469e-13	7.7481e-12	8.41112	8.09131	8.38585	8.35538	8.29204	5.99892	8.20548	8.38635	8.04073	8.06704	7.22122	8.27576	8.05726	8.15301	8.30836	8.4644	6.04101	7.97502	8.29749	6.29071	8.15845	8.28053	8.16372	8.4164	6.09887	8.53822	0.11099	0.427821	0.339879	0.549205	0.0147379	0.229156	0.609269	0.892752	0.0335586	0.129614	0.772413	0.86354	3.71712	3.92128	2.10068e-17	4.10901e-15
gene2982	Nop14	Nop14	Nop14	Nop14	reference	3.89927e-13	8.24974e-12	8.9567	9.75472	8.88784	8.91682	9.20429	8.90185	9.41104	8.98631	9.07967	9.10113	8.91006	8.90117	9.44453	9.13086	9.04846	9.02164	8.9502	9.37108	8.9859	9.11511	9.47309	9.05545	8.89795	8.8778	9.07818	8.75898	-0.671984	-0.727475	2.25672e-09	1.35234e-07	0.015448	0.045723	0.711858	0.93215	-0.0459036	-0.0598246	0.627192	0.764642	0.0147024	0.0176418	0.885537	0.929281
gene2107	Tesk2	Tesk2	Tesk2	Tesk2	reference	4.03289e-13	8.51506e-12	11.5203	11.3696	11.369	11.5486	11.0034	10.4393	10.846	11.0591	11.9271	10.391	10.8051	11.8392	11.0983	11.399	11.5291	11.008	10.725	11.2847	11.3579	10.5096	11.0723	11.1831	11.7049	10.9165	10.7892	11.5638	0.152988	0.272522	0.159725	0.338763	-0.187099	-0.519393	0.00733866	0.145859	0.3455	0.517898	0.00758242	0.0387417	0.772236	0.918278	1.85522e-06	2.33979e-05
gene21616	Ppp4r4	Ppp4r4	Ppp4r4	Ppp4r4	reference	4.19405e-13	8.83733e-12	7.79473	7.28061	7.94411	8.02926	7.97568	7.84113	7.41537	8.06971	8.14761	7.81336	7.98491	8.07916	7.6793	7.91637	7.99919	8.04849	7.96022	7.50289	8.09397	7.90905	7.31155	8.21576	8.07368	8.02087	7.8311	8.0621	0.888822	0.950967	8.03164e-11	6.93867e-09	-0.0317389	-0.109145	0.443777	0.827991	0.00309915	0.00433657	0.975718	0.986951	0.12078	0.150784	0.288995	0.432637
gene73	Grb14	Grb14	Grb14	Grb14	reference	4.24084e-13	8.91781e-12	10.3296	9.91917	10.6332	10.3788	10.1172	10.2327	9.96846	10.7914	10.3663	10.386	10.1998	10.451	10.0342	10.5046	10.1847	10.3908	10.2083	10.0733	10.2619	10.154	10.0168	10.6109	10.3827	10.3575	10.1257	10.2993	0.785013	0.82169	2.71571e-14	6.70327e-12	0.169457	0.313911	0.00355219	0.0914691	0.323836	0.382274	0.000383616	0.00406641	0.522442	0.564492	1.32689e-07	2.47854e-06
gene449	Chrac1	Chrac1	Chrac1	Chrac1	reference	4.42496e-13	9.28615e-12	7.53121	7.58769	7.50633	7.2197	7.69219	7.89621	7.02037	7.19333	7.26151	7.92845	8.08182	7.13672	7.50354	7.06152	7.1898	7.68404	7.79485	7.47222	7.91484	7.93303	7.45674	7.01075	7.23699	7.78387	7.78697	8.02569	-0.120513	-0.222708	0.256081	0.459513	0.0326989	0.169236	0.396801	0.803759	-0.704628	-0.872718	7.12936e-06	0.000177668	-0.914159	-1.05553	4.23976e-08	8.97012e-07
gene23388	CUNH9orf64	CUNH9orf64	CUNH9orf64	CUNH9orf64	reference	4.63254e-13	9.70213e-12	10.2417	9.86996	10.1456	10.5487	9.75445	9.71129	10.4265	10.1738	10.756	9.90266	9.83919	10.3122	10.0612	10.2501	10.2487	9.75084	9.52865	10.0947	9.90792	9.64858	10.1459	10.4021	10.285	9.87559	9.84203	9.35235	0.105901	0.16639	0.260063	0.463881	-0.08324	-0.262608	0.0753035	0.445227	0.478606	0.591301	6.70199e-05	0.00105592	0.669319	0.754443	3.09116e-07	5.11101e-06
gene8809	Mfap3	Mfap3	Mfap3	Mfap3	reference	4.75819e-13	9.94518e-12	8.33467	8.20505	8.40187	8.33476	8.17547	8.00824	8.45646	8.40669	8.26029	7.88354	7.96401	8.36934	8.47173	8.46722	8.32391	8.06153	8.13627	8.36096	8.15489	8.06755	8.38822	8.36081	8.50291	8.04885	8.09262	8.07905	-0.00119727	-0.00169667	0.985724	0.99426	0.0108126	0.0244456	0.799637	0.959079	0.427885	0.480001	9.62604e-07	3.34876e-05	0.508987	0.544043	2.83368e-08	6.38626e-07
gene3440	Taf9	Taf9	Taf9	Taf9	reference	4.77965e-13	9.96994e-12	10.2325	10.2982	10.0496	9.90396	10.4048	10.4027	10.2709	9.88727	9.84499	10.3397	10.5918	9.97655	9.97312	9.78117	9.76004	10.3357	10.381	10.0216	10.429	10.3448	10.2056	10.0775	9.80391	10.2914	10.3001	10.1452	-0.140356	-0.190499	0.102547	0.249263	0.100024	0.241795	0.0398259	0.337317	-0.400139	-0.472125	5.13257e-05	0.000859602	-0.506373	-0.555135	1.58526e-06	2.02644e-05
gene14747	Ptbp1	Ptbp1	Ptbp1	Ptbp1	reference	4.97697e-13	1.03607e-11	11.4391	11.6729	11.2967	11.2343	11.4963	11.747	11.6612	11.4007	11.2829	11.2446	11.6118	11.2218	11.6266	11.3	11.2051	11.5315	11.7029	11.5313	11.6567	11.574	11.5647	11.2215	11.2466	11.442	11.6683	11.5298	-0.336533	-0.377606	2.0949e-05	0.000336078	0.0711848	0.142702	0.109886	0.517341	-0.170294	-0.196429	0.0272106	0.0956568	-0.425812	-0.453211	2.70423e-07	4.56592e-06
G32880	G32880	G32880	NA	G32880	reference	5.08097e-13	1.0556e-11	7.16842	7.15438	7.14117	6.86196	7.47707	7.64067	6.96911	7.1191	7.09189	7.63159	7.66708	7.30393	6.90095	7.0493	7.17379	7.38985	7.45969	7.08149	7.57779	7.43686	7.1061	6.94978	6.98363	7.39601	7.46363	7.31424	0.0497038	0.0855525	0.597566	0.767244	-0.000589295	-0.00246108	0.988008	0.998117	-0.605455	-0.725997	4.64643e-06	0.000123829	-0.703866	-0.801789	3.47645e-07	5.64012e-06
gene20401	Sec22c	Sec22c	Sec22c	Sec22c	reference	5.70738e-13	1.18337e-11	8.08878	7.73496	8.51161	8.34098	7.99623	8.02929	7.87639	8.69266	8.45721	7.94478	7.89939	8.48231	8.07308	8.53711	8.42062	7.92916	7.99929	8.031	8.04624	8.01724	7.7622	8.32945	8.54828	8.26177	7.99885	8.68347	0.758971	0.833155	2.08522e-08	9.23823e-07	-0.0126386	-0.0458604	0.754631	0.946334	0.475532	0.588491	7.37291e-05	0.00114253	0.635524	0.720241	1.15024e-06	1.56285e-05
gene6990	Zbtb21	Zbtb21	Zbtb21	Zbtb21	reference	5.80682e-13	1.20158e-11	8.19068	8.43207	8.53143	8.3148	8.06681	7.67683	8.36205	8.29793	8.28036	7.79203	7.84879	8.53266	8.32384	8.186	8.3378	7.87224	7.95942	8.33151	7.87503	8.02789	8.66004	8.25703	8.31886	8.03096	7.92873	8.50137	-0.154603	-0.22729	0.107527	0.25792	-0.0331857	-0.113657	0.424357	0.820155	0.460914	0.568812	8.43046e-05	0.00127218	0.585565	0.663811	3.95059e-06	4.54559e-05
gene15643	Upf1	Upf1	Upf1	Upf1	reference	6.47092e-13	1.33634e-11	11.7635	11.9476	11.601	11.6833	11.6674	11.3088	11.97	11.6652	11.7968	11.3323	11.219	11.6906	11.8263	11.8758	11.9286	11.4453	11.5358	11.9265	11.2203	11.3783	11.966	11.8592	11.6707	11.4895	11.3457	11.0751	-0.177339	-0.233229	0.0450877	0.139488	-0.000739435	-0.0020515	0.985959	0.997644	0.366673	0.437544	0.000177235	0.00226372	0.500816	0.54962	2.09184e-06	2.60338e-05
gene6393	Zfyve26	Zfyve26	Zfyve26	Zfyve26	reference	6.5274e-13	1.34532e-11	9.62493	9.56409	10.0791	9.70325	9.553	9.39978	9.77118	10.4344	9.80657	9.28597	9.2694	10.0333	9.67434	10.2494	9.73643	9.52102	9.52907	9.66855	9.27325	9.47263	9.64035	9.88659	9.97193	9.57357	9.44184	10.0867	0.426818	0.521077	0.000170753	0.00186927	0.0872456	0.255443	0.0655247	0.425402	0.745143	0.829037	2.65376e-09	2.47852e-07	0.854371	0.932126	1.64465e-11	8.27674e-10
gene23791	PHYH_gene23791	PHYH	PHYH	LOC101954510	human_blastn	6.5721e-13	1.35185e-11	12.2188	11.1194	11.8893	12.1313	11.2547	11.1513	11.4032	12.3598	12.0093	11.8788	11.7637	12.0596	11.3815	12.1429	11.6116	11.6895	11.209	11.4312	11.7521	11.2738	11.121	12.2435	11.9228	11.5163	11.4495	12.1569	1.12707	1.21761	5.69523e-11	5.08986e-09	0.0722902	0.301112	0.104904	0.504893	0.578313	0.744217	6.17218e-05	0.00098898	0.956628	1.08384	4.13159e-09	1.22029e-07
gene16276	Pank1	Pank1	Pank1	Pank1	reference	6.7605e-13	1.38784e-11	13.3006	12.5024	12.1149	12.8296	13.1682	13.3316	12.0538	12.6205	12.8525	13.238	13.6794	12.7455	12.2795	12.1367	12.6331	13.1693	13.1021	12.3615	13.3121	13.257	12.7506	12.6416	12.8643	13.3335	13.2995	12.741	0.221608	0.3797	0.0593763	0.170845	-0.0346127	-0.180073	0.371158	0.783728	-0.599898	-0.790941	8.51709e-05	0.00128152	-0.832238	-0.987634	7.52544e-07	1.09573e-05
gene16107	Ppp1r14b	Ppp1r14b	Ppp1r14b	Ppp1r14b	reference	6.87295e-13	1.40814e-11	8.97652	9.59824	8.11066	8.47703	9.17268	9.28843	9.19369	8.55826	8.65387	9.00507	9.39605	8.5599	9.27291	8.48983	8.54623	9.0336	8.88731	9.1689	9.2661	9.24307	9.14841	8.43204	8.25803	8.78306	9.1306	8.75437	-0.97125	-1.07997	3.46529e-08	1.45444e-06	0.0195466	0.102889	0.603783	0.889827	-0.575987	-0.760255	0.000108133	0.0015548	-0.844662	-0.992562	3.40635e-07	5.53505e-06
gene3611	Ivns1abp	Ivns1abp	Ivns1abp	Ivns1abp	reference	7.15059e-13	1.46213e-11	9.88191	9.57555	9.80423	9.90239	9.52103	8.87195	9.85388	9.56044	9.56421	9.34375	8.9063	9.66225	9.55219	9.32142	9.94958	9.29057	9.04044	9.41875	9.27516	9.1082	9.77473	9.67694	9.91875	9.42883	9.15282	9.29652	0.0124398	0.0213749	0.892346	0.950376	-0.0583881	-0.21376	0.176073	0.613816	0.29959	0.413621	0.0091583	0.0440167	0.861951	0.962636	1.32405e-09	4.3995e-08
G27266	G27266	G27266	NA	G27266	reference	7.44757e-13	1.51986e-11	6.71353	5.72668	9.19781	7.1043	5.52999	5.95227	6.75674	7.66617	6.45008	6.58592	5.6605	6.93087	7.14905	8.14629	6.24771	6.21465	6.06633	5.73882	5.84252	5.47872	5.75199	7.31752	6.59793	5.85164	5.74351	8.02551	2.23569	2.61626	6.24343e-07	1.74463e-05	0.383691	1.6758	0.00135599	0.0508753	2.66602	2.9797	1.61621e-08	1.17995e-06	3.55344	3.82852	4.90327e-13	3.48166e-11
gene5805	LOC101955659	LOC101955659	LOC101955659	LOC101955659	reference	7.55265e-13	1.53828e-11	7.04201	7.01719	8.04597	7.63406	6.36435	6.49116	6.28375	8.02397	7.99587	7.56971	6.39052	7.6061	6.67485	8.47413	7.27178	6.68198	6.91296	6.60161	6.51355	6.29268	6.55832	8.08358	7.4475	6.63392	6.70759	7.21856	1.95221	2.20473	3.13925e-08	1.32295e-06	0.0437326	0.502834	0.202616	0.641401	1.64883	1.89929	1.87649e-06	5.72165e-05	2.32245	2.49403	3.85565e-10	1.46783e-08
gene14020	Ensa	Ensa	Ensa	Ensa	reference	8.00234e-13	1.62667e-11	10.8498	10.4894	10.6313	10.7093	10.3935	10.2112	10.4288	10.6097	10.7988	10.5986	10.436	11.0307	10.2107	10.7561	10.6411	10.3318	10.3835	10.2736	10.4143	10.3075	10.2764	10.7776	10.8289	10.2282	10.2887	10.835	0.467257	0.534299	5.06053e-06	0.000102266	-0.0440826	-0.119116	0.307898	0.739398	0.38247	0.454633	0.000105049	0.00151466	0.516877	0.56654	1.14015e-06	1.55193e-05
gene12150	Birc2	Birc2	Birc2	Birc2	reference	8.02025e-13	1.62712e-11	10.2522	10.2094	10.4838	10.4493	10.1094	9.88035	10.5305	10.5249	10.2414	10.0528	9.96269	10.7348	10.2487	10.423	10.3542	9.91657	10.1037	10.233	9.85728	10.152	10.2877	10.4325	10.3835	10.107	9.86122	10.3355	0.0897677	0.125066	0.259025	0.462825	-0.0243684	-0.0634834	0.56714	0.878153	0.478473	0.544273	1.04771e-06	3.54953e-05	0.56433	0.610219	3.58324e-08	7.82051e-07
gene18858	Map3k10	Map3k10	Map3k10	Map3k10	reference	8.12199e-13	1.64454e-11	6.85394	7.0619	6.83694	7.02595	6.72371	6.5366	7.36371	6.62736	6.81254	6.77147	6.45025	6.91261	7.00153	6.88779	7.19526	6.69584	6.5678	7.21174	6.71786	6.60105	7.16668	6.73802	6.92203	6.39532	6.52308	6.75314	-0.580699	-0.709465	4.93813e-05	0.000664851	-0.11076	-0.3785	0.0336725	0.312169	0.157949	0.249477	0.170238	0.33481	0.42729	0.541966	0.00325795	0.0131217
gene6704	Numa1	Numa1	Numa1	Numa1	reference	8.29307e-13	1.67591e-11	10.719	10.673	10.8495	11.1755	10.4824	10.6551	10.7297	10.8029	11.022	10.5874	10.4312	11.0028	10.8579	11.0774	11.146	10.7508	10.608	10.9474	10.4144	10.6548	10.8978	10.9638	11.246	10.6285	10.5223	10.4899	0.0601606	0.0877274	0.449551	0.652274	-0.16038	-0.321152	0.00561428	0.125168	0.365819	0.436328	0.000178162	0.00226611	0.392422	0.438006	0.000149798	0.00101368
G38772	G38772	G38772	NA	G38772	reference	9.5728e-13	1.93076e-11	10.5823	9.24988	10.9091	10.4953	9.67804	9.94435	7.80662	11.0344	10.7678	9.87925	9.35836	11.2911	9.23751	11.1634	10.1826	10.244	10.2754	9.09197	9.80297	9.45714	8.81222	10.2168	10.8459	10.2164	9.94575	8.57335	2.48058	2.6191	2.70991e-13	5.10794e-11	0.00231147	0.0269912	0.93977	0.988494	0.545574	1.06456	0.002902	0.0191182	0.924993	1.33436	0.000168461	0.00112023
gene14771	Cirbp	Cirbp	Cirbp	Cirbp	reference	9.66029e-13	1.94463e-11	11.3603	10.9351	11.0105	10.3295	11.1802	11.778	10.5959	10.7246	10.4569	11.8116	11.8843	10.8674	10.7577	10.2281	10.5428	11.5536	11.6249	10.8292	11.6925	11.3663	10.8838	10.2829	10.7608	11.541	11.5207	11.1886	0.00870282	0.0201402	0.934336	0.969676	0.0450787	0.287186	0.2405	0.683393	-0.798842	-1.0414	2.00814e-05	0.000409005	-0.949423	-1.15865	1.72341e-06	2.18953e-05
gene256	Tmem185b	Tmem185b	Tmem185b	Tmem185b	reference	1.02221e-12	2.05374e-11	8.21129	8.76132	8.22409	8.16058	8.3467	8.14854	8.55577	8.21713	7.98792	8.12754	8.02362	7.95718	8.50494	8.09489	8.09124	8.05342	8.07256	8.55689	8.16668	8.25543	8.71989	8.16427	8.29104	8.11905	8.2758	7.70544	-0.630326	-0.692949	3.12556e-08	1.32256e-06	0.038578	0.117151	0.363856	0.779711	0.0129291	0.0171585	0.893324	0.940147	0.0314723	0.0381935	0.764238	0.847546
gene12268	Acsl1	Acsl1	Acsl1	Acsl1	reference	1.05672e-12	2.11895e-11	15.6538	14.7099	15.0975	15.0214	15.1591	15.6259	14.8103	14.9257	14.8607	15.4783	15.501	14.7408	15.0265	15.0031	14.7922	15.8122	15.5787	15.1654	15.4809	15.4313	15.0885	14.9746	14.7015	15.5294	15.612	15.3017	0.19598	0.298882	0.0632566	0.178833	0.259743	0.504245	0.00172867	0.0587577	-0.302097	-0.419418	0.00914339	0.0439655	-0.450802	-0.539748	0.000718768	0.0037526
ENSSTOG00000029359	ENSSTOG00000029359	ENSSTOG00000029359	ENSSTOG00000029359	ENSSTOG00000029359	reference	1.08243e-12	2.16633e-11	7.7402	7.48574	8.85542	8.62035	7.84553	7.0705	7.78544	8.88172	8.6325	7.68196	7.52167	8.54429	8.06626	9.17257	8.0772	7.0806	7.68779	7.84576	8.01712	7.48982	7.64946	8.81802	8.1764	7.83421	7.61399	8.43888	1.20441	1.44838	2.19209e-06	5.00559e-05	0.0475717	0.390337	0.20015	0.640121	1.30192	1.51103	8.29609e-07	3.00719e-05	1.91899	2.0246	3.3283e-11	1.54728e-09
gene4838	Slc2a8	Slc2a8	Slc2a8	Slc2a8	reference	1.09969e-12	2.19663e-11	8.94483	8.68859	9.00411	9.07399	8.37052	8.59825	8.59403	9.46039	8.8176	8.55815	8.27511	8.79097	8.98574	9.57127	8.79513	8.56323	8.53249	8.82523	8.52585	8.42991	8.56447	9.04093	8.89069	8.48588	8.38547	8.52432	0.571839	0.695768	4.50702e-05	0.000620508	0.208122	0.486135	0.0044143	0.105202	0.956964	1.0625	6.15162e-10	6.78445e-08	1.0703	1.16928	7.68208e-12	4.14792e-10
gene19729	Gata4	Gata4	Gata4	Gata4	reference	1.10759e-12	2.20815e-11	10.0084	9.89574	9.32469	9.54912	9.79774	10.3643	9.75253	9.71622	9.57681	9.95883	10.4405	8.98771	9.88626	9.3632	9.7121	10.1129	10.3134	9.61339	10.1516	10.1668	9.82273	9.52671	9.56931	10.1461	10.0586	10.2191	-0.139404	-0.229628	0.172967	0.356633	0.0562124	0.223931	0.18617	0.625909	-0.413407	-0.554699	0.000986897	0.00849059	-0.834488	-0.945586	1.44053e-08	3.61597e-07
gene2345	Elmo3	Elmo3	Elmo3	Elmo3	reference	1.12538e-12	2.23932e-11	10.4202	10.1305	10.0532	9.63388	10.443	10.5626	9.77724	10.1939	10.1033	10.5725	10.5402	10.0016	10.0727	10.1283	9.97397	10.5593	10.3581	9.94413	10.4413	10.3837	9.94871	10.0693	9.95157	10.3587	10.3607	10.1234	0.226124	0.301012	0.019954	0.0776829	0.164774	0.354076	0.00637075	0.13674	-0.32153	-0.402704	0.00178262	0.0131721	-0.318262	-0.369197	0.0039002	0.0152743
gene17952	Hspa4l	Hspa4l	Hspa4l	Hspa4l	reference	1.13993e-12	2.26393e-11	8.66044	9.15911	9.09633	9.56123	8.95716	8.37743	9.41212	9.42589	9.38032	8.71068	8.57133	8.95334	9.34203	9.33412	9.43168	8.59538	8.55151	9.29941	8.69753	8.58423	9.0642	9.32102	9.50156	8.51929	8.84666	8.89217	-0.0729249	-0.136651	0.471676	0.671501	-0.0805641	-0.332494	0.0801167	0.457605	0.519126	0.697895	0.00026528	0.00308313	0.768902	0.91185	1.67597e-06	2.13712e-05
gene6914	Serpina7	Serpina7	Serpina7	Serpina7	reference	1.17892e-12	2.33688e-11	12.0976	12.0477	11.6145	11.5057	12.2787	12.5917	11.5347	11.1994	11.9009	12.3577	13.1532	12.0987	11.5377	10.8543	11.7553	12.4095	12.3325	11.4528	12.1424	12.827	12.1254	11.2049	11.4715	12.5218	12.6617	11.1629	-0.168198	-0.368939	0.158149	0.336797	-0.0617129	-0.394061	0.131767	0.552824	-0.927211	-1.17217	7.27938e-06	0.000180108	-1.65037	-1.74165	1.80943e-11	9.062e-10
gene21898	Gid4	Gid4	Gid4	Gid4	reference	1.18366e-12	2.3418e-11	8.23698	8.39077	8.25574	8.3895	8.10437	8.0509	8.48677	8.50947	8.34299	8.01763	7.95	8.43329	8.35579	8.46513	8.54325	7.96988	8.05876	8.20648	7.93597	8.18878	8.21941	8.45333	8.48295	8.06754	7.94334	8.32833	0.0412152	0.060242	0.59151	0.762899	-0.040378	-0.105576	0.349298	0.768337	0.495727	0.565244	9.27296e-07	3.25874e-05	0.507191	0.55509	1.27338e-06	1.68597e-05
gene11520	Mogat3	Mogat3	Mogat3	Mogat3	reference	1.18911e-12	2.34363e-11	11.1713	10.6378	11.8722	11.4706	10.5641	10.5158	10.6291	12.0171	11.7567	11.382	10.7258	11.5701	11.2531	12.1953	11.3582	11.2167	11.0145	10.5761	10.8638	10.1329	10.7521	11.9194	11.2058	10.8139	10.5548	10.9596	1.27381	1.43984	2.46166e-08	1.06333e-06	0.0818597	0.465579	0.071209	0.439199	0.887783	1.13676	1.06834e-05	0.00024833	1.62248	1.71482	2.21733e-11	1.07921e-09
gene18083	Suox	Suox	Suox	Suox	reference	1.18848e-12	2.34363e-11	10.8914	10.2098	11.6009	11.186	10.2116	10.4744	10.7902	11.3193	11.4381	10.8534	10.4126	11.3974	10.7706	11.3524	11.2842	10.6975	10.6909	10.3715	10.6415	10.0473	10.0817	11.2243	11.0396	10.8844	10.3895	11.5036	0.976009	1.11083	2.97509e-07	9.13402e-06	-0.00415287	-0.0248697	0.908528	0.982692	0.573842	0.794987	0.000243672	0.00287389	1.05544	1.20986	1.87124e-08	4.49054e-07
gene19246	Sds	Sds	Sds	Sds	reference	1.20396e-12	2.36607e-11	9.42146	7.36021	10.9581	10.6886	7.06782	7.45289	8.36338	10.1997	11.3663	9.31732	7.38945	11.9461	9.17562	10.7399	10.2584	7.66135	9.64929	7.64048	7.65827	7.29633	6.85811	10.8375	10.1793	8.14307	7.17934	10.4392	2.92132	3.51243	1.7953e-06	4.20133e-05	-0.033308	-0.91873	0.210725	0.648632	2.36682	3.13207	2.04981e-05	0.000415046	2.87722	3.47245	1.94513e-06	2.4413e-05
gene9934	Znf467	Znf467	Znf467	Znf467	reference	1.20506e-12	2.36607e-11	7.60658	6.61957	7.35204	8.06834	7.00966	6.9224	7.08944	6.92012	7.53268	7.24193	7.05468	8.06183	6.91396	7.57733	7.72219	7.23967	7.26905	6.75984	6.73912	6.7765	6.79439	7.82911	7.97443	7.24452	7.15452	6.73456	0.970043	1.18799	1.1056e-05	0.000198953	-0.148208	-0.642357	0.016264	0.21999	0.365716	0.673337	0.0126812	0.056206	0.5564	0.811867	0.00246671	0.0104934
gene7313	Sbk1	Sbk1	Sbk1	Sbk1	reference	1.21589e-12	2.38283e-11	8.90966	7.92887	7.7246	9.15957	8.58171	9.00892	7.78627	8.08184	9.13486	8.32856	8.98097	8.69451	8.23489	8.14711	9.20354	8.89925	9.05861	8.34352	8.83305	8.97507	8.25555	8.28693	9.20981	8.88549	8.60492	7.05597	0.15679	0.313506	0.170692	0.353745	-1.00964	-1.15961	3.15789e-07	0.000130951	-0.362958	-0.593173	0.00909142	0.0437968	-0.837056	-1.0305	4.72489e-06	5.26132e-05
gene4731	Cdk5rap2	Cdk5rap2	Cdk5rap2	Cdk5rap2	reference	1.22497e-12	2.39608e-11	9.26501	9.16447	9.30898	9.46737	9.64696	9.54993	9.10096	9.4385	9.74144	9.43171	9.57294	9.94082	9.17657	9.58484	9.68292	9.61625	9.76985	9.2111	9.46141	9.55996	9.22044	9.41388	9.85675	9.58033	9.58379	9.42415	0.255947	0.317875	0.00535253	0.0286324	-0.433312	-0.51273	5.90351e-06	0.00120003	-0.189901	-0.235223	0.0380746	0.121452	-0.259541	-0.295466	0.00862865	0.0291228
gene6368	Max	Max	Max	Max	reference	1.24504e-12	2.43075e-11	8.68021	8.82957	8.44685	8.62053	8.47057	7.89148	8.80607	8.50012	8.52545	8.53487	8.20088	8.75651	8.64645	8.37903	8.57792	8.04362	8.06219	8.57156	8.34492	7.9773	8.59717	8.46095	8.54922	8.22674	8.11386	8.3794	-0.226381	-0.313518	0.025822	0.093797	-0.056156	-0.183411	0.195759	0.635586	0.17839	0.244016	0.0870291	0.21249	0.640531	0.720394	5.24283e-07	8.06416e-06
gene2313	Pdp2	Pdp2	Pdp2	Pdp2	reference	1.25357e-12	2.44282e-11	10.4548	10.0951	11.3132	10.4272	10.4648	10.4544	10.3355	11.2541	10.7619	10.4247	10.1852	10.7429	10.4446	11.4352	10.5541	10.4288	10.6752	10.1153	10.3032	10.1273	10.0675	11.1202	10.5625	10.6022	10.5059	10.6417	1.16046	1.24127	2.07004e-12	3.06574e-10	0.456148	0.664785	0.00016442	0.0131333	0.763287	0.896285	3.79325e-07	1.6183e-05	0.89894	1.01845	6.03802e-09	1.69415e-07
gene22187	Arpc1a	Arpc1a	Arpc1a	Arpc1a	reference	1.26051e-12	2.45174e-11	11.1247	11.0939	11.3927	11.6105	11.1986	11.2275	11.1913	11.5418	11.4635	11.3538	11.2404	11.5577	11.0774	11.4738	11.5109	11.1326	11.2326	10.9823	11.2354	11.1477	10.9635	11.3996	11.4726	11.0678	11.1799	10.8937	0.392039	0.435638	1.88988e-06	4.39292e-05	-0.106079	-0.20411	0.0252567	0.27444	0.211747	0.24467	0.00744304	0.0382084	0.233268	0.255744	0.0048184	0.0181447
gene10201	Rassf1	Rassf1	Rassf1	Rassf1	reference	1.32015e-12	2.55812e-11	7.56305	8.04895	7.49619	7.36857	7.58912	7.02833	7.88447	7.6877	7.29954	7.4269	7.32651	7.69016	7.9007	7.65451	7.71848	7.37097	7.0226	7.81455	7.25671	7.34287	7.88668	7.8222	7.50159	7.21199	7.12268	7.6219	-0.301605	-0.437466	0.010832	0.0493391	0.0455332	0.194492	0.266928	0.705014	0.322139	0.463637	0.00841904	0.0415225	0.72898	0.853374	1.51455e-06	1.94413e-05
gene13769	Ppic	Ppic	Ppic	Ppic	reference	1.31843e-12	2.55812e-11	7.70571	7.84873	7.78727	7.94715	7.65931	7.33236	8.3478	7.95281	7.8953	7.80823	7.49034	7.83007	8.12522	8.11167	7.88409	7.42881	7.37862	8.01413	7.53638	7.57546	7.74835	7.77686	7.91368	7.5481	7.29869	8.28348	-0.207946	-0.302174	0.0442351	0.137549	-0.0264654	-0.0990437	0.514847	0.855903	0.300929	0.408984	0.00782025	0.0394706	0.687185	0.781901	4.64005e-07	7.22274e-06
gene1181	LOC110598614	LOC110598614	LOC110598614	LOC110598614	reference	1.34295e-12	2.59745e-11	10.0147	9.53973	9.87782	10.2707	9.79772	9.3435	9.41875	10.2344	9.95151	9.63702	9.39638	10.0176	9.76326	10.0085	10.0299	9.77132	9.37938	9.67116	9.8843	9.71196	9.71524	10.1003	9.94247	9.92141	9.44994	9.51709	0.536005	0.615871	3.61461e-06	7.66312e-05	0.00457684	0.0147393	0.911505	0.984211	0.277797	0.35747	0.00717534	0.037324	0.775819	0.84739	1.72875e-10	7.22659e-09
gene10623	Adtrp	Adtrp	Adtrp	Adtrp	reference	1.35457e-12	2.61506e-11	8.81021	8.11684	8.71483	9.22642	8.35166	8.38735	8.38754	8.45608	8.72019	8.57446	8.40127	9.20639	8.03988	8.30448	8.72948	8.57783	8.37673	8.26438	8.36359	8.48882	8.19739	8.69473	9.17722	8.36541	8.55142	8.82361	0.488716	0.630301	0.000350509	0.00334598	-0.411893	-0.633379	0.000279278	0.0188005	0.157639	0.243638	0.165698	0.329521	0.200029	0.265965	0.127623	0.235505
gene7801	Gbe1	Gbe1	Gbe1	Gbe1	reference	1.41364e-12	2.72401e-11	12.4116	12.6771	13.0807	13.1342	12.6388	12.6312	12.3714	13.2625	13.3343	12.314	12.507	13.2599	12.0622	13.4565	13.1105	12.3924	12.4292	12.121	12.4207	12.4798	12.5337	13.3906	13.575	12.6762	12.1337	12.3158	0.946339	1.08703	6.80475e-07	1.86134e-05	-0.0274119	-0.161089	0.461526	0.832897	0.709207	0.919707	2.64237e-05	0.000511072	0.807764	0.989826	5.11982e-06	5.66459e-05
gene11340	Zpr1	Zpr1	Zpr1	Zpr1	reference	1.4172e-12	2.7258e-11	10.7503	10.8998	10.8027	11.3089	10.7189	10.6685	10.9541	10.7522	10.8754	10.7108	10.6592	11.0161	10.8968	10.6845	11.0522	10.5429	10.6712	10.7204	10.6315	10.804	10.6824	10.7083	11.2936	10.5637	10.6983	10.4437	-0.118443	-0.154296	0.12455	0.28573	-0.501829	-0.551069	4.05148e-08	2.94031e-05	0.105146	0.126551	0.209466	0.383513	0.049496	0.0562821	0.573582	0.699321
G40832	G40832	G40832	NA	G40832	reference	1.4554e-12	2.7941e-11	9.79191	7.96068	10.4602	10.537	7.57461	7.99421	9.28842	11.0082	10.52	9.33149	8.08795	10.5993	9.30577	10.2289	9.95384	8.15009	8.82498	8.86662	8.60604	7.7707	7.44719	10.0965	10.3966	9.02487	9.06703	7.67814	1.66707	2.17159	1.44205e-05	0.00024548	-0.0159751	-0.286618	0.56638	0.878106	1.69186	2.12729	2.15625e-05	0.000433215	2.48913	2.76084	2.83181e-08	6.38626e-07
gene7229	Gde1	Gde1	Gde1	Gde1	reference	1.46186e-12	2.80131e-11	9.07648	9.04856	9.67088	10.0296	8.90599	8.92816	9.5646	9.35301	9.60723	9.13671	8.99653	9.75265	9.49123	9.48974	9.4094	8.82971	9.02568	9.37444	8.97003	8.94874	9.10537	9.27595	9.52163	8.87838	9.10733	9.37827	0.0200605	0.0352211	0.830548	0.919526	-0.2294	-0.489305	0.00291289	0.0801007	0.462189	0.600693	0.000290413	0.00326316	0.467906	0.563308	0.000612446	0.00327618
gene4696	Bicd2	Bicd2	Bicd2	Bicd2	reference	1.49811e-12	2.86547e-11	8.76665	8.95765	8.62336	8.8623	8.68983	8.65914	9.25403	8.90893	8.79383	8.5156	8.42509	9.0064	8.99768	8.93613	9.04764	8.73661	8.53587	9.13583	8.37831	8.58421	9.10566	8.84611	8.89487	8.62759	8.43076	8.67604	-0.3325	-0.413449	0.00117582	0.00871947	-0.0559696	-0.164421	0.200949	0.640603	0.262167	0.335536	0.00959313	0.0452466	0.390146	0.446535	0.000545233	0.00297653
gene17415	LOC101959938	LOC101959938	LOC101959938	LOC101959938	reference	1.55842e-12	2.97535e-11	11.3513	11.2672	11.7126	12.4844	11.1743	11.1124	10.1417	12.3604	12.2832	11.4883	10.8704	11.7016	10.9994	12.4906	11.7478	11.7093	10.9765	11.0139	11.0342	11.1093	11.2637	12.8193	12.2726	11.2555	10.9064	11.6975	1.60073	1.795	5.60517e-09	2.96473e-07	0.0230839	0.212673	0.489568	0.848012	0.936703	1.26643	3.9065e-05	0.000694661	1.57748	1.72882	1.52395e-08	3.79779e-07
gene401	Puf60	Puf60	Puf60	Puf60	reference	1.63175e-12	3.10962e-11	10.8793	10.9903	10.7111	10.6071	10.9383	11.1512	10.6516	10.6906	10.7477	11.3862	11.1938	10.6108	10.7721	10.6428	10.566	10.9402	11.0889	10.7575	11.1218	11.0789	10.7849	10.6036	10.5806	10.9959	11.1274	10.8302	-0.0794079	-0.113938	0.327148	0.536127	0.0484512	0.129999	0.265344	0.703714	-0.449794	-0.521517	7.11676e-06	0.000177668	-0.534057	-0.583056	4.16953e-07	6.59932e-06
gene10973	Tlcd1	Tlcd1	Tlcd1	Tlcd1	reference	1.63625e-12	3.11248e-11	8.0996	7.97955	8.89302	8.12703	7.86169	8.05465	7.99484	8.65975	8.19749	7.99052	7.69624	8.4029	7.96356	8.7009	8.41812	7.85422	7.85925	7.62546	8.00838	7.71755	7.74185	8.35981	8.3139	7.5771	7.6854	8.21446	0.940293	1.04459	3.89286e-08	1.61429e-06	0.0891562	0.353563	0.0617623	0.413982	0.909378	1.04543	4.19526e-08	2.52862e-06	1.05279	1.17573	5.82938e-10	2.12793e-08
gene15192	Tnfsf10	Tnfsf10	Tnfsf10	Tnfsf10	reference	1.86014e-12	3.53187e-11	8.53057	8.1435	10.7817	9.84527	8.50031	8.19586	8.81003	10.2297	9.20072	8.09518	8.13308	8.90845	8.83569	10.3959	8.75848	8.66666	8.41859	9.08966	8.06959	8.04118	8.57947	10.0301	9.52085	9.13533	8.38471	11.1278	1.66479	1.97512	6.63425e-07	1.83406e-05	0.236415	1.11333	0.00502675	0.115293	2.02592	2.20725	2.82099e-08	1.87469e-06	2.61907	2.78576	1.75313e-12	1.0883e-10
gene1277	Lnx2	Lnx2	Lnx2	Lnx2	reference	1.88751e-12	3.57142e-11	10.2361	9.92293	10.3966	10.3192	9.98825	9.75782	10.6306	10.4486	10.2484	9.70183	9.40896	10.7544	10.4527	10.2792	10.2822	9.87852	9.84873	10.226	9.78645	9.66522	10.1841	10.0052	10.293	9.99948	9.90623	9.6831	-0.0517958	-0.0859374	0.571607	0.74816	-0.0637117	-0.220239	0.14749	0.573743	0.377512	0.493799	0.00120805	0.00986199	0.700886	0.791978	1.78775e-07	3.21505e-06
gene14602	Asns	Asns	Asns	Asns	reference	1.88785e-12	3.57142e-11	8.53068	10.0504	7.94237	7.98514	9.94224	10.3197	8.10284	8.04836	7.9947	8.54806	9.29352	8.098	8.45049	8.11177	8.04836	9.52639	9.32701	9.02251	9.60143	9.96505	10.0964	7.86127	7.93454	8.94667	9.49226	8.30414	-1.31138	-1.73088	2.41814e-05	0.000378683	0.0190443	0.261133	0.526628	0.862611	-1.59111	-1.87937	4.55484e-06	0.000122099	-2.22173	-2.4044	3.32277e-09	1.00137e-07
gene8975	Ranbp3l	Ranbp3l	Ranbp3l	Ranbp3l	reference	2.08543e-12	3.93801e-11	7.19336	6.50929	7.22417	7.58218	6.73785	6.65175	7.61729	7.81697	7.10875	6.98369	6.44456	7.546	7.3239	7.19115	7.51517	6.53026	6.40333	7.00644	6.79862	6.42977	6.8405	6.83971	8.01287	6.75565	6.53202	7.56428	0.094818	0.240103	0.39978	0.607656	-0.10908	-0.599126	0.0347605	0.314726	0.477288	0.84226	0.00350067	0.0220617	1.33028	1.52411	1.63327e-07	2.98626e-06
gene12319	Apela	Apela	Apela	Apela	reference	2.19254e-12	4.13273e-11	6.72524	6.56436	8.16544	7.98187	6.87811	6.80421	6.75975	8.00935	7.3737	7.20227	6.95304	7.94293	6.98147	7.81772	7.2455	7.18676	6.85688	6.65527	7.03026	6.86829	6.78066	7.81572	7.65458	7.22621	6.77268	7.67622	1.59151	1.77846	3.48943e-09	1.98763e-07	0.0125398	0.112797	0.703516	0.9298	0.68285	1.0576	0.00039832	0.00418802	1.45775	1.62893	5.12408e-08	1.06031e-06
gene7040	Rcan1	Rcan1	Rcan1	Rcan1	reference	2.20273e-12	4.14441e-11	8.22027	8.69929	8.44863	8.68328	8.44389	8.13971	8.94577	8.57189	9.14339	8.45547	8.14885	8.71428	8.67896	8.67493	8.78921	8.17252	8.16198	8.46423	8.15967	8.14978	8.55085	8.79883	9.00253	8.27843	8.09989	8.36572	-0.122446	-0.203553	0.222861	0.42046	-0.251573	-0.512724	0.00214009	0.06564	0.256259	0.372341	0.0273445	0.0959326	0.563964	0.669966	7.06432e-05	0.000540247
gene7231	VPS35L	VPS35L	VPS35L	CUNH16orf62	human_blastn	2.23072e-12	4.18946e-11	10.1586	9.97526	10.0434	10.1056	10.2063	10.4576	9.87977	10.0185	10.0871	10.1473	10.2172	10.0539	10.0033	10.0355	10.0952	10.1747	10.2231	9.9815	10.1723	10.2772	9.94355	10.0305	10.1485	10.2356	10.2571	10.0062	0.137869	0.155765	0.0210875	0.0809083	-0.0291565	-0.048288	0.476054	0.842656	-0.159542	-0.173936	0.00968154	0.0455599	-0.313883	-0.328409	8.12173e-07	1.16618e-05
gene367	Kifc2	Kifc2	Kifc2	Kifc2	reference	2.26033e-12	4.23741e-11	11.3214	10.9723	11.6786	11.7872	11.225	11.1886	10.9956	11.8008	11.6928	11.2903	11.5191	11.98	11.0382	11.8235	11.8503	11.7958	11.2399	10.9349	11.3132	11.1329	11.132	11.907	11.8675	11.2001	10.8437	11.6855	0.908965	0.99856	1.17296e-08	5.68226e-07	-0.0328856	-0.144371	0.408893	0.811342	0.336007	0.4786	0.00622691	0.0335881	0.607556	0.722195	3.18995e-05	0.000274214
gene487	Myc	Myc	Myc	Myc	reference	2.29441e-12	4.29353e-11	7.79904	8.58331	6.32409	7.11611	8.23194	7.73497	8.7473	6.48438	6.41134	8.03823	8.43594	6.2333	7.82369	6.44853	6.56693	7.44412	7.85654	8.63221	7.98453	7.98985	8.48147	6.29141	6.88739	7.91264	8.221	7.96419	-2.49673	-2.74825	5.2425e-09	2.8098e-07	0.0209918	0.348208	0.466718	0.836381	-1.58586	-1.99859	2.23929e-05	0.000446436	-1.91946	-2.22659	1.92007e-06	2.41864e-05
gene18089	Zc3h10	Zc3h10	Zc3h10	Zc3h10	reference	2.31248e-12	4.31954e-11	7.86656	7.98405	7.77585	8.00337	7.79985	7.27919	8.01888	8.23649	8.13036	7.37924	7.14706	8.09082	7.97496	8.32462	8.28943	7.63793	7.51024	7.9476	7.50956	7.59686	8.13157	7.97377	7.91335	7.59136	7.49885	7.09136	0.0167409	0.0311997	0.863538	0.936542	-0.0209265	-0.098616	0.587991	0.886858	0.565442	0.73018	7.59077e-05	0.00115896	0.951746	1.08044	5.40837e-09	1.55315e-07
gene9571	Zcchc7	Zcchc7	Zcchc7	Zcchc7	reference	2.34092e-12	4.36481e-11	7.4504	7.58563	7.68303	7.39311	7.29807	6.60876	7.52753	7.44408	7.35552	7.07962	6.91956	7.33993	7.47513	7.32737	7.5716	7.06913	6.92074	7.51375	7.18486	7.14202	7.57433	7.51268	7.49138	7.28772	7.0108	7.14129	-0.0532346	-0.090463	0.569274	0.746876	0.0203674	0.0824718	0.608917	0.892625	0.388913	0.520711	0.0013989	0.0109287	0.933387	1.04026	4.07539e-10	1.53005e-08
gene18882	CYP2A7	CYP2A7	CYP2A7	LOC101966838	human_blastn	2.40074e-12	4.46831e-11	13.1816	12.6083	13.2548	13.5582	13.4413	12.9715	12.7834	13.5974	13.4566	12.8901	12.7968	13.4542	12.7213	13.4744	13.6099	13.2309	13.3367	12.8034	12.8483	13.0599	12.8888	13.6208	13.7056	12.9431	13.0928	12.9106	0.818145	0.896774	1.40209e-08	6.66764e-07	-0.0510144	-0.19053	0.22785	0.66824	0.326995	0.444912	0.00487525	0.0282988	0.431714	0.516395	0.000986783	0.00491118
gene10198	Hyal1	Hyal1	Hyal1	Hyal1	reference	2.46581e-12	4.5812e-11	10.6256	10.5665	10.737	10.8347	10.434	10.247	10.544	11.1122	11.2165	10.232	10.2439	10.6022	10.8483	11.2516	11.1881	10.612	10.2429	10.5067	10.1606	10.0583	10.5477	11.256	11.0536	10.2272	10.3319	10.4187	0.413954	0.576293	0.00205821	0.0136867	0.00721948	0.0356581	0.848699	0.97052	0.807626	0.951985	3.7277e-07	1.5969e-05	0.995019	1.12042	1.68552e-09	5.49491e-08
gene22022	Adra2b	Adra2b	Adra2b	Adra2b	reference	2.5491e-12	4.72747e-11	7.55136	7.47215	7.64048	7.64407	7.82631	7.99534	7.226	7.28805	7.57743	7.95039	7.84277	7.56168	7.18978	7.51255	7.73424	7.90142	8.03175	7.59904	7.74567	7.78411	7.37469	7.67504	7.64943	7.97441	8.0302	8.257	0.219534	0.317083	0.0358586	0.118888	-0.0372593	-0.135208	0.368175	0.78183	-0.433878	-0.545949	0.000218721	0.00263494	-0.592115	-0.673416	4.25595e-06	4.80103e-05
gene5886	Kdelr3	Kdelr3	Kdelr3	Kdelr3	reference	2.60246e-12	4.8178e-11	9.91678	10.3443	8.1595	8.32983	10.6581	10.1435	9.67569	8.30327	8.6928	9.73883	9.87266	8.7357	10.037	8.60808	8.71397	10.0509	9.89567	9.74664	10.5271	10.1979	10.2007	8.80257	8.89004	10.1534	9.5252	10.1084	-1.2304	-1.56324	1.23819e-05	0.000217934	0.0357469	0.381542	0.288361	0.727004	-1.75111	-1.91888	8.05701e-08	4.38492e-06	-1.21058	-1.54172	1.39635e-05	0.000133788
gene21769	Hnrnpd	Hnrnpd	Hnrnpd	Hnrnpd	reference	2.77505e-12	5.12815e-11	10.9785	11.0539	10.7659	10.4593	10.9738	11.1806	11.0205	10.7441	10.5893	11.3395	11.2056	10.611	10.6742	10.5353	10.5691	10.9999	11.099	10.7038	11.1891	11.0344	10.8671	10.7747	10.5045	11.0766	11.0945	11.1689	-0.0950083	-0.138841	0.268078	0.472182	0.145626	0.32455	0.00996352	0.169054	-0.401755	-0.484031	0.000111696	0.00158842	-0.441417	-0.495781	6.63752e-05	0.000515054
gene24631	Clip3	Clip3	Clip3	Clip3	reference	2.8423e-12	5.24308e-11	7.12236	7.0385	6.84031	7.39948	7.42342	7.4205	6.60146	6.87265	7.38157	7.14264	7.40533	7.26505	6.93776	6.95522	7.26308	7.52246	7.38071	7.00573	7.39086	7.56863	7.0636	6.86491	7.1944	7.27748	7.31293	6.96858	0.0162504	0.0285845	0.862381	0.935863	-0.489815	-0.65178	5.96928e-05	0.00631035	-0.628595	-0.75117	3.13086e-06	8.99103e-05	-0.806113	-0.908644	1.28441e-08	3.32057e-07
gene5504	Rara	Rara	Rara	Rara	reference	2.8941e-12	5.32916e-11	9.31824	9.38834	9.34438	9.1252	9.48711	10.2956	9.60548	9.58276	9.45649	9.6693	10.027	9.28903	9.39622	9.38941	9.54092	9.9148	10.0749	9.32534	9.59847	9.83201	9.32898	9.35636	9.48014	9.7711	9.81238	10.0329	-0.0052765	-0.0088787	0.953299	0.978898	0.00801627	0.0304868	0.841198	0.968797	-0.310773	-0.417482	0.00580449	0.0320251	-0.794496	-0.885028	3.39265e-09	1.01947e-07
gene9330	Dhcr24	Dhcr24	Dhcr24	Dhcr24	reference	3.17433e-12	5.8348e-11	12.0795	11.44	13.0317	13.0279	12.2297	12.3675	11.5044	13.4383	13.3982	12.7654	12.6848	13.0472	11.9316	13.4716	12.3907	11.8308	12.743	11.9273	12.2286	12.3631	11.4473	13.1374	12.9144	12.2625	12.7872	12.1611	1.77473	1.90876	2.93257e-12	3.89769e-10	0.00701934	0.0570939	0.834495	0.966183	0.718387	1.03354	0.000155974	0.00205201	0.429131	0.663303	0.0143955	0.043459
gene21739	Klhl17	Klhl17	Klhl17	Klhl17	reference	3.19917e-12	5.87006e-11	7.19766	7.1037	6.9777	7.70833	7.08976	6.83696	6.74638	7.3391	7.47964	7.04945	6.99354	7.58561	7.09448	7.13504	7.79179	7.00885	7.17688	7.09907	7.10269	6.99881	6.82488	7.26529	7.54127	7.18649	7.17363	6.51246	0.257563	0.401851	0.028119	0.0996274	-0.617462	-0.77625	1.7488e-05	0.00278601	0.119721	0.193042	0.295447	0.478872	0.203064	0.276502	0.13399	0.243955
gene12443	Angel2	Angel2	Angel2	Angel2	reference	3.23108e-12	5.91813e-11	8.09084	8.15986	8.14513	8.17217	8.07469	7.78587	8.45268	8.39581	8.22293	7.89678	7.68324	8.36529	8.28684	8.29602	8.42329	8.00579	7.80285	8.24411	7.8406	7.99001	8.29599	8.40734	8.39033	8.11508	7.67298	8.04945	-0.0294452	-0.0464064	0.728554	0.858189	-0.0284284	-0.0917707	0.495304	0.848962	0.33693	0.428453	0.00166379	0.0123823	0.716362	0.791274	7.62103e-09	2.08462e-07
gene6255	Slc25a21	Slc25a21	Slc25a21	Slc25a21	reference	3.24325e-12	5.92994e-11	8.15505	7.71538	8.4655	8.57158	8.02306	7.63398	7.58046	8.3963	8.58553	8.11335	8.1638	8.62907	7.76449	8.51566	8.11603	7.70927	8.24354	7.82123	8.06668	7.94264	7.54673	8.48663	8.4162	8.06906	8.197	8.3715	1.04268	1.13776	1.24666e-09	7.97785e-08	-0.0286136	-0.135335	0.463066	0.832897	0.439286	0.609282	0.0010559	0.00895054	0.444257	0.5611	0.00236049	0.0101204
gene7360	LOC110597983	LOC110597983	LOC110597983	LOC110597983	reference	3.6398e-12	6.64327e-11	7.17057	6.86336	7.18274	7.49933	7.1064	6.91466	7.10742	7.43726	7.40948	7.02658	6.93439	7.25522	7.15662	7.37547	7.21618	7.0387	6.90682	6.9126	6.93069	6.8666	6.83176	7.37347	7.4635	6.94718	6.79599	7.63024	0.490646	0.593048	6.21387e-05	0.000808271	-0.0391283	-0.13574	0.349171	0.768221	0.413799	0.527754	0.000411633	0.00430181	0.715382	0.80852	1.28515e-07	2.40924e-06
gene23017	Pex1	Pex1	Pex1	Pex1	reference	3.77514e-12	6.87819e-11	10.8599	10.3059	10.494	10.1737	10.9835	10.8941	10.4481	10.5332	10.1254	10.6971	10.7862	10.2483	10.4613	10.3538	10.2489	11.0018	10.687	10.4321	10.8528	10.8915	10.6015	10.4697	10.4838	10.8248	10.7619	11.0638	0.100545	0.149277	0.254673	0.457732	0.23785	0.421311	0.00136427	0.0508753	-0.355506	-0.442088	0.000724315	0.00678317	-0.300948	-0.351835	0.00671625	0.0238532
gene16090	Map4k2	Map4k2	Map4k2	Map4k2	reference	4.04966e-12	7.33966e-11	9.66522	9.42553	9.25761	9.63736	9.72132	9.92538	9.22781	9.52611	9.53183	9.92056	9.98631	9.57247	9.59484	9.29943	9.65465	10.051	9.8795	9.51366	9.87461	9.84157	9.48967	9.48032	9.70504	9.86375	9.72202	9.75068	0.0137294	0.0205607	0.859258	0.934066	-0.0924142	-0.225223	0.0522997	0.383692	-0.536096	-0.604002	1.61401e-07	7.93007e-06	-0.558935	-0.607871	1.09887e-07	2.11747e-06
gene21057	Cryl1	Cryl1	Cryl1	Cryl1	reference	4.04495e-12	7.33966e-11	9.69849	8.89198	10.2696	9.83118	8.41334	8.89311	9.16902	10.6727	10.0701	9.24065	8.81107	9.94466	9.70495	10.6033	8.9433	8.97042	9.22433	9.26086	8.48873	8.40561	8.7144	9.99241	9.76618	9.26414	8.88165	10.1626	1.20359	1.46537	3.60805e-06	7.66312e-05	0.0911985	0.615938	0.0512598	0.381213	1.69319	1.82338	8.62317e-09	6.89368e-07	1.88174	1.99771	2.10923e-10	8.60883e-09
gene22610	Lss	Lss	Lss	Lss	reference	4.03851e-12	7.33966e-11	11.2823	11.8256	13.1386	12.3501	11.7663	12.077	11.2387	13.3805	12.8582	11.74	12.2235	12.9315	11.2628	13.5153	12.1314	11.8217	12.1357	11.231	11.9054	12.0987	11.3528	13.1574	12.8547	11.6984	11.9546	12.4304	2.0964	2.23737	2.58103e-12	3.61588e-10	0.065235	0.514925	0.10705	0.510716	1.53432	1.69806	1.07973e-07	5.59677e-06	0.968883	1.29909	4.15261e-05	0.000343302
gene13266	Etnk2	Etnk2	Etnk2	Etnk2	reference	4.07859e-12	7.37918e-11	12.2964	10.9699	12.0067	12.7204	11.1203	11.3027	11.5846	12.3056	12.4524	11.9768	11.4565	12.3788	11.779	12.2535	12.6322	11.4268	11.8525	11.4713	11.6996	10.589	10.9591	12.2111	12.3164	11.4831	11.26	11.9741	0.895037	1.12205	2.87629e-05	0.000433408	-0.0619069	-0.406398	0.129518	0.548725	0.539505	0.864098	0.00127515	0.010216	0.933628	1.18302	8.75415e-06	8.95012e-05
G26527	KCNQ1OT1_like_G26527	KCNQ1OT1_like	KCNQ1OT1	G26527	human_blastn	4.17787e-12	7.54565e-11	7.48593	6.81505	6.96949	8.75397	6.91466	6.54294	6.92641	7.12636	7.60523	6.84793	6.66665	7.58392	7.05954	6.85677	7.61108	6.61193	6.78076	6.75388	7.09794	6.75212	6.73358	7.43894	7.43767	6.89909	6.7311	7.11869	0.278476	0.627376	0.0469119	0.143335	-0.603248	-1.12281	0.00031926	0.0210813	0.264097	0.603577	0.0564228	0.158777	0.584866	0.932385	0.00319266	0.0128938
gene4350	Mavs	Mavs	Mavs	Mavs	reference	4.20268e-12	7.57724e-11	11.1678	10.936	11.2181	11.5429	10.96	11.1683	11.2696	11.3915	11.4836	10.8853	10.8844	11.3421	11.2334	11.4408	11.6144	11.0765	11.1518	11.2375	10.9204	10.9247	11.125	11.5051	11.6201	11.0214	11.0002	11.121	0.196169	0.25605	0.0301065	0.105051	-0.0970096	-0.237087	0.0444846	0.357471	0.450984	0.525247	9.04053e-06	0.00021398	0.397916	0.445106	0.000148907	0.00100831
gene20553	GSTM2_containing	GSTM2_containing	NA	LOC101960145	human_blastn	4.23764e-12	7.62701e-11	15.8593	15.3083	16.5419	16.4761	14.8602	15.4045	15.4385	16.3396	16.5051	15.9124	15.4058	16.5168	15.8547	16.4634	16.2766	15.531	15.7755	15.5758	15.5311	15.1157	15.1275	16.3905	16.3891	15.9772	15.6836	16.1423	0.958353	1.12585	2.2948e-06	5.21714e-05	-0.0255153	-0.16789	0.480989	0.844004	0.661714	0.915309	0.000122113	0.00170507	0.933764	1.13596	1.52844e-06	1.95863e-05
gene18382	Thap5	Thap5	Thap5	Thap5	reference	4.26215e-12	7.65784e-11	9.09672	9.04528	8.84678	8.87115	8.64545	8.21738	9.01844	9.28975	8.58847	8.52097	8.44312	8.87458	8.93463	8.83045	8.75732	8.48241	8.53956	8.80538	8.53111	8.50026	9.02058	9.04594	8.71348	8.66088	8.58548	8.75803	0.0540311	0.0848278	0.534057	0.719409	0.181828	0.388088	0.0048514	0.112265	0.594848	0.687695	6.53583e-07	2.48194e-05	0.797497	0.874845	2.2714e-10	9.12698e-09
gene2421	Wwp2	Wwp2	Wwp2	Wwp2	reference	4.40573e-12	7.90211e-11	9.19595	9.45375	8.99223	8.88795	9.26723	9.4288	9.20622	8.959	9.07947	9.65073	9.58197	8.75745	9.1647	9.0245	8.91843	9.19813	9.52163	9.29064	9.3671	9.39841	9.241	8.91425	9.01153	9.32439	9.5621	9.0957	-0.291385	-0.372268	0.00393526	0.0227661	0.0445514	0.13621	0.297863	0.733131	-0.42416	-0.511813	7.5399e-05	0.00115639	-0.642052	-0.705597	3.50998e-08	7.69301e-07
gene4208	B3galnt2	B3galnt2	B3galnt2	B3galnt2	reference	4.77854e-12	8.55598e-11	11.1178	10.834	11.4495	11.5124	11.1481	11.1093	11.2805	11.4482	11.4678	10.9568	10.8867	11.5538	11.183	11.372	11.4875	11.2069	10.9469	11.0795	11.1418	11.1002	11.1863	11.5011	11.6035	11.0828	10.972	11.0544	0.287	0.349486	0.00192562	0.0130562	-0.0868557	-0.208658	0.0637856	0.420405	0.299751	0.361194	0.00136352	0.0107332	0.480788	0.526012	2.65716e-06	3.19568e-05
gene21170	Carmil3	Carmil3	Carmil3	Carmil3	reference	4.79185e-12	8.56502e-11	9.71972	9.38	8.90846	10.3687	8.83386	8.45677	8.47518	9.84523	10.6006	9.34737	8.97958	10.1276	9.20209	9.4546	10.3483	8.93945	9.42293	9.31396	8.90086	9.09313	9.37371	9.37792	9.76393	8.9737	9.03917	7.30274	0.214046	0.478067	0.0929205	0.23421	-0.590542	-1.03158	0.000278859	0.0188005	0.389478	0.732285	0.0101746	0.0471945	0.417901	0.666901	0.0182945	0.0525664
gene1383	Itih3	Itih3	Itih3	Itih3	reference	4.83297e-12	8.62366e-11	16.5274	16.6028	16.7807	16.625	16.8121	16.9294	16.2032	16.7944	16.9034	16.8161	17.1056	16.6991	16.4233	16.8305	16.8917	16.8681	16.9434	16.4299	16.7665	17.0924	16.5042	16.627	16.79	16.8552	17.0929	16.4725	0.326412	0.384528	0.000320112	0.00309571	-0.0369561	-0.0915975	0.391335	0.799439	-0.115634	-0.141756	0.184632	0.35342	-0.38942	-0.427896	5.39567e-05	0.000429953
gene4092	Mesd	Mesd	Mesd	Mesd	reference	5.03894e-12	8.97571e-11	10.3264	10.6392	10.242	10.6408	10.1886	9.92524	10.6118	10.7243	10.703	10.3297	10.0329	10.456	10.4102	10.557	10.5981	10.0971	9.95524	10.3669	10.1028	10.1054	10.333	10.5937	10.4838	10.1271	10.0199	10.2444	0.0148294	0.0229309	0.856062	0.931933	-0.0401415	-0.11903	0.346922	0.765945	0.376244	0.459535	0.000294855	0.00330818	0.640515	0.702381	2.68206e-08	6.09757e-07
gene875	Znf280d	Znf280d	Znf280d	Znf280d	reference	5.05265e-12	8.9847e-11	8.49583	8.42328	8.77017	8.43748	8.5385	7.86944	8.64672	8.61524	8.37405	8.21175	8.06913	8.58767	8.47031	8.62002	8.50799	8.35622	7.83711	8.42533	8.25649	8.24497	8.58241	8.76795	8.48238	8.4227	8.12343	8.18677	0.140394	0.201011	0.124512	0.285705	0.0916569	0.252252	0.0558406	0.398417	0.343358	0.43052	0.00111986	0.00931211	0.913095	0.984775	1.8328e-13	1.46159e-11
gene18111	Rbms2	Rbms2	Rbms2	Rbms2	reference	5.29764e-12	9.40422e-11	8.20533	7.72029	8.24167	8.95215	8.08104	7.82268	7.8131	8.06808	8.42073	7.80631	7.83103	8.62112	8.27772	8.28666	8.56479	7.99604	7.75125	8.1478	7.85218	8.08706	7.99915	8.19119	8.57028	8.18505	7.84924	8.04917	0.181826	0.303514	0.0969318	0.241213	-0.454668	-0.676175	0.000192393	0.0145587	0.211547	0.329408	0.0729222	0.187426	0.420949	0.533721	0.00356858	0.0141637
G14950	G14950	G14950	NA	G14950	reference	5.3676e-12	9.51211e-11	7.67891	7.46703	7.74835	7.89816	7.33912	7.07997	7.73728	8.35497	7.82577	6.55617	7.19992	8.25106	7.62034	7.98379	8.02704	7.27613	6.50366	7.56293	6.98116	7.17835	7.76406	7.89088	8.22843	7.26131	6.5262	7.92541	0.220433	0.518289	0.0897539	0.229182	-0.0172658	-0.159597	0.600542	0.889827	1.18622	1.4358	3.32846e-06	9.4279e-05	1.65943	1.79807	5.56123e-09	1.58824e-07
G35113	G35113	G35113	NA	G35113	reference	5.82971e-12	1.03134e-10	8.03471	7.26228	8.27873	8.50479	7.38743	7.33103	7.11764	8.58945	8.35125	7.83276	7.12869	8.21462	7.97514	8.292	8.19995	7.2302	6.83285	7.64447	7.18663	7.32068	7.89358	8.04636	8.17604	7.86852	7.33655	7.40179	0.680222	0.9895	0.000620026	0.00529038	-0.0086697	-0.075382	0.793303	0.958103	0.820474	1.14733	7.61515e-05	0.00115927	1.65849	1.77788	9.12394e-10	3.14245e-08
gene5691	Wdpcp	Wdpcp	Wdpcp	Wdpcp	reference	5.91247e-12	1.0442e-10	6.63067	6.43125	7.40269	7.68991	7.06784	6.7276	6.51406	7.44073	7.29673	6.65488	7.00319	7.35874	6.03356	7.13295	7.50782	6.35355	6.97906	6.39029	7.01023	6.849	6.39611	7.2871	7.39953	7.01572	6.89528	6.59202	1.51709	1.70084	5.07401e-09	2.76854e-07	-0.0614034	-0.428712	0.128699	0.548012	0.32435	0.644997	0.0238668	0.0879897	0.353538	0.580824	0.0401598	0.0972295
G31489	G31489	G31489	NA	G31489	reference	5.99972e-12	1.05781e-10	6.15566	6.26068	7.20103	7.06799	6.43897	6.04177	5.51538	7.00414	7.53079	5.30514	5.31289	8.0358	5.60339	7.19434	6.73518	5.98216	5.30493	5.94456	5.71891	5.27816	6.51424	7.7522	6.97388	5.64235	5.43137	5.81044	1.40182	2.22906	0.000167138	0.00183551	-0.0128019	-0.289412	0.621996	0.898317	1.89425	2.47049	3.2368e-05	0.000600284	3.30399	3.67025	1.08112e-09	3.66275e-08
gene2993	Haus3	Haus3	Haus3	Haus3	reference	6.1648e-12	1.08507e-10	8.12655	8.28718	8.16818	8.36271	8.02	7.75085	8.58037	8.31637	8.26998	7.87628	7.80558	8.45947	8.29153	8.20208	8.41278	8.03556	7.72332	8.04871	7.95425	7.9345	8.37831	8.3956	8.29835	8.17059	7.77415	8.04043	-0.0878145	-0.135909	0.329831	0.538723	-0.0588398	-0.189232	0.178337	0.616068	0.272828	0.360704	0.0106276	0.0488371	0.656703	0.734796	2.06643e-07	3.62481e-06
gene16976	GSTT2B_like	GSTT2B_like	GSTT2B	LOC101964591	human_blastn	6.20989e-12	1.09115e-10	13.9808	13.0442	14.1527	14.407	13.2901	13.5181	12.7637	14.5816	14.649	13.5527	13.0637	14.5245	13.9716	14.9	14.5224	14.2738	13.8481	12.8913	12.9303	13.1168	12.9124	14.8234	14.8679	13.199	13.2906	14.4933	1.54948	1.78661	9.27391e-08	3.34992e-06	-0.0118663	-0.125488	0.707548	0.931157	0.866261	1.27255	0.000142391	0.00191462	1.26531	1.54	3.45958e-06	4.03436e-05
gene7206	Marf1	Marf1	Marf1	Marf1	reference	6.44152e-12	1.12994e-10	11.2113	11.2691	11.5319	11.4005	11.0658	10.8811	11.1906	11.4523	11.1049	10.8112	10.6753	11.3945	11.4418	11.4328	11.0693	11.1729	10.7136	11.3231	10.946	10.8632	11.4949	11.1615	11.2588	11.0156	10.8073	10.6786	0.00199337	0.00308441	0.980485	0.991097	0.0466189	0.136596	0.279448	0.717689	0.390594	0.473873	0.000177684	0.00226574	0.736647	0.800271	1.89035e-10	7.80765e-09
gene23123	G6pd	G6pd	G6pd	G6pd	reference	6.73009e-12	1.17856e-10	7.4028	8.79759	9.71533	8.92155	7.92277	7.81363	8.00277	9.57346	9.84753	7.85917	7.87382	10.158	8.26702	10.8027	8.57891	7.73976	8.03673	8.45572	7.72227	8.16709	8.06865	10.4077	9.74092	7.59948	8.05827	7.84133	1.59445	2.15794	2.88623e-05	0.000434275	0.0277091	0.491211	0.340444	0.762768	2.85699	3.15822	1.03559e-09	1.08444e-07	2.57953	2.86582	2.28453e-08	5.32218e-07
gene21789	Mgat4b	Mgat4b	Mgat4b	Mgat4b	reference	6.88826e-12	1.2022e-10	11.458	11.5129	11.3197	11.2156	11.4243	11.7524	11.6392	11.1399	11.1003	11.8206	11.8663	11.1284	11.5858	11.0674	11.1178	11.7159	11.6522	11.5286	11.7695	11.4674	11.3436	11.0675	10.9509	11.4829	11.6475	11.3627	-0.324732	-0.412456	0.00198092	0.0133352	0.0591082	0.17999	0.178409	0.61611	-0.490592	-0.582619	1.24808e-05	0.000278855	-0.572288	-0.638043	1.40869e-06	1.82777e-05
gene4446	Id1	Id1	Id1	Id1	reference	6.88814e-12	1.2022e-10	6.9598	7.19479	5.75004	6.05766	5.90462	5.98108	7.23165	5.63669	5.57488	6.34813	6.2864	5.80204	7.11666	5.74239	5.86085	5.96967	5.76707	7.19211	6.1346	5.97037	6.73093	5.77147	5.65063	6.31674	5.79151	6.3375	-1.55387	-1.91743	3.46951e-06	7.43149e-05	0.0748402	0.780425	0.0674492	0.430471	-0.0345703	-0.123195	0.76878	0.861094	0.0917198	0.232671	0.578561	0.703736
gene21700	Nadk	Nadk	Nadk	Nadk	reference	6.94706e-12	1.21042e-10	12.3958	12.5109	12.9877	13.1024	12.2621	12.4661	12.1748	13.3002	13.5717	12.4743	12.3982	13.3685	12.3533	14.0538	12.6593	12.4789	12.3836	12.2535	12.4562	12.2702	12.1693	13.4671	13.1792	12.2124	12.31	12.3008	1.23969	1.41351	6.83507e-08	2.5767e-06	0.0227544	0.17028	0.515592	0.85632	1.09818	1.299	7.11412e-07	2.64345e-05	1.13861	1.33773	2.62994e-07	4.45499e-06
gene15932	UGT2B4_gene15932	UGT2B4	UGT2B4	LOC101976366	human_blastn	6.9623e-12	1.21104e-10	13.7002	13.5483	13.9131	14.0077	13.25	13.3358	13.6328	13.8865	14.1795	13.1066	12.9696	13.7728	13.7468	13.9645	14.0324	13.0576	13.4932	13.847	13.5894	12.8739	13.3894	13.6899	14.1399	13.4811	13.2351	13.32	0.153779	0.257164	0.144459	0.316887	-0.0668811	-0.268622	0.127382	0.545015	0.555235	0.707012	6.04066e-05	0.000972415	0.744883	0.86612	7.27146e-07	1.0628e-05
G20749	G20749	G20749	NA	G20749	reference	6.99884e-12	1.21536e-10	9.39447	8.7355	10.4835	9.99043	8.92506	9.23326	8.96407	10.0734	10.0242	9.57659	8.66706	9.72939	9.55057	10.5959	9.76262	9.23608	9.07387	9.0349	9.35764	8.34873	8.99341	9.85959	9.70363	9.35408	8.52366	9.85949	1.273	1.48447	3.34009e-07	1.01248e-05	0.0469553	0.364569	0.209212	0.646853	0.814731	1.14453	8.26867e-05	0.00125323	1.80787	1.90827	4.2006e-11	1.89338e-09
gene12176	Mylip	Mylip	Mylip	Mylip	reference	7.73824e-12	1.34151e-10	7.46546	7.65854	7.80872	7.4125	8.03257	8.29719	7.86986	7.21141	7.63748	7.68408	8.6859	7.39674	7.60666	7.50132	7.94502	8.38522	8.57519	7.95199	8.12344	8.25049	7.64131	7.33833	7.86093	8.13784	8.29023	8.35215	-0.236406	-0.446931	0.0591405	0.170477	-0.0512733	-0.308416	0.195496	0.635586	-0.757775	-0.992362	2.59985e-05	0.00050473	-1.44399	-1.54299	3.70562e-11	1.69983e-09
gene24392	LOC101963026	LOC101963026	LOC101963026	LOC101963026	reference	7.93288e-12	1.37123e-10	7.38351	7.84934	6.31325	7.54905	7.91042	7.98992	7.01733	6.19683	7.37089	7.92629	8.18102	6.87349	7.17217	6.47882	7.04855	7.50309	7.84986	7.82133	7.91045	8.27265	7.27692	6.82854	7.35177	7.74208	8.23416	6.35458	-1.02814	-1.39499	7.58334e-05	0.000948329	-0.316786	-1.07115	0.00249099	0.0730351	-1.8977	-2.04042	6.5388e-09	5.5112e-07	-2.47437	-2.60397	7.96865e-14	7.57899e-12
G15437	G15437	G15437	NA	G15437	reference	7.93615e-12	1.37123e-10	7.0397	6.92485	7.03993	6.59709	7.0251	7.5682	6.91573	6.84054	6.98137	6.98526	7.38551	6.80658	6.84292	6.99289	6.63602	7.03666	7.31302	7.00364	7.2653	7.24763	7.13231	6.86963	6.76296	6.91459	7.46715	6.16964	0.00391857	0.00697425	0.966866	0.984744	0.139017	0.414788	0.0167511	0.223212	-0.0982269	-0.149659	0.372244	0.553031	-0.685386	-0.790647	1.37763e-06	1.79873e-05
gene17011	Hic2	Hic2	Hic2	Hic2	reference	8.25304e-12	1.42361e-10	7.95602	7.72831	8.38543	7.89592	8.29794	8.61404	8.1893	7.8478	7.47791	8.30896	8.45823	7.70569	8.10825	7.78295	7.87918	8.63213	8.79993	8.02025	8.51334	8.5849	8.00713	7.83856	7.90656	8.19753	8.50533	9.25842	-0.0397539	-0.0782124	0.694147	0.837695	0.0682276	0.315494	0.117189	0.530753	-0.499192	-0.68971	0.000491126	0.0049819	-0.807019	-0.957594	1.01383e-06	1.40677e-05
gene20768	Tpi1	Tpi1	Tpi1	Tpi1	reference	8.39455e-12	1.44322e-10	12.6558	12.8312	13.0125	13.132	12.5538	12.4333	12.77	13.0846	13.1571	12.5957	12.5357	13.1719	12.8734	13.1135	12.7845	12.3736	12.4963	12.764	12.7032	12.4334	12.5665	13.0668	12.8703	12.2881	12.536	12.9519	0.215161	0.291757	0.0275434	0.0982259	-0.0235911	-0.0750626	0.570715	0.878977	0.554037	0.641945	1.263e-06	4.10457e-05	0.629208	0.695834	1.19151e-07	2.25408e-06
gene5302	Ypel2	Ypel2	Ypel2	Ypel2	reference	8.38483e-12	1.44322e-10	10.6908	9.90397	11.3706	10.9634	10.613	10.608	9.7015	11.4462	11.2241	10.2961	10.4652	11.3163	10.349	11.251	10.9755	10.5634	10.5737	10.2622	10.4357	10.6046	10.1117	10.4884	11.8681	10.8705	10.2284	10.6393	1.17997	1.33637	5.11471e-08	1.99872e-06	-0.0576894	-0.348153	0.155008	0.583291	0.368349	0.630763	0.0100596	0.0467661	0.575321	0.790796	0.00114448	0.00551878
gene18886	CYP2A7_containing	CYP2A7_containing	NA	LOC101957277	human_blastn	8.63481e-12	1.48207e-10	16.0685	14.678	15.9397	15.8087	14.3019	14.3235	14.8767	14.498	15.6285	15.0883	14.7517	16.2124	14.9916	15.3835	15.5845	14.8092	14.5883	14.785	14.4909	14.1922	14.3619	16.2142	15.7316	15.3032	14.3383	15.0071	1.06842	1.34848	1.72104e-05	0.000285016	-0.00753058	-0.0735754	0.814572	0.961782	0.85714	1.22258	9.74045e-05	0.00142425	1.61273	1.76348	1.44897e-08	3.62839e-07
gene9257	FAM241B_containing	FAM241B_containing	NA	CUNH10orf35	human_blastn	8.75323e-12	1.49991e-10	7.6095	7.76232	7.19567	7.13656	7.75559	7.9883	7.23137	7.12274	7.09532	7.87357	8.0849	7.22913	7.23944	7.21262	7.18257	7.80501	7.71439	7.49151	7.62395	7.94906	7.56474	7.09602	7.45168	7.62689	7.90819	7.81915	-0.203219	-0.354952	0.0786913	0.207912	0.0146075	0.0810767	0.693218	0.924939	-0.627008	-0.814858	4.99172e-05	0.000837366	-1.00965	-1.14934	7.21825e-09	1.97967e-07
gene17340	Napg	Napg	Napg	Napg	reference	9.14488e-12	1.56444e-10	9.7654	9.59947	9.75986	9.62521	9.72334	9.38541	9.87308	9.88908	9.69774	9.49633	9.33767	9.72881	9.78422	9.70858	9.77146	9.45954	9.40307	9.76575	9.54317	9.52653	9.71101	9.7703	9.86027	9.61511	9.39692	9.99594	0.0161181	0.0222175	0.791242	0.896874	0.0177939	0.0354754	0.674915	0.916898	0.244689	0.276426	0.00111643	0.00930752	0.512171	0.538539	2.33352e-10	9.34039e-09
G6195	G6195	G6195	NA	G6195	reference	9.20642e-12	1.57237e-10	6.92807	6.99071	7.96709	7.34751	6.91885	6.98584	6.73243	8.45918	7.25662	7.01245	6.91107	7.87425	6.6976	8.63254	7.17332	6.92329	6.97134	7.05561	6.87207	7.25284	7.08586	7.94563	7.48992	6.88668	6.99137	7.05298	1.63771	1.82732	3.08483e-09	1.78661e-07	0.337766	0.948234	0.00197452	0.0631786	1.76157	1.87591	1.31437e-09	1.3102e-07	1.60848	1.75441	1.024e-08	2.70812e-07
gene1174	F10	F10	F10	LOC101961866	human_blastn	9.32486e-12	1.58998e-10	12.2747	11.5012	12.1441	12.0728	11.2851	11.7177	11.3087	12.4666	12.0797	12.0939	11.696	12.0179	11.6815	12.4667	11.8883	11.9351	11.7903	11.46	11.698	11.2999	11.474	12.2879	12.0509	11.7565	11.8157	12.0222	1.07912	1.1555	9.80228e-12	1.10457e-09	0.145554	0.415625	0.0142516	0.20267	0.60737	0.744724	1.13213e-05	0.000259089	0.78188	0.895044	1.04729e-07	2.0256e-06
gene16210	SCD_containing_gene16210	SCD_containing	NA	LOC101965950	human_blastn	9.64666e-12	1.64215e-10	10.0335	11.2476	13.2384	11.7362	10.6516	10.8386	11.947	12.9569	13.1128	10.1169	10.4309	13.1143	10.3954	13.2122	11.6021	10.4302	10.8554	10.816	10.845	10.3827	10.736	13.1416	12.7188	10.415	10.2783	10.9226	1.57267	2.21208	4.91285e-05	0.000664035	0.01314	0.267651	0.62321	0.898342	2.75562	3.09049	1.42767e-08	1.08034e-06	2.75915	3.07222	1.32189e-08	3.40896e-07
gene16028	Cst6	Cst6	Cst6	Cst6	reference	9.95286e-12	1.6915e-10	8.4709	8.42185	6.36843	6.64039	7.66927	8.34449	7.37512	6.33446	6.26635	8.07471	9.33888	6.34982	7.71771	6.08739	6.54627	8.48838	8.19767	7.91534	8.29434	8.36629	7.66094	6.66446	6.47876	7.63439	8.25818	7.61799	-0.457178	-1.26381	0.0130104	0.0563877	0.159345	1.32967	0.0103723	0.172726	-0.802271	-1.63127	0.00134259	0.010633	-2.1893	-2.50068	7.06092e-07	1.03831e-05
gene11039	Rpa1	Rpa1	Rpa1	Rpa1	reference	1.04965e-11	1.78097e-10	10.4398	9.73455	10.6018	10.412	9.89268	10.0527	10.028	10.4992	10.108	10.0513	9.95612	9.91674	9.88968	10.466	10.4303	9.88706	9.94868	9.75945	10.0944	9.86355	9.87652	10.6077	10.5393	10.2969	9.87544	9.96807	0.890013	0.955198	1.76571e-10	1.37632e-08	0.108533	0.317124	0.0337877	0.312169	0.564442	0.674968	6.43536e-06	0.000163164	0.744786	0.833359	2.05448e-08	4.84064e-07
gene4178	Idi1	Idi1	Idi1	Idi1	reference	1.05258e-11	1.78302e-10	7.67461	7.9745	9.54131	8.8894	8.47003	7.67908	7.69989	10.6046	9.3585	8.40888	8.59544	9.30659	7.7573	10.5019	8.52397	7.87968	8.22275	7.49808	8.17864	8.92542	7.74391	9.99293	8.43195	7.96969	9.16281	8.7601	2.92016	3.10571	2.70599e-12	3.73483e-10	0.204907	1.20041	0.00665596	0.140382	2.18268	2.40682	5.67133e-08	3.30307e-06	1.497	1.88432	1.77875e-05	0.000165681
gene3003	Slbp	Slbp	Slbp	Slbp	reference	1.0614e-11	1.79211e-10	7.91106	8.07449	7.99145	8.27097	7.71566	7.65235	7.99415	8.16836	8.15127	7.93681	7.72042	8.31939	8.00905	8.2571	8.25871	7.72661	7.60689	7.83092	7.4896	7.83231	7.94787	8.4408	8.66663	7.78851	7.72923	8.13224	0.182484	0.289149	0.0858242	0.221659	-0.0819664	-0.29533	0.0779995	0.454537	0.544699	0.687866	5.46271e-05	0.000901782	0.652391	0.764057	6.76527e-06	7.164e-05
gene8747	Sox18	Sox18	Sox18	Sox18	reference	1.06008e-11	1.79211e-10	7.56896	7.90461	7.60865	7.46931	7.89812	8.157	7.99819	7.45297	7.39068	7.78769	8.06475	7.0471	7.96369	7.59488	7.64561	8.20465	7.67459	7.92467	8.1609	7.98359	8.08807	7.25049	7.3745	7.84472	7.97305	7.54681	-0.624578	-0.755574	2.89257e-05	0.000434598	0.0538743	0.240795	0.195851	0.635586	-0.613668	-0.769004	2.18553e-05	0.000437402	-0.667721	-0.793582	1.03902e-05	0.000103374
gene9200	Usp54	Usp54	Usp54	Usp54	reference	1.08577e-11	1.83027e-10	8.79257	8.55837	8.81071	9.3395	8.13227	8.39655	9.33344	9.59215	9.18983	7.74212	8.00935	9.20871	8.84748	9.07774	9.44029	8.64884	8.10775	8.46135	8.29558	8.37358	8.87652	9.09527	9.23582	8.44311	8.22498	8.12623	0.164819	0.366146	0.166064	0.347304	-0.0358493	-0.260006	0.32484	0.750347	0.994221	1.22965	3.76096e-06	0.000104531	1.13873	1.34395	3.60183e-07	5.80719e-06
gene22274	Gpr146	Gpr146	Gpr146	Gpr146	reference	1.08861e-11	1.83207e-10	10.344	10.0358	10.3451	10.6444	10.2128	10.3618	10.072	10.502	10.6519	9.93625	10.1818	10.4383	10.0616	10.609	10.5292	10.2017	10.3212	9.95536	10.1744	10.1075	10.0767	10.5431	10.3188	10.3108	10.173	10.3766	0.582117	0.633611	7.27331e-09	3.71441e-07	-0.0169088	-0.0434532	0.690493	0.924125	0.382154	0.445762	4.70532e-05	0.00079893	0.303844	0.340489	0.001718	0.00774254
gene11027	Myo1c	Myo1c	Myo1c	Myo1c	reference	1.12278e-11	1.88652e-10	12.3199	11.9055	11.8108	12.0797	12.1995	12.377	11.7076	12.1988	12.1499	12.0659	12.3331	12.0968	11.8401	12.0433	12.0372	12.3429	12.2964	11.9663	12.2467	12.2541	11.9655	12.1834	12.0221	12.3298	12.2691	11.8467	0.331107	0.371593	2.51443e-05	0.000389062	0.045102	0.0920135	0.296834	0.733131	-0.108586	-0.125634	0.153719	0.312839	-0.23472	-0.255722	0.00341138	0.0136548
gene6042	Fam98a	Fam98a	Fam98a	Fam98a	reference	1.13091e-11	1.8971e-10	9.50621	10.1664	9.16745	9.47854	9.35088	8.76355	9.78921	9.71469	9.69979	9.18157	8.94311	9.33493	9.78235	9.64804	9.7168	9.20152	8.85421	9.60784	9.16818	9.19558	9.73143	9.76092	9.50649	9.00051	9.13774	9.24229	-0.22518	-0.357846	0.046783	0.142983	0.00687269	0.032489	0.857261	0.970927	0.41493	0.575954	0.00147882	0.0113562	0.742872	0.871464	1.34593e-06	1.76178e-05
G3916	MIR421_containing	MIR421_containing	NA	G3916	human_blastn	1.14446e-11	1.91673e-10	7.45293	6.73343	7.33463	6.81043	7.37189	6.1783	7.88406	7.3853	7.13734	6.94788	6.30961	7.35196	7.35581	7.19915	7.16841	7.17761	6.44992	7.0729	7.03619	6.68635	7.21074	7.42566	7.41312	7.2374	6.53258	7.14225	0.0328689	0.0791257	0.759008	0.876729	0.0365874	0.259153	0.318293	0.747395	0.13192	0.275641	0.287434	0.470895	1.84548	1.92721	6.95439e-13	4.77458e-11
gene11644	Ca2	Ca2	Ca2	Ca2	reference	1.15514e-11	1.9315e-10	9.73923	9.95627	10.9058	11.1633	10.3307	10.4442	10.0922	11.1232	11.4675	10.2462	9.89676	11.4817	10.4062	11.5701	10.4536	10.0779	10.27	10.1394	9.97309	10.2608	10.2233	10.929	11.3842	10.0877	10.1493	10.8785	0.742042	1.00859	0.000227065	0.0023587	-0.0728052	-0.461836	0.0909522	0.483292	0.740216	1.05192	0.000121173	0.00169527	0.739862	1.01406	0.000186882	0.00122156
gene20336	Clcn7	Clcn7	Clcn7	Clcn7	reference	1.2023e-11	2.00712e-10	10.5907	10.6511	10.5311	10.4055	10.7603	10.917	10.4583	10.4813	10.5894	10.6312	10.9376	10.5277	10.6793	10.5681	10.475	10.8308	11.0256	10.8444	10.7443	10.8291	10.653	10.5359	10.625	10.7114	11.0655	10.7097	-0.131691	-0.165385	0.0791048	0.208657	0.0116522	0.0259013	0.784475	0.956333	-0.231673	-0.269001	0.00431909	0.025828	-0.5485	-0.580785	4.81236e-10	1.78177e-08
gene9196	Fut11	Fut11	Fut11	Fut11	reference	1.27978e-11	2.13303e-10	7.21375	7.43311	7.36848	7.56872	7.07802	6.825	7.67931	7.71074	7.35207	6.90044	6.70825	7.49126	7.71402	7.58698	7.91956	7.05327	6.84917	7.66849	6.91057	7.13026	7.68391	7.8986	7.43053	7.31364	6.73459	7.31641	-0.0400557	-0.0876264	0.702991	0.843191	0.00380538	0.0248269	0.914406	0.98431	0.692637	0.934349	6.66166e-05	0.00105282	1.18145	1.3382	1.38073e-08	3.52562e-07
gene16509	ZNF146_containing	ZNF146_containing	NA	LOC101961932	human_blastn	1.37668e-11	2.29085e-10	9.86275	10.1539	9.79341	9.53935	10.0041	9.43278	10.0219	9.97565	9.59845	9.71585	9.46838	9.57492	10.0541	9.88552	9.66899	9.74702	9.50392	9.82111	9.72144	9.78711	10.0858	9.90238	9.51291	9.76161	9.60172	10.2	-0.174866	-0.224364	0.0400003	0.128584	0.310041	0.425415	0.000121451	0.0110446	0.0922336	0.114468	0.29763	0.480984	0.422373	0.464481	2.30778e-05	0.0002075
G14917	G14917	G14917	NA	G14917	reference	1.38417e-11	2.29963e-10	6.30242	6.72166	6.53838	7.74787	5.58559	5.76817	5.64102	7.45591	7.38742	6.33267	5.87004	7.45221	5.8427	7.03748	7.27047	5.87665	6.10218	6.40525	5.93533	5.87874	5.72674	7.75397	6.30006	5.60525	5.8643	5.3821	1.32179	1.9295	9.36906e-05	0.00112317	-0.011184	-0.19757	0.68622	0.922704	2.1593	2.46224	7.74e-07	2.84541e-05	2.10978	2.41984	9.91834e-07	1.38018e-05
gene10855	Abcd3	Abcd3	Abcd3	Abcd3	reference	1.52673e-11	2.53242e-10	14.0379	13.5918	13.3439	13.4126	14.2752	14.2338	13.7445	13.5513	13.5601	13.8767	14.0857	13.2843	13.7036	13.42	13.5359	14.227	14.201	13.5412	14.1572	14.0033	13.6736	13.5252	13.6966	13.9545	14.0922	14.3561	-0.0361074	-0.060852	0.693168	0.83705	0.0389329	0.145309	0.346238	0.765945	-0.558024	-0.675596	1.18003e-05	0.000265944	-0.626896	-0.716887	2.7656e-06	3.3184e-05
gene8888	Haus1	Haus1	Haus1	Haus1	reference	1.55622e-11	2.57721e-10	7.74786	7.53687	7.52247	7.4223	7.85324	7.86543	7.16472	7.49964	7.29436	8.29534	8.0305	7.25396	7.38449	7.12689	7.13152	7.60003	7.92763	7.37035	7.90167	7.96586	7.3372	7.2762	7.3823	7.89029	7.97727	7.66602	0.0798488	0.157574	0.44413	0.64749	0.0554642	0.280195	0.178191	0.616065	-0.600682	-0.795259	9.16987e-05	0.00135612	-0.67551	-0.832738	3.67059e-05	0.000308698
gene10580	Fbxo3	Fbxo3	Fbxo3	Fbxo3	reference	1.6051e-11	2.65392e-10	11.1623	10.9763	11.6617	11.6515	11.2706	11.2634	11.1951	11.492	11.5535	11.173	11.1039	11.4008	11.0656	11.5708	11.8105	11.2053	11.2236	11.0162	11.2333	11.144	11.1745	11.5837	11.6177	11.3164	11.2264	11.2413	0.510765	0.575342	9.43831e-07	2.45847e-05	-0.0578644	-0.153535	0.189991	0.631044	0.295918	0.361543	0.00205645	0.0146524	0.386213	0.432254	0.000205142	0.00132012
gene17457	Lmf2	Lmf2	Lmf2	Lmf2	reference	1.69908e-11	2.80483e-10	9.06182	9.36674	8.78797	8.98766	9.33951	9.58438	9.10122	8.8691	9.18528	9.38145	9.35876	8.93808	9.27919	8.94138	9.22239	9.21511	9.39346	9.34432	9.27941	9.37486	9.28938	8.80196	9.01315	9.08009	9.44306	9.155	-0.494192	-0.558565	1.5041e-06	3.61787e-05	-0.107789	-0.254615	0.0301717	0.297518	-0.466333	-0.538181	3.83688e-06	0.000106072	-0.745968	-0.799827	3.91858e-12	2.26949e-10
gene6505	CYP7B1	CYP7B1	CYP7B1	LOC101955077	human_blastn	1.71089e-11	2.81984e-10	8.05328	7.92707	9.02062	8.74919	8.48411	8.30097	7.84757	9.45845	9.41714	7.88449	8.14304	9.4873	8.15812	9.29088	9.39096	8.53335	8.79347	8.06887	7.85314	8.6134	8.24255	9.54154	9.26501	8.4037	8.34943	8.94716	1.44013	1.66251	1.06515e-07	3.74319e-06	-0.0208952	-0.196368	0.527685	0.862857	0.995695	1.31543	2.55652e-05	0.000501009	0.721367	1.06634	0.00057227	0.00309803
gene15691	Dda1	Dda1	Dda1	Dda1	reference	1.71475e-11	2.82172e-10	8.5617	8.64601	8.54748	8.25958	8.65497	8.95035	8.64567	8.49852	8.34943	8.941	8.97187	8.37829	8.43934	8.37749	8.46083	8.58404	8.92206	8.38488	8.77127	8.7691	8.46967	8.45398	8.30276	8.68614	8.7342	9.14564	-0.0328357	-0.0496969	0.683107	0.830284	0.0834008	0.221274	0.0740998	0.442177	-0.300203	-0.370549	0.00225805	0.015759	-0.529758	-0.582837	1.19656e-06	1.61101e-05
gene15679	Map1s	Map1s	Map1s	Map1s	reference	1.79882e-11	2.95537e-10	7.51068	7.85164	7.30502	7.43787	7.66874	7.98886	7.51714	7.33584	7.3119	8.01325	7.90089	7.46409	7.75744	7.44418	7.48262	7.6915	7.74931	7.7109	7.91661	7.7444	7.68997	7.26729	7.46228	7.7489	7.89556	7.58394	-0.478915	-0.576225	5.86486e-05	0.00076769	-0.0271458	-0.098042	0.507001	0.853718	-0.653392	-0.74895	1.7695e-07	8.61241e-06	-0.753207	-0.834826	4.51397e-09	1.32944e-07
gene8519	Hnrnpa1	Hnrnpa1	Hnrnpa1	Hnrnpa1	reference	1.825e-11	2.99363e-10	11.1991	11.4699	11.2585	10.9732	11.372	11.411	11.4161	11.0109	10.7551	11.3342	11.5374	11.0714	11.1456	10.9307	10.8787	11.4664	11.3713	11.1527	11.3854	11.4362	11.4401	11.1003	10.9213	11.3263	11.401	11.3612	-0.251241	-0.309403	0.00521996	0.0281997	0.120397	0.262388	0.0184183	0.234862	-0.309111	-0.369504	0.000856051	0.00763742	-0.409759	-0.45167	3.97302e-05	0.00033083
gene16633	Sh3bp5l	Sh3bp5l	Sh3bp5l	Sh3bp5l	reference	1.8331e-11	3.00218e-10	8.89949	8.91209	8.50849	9.13547	8.78203	8.26051	8.97477	8.93413	8.91523	9.14284	8.42266	9.1478	8.88152	8.92891	9.07167	8.6595	8.31349	8.92785	8.6612	8.53178	8.82661	8.80348	9.0225	8.59032	8.37119	8.46262	-0.092852	-0.145061	0.311067	0.518629	-0.158837	-0.37597	0.00872346	0.15837	0.0342046	0.0480841	0.738378	0.841675	0.612771	0.693122	1.72335e-06	2.18953e-05
gene12123	Msantd4	Msantd4	Msantd4	Msantd4	reference	1.87033e-11	3.05832e-10	9.20832	9.37254	8.93193	9.56726	9.04114	8.41227	9.3809	9.45384	9.40835	9.0807	8.56909	9.05679	9.33005	9.47311	9.5327	8.93924	8.55703	9.28707	8.85773	8.70439	9.37152	9.6419	9.19921	8.93579	8.8762	8.73368	0.0175426	0.0320129	0.855291	0.931592	0.000873612	0.00399607	0.981871	0.996716	0.430396	0.585012	0.000923447	0.00810616	0.988889	1.10336	4.0246e-10	1.52274e-08
gene3848	Tmem33	Tmem33	Tmem33	Tmem33	reference	1.98632e-11	3.24286e-10	10.931	10.8702	11.1144	11.3331	10.8635	10.5719	10.8716	11.0377	11.1255	10.7804	10.814	11.21	10.9575	11.1411	10.8954	10.7348	10.7828	10.7447	10.8175	10.6983	10.8768	11.0534	11.1156	10.7655	10.7772	10.7951	0.207976	0.24772	0.00851337	0.0409171	-0.0657019	-0.139067	0.139429	0.562292	0.305239	0.349684	0.000211797	0.00258015	0.424433	0.455398	1.20084e-06	1.61331e-05
gene1391	Tkt	Tkt	Tkt	Tkt	reference	2.01902e-11	3.29106e-10	11.0562	11.6263	12.6534	12.2028	11.1325	11.4551	11.0715	12.1388	12.0909	11.4374	11.2	12.2546	11.0812	12.5912	11.7079	11.33	11.3139	11.0028	11.2611	11.1141	11.0096	12.1619	12.1939	10.925	11.2836	11.5492	1.18262	1.3641	2.33367e-07	7.39852e-06	0.0150883	0.115813	0.660481	0.913128	1.11514	1.31418	6.33362e-07	2.4229e-05	1.05492	1.27537	1.09527e-06	1.49996e-05
gene17646	Srd5a1	Srd5a1	Srd5a1	Srd5a1	reference	2.20546e-11	3.58933e-10	9.90238	9.20675	9.86648	10.7605	8.9959	9.16837	9.43485	10.1002	10.5078	9.8354	9.75298	10.6533	9.96911	10.3806	10.0431	9.17569	9.66604	9.37829	9.43553	9.17906	9.15582	10.4197	10.3104	9.57358	9.7513	9.05471	0.716045	0.969962	0.000241719	0.00248099	-0.0818943	-0.47634	0.0706265	0.438434	0.69257	0.993677	0.000169969	0.0021971	0.636936	0.890652	0.000677815	0.00357421
gene7060	Tmem50b	Tmem50b	Tmem50b	Tmem50b	reference	2.25673e-11	3.667e-10	9.55679	9.23433	9.4245	9.91029	9.49328	8.93816	9.37314	9.88133	9.9535	9.6579	9.16453	9.9143	9.42199	9.95105	9.6671	9.05833	9.21381	9.31796	9.32094	9.03409	9.13832	9.78038	9.47729	9.33363	9.14123	9.29418	0.471223	0.598001	0.000289263	0.00286098	-0.0318894	-0.130235	0.428559	0.822037	0.344569	0.474559	0.00403769	0.0246116	0.81951	0.92792	1.70544e-08	4.16989e-07
gene15573	Rtp3	Rtp3	Rtp3	Rtp3	reference	2.30269e-11	3.7338e-10	9.52912	9.42613	9.63155	10.1344	9.4005	9.18518	9.62787	10.0882	10.0145	9.42461	8.59005	9.4487	9.90326	10.5086	9.86282	9.39732	8.84078	9.68375	9.24373	8.83761	9.50496	10.0592	9.80715	9.26973	9.16685	9.66819	0.291403	0.510617	0.0267228	0.0962272	0.0260686	0.164186	0.476182	0.842656	0.698517	0.933097	5.35402e-05	0.000887962	1.47348	1.56439	1.03788e-11	5.43417e-10
gene18680	Tecr	Tecr	Tecr	Tecr	reference	2.30504e-11	3.7338e-10	11.5104	11.3563	11.9611	11.9103	11.3523	11.7035	11.1655	11.9287	11.9493	11.6766	11.6809	12.0111	11.1582	12.0622	11.6675	11.6018	11.5922	11.1645	11.5855	11.4321	11.148	11.8584	11.7206	11.2234	11.6651	11.7037	0.868726	0.929285	8.89671e-11	7.49855e-09	0.00425284	0.0150115	0.91645	0.984755	0.404225	0.509426	0.000374875	0.00400652	0.29262	0.351759	0.0132434	0.0407765
gene12599	Tmem120b	Tmem120b	Tmem120b	Tmem120b	reference	2.32186e-11	3.75518e-10	8.22575	8.01064	9.13401	8.40882	8.52495	8.42397	7.63995	9.53289	9.22231	8.24447	8.3641	8.75406	8.06754	9.75834	8.73639	8.26743	8.33334	7.98322	8.26397	8.15912	8.15587	9.20257	8.40617	8.28278	8.18073	8.36807	1.79817	1.94301	1.26886e-11	1.39939e-09	0.187303	0.745506	0.00900682	0.160161	1.1864	1.39924	1.01299e-06	3.47736e-05	1.23402	1.44393	3.69944e-07	5.93686e-06
gene14355	GLYAT_like	GLYAT_like	GLYAT	LOC101959928	human_blastn	2.32936e-11	3.76144e-10	12.0652	11.213	12.1037	11.7406	10.4566	10.3185	11.2702	11.5653	11.5168	11.2927	10.9706	11.4648	11.525	11.8655	11.1611	11.0993	10.8365	11.4523	10.9617	10.2633	10.8641	11.8947	12.1409	11.2292	10.7157	11.1258	0.574892	0.840395	0.00107864	0.00815032	0.0526162	0.344012	0.180766	0.618609	0.941934	1.17594	4.82585e-06	0.000127302	1.66193	1.74862	7.43682e-12	4.03652e-10
gene22857	Cars	Cars	Cars	Cars	reference	2.34957e-11	3.78819e-10	9.13908	9.91007	8.53447	8.38148	9.4435	9.91498	8.88702	8.85272	8.75051	9.21596	9.18644	8.31297	9.09965	8.71642	8.73212	9.50327	9.49215	9.20049	9.54122	9.65393	9.78275	8.71887	8.64249	9.05292	9.48508	8.62646	-0.617656	-0.84358	0.000417415	0.00388087	0.0794961	0.425051	0.0779761	0.454537	-0.506404	-0.773147	0.00123216	0.00997173	-0.928464	-1.13259	1.78657e-06	2.26146e-05
gene13722	Pard3	Pard3	Pard3	Pard3	reference	2.47622e-11	3.98617e-10	9.71071	9.95888	10.145	9.72254	10.1385	10.2853	9.55346	9.87571	9.64752	10.0178	10.3519	9.60047	9.97207	9.89137	9.7552	10.1377	10.3611	10.053	10.0724	10.2971	9.92054	9.82683	9.86772	10.2456	10.3363	10.1758	-0.0044463	-0.0069233	0.956907	0.980747	0.0975145	0.257892	0.0453163	0.359777	-0.251046	-0.320867	0.0121989	0.0545347	-0.543948	-0.603638	1.95145e-06	2.44628e-05
gene9057	Gyg1	Gyg1	Gyg1	Gyg1	reference	2.55783e-11	4.11116e-10	8.1782	8.12161	8.04314	7.68872	8.3216	8.32355	8.01902	7.56731	7.78062	8.239	8.34423	7.69392	8.05843	7.71516	7.7935	8.2023	8.20015	8.1599	8.27248	8.43911	8.23271	7.80256	7.86869	8.20418	8.32651	8.1483	-0.270324	-0.370963	0.0117439	0.0523875	0.0621306	0.214223	0.156166	0.585311	-0.464504	-0.575794	9.1096e-05	0.00135106	-0.636253	-0.718467	8.36191e-07	1.19241e-05
gene2523	Hsd17b2	Hsd17b2	Hsd17b2	Hsd17b2	reference	2.61326e-11	4.19376e-10	13.041	12.0813	12.5324	13.0037	12.7665	12.7428	12.0043	12.7467	13.0416	12.7657	12.7723	12.8953	12.2458	12.3892	13.4675	12.5899	12.7618	12.3362	12.7651	12.7036	12.3885	12.5466	12.8204	12.7998	12.9214	12.6359	0.556279	0.663786	2.35888e-05	0.000371086	-0.26225	-0.496447	0.0015532	0.0549558	-0.0447111	-0.065905	0.67451	0.797435	-0.123794	-0.15972	0.304793	0.449396
gene11087	TARDBP	TARDBP	TARDBP	LOC101959054	human_blastn	2.63786e-11	4.22669e-10	8.41749	8.40624	8.34897	8.4417	8.29594	7.94002	8.87156	8.57168	8.4925	8.05114	7.60434	8.58585	8.4596	8.14363	8.55957	8.20416	8.02946	8.57543	8.04612	8.0569	8.69658	8.72655	8.52238	7.9552	7.92844	8.13065	-0.14759	-0.245333	0.156184	0.334359	-0.0240667	-0.106621	0.53986	0.867478	0.382028	0.53135	0.00243931	0.0167347	0.753195	0.875398	6.05704e-07	9.12693e-06
gene16736	Bco2	Bco2	Bco2	Bco2	reference	2.64238e-11	4.2274e-10	10.3947	8.91723	10.9094	10.2226	9.04749	9.59287	9.60914	10.3488	9.94243	10.0219	9.50968	9.93383	9.4291	10.4162	9.41907	9.33504	9.61188	9.41361	9.39022	9.38504	9.10356	10.1032	9.79713	9.68437	9.67414	9.48875	1.44288	1.57859	9.10859e-11	7.5543e-09	0.276897	0.725711	0.00283963	0.0793489	1.04937	1.23466	3.93472e-07	1.65961e-05	1.06635	1.25483	2.03253e-07	3.57747e-06
gene11321	Fam20a	Fam20a	Fam20a	Fam20a	reference	2.65324e-11	4.23823e-10	10.3575	10.3302	9.99253	10.0769	10.8043	11.0041	10.343	9.92538	9.86726	10.3332	10.8025	10.3703	10.3942	9.39093	10.0861	10.6343	10.9579	10.4189	10.6134	10.7662	10.3985	9.3234	9.94519	10.4997	10.8492	10.5468	-0.538269	-0.736504	0.000649838	0.00545495	-0.0613451	-0.316395	0.143755	0.569349	-0.844999	-1.02937	1.87068e-06	5.72074e-05	-1.33011	-1.43111	2.29807e-11	1.11327e-09
gene10410	Fbxl17	Fbxl17	Fbxl17	Fbxl17	reference	2.69787e-11	4.30289e-10	9.05632	8.32152	9.30188	8.96709	9.03545	9.42783	8.41457	9.09977	9.30625	8.71297	9.26171	9.12981	8.54002	9.13936	9.0292	9.21184	9.33907	8.76358	9.02349	9.27291	8.68378	9.19254	9.18097	9.44732	9.3013	9.24564	0.875836	0.955456	5.06821e-09	2.76854e-07	0.0178032	0.0728523	0.653369	0.910391	0.0715616	0.107226	0.508238	0.671027	-0.179283	-0.231403	0.149032	0.263463
gene4091	Tlnrd1	Tlnrd1	Tlnrd1	Tlnrd1	reference	2.70874e-11	4.31359e-10	7.18671	7.68328	7.03966	7.02702	7.1759	7.20764	7.5289	7.06948	7.07119	7.18685	7.31478	7.25075	7.50473	7.10224	7.20052	7.29127	7.18687	7.44191	7.21796	7.23226	7.4925	7.05734	7.15113	7.05301	7.16729	6.99769	-0.733242	-0.785207	1.89288e-10	1.45359e-08	-0.0314472	-0.0972965	0.4546	0.830759	-0.132496	-0.174129	0.174403	0.340368	-0.205532	-0.244085	0.0554778	0.124381
gene21508	Parg	Parg	Parg	Parg	reference	2.7855e-11	4.42903e-10	9.1829	9.05664	9.55764	9.6373	8.95293	8.67157	9.75176	9.42325	9.48312	8.66869	8.71572	9.36451	9.13222	9.53342	9.29003	8.94682	8.76715	9.37107	8.92964	8.90466	9.38078	9.67759	9.43934	9.10566	8.92021	8.71165	0.094637	0.165841	0.344166	0.553774	0.00923008	0.0420076	0.810857	0.961629	0.663467	0.80664	4.87091e-06	0.000128164	0.903116	1.02306	5.71135e-09	1.62218e-07
gene3465	Ppwd1	Ppwd1	Ppwd1	Ppwd1	reference	2.83582e-11	4.50213e-10	7.59855	7.59796	7.48658	7.78382	7.47955	6.95806	7.59284	7.7262	7.60014	7.30499	7.24893	7.78169	7.55879	7.64446	7.648	7.35287	7.03216	7.65052	7.39174	7.32755	7.62272	7.82383	7.63623	7.50314	7.26199	7.26906	0.0632007	0.0989467	0.471401	0.671385	-0.0148553	-0.0500736	0.717162	0.933871	0.339216	0.435757	0.00187487	0.0136858	0.788652	0.871687	1.14358e-09	3.84918e-08
gene11228	Hexim1	Hexim1	Hexim1	Hexim1	reference	2.87152e-11	4.55184e-10	9.31973	9.39245	9.24607	9.73717	9.02522	8.9148	9.82887	9.58643	9.77117	8.96801	8.7074	9.6224	9.72796	9.70159	9.97607	9.23675	9.08873	9.40788	8.88233	8.90282	9.22	9.71041	9.31074	8.62918	8.78958	9.19803	-0.010232	-0.0206644	0.919463	0.96338	-0.0546387	-0.271255	0.184544	0.625463	0.621067	0.817809	6.93699e-05	0.00108624	0.79234	0.955291	2.90376e-06	3.46413e-05
gene2735	Unc5cl	Unc5cl	Unc5cl	Unc5cl	reference	2.88696e-11	4.56933e-10	8.98666	9.59427	8.82283	8.77582	8.55577	8.62939	9.66058	9.10865	9.19591	8.61204	8.55988	8.44893	9.74434	8.83654	9.00874	8.76448	8.78056	9.81607	8.71341	8.5692	9.29801	9.02517	9.45179	9.03706	8.92233	8.24977	-0.81133	-0.969197	9.09509e-06	0.00016928	-0.0166202	-0.100202	0.648073	0.907424	0.178863	0.319974	0.145783	0.301302	0.27335	0.395714	0.0700707	0.148612
gene22997	Serinc1	Serinc1	Serinc1	Serinc1	reference	2.90994e-11	4.59869e-10	11.93	11.7274	12.2202	12.302	11.9057	11.8375	11.9906	11.9914	12.0727	11.9131	11.9345	12.2795	11.9877	12.0565	12.1187	11.8484	11.8608	11.892	11.8704	11.9535	11.888	12.0447	12.2689	11.9074	11.9332	12.0677	0.163723	0.187199	0.0131601	0.0568225	-0.157622	-0.240605	0.0014285	0.0523294	0.180421	0.200507	0.00799409	0.0400267	0.1892	0.202715	0.00688397	0.0243737
gene15782	Arl10	Arl10	Arl10	Arl10	reference	3.09195e-11	4.87889e-10	7.8954	8.15142	7.83459	8.05502	7.76107	7.66506	7.91471	8.09575	8.42177	7.75125	7.6214	8.44366	8.14991	8.27916	8.35059	7.98543	7.64868	8.11807	7.75877	7.84052	8.14652	8.19837	8.79784	7.91198	7.48294	7.6097	-0.0289688	-0.0542157	0.767705	0.881862	-0.286396	-0.577074	0.00161959	0.0567239	0.241266	0.372772	0.0443627	0.13487	0.568591	0.696838	0.000173595	0.00115142
gene815	Hdc	Hdc	Hdc	Hdc	reference	3.34698e-11	5.27328e-10	8.45249	7.27311	7.27652	8.71783	7.72629	7.7293	7.09656	8.15017	8.25977	8.4196	7.482	8.4905	7.25025	7.66632	8.60364	7.93294	7.82331	7.45327	7.79955	7.55482	7.21149	8.00595	8.11758	7.93016	7.68909	7.63459	1.05296	1.26893	4.41458e-06	9.08055e-05	-0.188414	-0.713196	0.0087839	0.15837	-0.00390348	-0.00883112	0.974208	0.986484	0.306904	0.501232	0.0657994	0.141611
gene4975	ACOT2_containing	ACOT2_containing	NA	LOC101960165	human_blastn	3.37928e-11	5.31609e-10	11.0413	11.0807	9.2212	9.52572	11.2103	11.4329	10.8505	9.14558	10.1521	10.688	11.3354	9.77245	11.2526	9.42906	9.85118	11.6398	10.9308	10.993	11.1442	11.1884	11.1861	9.51072	10.0218	10.8162	11.1814	10.9074	-1.36406	-1.6643	2.64904e-06	5.86808e-05	0.00214713	0.0248685	0.944159	0.989212	-1.50454	-1.72599	1.11545e-06	3.73027e-05	-1.76167	-1.93255	3.84247e-08	8.28168e-07
gene16769	PHYH_containing_gene16769	PHYH_containing	NA	LOC110599000	human_blastn	3.50323e-11	5.50273e-10	7.54316	6.47246	7.44184	7.51969	6.79961	6.60597	7.0512	7.80591	7.38559	7.13216	7.05504	7.78128	6.92473	7.52757	7.10824	7.02765	6.6253	7.08926	7.29909	6.76878	6.88075	7.81919	7.43058	7.09143	6.88313	6.97797	1.1332	1.30164	2.25183e-07	7.18299e-06	0.0428366	0.280662	0.258827	0.69963	0.684272	0.959152	0.000129737	0.00179382	1.39646	1.52481	1.47928e-09	4.88398e-08
gene927	Dapk2	Dapk2	Dapk2	Dapk2	reference	3.57044e-11	5.59981e-10	10.1595	10.0627	9.93818	9.56334	10.1709	10.2463	10.1862	9.4503	9.63838	10.2296	10.3019	9.42761	9.84025	9.52943	9.64244	10.1293	9.91347	10.0767	10.2744	10.1744	10.2348	9.8706	9.5844	10.1753	10.0779	9.69846	-0.257107	-0.350752	0.0139585	0.0594885	0.175014	0.39459	0.00612245	0.132508	-0.403704	-0.508203	0.000368925	0.00396337	-0.409185	-0.477634	0.000747451	0.00387829
gene17992	ZNF625_containing_gene17992	ZNF625_containing	NA	LOC101957842	human_blastn	3.69365e-11	5.7843e-10	7.95881	8.33938	8.04674	8.14248	7.99598	7.48633	8.19839	8.20237	7.99328	7.9781	7.951	8.08531	8.23161	8.06116	8.22406	7.84539	7.65458	8.0957	8.033	7.47658	8.34141	8.11777	8.19369	7.98289	7.62571	8.76243	-0.180656	-0.255606	0.0616892	0.175599	-0.0231574	-0.0776852	0.574623	0.881262	0.137018	0.186787	0.178856	0.345868	0.651565	0.728738	2.27031e-07	3.93583e-06
gene16819	Ank3	Ank3	Ank3	Ank3	reference	3.74347e-11	5.85347e-10	7.66028	7.37991	7.63636	7.15699	7.86089	7.94434	7.20595	7.2594	7.24699	7.6528	7.71553	7.4738	7.26352	7.42313	7.14946	7.99934	7.92593	7.26847	7.74182	8.05587	7.67307	7.4335	7.41901	8.10074	7.96687	7.5996	0.117149	0.217084	0.268212	0.472242	0.0836754	0.355961	0.0722995	0.441159	-0.469611	-0.652435	0.00073895	0.00688912	-0.592469	-0.730261	0.000136399	0.000933985
gene23761	Cpb2	Cpb2	Cpb2	Cpb2	reference	3.86023e-11	6.02696e-10	13.604	13.2311	13.7686	13.801	13.4055	13.4665	13.036	13.6575	13.7537	13.6464	13.6015	13.7547	13.4431	13.7323	13.5574	13.4515	13.4789	13.061	13.5283	13.3397	13.2155	13.7204	13.6606	13.4022	13.4094	13.2716	0.622257	0.66812	3.64725e-10	2.57218e-08	-0.00788621	-0.0198065	0.852516	0.970927	0.230308	0.277135	0.00930077	0.0444061	0.285477	0.319218	0.00252625	0.0106897
gene20322	Igfals	Igfals	Igfals	Igfals	reference	3.90306e-11	6.08467e-10	10.5489	9.04253	10.31	10.1584	9.18481	9.61324	9.23359	10.7356	9.93732	10.4172	9.95997	9.72829	9.67392	11.1682	9.79422	9.98837	9.72147	9.90261	9.78744	9.58788	9.54571	10.9252	10.0685	9.71843	9.66305	9.80965	1.61389	1.76535	9.69701e-11	7.91566e-09	0.856517	1.14392	2.70783e-05	0.00379352	0.977466	1.22897	6.50827e-06	0.000164564	1.29712	1.47166	5.31648e-08	1.09574e-06
gene380	Hsf1	Hsf1	Hsf1	Hsf1	reference	3.91933e-11	6.10085e-10	9.93804	10.2046	9.75358	9.83276	9.93712	10.0363	10.1202	9.78972	9.8167	10.0775	10.0885	9.60831	10.0879	9.80164	9.86806	10.0167	10.0407	10.129	10.0074	9.89388	10.0768	9.84917	9.74914	9.8628	10.0533	9.8185	-0.373815	-0.406052	1.93721e-07	6.27596e-06	0.0486703	0.0904962	0.255303	0.696322	-0.182027	-0.203851	0.00951498	0.0450419	-0.263623	-0.281788	0.000303946	0.00182561
gene1649	Rcc2	Rcc2	Rcc2	Rcc2	reference	3.93783e-11	6.12046e-10	8.67893	9.58125	8.69263	8.64741	8.78488	8.9289	9.1156	8.56283	8.60651	9.08608	8.72711	8.61984	9.09293	8.51654	8.76129	8.90104	8.65947	9.19738	8.88968	8.89228	9.43621	8.78903	8.78471	8.57056	8.75144	8.46441	-0.872965	-0.94064	5.0482e-10	3.46587e-08	-0.00977781	-0.0375752	0.806661	0.9613	-0.2134	-0.298901	0.0501558	0.145976	-0.17652	-0.223241	0.141268	0.253334
gene21782	Gfpt2	Gfpt2	Gfpt2	Gfpt2	reference	4.011e-11	6.22486e-10	6.94831	7.20376	7.2516	7.84884	6.94335	6.72867	6.64146	7.09168	8.07393	6.83601	6.65423	7.91098	6.86441	7.27413	7.8949	6.88754	7.20607	7.18081	6.81992	6.86696	6.82681	7.89809	7.85454	6.99279	7.42579	6.69856	0.384309	0.764613	0.0151497	0.0632529	-0.344992	-0.967311	0.00188247	0.0619542	0.470944	0.894074	0.00468644	0.0274476	0.350969	0.620131	0.0473713	0.10989
gene5963	Pwp1	Pwp1	Pwp1	Pwp1	reference	4.17553e-11	6.47051e-10	8.89985	9.4283	9.05493	9.03696	9.43001	9.37301	9.21905	9.0573	8.96938	9.41893	9.51779	8.96939	9.08271	9.02455	8.8181	9.33614	9.26946	9.15094	9.37501	9.37067	9.15563	9.04672	8.92977	9.18427	9.28774	9.07596	-0.235856	-0.290547	0.00738602	0.0368306	0.043752	0.111282	0.312993	0.743367	-0.427648	-0.490763	5.99077e-06	0.000153349	-0.472916	-0.514558	1.75858e-06	2.23148e-05
gene5637	Rtn4	Rtn4	Rtn4	Rtn4	reference	4.38926e-11	6.79156e-10	13.7005	13.4193	13.7073	13.9887	13.6852	13.5441	13.2539	13.8608	13.7544	13.726	13.6499	13.9703	13.3055	13.5938	13.7734	13.6662	13.56	13.1391	13.7024	13.5662	13.5202	13.6997	13.6996	13.7273	13.4444	13.5516	0.480831	0.530793	1.51472e-07	4.98879e-06	-0.0741897	-0.16548	0.101482	0.500476	0.0220275	0.0266458	0.79202	0.876107	0.196422	0.220428	0.0278953	0.0732499
gene25573	Trim11	Trim11	Trim11	Trim11	reference	4.5573e-11	7.04107e-10	9.44918	9.26705	9.34898	8.82934	9.44275	9.54621	9.05167	9.11088	8.94659	9.82027	9.66955	8.98835	9.21527	8.95903	8.9215	9.5105	9.56948	9.13375	9.61765	9.44253	9.28106	9.11749	9.04671	9.35669	9.36561	9.62636	0.020572	0.0336741	0.815335	0.91074	0.179278	0.402374	0.00570858	0.126455	-0.396122	-0.501597	0.00048097	0.00490287	-0.385775	-0.453692	0.00147325	0.00683057
gene238	Bin1	Bin1	Bin1	Bin1	reference	4.66672e-11	7.19939e-10	8.91487	9.16893	8.41366	8.83453	9.44412	9.20959	8.97487	8.55895	8.94486	9.27964	9.42139	8.75877	9.16494	8.80239	8.71021	9.20716	9.17161	8.9072	9.18056	9.27775	8.98581	8.64819	8.82756	9.04017	9.13635	8.9945	-0.451302	-0.552859	0.000141784	0.00159943	-0.0625002	-0.208545	0.155175	0.583555	-0.745042	-0.836206	8.33547e-09	6.75108e-07	-0.769765	-0.853573	3.12832e-09	9.5386e-08
gene1992	Pabpc4	Pabpc4	Pabpc4	Pabpc4	reference	4.68058e-11	7.21004e-10	11.4565	11.7373	11.6696	11.7404	11.873	12.0202	11.7078	11.5534	11.5179	11.8527	11.8801	11.5384	11.732	11.5914	11.3755	11.8127	11.887	11.7459	11.8176	11.8487	11.7036	11.3897	11.6274	11.7228	11.9443	11.5643	-0.241877	-0.277698	0.00137802	0.0099139	-0.0277003	-0.056496	0.516503	0.856957	-0.361046	-0.401567	3.74743e-06	0.000104435	-0.501822	-0.528785	8.14584e-10	2.84336e-08
gene19691	LOC101974420	LOC101974420	LOC101974420	LOC101974420	reference	4.75911e-11	7.32013e-10	13.4082	13.2581	13.1215	13.0102	13.6573	13.9183	12.8611	12.7247	13.262	13.8287	13.7496	13.1786	13.4717	12.6993	13.4618	13.6811	13.9157	13.3038	13.7901	13.6831	13.4906	13.1981	13.0817	13.4563	14.0732	13.514	-0.181774	-0.305162	0.0980581	0.242566	-0.0398159	-0.183665	0.319499	0.747763	-0.692396	-0.845404	4.56874e-06	0.000122099	-1.00414	-1.12482	7.77281e-10	2.72232e-08
gene18863	Pld3	Pld3	Pld3	Pld3	reference	4.86105e-11	7.4641e-10	10.2046	10.323	10.2099	10.0925	10.4096	10.7226	10.0772	10.1974	10.1465	10.601	10.7146	10.1612	10.1973	10.3917	10.3115	10.5173	10.6384	10.5135	10.3771	10.5729	10.2455	10.0265	10.1264	10.5367	10.5777	10.7144	-0.0573018	-0.0828001	0.461921	0.663298	0.0276123	0.0732672	0.516991	0.857104	-0.318851	-0.381777	0.000685025	0.00650931	-0.562285	-0.608676	4.65433e-08	9.80721e-07
gene9364	Scp2	Scp2	Scp2	Scp2	reference	4.86711e-11	7.4641e-10	14.3591	13.8607	14.4572	14.456	14.0952	13.813	14.0688	14.5031	14.5803	14.2283	14.0718	14.5375	14.3766	14.5829	14.3094	14.1442	14.1058	13.9978	14.0974	13.8017	14.0457	14.5404	14.5435	14.3195	14.1769	14.5417	0.463005	0.534851	1.02919e-05	0.00018851	-0.00809838	-0.0234698	0.846505	0.969616	0.320307	0.392782	0.00119853	0.0098068	0.60954	0.664855	3.25148e-08	7.15671e-07
gene22228	Maged2	Maged2	Maged2	Maged2	reference	4.96984e-11	7.61039e-10	10.1226	9.41123	9.50982	9.84172	9.6393	10.0786	9.19525	9.67812	9.95635	9.92553	10.0288	10.078	9.21264	9.67198	9.74616	10.0349	9.83615	9.25551	9.80766	9.89453	9.48083	10.0015	9.94575	9.94632	9.68581	9.83951	0.701623	0.774047	4.51926e-08	1.81594e-06	-0.0376633	-0.126457	0.368704	0.782006	-0.0361372	-0.0501793	0.721246	0.830427	-0.11584	-0.143763	0.30274	0.447335
gene21204	Prmt5	Prmt5	Prmt5	Prmt5	reference	5.05315e-11	7.72656e-10	8.62839	9.40416	8.62499	9.00372	8.74892	8.44648	9.30512	8.92611	8.987	8.76794	8.60336	8.66327	9.21471	9.00023	9.16285	8.72118	8.51203	8.97192	8.65465	8.62019	9.06306	8.79993	8.9367	8.60406	8.57121	8.62695	-0.49673	-0.596609	4.66699e-05	0.000636254	-0.077393	-0.248837	0.0919486	0.483873	0.106625	0.151116	0.308276	0.491601	0.323649	0.390908	0.00822892	0.0281178
gene17984	Sts	Sts	Sts	Sts	reference	5.30069e-11	8.09312e-10	13.7916	13.5877	13.988	14.3411	13.0873	13.2388	12.9873	13.4792	13.948	12.8738	12.7619	14.3824	12.6904	14.1185	14.2293	12.9816	13.836	13.6317	12.7353	13.7676	13.3917	14.3495	13.9302	12.8199	13.2194	12.1679	0.635518	0.915135	0.000693849	0.00576835	-0.0343155	-0.257045	0.340657	0.762768	1.32806	1.47872	4.25458e-08	2.5349e-06	0.490017	0.732933	0.0061596	0.0221419
gene9991	Actr3b	Actr3b	Actr3b	Actr3b	reference	5.32049e-11	8.11141e-10	7.48436	8.10497	7.61383	7.60158	7.65583	7.57271	8.12839	7.69878	7.50803	7.86513	7.6176	7.69955	7.82678	7.57447	7.63352	7.64011	7.71573	7.97311	7.56925	7.78809	7.94316	7.48472	7.55032	7.57971	7.62909	7.42938	-0.697213	-0.748564	3.63668e-10	2.57218e-08	-0.0270848	-0.0800371	0.520323	0.859632	-0.144442	-0.186045	0.130019	0.278673	-0.137767	-0.163626	0.181448	0.305617
gene11604	Tmem248	Tmem248	Tmem248	Tmem248	reference	5.40452e-11	8.22741e-10	11.6345	12.036	11.7668	11.7191	11.8788	11.9336	12.017	11.7968	11.7786	11.7992	11.9344	11.7596	11.879	11.6643	11.8189	11.8193	11.9472	12.0517	11.9307	12.0164	11.9087	11.6911	11.7795	11.8344	11.9721	11.7601	-0.353742	-0.374691	2.01229e-09	1.24175e-07	-0.0555023	-0.0861825	0.170329	0.608255	-0.18533	-0.199609	0.0014505	0.0112052	-0.331451	-0.344392	2.97412e-08	6.66228e-07
gene2063	Tie1	Tie1	Tie1	Tie1	reference	5.59778e-11	8.50713e-10	7.99665	8.23354	8.1055	8.00509	8.19688	8.7566	8.21527	7.84846	7.72761	8.42866	8.3562	7.75946	8.30301	7.8762	8.12698	8.69775	8.28413	8.4964	8.35563	8.23455	8.52203	8.10007	7.66172	8.47725	8.1911	8.36385	-0.402788	-0.521661	0.000876531	0.00693135	0.081636	0.282417	0.0791335	0.455984	-0.519381	-0.643127	4.16719e-05	0.000729752	-0.523872	-0.613123	8.60336e-05	0.000636624
gene9684	Efhd1	Efhd1	Efhd1	Efhd1	reference	5.60468e-11	8.50713e-10	7.07659	7.29244	6.99537	8.23098	6.97922	7.21946	7.05609	7.28298	7.87971	7.59942	7.29589	7.63416	7.28354	6.87426	7.85875	7.1605	7.29009	7.28716	7.37989	7.63016	7.07682	7.40468	8.17115	7.32793	7.33127	6.97939	-0.048423	-0.107537	0.647665	0.805077	-1.26756	-1.40563	1.44408e-09	1.73271e-06	-0.15511	-0.295665	0.208865	0.383239	-0.268906	-0.404572	0.0829192	0.169445
gene3870	Nipal1	Nipal1	Nipal1	Nipal1	reference	5.62137e-11	8.51999e-10	9.33379	9.22631	11.317	10.4553	9.86355	9.57794	10.0325	11.3146	11.015	8.84278	9.25155	11.2205	9.94468	11.4059	10.4847	9.83861	10.111	9.90593	9.26533	9.60051	9.80317	11.0377	10.8313	9.97054	9.66525	10.0677	1.26053	1.5924	9.95738e-06	0.000183354	0.0147919	0.171478	0.63393	0.902735	1.59515	1.80076	5.92914e-07	2.28503e-05	1.71063	1.8997	1.0942e-07	2.1124e-06
gene5363	Tob1	Tob1	Tob1	Tob1	reference	5.65192e-11	8.55379e-10	12.1872	10.9802	12.4086	11.8721	11.5535	11.9803	11.7545	12.0687	11.8591	11.5075	12.1428	12.4201	11.6668	12.1828	11.8761	11.55	12.2629	11.2523	11.5922	11.8651	11.3126	11.9355	12.2153	11.6767	11.9206	12.0055	0.910396	0.990434	2.51858e-09	1.49201e-07	0.0214509	0.0899901	0.587791	0.886733	0.60709	0.739058	8.66182e-06	0.000205957	0.117119	0.154762	0.347227	0.492237
gene21644	Rnls	Rnls	Rnls	Rnls	reference	6.01062e-11	9.08339e-10	8.54838	7.96954	8.80688	8.35333	8.31626	8.15918	7.86702	8.51456	8.63232	8.07651	8.11753	8.62804	8.15473	8.69656	8.11342	8.32219	8.13954	8.06716	8.32444	8.22136	7.97793	8.49176	8.55839	8.36351	8.15534	8.51187	0.875253	0.938066	1.40141e-10	1.12623e-08	0.0616692	0.203289	0.160275	0.594256	0.380893	0.487576	0.000787347	0.00719791	0.633534	0.714852	8.38611e-07	1.19336e-05
gene7667	Tcof1	Tcof1	Tcof1	Tcof1	reference	6.18639e-11	9.33541e-10	7.52094	8.10649	7.44899	7.53991	7.6733	7.49063	7.99612	7.62521	7.4848	7.55679	7.59029	7.19426	7.84384	7.5561	7.72448	7.71945	7.43316	8.07762	7.5592	7.59778	7.92933	7.5116	7.42464	7.53811	7.6262	7.54641	-0.671758	-0.74253	6.03907e-08	2.2933e-06	0.0313763	0.107967	0.448767	0.82946	-0.0825454	-0.114121	0.416725	0.593107	-0.0254868	-0.0319736	0.820039	0.886387
gene18594	Angptl8	Angptl8	Angptl8	Angptl8	reference	6.26931e-11	9.4468e-10	9.14718	10.4043	11.6256	10.9997	10.2722	9.6596	10.1216	12.0429	10.9687	10.4467	9.31789	11.7012	10.2742	12.487	10.9397	9.45253	9.35169	10.1433	10.0049	9.87169	10.5121	12.5114	10.1097	10.0253	9.64321	10.2425	1.63939	2.15288	1.69835e-05	0.00028216	0.116681	1.14688	0.021913	0.255481	2.20387	2.50466	5.65271e-07	2.18663e-05	3.02427	3.28272	3.93156e-11	1.77985e-09
gene17576	Mettl21a	Mettl21a	Mettl21a	Mettl21a	reference	6.2967e-11	9.47429e-10	8.62006	8.69351	8.47594	8.65263	8.52828	8.3195	8.82319	8.65015	8.62076	8.43229	8.38067	8.65514	8.72073	8.59212	8.62921	8.33612	8.21102	8.58505	8.49832	8.41141	8.72628	8.7315	8.7059	8.32237	8.26999	8.62258	-0.115446	-0.149023	0.125377	0.287118	-0.0263753	-0.0606893	0.538293	0.867478	0.248055	0.291443	0.00340322	0.0215919	0.431041	0.466273	3.09677e-06	3.66906e-05
gene9246	Lrrc20	Lrrc20	Lrrc20	Lrrc20	reference	6.81623e-11	1.02411e-09	7.14881	7.29766	6.90311	6.9546	7.65345	7.67542	6.7671	6.69165	7.14654	7.6213	7.59337	6.83616	7.31225	7.09326	6.73669	7.381	7.72422	7.26915	7.58316	7.39894	7.36265	6.91091	6.85594	7.31888	7.41138	7.15773	-0.270437	-0.464953	0.0323601	0.110246	0.0203245	0.123761	0.577704	0.881262	-0.80585	-0.996738	3.9367e-06	0.000108542	-0.927396	-1.09779	3.01578e-07	5.00234e-06
gene19880	MFSD4B_gene19880	MFSD4B	MFSD4B	LOC101963759	human_blastn	6.84212e-11	1.02652e-09	7.56973	7.01039	8.51494	7.64459	7.34626	7.40136	7.4616	8.05401	8.02085	7.14918	7.15839	8.22119	7.61637	8.28987	7.75471	7.51665	7.83842	7.45156	7.14301	7.64821	7.1222	8.09611	8.40989	7.4656	7.53433	8.28534	1.05018	1.20566	3.572e-07	1.07648e-05	0.00960531	0.0636404	0.786002	0.95662	0.988061	1.17864	6.92033e-07	2.59e-05	0.779214	0.990101	2.48384e-05	0.000221982
gene1362	Hacl1	Hacl1	Hacl1	Hacl1	reference	6.98141e-11	1.0459e-09	11.1586	10.9305	10.7169	11.0385	11.205	10.9274	10.6819	11.562	12.0134	10.9177	10.7575	11.542	10.3052	11.4944	12.3648	11.0338	11.1707	10.4651	10.7695	10.951	10.412	11.4822	11.8306	10.7551	10.8979	11.138	0.808713	1.03976	7.06356e-05	0.000893024	-0.197577	-0.696803	0.007655	0.146757	0.266192	0.516388	0.0482927	0.142392	0.330925	0.518147	0.0457377	0.106866
gene14262	Asrgl1	Asrgl1	Asrgl1	Asrgl1	reference	7.05658e-11	1.05564e-09	8.98588	9.1466	9.53112	9.75161	8.96936	9.08143	9.06036	9.81979	9.56747	9.18602	8.89411	9.80859	9.37802	9.92362	9.6177	9.05317	9.38576	9.12042	9.05402	8.94955	8.97525	9.66995	9.69909	9.1199	9.0656	9.56544	0.510115	0.646974	0.000209694	0.002207	-0.0347064	-0.15091	0.385727	0.795918	0.591348	0.738451	2.43512e-05	0.000482694	0.662037	0.779218	7.24313e-06	7.60016e-05
gene14131	Ube2q1	Ube2q1	Ube2q1	Ube2q1	reference	7.08609e-11	1.0579e-09	10.4639	10.5712	10.3095	10.4409	10.5368	10.7008	10.532	10.361	10.4063	10.6957	10.6641	10.3832	10.4797	10.319	10.4422	10.5963	10.5615	10.4957	10.6213	10.5756	10.4819	10.3361	10.3914	10.5644	10.5128	10.5083	-0.190522	-0.206187	0.000651628	0.00546556	-0.0425312	-0.0653604	0.285979	0.724098	-0.313547	-0.332741	3.91098e-08	2.39888e-06	-0.334939	-0.347141	8.07509e-09	2.18575e-07
gene9764	Cnih3	Cnih3	Cnih3	Cnih3	reference	7.09209e-11	1.0579e-09	9.30498	9.12522	10.0731	9.89192	9.48314	9.63133	8.61058	10.5579	10.3098	9.68049	9.51646	10.1696	8.82174	10.2183	9.68288	9.8608	10.3648	8.57931	9.54639	9.67577	9.00718	10.4363	10.3791	9.43692	9.67635	9.09998	1.7729	1.90875	3.93466e-12	5.03588e-10	0.00812325	0.0661748	0.809012	0.961401	0.432299	0.762554	0.00540281	0.0304077	0.324976	0.525792	0.052988	0.120033
gene10185	Mst1r	Mst1r	Mst1r	Mst1r	reference	7.11046e-11	1.05911e-09	9.6135	8.6793	9.36305	8.71831	9.18347	9.57337	8.18342	9.08187	9.06665	9.1667	9.20997	9.0338	8.63889	9.01417	9.26876	9.8135	9.56279	8.72813	9.35283	9.11415	8.62015	9.26584	9.06701	9.48845	9.27149	8.9636	1.01762	1.1236	9.93738e-09	4.92922e-07	0.102939	0.397065	0.0419414	0.346459	-0.0797343	-0.134507	0.488902	0.654166	-0.0847925	-0.121169	0.529889	0.662809
gene10216	Rbm15b	Rbm15b	Rbm15b	Rbm15b	reference	7.21382e-11	1.07297e-09	8.77161	9.44477	8.42579	8.68127	8.80949	8.87851	8.89667	8.6326	8.50196	8.78182	8.84846	8.56571	8.9376	8.56965	8.71869	8.62475	8.88821	9.21857	8.74187	8.80745	9.15001	8.49928	8.62043	8.58297	8.8367	8.74294	-0.756895	-0.817216	1.2419e-09	7.97785e-08	-0.010561	-0.0352968	0.796687	0.958218	-0.131939	-0.178309	0.190508	0.36106	-0.352789	-0.411628	0.00225709	0.00969714
gene5613	G6pc	G6pc	G6pc	G6pc	reference	7.32399e-11	1.08779e-09	12.5153	12.0586	14.0136	13.1618	12.2539	12.2903	12.6873	12.9853	13.1009	11.4626	12.0431	13.5329	12.4173	12.6339	13.1511	12.2227	11.9626	12.4061	12.2885	12.0392	12.8222	12.694	13.6499	12.1242	12.0353	12.638	0.398966	0.751934	0.0119238	0.0528183	-0.0424207	-0.348822	0.24337	0.685868	1.00133	1.29395	1.51968e-05	0.000326181	1.12311	1.38194	3.19248e-06	3.77383e-05
gene2826	Hmga1	Hmga1	Hmga1	Hmga1	reference	7.41304e-11	1.09793e-09	8.54083	8.80684	8.55698	8.56191	8.72731	9.22912	8.62553	8.28272	8.34968	8.86456	9.05365	8.35912	8.72447	8.40505	8.47137	8.79879	9.02872	8.86208	9.07279	8.83398	8.64832	8.42064	8.642	8.67867	8.79566	8.73127	-0.327882	-0.424243	0.00248897	0.0158593	-0.0106561	-0.0372793	0.793321	0.958103	-0.473658	-0.575367	4.10947e-05	0.000722082	-0.759702	-0.837611	1.63432e-09	5.34481e-08
gene8198	Pm20d2	Pm20d2	Pm20d2	Pm20d2	reference	7.41341e-11	1.09793e-09	8.93473	8.62538	9.06473	9.11473	8.00732	8.25981	8.94879	9.30784	9.08196	8.19723	7.81202	8.55666	8.86592	9.30937	9.11567	8.66936	8.41252	8.56725	8.5213	7.33754	8.5421	9.51831	8.71586	7.80107	7.65073	8.66922	0.427552	0.780497	0.00879924	0.0420377	0.0688376	0.491678	0.0988807	0.494675	1.281	1.48514	6.88454e-07	2.58594e-05	1.87438	1.97687	3.26773e-11	1.52597e-09
gene3659	Qsox1	Qsox1	Qsox1	Qsox1	reference	7.45324e-11	1.10225e-09	13.8682	13.6476	13.9702	13.8383	13.8287	14.1478	13.4769	14.022	14.0163	14.0811	14.0774	13.7759	13.5887	14.0725	13.8246	13.9283	14.0174	13.5844	13.8655	14.0633	13.7461	13.8509	13.9098	13.8426	14.1192	13.632	0.434257	0.475748	1.24871e-07	4.33413e-06	0.0546515	0.112551	0.21105	0.649052	0.0538821	0.0628819	0.484606	0.651441	-0.154389	-0.170324	0.0562435	0.125799
gene21006	Rrp7a	Rrp7a	Rrp7a	Rrp7a	reference	7.66266e-11	1.13161e-09	7.79712	8.42639	7.42507	7.91521	7.99005	7.5028	8.30789	7.7459	7.84822	7.82393	7.55859	7.69851	8.05315	7.93943	7.81103	7.64982	7.46276	8.2694	7.56881	7.67231	8.24701	7.88094	7.51075	7.62067	7.43653	7.40361	-0.66101	-0.779654	8.96704e-06	0.000167289	0.00508623	0.0237639	0.894323	0.979757	0.0350549	0.0560605	0.753464	0.851075	0.319607	0.414394	0.0206966	0.0580598
gene11134	Pxylp1	Pxylp1	Pxylp1	Pxylp1	reference	7.846e-11	1.15703e-09	8.99003	9.0469	8.59935	8.88995	8.98778	9.24862	9.08996	8.63176	8.94058	8.92397	9.16893	8.71716	9.14512	8.61299	8.95486	9.24976	9.05586	9.17593	9.13741	9.1849	9.02442	8.92878	8.71143	9.13189	9.0491	9.0758	-0.416601	-0.467648	2.76088e-06	6.0898e-05	-0.0344156	-0.0813266	0.424355	0.820155	-0.394452	-0.448618	7.6446e-06	0.000186914	-0.545715	-0.582387	4.75694e-09	1.39703e-07
gene18105	Apof	Apof	Apof	Apof	reference	7.93157e-11	1.16799e-09	13.0413	12.6992	12.3714	12.3433	13.0183	13.1045	12.5413	12.964	12.4132	13.5722	13.252	12.2485	12.6457	12.3477	12.6047	13.0829	13.2332	12.7083	13.0394	13.0383	12.7178	12.2994	12.0161	13.1496	13.1951	13.2131	0.00175832	0.00345663	0.985962	0.994382	0.135815	0.460136	0.0192355	0.239679	-0.533292	-0.720182	0.000245569	0.00288641	-0.561049	-0.701378	0.000317531	0.00188861
gene12069	Esco1	Esco1	Esco1	Esco1	reference	8.02982e-11	1.18078e-09	8.13265	8.24381	8.28511	8.15655	7.95627	7.6499	8.75249	8.48313	8.17593	7.6645	7.92781	8.51012	8.26631	8.34309	8.343	7.88199	7.80487	8.27071	7.62396	7.8554	8.35733	8.44763	8.05984	8.00034	7.64954	8.55956	-0.0520599	-0.0948726	0.595262	0.765927	0.0236847	0.109481	0.542684	0.868206	0.643664	0.796957	1.13941e-05	0.00025961	0.786366	0.916249	4.11089e-07	6.53643e-06
gene16329	Pparg	Pparg	Pparg	Pparg	reference	8.09053e-11	1.18803e-09	7.39809	7.17691	6.13556	6.36092	7.77173	7.69538	7.07213	5.99985	6.46565	6.79032	7.76861	6.48938	6.71551	6.14138	6.12343	7.67628	7.3304	7.05527	7.76152	7.70211	7.25065	6.34096	6.31373	7.13494	7.40143	6.11714	-0.475611	-1.03481	0.00928924	0.0438532	0.0281216	0.363297	0.370187	0.783209	-1.45497	-1.76631	8.49118e-06	0.00020283	-1.81958	-2.03467	2.33828e-07	4.03343e-06
gene11343	Apoc3	Apoc3	Apoc3	Apoc3	reference	8.20871e-11	1.20249e-09	13.5834	13.1378	14.7345	14.7673	12.9748	13.2649	13.4647	14.6462	14.7474	14.624	13.4037	14.6146	13.5406	14.6926	14.4883	13.2377	13.9825	13.4605	13.316	13.0263	12.9253	14.1824	14.4445	13.4222	13.8368	13.7213	1.08194	1.35159	1.25527e-05	0.000219821	-0.0571856	-0.454486	0.141857	0.56709	0.499038	0.910208	0.0032661	0.0208881	0.811265	1.14717	0.000185547	0.00121658
gene22648	Secisbp2	Secisbp2	Secisbp2	Secisbp2	reference	8.21223e-11	1.20249e-09	9.46887	9.49203	9.56096	9.73631	9.42105	9.29514	9.69107	9.64763	9.68567	9.50885	9.17255	9.66884	9.62857	9.6604	9.711	9.32223	9.38561	9.61278	9.23881	9.28673	9.50632	9.81594	9.63269	9.35375	9.38948	9.58707	0.0400757	0.0557446	0.558447	0.739389	-0.0407226	-0.0899337	0.346808	0.765945	0.326106	0.373637	0.000103659	0.00149879	0.450889	0.483675	4.60526e-07	7.17936e-06
ENSSTOG00000031411	ENSSTOG00000031411	ENSSTOG00000031411	ENSSTOG00000031411	ENSSTOG00000031411	reference	8.3329e-11	1.21844e-09	10.1104	9.99679	10.098	9.97343	9.84374	9.05883	9.67814	9.8202	10.9508	9.17163	9.22606	10.6772	9.79404	10.3194	10.4913	9.96858	9.57144	10.089	10.2433	9.21146	9.87912	9.98006	10.589	9.71058	9.54892	10.1183	0.125036	0.272947	0.268083	0.472182	-0.21644	-0.67908	0.0058037	0.127743	0.182784	0.357005	0.147739	0.303631	0.847804	1.07273	1.22686e-05	0.000119763
gene18641	Rad23a	Rad23a	Rad23a	Rad23a	reference	8.48598e-11	1.23907e-09	10.0439	9.96515	9.90902	9.77564	10.0994	10.3275	9.86768	9.96327	9.8523	10.1168	10.2935	9.83502	10.0483	9.87924	9.77952	10.0779	10.1459	9.94053	10.1899	10.0434	9.99627	9.7881	9.84442	9.99268	10.2833	10.0429	-0.0440383	-0.0599464	0.499957	0.694933	0.0762116	0.152558	0.0894871	0.480182	-0.215809	-0.247473	0.00536389	0.0302458	-0.403396	-0.430443	1.01958e-06	1.40934e-05
gene12868	Tp53inp2	Tp53inp2	Tp53inp2	Tp53inp2	reference	8.6241e-11	1.2557e-09	8.20549	7.87148	9.35053	8.84316	8.72969	8.12832	8.25558	9.40273	9.02908	7.92317	7.71181	9.44176	8.34124	9.56349	8.61462	8.36014	8.71835	8.05098	8.21937	7.87271	8.01433	9.5034	8.85624	7.69788	7.6904	9.76081	1.4108	1.65611	3.63358e-07	1.09168e-05	0.0346044	0.326261	0.314418	0.744363	1.16393	1.4503	8.36733e-06	0.000200333	1.62362	1.78721	3.31163e-08	7.27365e-07
gene2992	Mxd4	Mxd4	Mxd4	Mxd4	reference	8.61738e-11	1.2557e-09	10.2515	10.1744	9.99012	10.3922	10.3177	10.5813	9.88726	10.1151	10.2021	10.1837	10.7499	10.5303	10.1291	10.0273	10.371	10.4368	10.5654	10.2831	10.5519	10.5997	10.1655	10.0388	10.5544	10.3579	10.4926	10.3442	-0.0294357	-0.0442133	0.709771	0.847036	-0.330701	-0.455029	0.000126408	0.0112006	-0.317694	-0.387039	0.00110253	0.00922516	-0.66929	-0.723507	7.26098e-10	2.5691e-08
gene23851	Polr3c	Polr3c	Polr3c	Polr3c	reference	8.72076e-11	1.268e-09	8.28914	8.77039	8.23742	8.01706	8.57626	8.71088	8.52571	8.32762	8.19766	8.27635	8.59426	8.03295	8.46946	8.19444	8.20666	8.54702	8.44379	8.41253	8.45321	8.45506	8.60815	8.44139	8.03244	8.35224	8.57175	8.39522	-0.30855	-0.378618	0.00142483	0.0102082	0.184207	0.358865	0.00348834	0.0910843	-0.157889	-0.20083	0.0936946	0.223141	-0.354653	-0.400896	0.000720019	0.0037526
gene23450	Pigz	Pigz	Pigz	Pigz	reference	8.73897e-11	1.26886e-09	7.69194	7.86125	7.90422	8.36115	7.93281	7.65501	7.93183	8.11261	8.61064	7.64253	7.76647	8.66157	7.74458	8.02388	8.4514	7.73702	7.44336	7.81285	7.88467	7.71412	7.80463	8.34392	7.96019	7.76879	7.67953	7.11962	0.204085	0.34713	0.0739463	0.19948	-0.285676	-0.600739	0.00181953	0.0611612	0.255667	0.404744	0.0379791	0.121382	0.499297	0.634401	0.00112294	0.00544249
gene1912	Znf362	Znf362	Znf362	Znf362	reference	8.8028e-11	1.27456e-09	8.63738	8.64736	8.62979	8.50235	8.64532	9.15229	8.65302	8.4047	8.5065	8.93233	9.01627	8.37436	8.69738	8.20369	8.41723	8.96149	9.08532	8.75164	9.04446	8.80629	8.73044	8.28448	8.66343	8.89573	8.86583	8.8931	-0.271404	-0.368467	0.0106023	0.0485313	-0.0173211	-0.0622009	0.669798	0.914532	-0.574041	-0.675952	2.64084e-06	7.69034e-05	-0.74855	-0.830406	5.84369e-09	1.65072e-07
gene6503	Armc1	Armc1	Armc1	Armc1	reference	8.79812e-11	1.27456e-09	10.1885	10.2894	10.3002	10.1544	10.0983	9.8869	10.4438	10.3087	10.1457	9.97663	9.74782	10.1646	10.2224	10.3528	10.2582	10.1228	10.0646	10.1659	10.0406	9.92117	10.249	10.4826	10.1295	10.0649	9.90295	10.0618	0.0485953	0.0666357	0.474438	0.6742	0.110968	0.215913	0.0212769	0.250372	0.326337	0.371639	7.4534e-05	0.00115059	0.569564	0.60231	1.19245e-10	5.12952e-09
G778	G778	G778	NA	G778	reference	8.88181e-11	1.28421e-09	7.67207	7.35804	7.60571	8.03739	7.16498	7.12762	7.0463	7.65919	7.7537	7.28542	7.19346	8.0658	7.51121	7.61418	7.68129	7.27787	7.0501	7.3439	7.48561	7.32677	7.39353	7.75164	7.47789	7.44068	6.92889	6.91747	0.416584	0.580956	0.00204367	0.0136161	-0.0541905	-0.242291	0.193632	0.633444	0.416831	0.590917	0.00179873	0.0132722	0.794848	0.937779	8.41673e-07	1.19529e-05
gene15800	Rab24	Rab24	Rab24	Rab24	reference	9.06659e-11	1.3091e-09	9.72964	10.0679	9.47435	9.51381	9.9948	9.95495	9.95448	9.66509	9.63014	10.3844	10.1974	9.44408	9.89911	9.53131	9.66397	9.91944	9.90593	9.87244	10.0343	10.1363	9.90651	9.29515	9.72596	9.93015	10.0609	9.78054	-0.49153	-0.582737	2.86824e-05	0.000433408	-0.0258925	-0.0880164	0.530395	0.864421	-0.663326	-0.752755	6.52046e-08	3.67378e-06	-0.65762	-0.732238	1.18189e-07	2.24435e-06
gene2235	Bbs2	Bbs2	Bbs2	Bbs2	reference	9.22698e-11	1.3304e-09	9.30347	8.84242	8.96578	9.04376	9.56906	9.57938	9.01678	8.44107	9.07598	9.46247	9.73177	9.11215	8.93589	8.61455	9.23036	9.33065	9.39614	9.01594	9.27202	9.59362	9.08825	8.66813	9.14326	9.61745	9.50494	9.17309	-0.114325	-0.201247	0.266057	0.469921	-0.126387	-0.411892	0.022939	0.260214	-0.764115	-0.90277	5.50344e-07	2.13686e-05	-0.953488	-1.07392	1.87447e-09	6.03499e-08
gene7312	Xpo6	Xpo6	Xpo6	Xpo6	reference	9.44817e-11	1.36041e-09	10.2658	10.5366	10.1982	10.4262	10.4788	10.8077	10.5772	10.201	10.5278	10.1847	10.5762	10.3465	10.5875	10.1242	10.6015	10.5804	10.6184	10.5512	10.5199	10.684	10.5302	10.2871	10.3433	10.3127	10.7203	10.2193	-0.416548	-0.463681	1.25705e-06	3.13266e-05	-0.19446	-0.314299	0.00107982	0.0442471	-0.235406	-0.274535	0.00425982	0.0255269	-0.627097	-0.661829	3.20362e-12	1.90873e-10
gene12313	Klhl2	Klhl2	Klhl2	Klhl2	reference	9.48001e-11	1.3631e-09	9.49943	9.5171	9.90663	9.94541	9.77696	9.50544	9.77691	9.73889	10.2238	9.50975	9.39331	9.97356	9.71673	9.73533	10.1061	9.61579	9.65832	9.71766	9.50665	9.55523	9.70808	9.92262	10.0189	9.5543	9.50097	9.39188	0.0686214	0.100494	0.39989	0.60769	-0.281814	-0.424636	0.000363094	0.0236742	0.186325	0.235778	0.049163	0.144192	0.313347	0.357675	0.0027029	0.0112715
gene8485	Soat2	Soat2	Soat2	Soat2	reference	9.55326e-11	1.37173e-09	9.38158	9.31524	8.85896	8.2253	9.21136	9.8808	9.17146	9.14954	8.56947	9.70171	9.844	8.41181	9.21267	8.46841	8.47518	9.37867	9.72577	9.38164	9.5941	9.53915	9.14419	8.05858	8.96202	9.63279	9.81416	9.36325	-0.26892	-0.549026	0.0459694	0.141219	0.083698	0.509077	0.0659436	0.426474	-0.600475	-0.935639	0.000667004	0.00639079	-1.04866	-1.28717	2.32631e-06	2.84397e-05
gene10992	Ankrd13b	Ankrd13b	Ankrd13b	Ankrd13b	reference	9.88763e-11	1.41777e-09	7.18669	7.70127	7.05424	7.48288	7.52519	7.52418	7.71133	6.89593	7.45859	7.36744	7.49055	7.35405	7.73828	7.25381	7.70033	7.55528	7.50674	7.78302	7.49771	7.7561	7.80341	7.26519	7.65411	7.31654	7.63108	7.383	-1.00931	-1.07233	2.14185e-12	3.08397e-10	-0.610964	-0.723232	3.33408e-06	0.000803823	-0.454993	-0.578417	0.000201572	0.00248183	-0.720919	-0.814928	1.14716e-07	2.19018e-06
gene24523	Nudt9	Nudt9	Nudt9	Nudt9	reference	9.99599e-11	1.43133e-09	10.5051	10.397	10.4304	10.5023	10.708	10.0352	10.7464	10.731	10.7653	10.3672	9.86816	11.1039	10.6278	10.6638	10.8201	10.1796	9.97686	10.6311	10.1955	10.3471	10.66	10.6067	10.7884	10.2792	10.4224	9.91794	-0.0570214	-0.0922622	0.526379	0.71445	-0.134992	-0.351033	0.0159553	0.218217	0.204549	0.280956	0.0542329	0.154375	0.56643	0.645333	8.72334e-06	8.92743e-05
gene14969	Evi5l	Evi5l	Evi5l	Evi5l	reference	1.0274e-10	1.46911e-09	6.98279	7.25403	6.59086	6.78768	7.22428	7.34652	7.27345	6.76271	6.86741	7.13052	7.2119	6.72788	7.10623	6.92543	6.83212	7.17785	7.1267	7.27073	7.11841	7.2873	7.2955	7.03155	6.82738	6.95152	7.18028	7.21918	-0.585785	-0.681114	5.70053e-06	0.000112139	0.0377181	0.14615	0.357719	0.774502	-0.355205	-0.469267	0.00207751	0.0147517	-0.608627	-0.695131	3.87077e-06	4.46863e-05
gene11506	Trip6	Trip6	Trip6	Trip6	reference	1.02894e-10	1.46928e-09	8.32439	8.69007	7.88923	7.5538	8.82421	8.89941	8.30126	7.69676	7.78085	8.50047	8.9539	7.91331	8.3763	7.71636	8.2781	8.81579	8.74081	8.37871	8.6211	8.87563	8.6059	7.80595	8.3305	8.50693	8.41605	8.60218	-0.676238	-0.889991	0.000184579	0.00198523	-0.0239526	-0.159921	0.505624	0.853022	-0.982311	-1.17487	7.86722e-07	2.88196e-05	-1.24921	-1.39107	3.65784e-09	1.08968e-07
gene8380	Arf3	Arf3	Arf3	Arf3	reference	1.06116e-10	1.51322e-09	10.7128	10.4748	10.532	10.6022	10.6463	10.825	10.3465	10.5169	10.6005	10.7256	10.9397	10.681	10.545	10.5865	10.5366	10.6815	10.7828	10.5402	10.7428	10.7508	10.5144	10.5343	10.6582	10.6797	10.8511	10.4885	0.119243	0.139909	0.0560731	0.163888	-0.0267385	-0.0471118	0.520964	0.859744	-0.140544	-0.155657	0.0331907	0.109547	-0.336246	-0.353763	1.01501e-06	1.40677e-05
gene14666	Mgst1	Mgst1	Mgst1	Mgst1	reference	1.07423e-10	1.52951e-09	14.3833	14.2343	14.6615	14.6235	13.8132	13.978	13.9582	14.6528	14.5913	14.3848	14.2094	14.9258	14.0848	14.8527	14.1484	14.0027	14.1321	13.875	14.0835	13.8865	13.8787	14.543	14.6771	14.1204	14.1008	14.1526	0.693473	0.792145	1.28088e-06	3.18439e-05	-0.0042786	-0.0178345	0.913168	0.98431	0.549814	0.681938	3.06118e-05	0.000572839	0.648692	0.750714	3.7066e-06	4.30306e-05
gene17334	Impa2	Impa2	Impa2	Impa2	reference	1.07554e-10	1.52951e-09	7.89899	8.16625	7.20155	7.7957	8.26456	8.28618	7.94039	7.0759	7.84047	8.57626	8.4321	7.75092	8.23397	7.23236	7.85389	8.2042	8.14357	8.08904	8.35731	8.08632	8.28232	7.72477	7.56212	7.91279	8.3355	8.07428	-0.977183	-1.12601	7.03732e-07	1.89989e-05	-0.114283	-0.492706	0.0318192	0.304538	-1.23852	-1.3589	2.11529e-09	2.03048e-07	-1.22275	-1.35783	1.70365e-09	5.53659e-08
gene10961	Unc119	Unc119	Unc119	Unc119	reference	1.08067e-10	1.53469e-09	7.50335	7.26078	7.20408	7.51069	7.55516	7.77413	7.22336	7.27335	7.31247	7.85608	8.01608	7.60687	7.44768	7.39425	7.25499	7.80013	7.75677	7.35449	7.68821	7.87589	7.37314	7.3829	7.63162	7.6627	7.78814	7.63176	0.0213742	0.0366661	0.816448	0.911001	-0.058507	-0.214647	0.175236	0.613117	-0.502952	-0.625402	5.83498e-05	0.000945176	-0.743854	-0.838556	5.01799e-08	1.04252e-06
gene17083	Pygb	Pygb	Pygb	Pygb	reference	1.08334e-10	1.53638e-09	7.70273	7.82192	7.63706	7.76457	7.90482	8.51689	7.81562	7.6248	7.56579	8.03341	8.08882	7.58461	7.98983	7.75539	7.93183	8.30428	8.21655	8.20489	7.96348	8.4501	7.9687	7.57259	7.84902	8.02469	8.22314	8.01879	-0.367782	-0.504038	0.00287864	0.017806	-0.0323156	-0.138973	0.418387	0.816178	-0.497329	-0.640657	0.000153536	0.00202765	-0.959614	-1.06538	1.77172e-10	7.34697e-09
gene11276	Ftsj3	Ftsj3	Ftsj3	Ftsj3	reference	1.11061e-10	1.56862e-09	9.30641	10.0343	9.1315	9.12656	9.48909	9.21023	9.72343	9.31754	9.29975	9.46039	9.19629	9.08932	9.62004	9.31681	9.38058	9.22704	9.20041	9.56489	9.32866	9.29752	9.74587	9.30685	9.22256	9.22385	9.36124	9.16562	-0.616415	-0.682434	8.19928e-08	3.01425e-06	0.023071	0.0712072	0.580723	0.882362	-0.081761	-0.108208	0.399021	0.577512	0.027512	0.0334199	0.793523	0.869044
gene166	Kynu	Kynu	Kynu	Kynu	reference	1.10812e-10	1.56862e-09	11.109	11.0854	11.5415	11.6106	10.5914	10.694	10.504	11.538	11.4812	11.146	10.8207	11.6744	11.0932	11.8755	10.9176	10.6236	10.7683	10.9518	10.8343	10.6292	10.6962	11.498	11.462	10.8422	10.8391	11.2078	0.694538	0.846697	2.87399e-05	0.000433408	0.0131393	0.0715522	0.723522	0.937125	0.772349	0.945491	3.02945e-06	8.74828e-05	0.923307	1.07529	8.72423e-08	1.71621e-06
gene2937	Lyar	Lyar	Lyar	Lyar	reference	1.10915e-10	1.56862e-09	6.67831	7.47586	6.43349	6.83856	6.96404	6.49477	7.45937	6.92992	6.83417	6.44617	6.49256	6.52154	7.10818	6.77958	6.771	6.6487	6.33272	7.29017	6.61113	6.74522	7.31426	6.91243	6.49997	6.61412	6.70761	6.48498	-0.852189	-1.02655	1.05467e-05	0.000192158	0.0203595	0.136436	0.568792	0.878264	0.0958361	0.189316	0.428316	0.603366	0.260881	0.399555	0.0949103	0.187395
gene17712	Pyroxd2	Pyroxd2	Pyroxd2	Pyroxd2	reference	1.12512e-10	1.58696e-09	9.3452	8.32465	8.4758	9.5619	8.70715	8.72724	8.45765	9.18326	9.52536	9.1795	9.06548	9.43634	8.69875	9.02159	9.22965	8.83982	8.563	8.51994	8.76178	8.7795	8.53814	9.31081	9.34536	8.93496	8.52963	8.25145	0.769712	0.91303	7.98266e-06	0.000150466	-0.11681	-0.441083	0.0297313	0.29637	0.192858	0.324238	0.1115	0.251122	0.399041	0.531981	0.0086344	0.0291288
gene26176	TRAK1_containing	TRAK1_containing	NA	LOC101967378	human_blastn	1.21888e-10	1.71686e-09	8.02033	8.16941	8.94706	8.41645	8.14839	7.89693	8.37523	8.9995	8.92653	8.13128	7.77471	8.57297	8.13043	9.12161	8.25595	7.96627	8.13989	8.19087	8.15784	8.07452	8.16703	8.94026	8.34583	7.93558	7.97781	8.22512	0.756914	0.926834	2.62089e-05	0.000404326	0.0918415	0.42129	0.0561232	0.398828	0.986246	1.15374	1.99742e-07	9.45538e-06	1.23501	1.36192	6.66981e-10	2.39259e-08
gene3738	Kifap3	Kifap3	Kifap3	Kifap3	reference	1.22865e-10	1.72827e-09	9.42096	9.30205	9.49115	9.40433	9.57672	9.57259	8.95864	9.34152	9.41939	9.66381	9.78466	9.39655	9.20704	9.42334	9.31098	9.41614	9.60581	9.09836	9.53021	9.52073	9.23628	9.53576	9.39958	9.73028	9.71969	9.19076	0.362462	0.422609	9.42333e-05	0.00112808	0.0377859	0.0947901	0.380908	0.791357	-0.162283	-0.19809	0.0649724	0.173943	-0.255229	-0.287324	0.00695571	0.0245857
gene622	Pop1	Pop1	Pop1	Pop1	reference	1.30068e-10	1.82712e-09	6.9379	7.35981	6.80634	6.65929	7.06072	6.69509	7.38467	6.98603	6.80049	6.79364	6.60132	7.00308	7.26027	7.0034	6.93633	6.93307	6.72038	7.26202	6.72144	6.85785	7.22654	7.16359	6.67411	6.84318	6.78372	6.50249	-0.446538	-0.574587	0.000484432	0.00435568	0.0830385	0.306173	0.0751673	0.445037	0.12937	0.197413	0.245538	0.426452	0.401811	0.499941	0.00362446	0.0143458
gene17517	Zbtb11	Zbtb11	Zbtb11	Zbtb11	reference	1.32315e-10	1.85617e-09	8.3005	8.40313	8.36125	8.6502	8.45156	7.97509	8.53322	8.70991	8.45897	7.92564	7.90741	8.7021	8.65764	8.50004	8.57043	8.15232	7.8093	8.43831	8.01025	8.108	8.71499	8.77824	8.58919	8.3221	7.96871	8.68317	-0.0144623	-0.0259025	0.878905	0.944045	-0.0205278	-0.0891512	0.601123	0.889827	0.399297	0.544938	0.00152095	0.0116024	0.82739	0.94547	4.02302e-08	8.59931e-07
gene3730	Fmo2	Fmo2	Fmo2	Fmo2	reference	1.33965e-10	1.87677e-09	10.0661	9.9618	10.0746	9.80429	10.5908	10.2684	9.8382	10.0763	10.0475	10.4537	10.33	10.5418	9.57048	10.0518	10.1344	10.6972	10.7541	10.0751	10.6068	10.6181	9.66409	10.2771	10.1826	10.62	10.6549	10.4187	0.247992	0.379036	0.0296825	0.103889	-0.019027	-0.0852073	0.625327	0.89959	-0.548053	-0.69686	6.29098e-05	0.00100619	-0.486387	-0.592796	0.000603464	0.00323313
gene10031	LOC106144935	LOC106144935	LOC106144935	LOC106144935	reference	1.35157e-10	1.89092e-09	10.8364	10.5534	12.0314	10.5531	9.29256	9.78865	11.1024	11.6997	9.66417	10.4527	9.18786	9.47415	11.5334	11.8286	9.25608	9.82232	9.74344	10.5186	9.62087	9.02881	9.67882	10.663	10.5621	9.76104	10.036	10.6816	0.289115	0.777989	0.0482839	0.146277	1.27427	1.74581	9.53374e-06	0.00176493	1.81947	2.02324	2.88834e-07	1.29067e-05	2.33837	2.50326	1.59484e-10	6.74846e-09
gene14785	Reep6	Reep6	Reep6	Reep6	reference	1.36082e-10	1.90129e-09	12.974	12.2124	12.7914	12.5924	11.9791	12.3674	12.3281	13.1046	12.9765	11.9125	12.2747	12.9371	12.3432	12.8849	12.7958	12.5679	12.643	12.4088	12.3093	11.915	12.1132	12.7559	12.835	12.1913	12.4227	12.6199	0.746491	0.856651	1.50933e-06	3.62204e-05	0.0232103	0.106011	0.551539	0.872153	0.829099	0.957475	7.66828e-08	4.2062e-06	0.64269	0.762984	1.56752e-05	0.000148407
gene22594	Efnb1	Efnb1	Efnb1	Efnb1	reference	1.39045e-10	1.94007e-09	9.13239	9.38203	8.79336	9.31461	9.12378	9.54573	9.32583	8.87519	9.34837	9.15085	9.52742	8.87279	9.08518	9.06101	9.37448	9.53477	9.39332	9.32882	9.36246	9.39958	9.39027	9.09497	9.10502	9.41166	9.41541	9.00961	-0.349454	-0.400272	5.3481e-05	0.000712644	-0.131307	-0.256003	0.0105867	0.174765	-0.366058	-0.418622	2.55558e-05	0.000501009	-0.649851	-0.687549	2.76078e-12	1.65439e-10
gene9252	Aifm2	Aifm2	Aifm2	Aifm2	reference	1.43486e-10	1.99935e-09	7.67619	9.47058	7.29619	7.40343	8.45543	8.34419	8.06952	7.42567	7.54209	8.61151	8.1381	7.29172	8.2795	7.96163	7.65392	7.79805	8.09343	8.67629	8.05031	8.43573	8.77814	7.22934	7.45528	7.6851	8.43282	8.85046	-1.70737	-1.91968	9.73867e-09	4.85389e-07	0.0127512	0.136971	0.686079	0.922633	-0.573086	-1.04261	0.00190417	0.0138239	-0.844262	-1.22568	0.00023195	0.00146267
gene2678	Cul7	Cul7	Cul7	Cul7	reference	1.49183e-10	2.07317e-09	10.1911	10.0657	9.82283	9.88659	10.3298	10.6366	9.73455	9.90008	10.1177	10.4534	10.6514	10.3891	9.98041	9.87008	10.1179	10.826	10.5728	10.1844	10.3347	10.8173	10.145	10.0142	10.3556	10.6753	10.3711	10.2039	-0.0394558	-0.0695229	0.677888	0.82698	-0.0881541	-0.310022	0.0640786	0.421245	-0.658652	-0.787532	2.41664e-06	7.1377e-05	-0.816281	-0.926082	2.25588e-08	5.26728e-07
gene5336	Coil	Coil	Coil	Coil	reference	1.49069e-10	2.07317e-09	8.06553	8.20358	8.05277	8.05966	7.83171	7.72614	8.32326	8.04491	7.91094	7.76879	7.60968	7.95911	8.26086	7.92803	8.14395	7.79895	7.78278	8.10536	7.86879	7.88305	8.1285	7.91699	7.88534	7.90487	7.79689	7.99578	-0.275229	-0.335602	0.00257198	0.0162782	0.000221463	0.000600565	0.995804	0.999371	0.213681	0.264657	0.0212624	0.0812485	0.358847	0.402954	0.000478216	0.00265595
gene5129	Iyd	Iyd	Iyd	Iyd	reference	1.50049e-10	2.08241e-09	8.2835	8.2383	10.0253	9.30002	8.03183	8.21106	7.93496	10.0682	9.38652	8.62504	8.04183	8.92635	8.90936	10.4638	8.6465	8.28479	8.62123	8.63651	7.83905	8.0857	8.30736	9.56266	8.87458	8.55604	8.73519	9.27188	1.5835	1.87246	5.24451e-07	1.51448e-05	0.164118	0.935288	0.0120859	0.186449	1.94776	2.10924	1.6646e-08	1.20678e-06	1.94709	2.11305	1.20054e-08	3.12714e-07
gene22443	Crot	Crot	Crot	Crot	reference	1.51033e-10	2.09212e-09	13.0371	12.8411	11.6245	12.3575	13.3758	13.1617	12.5183	11.7342	12.553	12.8617	13.4441	12.2788	12.9128	11.2681	12.0986	13.2643	12.8757	12.7059	13.3941	13.3955	12.8623	12.6015	12.0806	13.4614	13.2512	13.17	-0.462828	-0.77869	0.00510828	0.0276975	-0.0104266	-0.0865189	0.755793	0.946334	-1.27372	-1.44946	1.86108e-07	8.93234e-06	-1.33324	-1.50556	4.78291e-08	9.99687e-07
gene5256	Hnf1b	Hnf1b	Hnf1b	Hnf1b	reference	1.51153e-10	2.09212e-09	8.89492	8.31036	8.42506	8.44135	8.76479	9.13166	8.42242	8.52001	8.50772	8.40938	9.21274	8.32849	8.43494	8.32585	8.76178	8.98044	8.94399	8.46243	8.89697	9.22211	8.65792	8.37786	8.51599	8.99412	8.80885	8.80403	0.0861713	0.149008	0.380302	0.589502	0.0147192	0.0642371	0.706135	0.930713	-0.277822	-0.400104	0.017932	0.0723913	-0.734838	-0.845841	4.19116e-07	6.62344e-06
gene3131	Dpy19l1	Dpy19l1	Dpy19l1	Dpy19l1	reference	1.51387e-10	2.09258e-09	8.65578	8.59298	8.93491	9.02434	8.83203	8.55099	8.69319	8.78506	8.97077	8.82481	8.6765	9.1073	8.76772	8.80373	8.84326	8.72601	8.65749	8.60329	8.85055	8.61998	8.65984	8.89082	9.00701	8.65937	8.59276	8.61826	0.180172	0.214772	0.0170902	0.0688304	-0.171597	-0.280593	0.00170406	0.0583	0.0318153	0.0371615	0.679826	0.800176	0.28259	0.30773	0.000692911	0.00364086
gene17696	Cpn1	Cpn1	Cpn1	Cpn1	reference	1.51898e-10	2.09684e-09	10.3984	10.0888	10.5616	10.0788	10.3209	10.6003	10.0098	10.6308	10.2417	10.7348	10.8748	10.0425	10.3841	10.7945	9.62275	10.5437	10.5906	10.3045	10.4702	10.9799	10.3563	10.4392	9.83554	10.6672	10.9005	10.4114	0.320959	0.457437	0.00741127	0.0368856	0.71011	0.82797	1.36327e-06	0.000428274	0.00609491	0.00947564	0.955723	0.976233	-0.242546	-0.314492	0.062958	0.136889
gene15362	Cep131	Cep131	Cep131	Cep131	reference	1.56743e-10	2.16085e-09	7.01767	7.06082	6.36258	6.73614	7.06132	7.43785	7.7983	6.67172	6.58703	7.7395	7.62461	6.92522	7.09673	6.62415	6.82013	7.16853	7.42976	7.64149	7.42448	7.3022	7.37084	6.51584	6.4631	7.25731	7.53837	7.05963	-1.24867	-1.4613	4.58657e-07	1.34842e-05	-0.0133991	-0.120337	0.684717	0.922181	-1.08043	-1.33266	4.45732e-06	0.000120024	-1.34832	-1.5329	1.00649e-07	1.95765e-06
gene10649	Txndc5	Txndc5	Txndc5	Txndc5	reference	1.66328e-10	2.28387e-09	11.6308	11.6989	11.4437	11.5752	11.6788	11.8585	11.4771	11.5102	11.5341	11.8245	11.8385	11.497	11.4835	11.3203	11.5623	11.5866	11.8716	11.5397	11.7316	11.822	11.407	11.3955	11.4425	11.6092	11.9225	11.5381	-0.0581557	-0.0783117	0.387679	0.596966	-0.0353593	-0.0746713	0.411029	0.811768	-0.26683	-0.30497	0.000765834	0.00706982	-0.519123	-0.548674	1.00462e-09	3.43727e-08
gene12794	Top1	Top1	Top1	Top1	reference	1.66039e-10	2.28387e-09	10.8684	11.1651	10.9355	11.1105	11.0417	10.3837	11.6663	11.3141	11.1446	10.6884	10.3469	10.8948	11.3143	11.3284	11.3315	10.8261	10.502	11.2592	10.7144	10.7744	11.2069	11.3741	11.0449	10.8668	10.7424	10.7999	-0.140375	-0.230849	0.170143	0.353054	0.0132383	0.0570426	0.734956	0.94056	0.324888	0.456697	0.00675812	0.0356003	0.769351	0.881402	1.42811e-07	2.64852e-06
gene21667	Dffb	Dffb	Dffb	Dffb	reference	1.66169e-10	2.28387e-09	7.65573	7.45311	7.42494	7.56401	7.24618	7.0056	7.70525	7.71312	7.44891	7.25164	7.2094	7.49128	7.54351	7.53523	7.63612	7.3704	7.10665	7.6014	7.19947	7.27626	7.68877	7.62743	7.61688	7.45391	7.13139	7.01232	-0.0045289	-0.00718132	0.957191	0.980802	0.021724	0.0714265	0.599287	0.889827	0.406984	0.505349	0.000249079	0.00292105	0.721019	0.800701	1.43805e-08	3.61597e-07
gene11406	Rnf26	Rnf26	Rnf26	Rnf26	reference	1.74694e-10	2.39557e-09	8.73649	8.848	8.8502	8.71627	9.06154	9.2391	8.65221	8.82634	8.92657	9.1575	9.20222	8.8479	8.82758	8.95138	8.68965	8.99903	9.2033	8.97769	9.10693	9.12643	8.81537	8.82376	8.87306	9.08973	9.06548	9.11453	0.0109296	0.0156941	0.8762	0.942545	0.0163692	0.0391181	0.700955	0.92914	-0.315201	-0.365673	0.000261733	0.00304532	-0.45644	-0.49161	7.3126e-07	1.06624e-05
gene17448	Chkb	Chkb	Chkb	Chkb	reference	1.81371e-10	2.48385e-09	10.0347	10.1778	9.91369	9.81487	10.2551	10.2355	10.0352	9.63784	9.52863	10.2451	10.1651	9.57387	9.82935	9.61706	9.70244	10.1926	10.0139	10.0282	10.3439	10.1308	10.0363	9.5899	9.61273	10.0107	9.94023	10.2177	-0.256295	-0.337267	0.0104797	0.0480509	0.0696221	0.205249	0.122317	0.539024	-0.517878	-0.606667	4.09294e-06	0.000111662	-0.409618	-0.468386	0.000344114	0.00201436
gene12779	Hebp2	Hebp2	Hebp2	Hebp2	reference	1.83698e-10	2.5124e-09	9.02346	8.57393	8.97873	8.94988	8.9506	9.02806	8.5526	9.02304	8.94954	9.13026	9.0402	8.69134	8.76605	9.0023	8.5881	8.94626	8.97883	8.618	8.99005	8.97487	8.57908	9.05652	8.72416	8.96407	8.94535	9.09592	0.562394	0.60985	3.94945e-09	2.20129e-07	0.22003	0.349954	0.000747217	0.0352109	0.0290341	0.0352677	0.730457	0.835837	0.0306995	0.0350677	0.73039	0.821099
gene16227	CYP2C18_gene16227	CYP2C18	CYP2C18	LOC101973745	human_blastn	1.84991e-10	2.52675e-09	10.7697	10.6051	10.2485	11.4538	10.6939	10.8363	10.3767	9.69909	11.7137	10.7331	10.7425	11.9763	10.6043	10.0778	11.492	10.6488	10.9989	10.6073	10.7675	10.4642	10.6361	11.2172	11.3694	10.8573	11.0349	10.0986	-0.0235565	-0.0572893	0.825789	0.916436	-1.34097	-1.51336	5.84231e-09	6.05672e-06	-0.146566	-0.30532	0.240744	0.420734	-0.314848	-0.494708	0.0552744	0.124032
gene20191	Angptl3	Angptl3	Angptl3	Angptl3	reference	1.88665e-10	2.57354e-09	14.558	14.6637	15.0968	15.0143	14.499	14.0165	14.1249	14.9346	14.8917	14.4056	14.4076	15.0333	14.5872	15.0777	14.5929	14.4626	14.3343	14.4064	14.1145	14.2953	14.5099	14.6301	15.0131	14.2885	13.9742	14.4925	0.362124	0.497499	0.00316579	0.019148	-0.0220678	-0.0942797	0.57596	0.881262	0.52033	0.661782	8.65932e-05	0.00129915	0.775116	0.886845	1.13565e-07	2.17218e-06
gene12882	Pxmp4	Pxmp4	Pxmp4	Pxmp4	reference	1.90295e-10	2.59236e-09	11.3787	11.0087	12.199	11.0862	11.445	11.3216	11.1057	12.0267	11.6785	11.3854	11.2451	11.9847	11.0271	12.0718	11.1664	11.3195	11.6038	10.7958	11.2546	11.2528	10.8795	11.8446	11.2894	11.3228	11.3893	11.4443	1.1673	1.24891	2.05198e-12	3.06574e-10	0.235069	0.525039	0.00309537	0.0835668	0.55615	0.709885	6.35167e-05	0.00101149	0.629065	0.747943	2.15605e-05	0.00019624
gene24506	Sf3a1	Sf3a1	Sf3a1	Sf3a1	reference	1.91944e-10	2.61139e-09	9.98364	10.2361	10.0175	9.88745	10.196	10.4277	9.98605	9.92175	10.0892	10.2562	10.2105	9.76346	10.1311	9.85222	10.1725	10.2513	10.3885	10.2832	10.257	10.3256	10.3066	9.94641	9.96536	10.2938	10.4661	9.95974	-0.277643	-0.329004	0.00127328	0.00931549	-0.0123806	-0.0299487	0.771078	0.950237	-0.357221	-0.41221	5.521e-05	0.000909955	-0.563152	-0.601491	2.88431e-09	8.90022e-08
gene466	Ndrg1	Ndrg1	Ndrg1	Ndrg1	reference	1.92244e-10	2.61205e-09	7.60264	8.26246	7.44623	8.41417	7.96096	8.49483	8.2633	7.75548	7.87081	8.22602	8.47007	8.06705	7.98757	7.87066	8.09632	8.2233	8.86089	8.48693	8.02657	8.54885	8.02166	7.70181	8.29718	8.14326	8.31876	9.2155	-0.765308	-0.899648	5.40952e-06	0.000107228	-0.613294	-0.81396	4.23274e-05	0.00487564	-0.550918	-0.7408	0.00019184	0.00239615	-1.32614	-1.4102	5.82571e-13	4.05337e-11
gene3676	Tor3a	Tor3a	Tor3a	Tor3a	reference	1.97009e-10	2.67329e-09	7.20233	7.74713	6.49397	6.64006	7.97046	8.06707	7.12874	7.08665	6.80623	7.79659	8.04935	6.4817	7.47649	7.05698	6.98295	7.16916	7.7457	7.50005	7.85002	7.70874	7.29668	6.40125	7.0957	7.56444	7.68297	8.51712	-0.616363	-1.01187	0.00187362	0.0127842	0.0158591	0.16407	0.620257	0.897697	-1.15006	-1.44021	9.30226e-06	0.000219174	-1.50634	-1.69591	1.38886e-07	2.58035e-06
gene13115	Sesn1	Sesn1	Sesn1	Sesn1	reference	1.98178e-10	2.68564e-09	8.26373	8.14273	8.65295	8.44436	8.35294	8.04466	8.33861	8.44081	8.553	8.30075	7.86998	8.58523	8.53846	8.52988	8.5211	8.30842	7.92112	8.40071	8.23804	8.29112	8.30485	8.53442	8.76264	8.35771	8.04726	8.19833	0.126406	0.180612	0.154976	0.332753	-0.0589335	-0.169637	0.181111	0.619252	0.180919	0.235295	0.06569	0.175247	0.649813	0.71457	3.00807e-08	6.72082e-07
gene12198	E2f3	E2f3	E2f3	E2f3	reference	2.01876e-10	2.73217e-09	7.17218	7.66305	7.38602	7.59374	7.16557	7.01424	7.92995	7.8793	7.85051	7.20831	7.00241	7.38782	8.11933	8.22582	7.47757	6.87822	6.94388	8.21647	6.68483	7.43861	7.6206	7.96229	7.88598	6.98403	7.21529	8.39992	-0.125756	-0.303612	0.275767	0.479476	0.0156791	0.130183	0.642158	0.906447	1.12538	1.35364	1.92619e-06	5.85595e-05	0.854827	1.13985	5.02028e-05	0.000405829
gene1826	Xkr8	Xkr8	Xkr8	Xkr8	reference	2.02787e-10	2.74093e-09	6.97377	7.3064	7.18301	7.45638	6.89408	6.90752	7.08909	7.26488	7.30664	6.86494	6.696	7.46359	7.31504	7.08227	7.30002	6.91015	6.30281	7.23246	6.51992	6.6352	7.19825	7.26703	7.27845	6.57072	6.91907	6.43742	-0.0641037	-0.129826	0.537555	0.722229	-0.0776671	-0.362479	0.0856298	0.472862	0.538137	0.760521	0.000437055	0.00454003	0.685767	0.865158	6.18058e-05	0.000482849
gene20978	Dydc1	Dydc1	Dydc1	Dydc1	reference	2.10274e-10	2.83842e-09	7.04454	6.72287	6.86328	7.9703	6.644	6.6236	6.62729	6.8012	7.31403	6.85082	6.82773	7.69455	6.81991	6.83613	7.15321	6.62537	6.74057	6.74044	6.80866	6.80904	6.68628	7.105	6.94486	6.77626	6.82095	7.06714	0.22445	0.441552	0.0722624	0.196708	-0.633095	-0.933573	0.00010987	0.0101211	0.206109	0.397409	0.107336	0.244829	0.205289	0.325673	0.184106	0.308839
gene24034	SLC22A24_gene24034	SLC22A24	SLC22A24	LOC101977989	human_blastn	2.19008e-10	2.95248e-09	8.63104	10.2482	8.86924	7.91325	7.71582	8.24379	9.15083	8.17902	8.0405	8.38353	7.94973	7.85942	9.23184	8.85147	7.68783	8.05156	7.87463	9.10108	7.98802	7.84754	9.21403	7.69581	8.81839	8.15139	8.63726	9.00648	-1.03719	-1.45751	0.000114816	0.00132697	0.0549741	0.564661	0.137191	0.560545	0.225551	0.636124	0.093932	0.223603	0.263035	0.564955	0.133603	0.243377
gene12839	Epb41l1	Epb41l1	Epb41l1	Epb41l1	reference	2.21712e-10	2.98505e-09	8.32944	7.83172	7.38979	7.57866	8.12192	8.4334	7.91601	7.5103	7.86577	8.13252	8.4778	7.31895	7.88555	7.56338	7.89332	8.51939	8.38608	7.94219	8.40095	8.45591	7.91031	7.41269	7.84548	8.45892	8.30824	8.17321	-0.15232	-0.302729	0.179842	0.366147	0.00163319	0.010459	0.963356	0.992923	-0.763265	-0.97622	1.39068e-05	0.00030416	-1.00956	-1.18155	1.13113e-07	2.16755e-06
gene6586	Atp8b1	Atp8b1	Atp8b1	Atp8b1	reference	2.22386e-10	2.99024e-09	9.91591	10.0654	10.0503	9.98101	9.79328	9.62107	10.325	9.9871	10.1001	9.65217	9.63493	10.1064	10.45	9.9915	10.0805	9.93939	9.5608	10.2617	9.63213	9.84603	10.1628	9.9507	9.95017	10.0987	9.67668	9.63828	-0.323397	-0.402426	0.00141098	0.0101229	-0.0348146	-0.104039	0.411367	0.812093	0.146144	0.190732	0.132671	0.282192	0.391594	0.445681	0.000417139	0.00236052
gene2980	Htt	Htt	Htt	Htt	reference	2.23988e-10	3.00788e-09	11.1026	11.2821	11.7442	11.8863	11.3803	11.3975	11.0104	12.1166	12.4387	11.2418	11.1895	11.8056	11.1551	12.3075	12.0616	11.4301	11.478	11.4141	11.3086	11.5146	11.3089	12.1877	12.3912	11.3995	11.4269	11.2584	0.819261	0.984328	1.09653e-05	0.0001977	-0.0438878	-0.252119	0.259665	0.700117	0.595978	0.828897	0.000213281	0.0025891	0.582272	0.764535	0.000574099	0.0031063
gene5493	Psmd3	Psmd3	Psmd3	Psmd3	reference	2.27864e-10	3.05597e-09	11.3642	11.456	11.4954	11.0177	11.2873	11.5287	11.3823	11.3435	11.091	11.3391	11.3774	11.0455	11.3681	11.3351	11.0863	11.3019	11.4579	11.2566	11.3411	11.323	11.2798	11.2598	11.1386	11.2934	11.5035	11.3929	0.00611459	0.00832133	0.909574	0.957801	0.352505	0.391891	1.12601e-07	6.14384e-05	0.0550726	0.0612894	0.403952	0.582282	-0.10113	-0.108561	0.135693	0.246061
gene19412	Slc17a2	Slc17a2	Slc17a2	Slc17a2	reference	2.33065e-10	3.11765e-09	8.88239	7.9743	9.45085	9.75573	7.22291	8.18512	8.22857	10.0576	9.01659	8.11655	7.69921	9.29041	8.90285	9.58751	8.93949	8.59855	8.12703	8.17836	7.86364	7.3691	7.83879	9.13833	9.60018	8.84807	8.13851	9.32082	1.29274	1.71745	2.80984e-05	0.000425872	0.00796275	0.111063	0.786	0.95662	1.27675	1.68583	3.96663e-05	0.000702941	2.10322	2.29532	1.83961e-08	4.42489e-07
gene17418	Phgdh	Phgdh	Phgdh	Phgdh	reference	2.3298e-10	3.11765e-09	7.31695	10.7073	6.30647	6.20446	10.4759	11.3289	7.44787	6.33437	6.10191	6.67608	9.46989	6.21823	7.36578	6.80412	6.32683	10.0526	8.10405	8.68609	10.1198	10.6565	11.0042	6.25039	6.50105	8.41235	8.34005	6.23466	-3.70957	-4.45111	9.28774e-07	2.43146e-05	0.0273877	1.08053	0.239068	0.682677	-3.78049	-4.60125	3.94455e-07	1.65961e-05	-4.49359	-5.16144	9.76539e-09	2.61596e-07
gene24767	Pikfyve	Pikfyve	Pikfyve	Pikfyve	reference	2.35495e-10	3.1461e-09	9.4339	9.43781	9.57521	9.78391	9.23154	9.05285	9.45559	9.68098	9.60523	9.02696	9.12931	9.68143	9.35039	9.65878	9.65905	9.43088	9.0916	9.61555	9.17532	9.23543	9.49695	9.72034	9.57764	9.5824	9.14434	9.05878	0.166705	0.228811	0.0684511	0.189074	-0.0147987	-0.0445375	0.722798	0.936966	0.3906	0.47394	0.000178369	0.00226611	0.652468	0.714238	1.39096e-08	3.53433e-07
gene21747	Gpat3	Gpat3	Gpat3	Gpat3	reference	2.44626e-10	3.26389e-09	10.494	10.6158	7.84216	8.64287	11.4549	11.1681	10.0408	7.80664	8.07686	10.5504	10.8454	8.62076	10.5257	7.62302	8.76305	11.3102	11.0766	10.3547	11.0405	11.0756	10.857	8.19965	7.99899	10.6502	10.9464	9.88116	-1.31442	-2.2591	0.000285443	0.00283447	0.0363218	0.788041	0.206922	0.645549	-2.58512	-3.04458	1.00748e-06	3.46994e-05	-2.74042	-3.15981	3.10568e-07	5.12685e-06
gene4308	Mkks	Mkks	Mkks	Mkks	reference	2.53699e-10	3.38059e-09	10.1778	10.1184	10.2302	10.2744	9.93287	9.5764	10.1413	10.3071	10.2622	9.88695	9.87798	10.1787	10.2024	10.3352	10.0005	10.0454	9.82647	10.1805	9.91903	9.87388	10.1098	10.2521	10.0071	9.95862	9.93899	9.76958	0.115083	0.149481	0.130236	0.295375	0.0675086	0.14961	0.13143	0.552192	0.382268	0.435305	1.19121e-05	0.000267879	0.586609	0.623647	3.032e-10	1.17726e-08
gene15298	Rhbdf2	Rhbdf2	Rhbdf2	Rhbdf2	reference	2.67356e-10	3.558e-09	6.07403	7.63074	6.15126	6.29212	7.13571	6.5645	6.73625	6.17523	6.07724	6.38829	7.13088	6.0731	6.99754	6.46801	6.4938	6.77537	6.57304	7.43079	7.22012	7.08234	7.38405	6.04749	6.31472	6.60255	6.4657	6.969	-1.86633	-2.06646	2.18831e-09	1.31896e-07	-0.00892882	-0.102813	0.772223	0.950237	-0.996371	-1.38594	6.662e-05	0.00105282	-0.90531	-1.30112	0.000166485	0.00110851
gene18069	Rdh5	Rdh5	Rdh5	Rdh5	reference	2.70903e-10	3.60058e-09	8.30707	7.77246	8.31047	8.42782	7.66973	7.85215	7.4043	8.16643	8.3198	8.1413	8.04154	8.52745	8.08116	8.40497	8.17111	8.11926	7.78235	7.59767	7.87758	7.72591	7.6034	8.56883	8.38785	7.83701	7.70233	8.10718	0.934086	1.04912	1.25531e-07	4.33731e-06	-0.00310715	-0.0163841	0.933496	0.986004	0.47919	0.669722	0.000710064	0.00668887	0.705685	0.857158	1.37183e-05	0.000131927
gene18070	Cd63	Cd63	Cd63	Cd63	reference	2.77518e-10	3.68377e-09	9.73961	10.0664	9.21067	9.0872	9.99468	10.0649	10.086	8.85887	8.9878	10.1406	9.78103	9.06736	9.97375	8.95234	9.39616	9.50034	9.4863	10.0956	10.0271	9.48283	9.79346	9.11076	9.35696	10.1311	9.40689	9.75419	-0.976516	-1.12303	6.21754e-07	1.74209e-05	0.00936885	0.0593975	0.793249	0.958103	-0.900593	-1.09046	1.3171e-06	4.267e-05	-0.489971	-0.664904	0.00299141	0.0121663
gene5137	Armt1	Armt1	Armt1	Armt1	reference	2.78773e-10	3.69571e-09	7.87266	8.25954	7.99855	8.50344	7.97885	7.1746	8.15192	7.89016	8.21079	7.73276	7.53026	8.33121	8.19937	8.15487	8.19557	7.68982	7.25712	8.15299	7.86421	7.74977	8.14071	8.41468	8.06774	7.89374	7.64248	7.65311	-0.0782443	-0.149312	0.446203	0.649404	-0.0633468	-0.290587	0.138978	0.562262	0.253524	0.405739	0.0404921	0.126164	0.854314	1.00849	4.21633e-07	6.65142e-06
gene1063	Mpi	Mpi	Mpi	Mpi	reference	2.81257e-10	3.72387e-09	6.60066	7.45717	6.55948	6.80661	6.74786	6.50747	7.078	6.92207	6.92628	6.70448	6.50025	6.84072	6.96657	6.98573	6.97489	6.57856	6.47232	7.15683	6.53698	6.45773	7.01888	6.77283	6.76438	6.65929	6.58888	6.2441	-0.532402	-0.685919	0.0002531	0.00257244	-0.0339345	-0.166547	0.385184	0.795918	0.162964	0.268183	0.166876	0.330721	0.44423	0.575383	0.00335406	0.0134513
gene23336	CUNH2orf69	CUNH2orf69	CUNH2orf69	CUNH2orf69	reference	2.82491e-10	3.73068e-09	8.19526	8.76379	8.23068	8.40056	8.5738	7.96288	9.01244	8.4037	8.38797	8.17013	7.82081	8.75276	8.6727	8.70573	8.40363	8.21609	7.95682	8.61269	7.99752	7.94479	8.91991	8.67679	8.13417	7.95937	8.12293	9.0729	-0.37061	-0.551394	0.00560422	0.0297638	0.00206593	0.0112036	0.955456	0.992119	0.233898	0.382075	0.0574905	0.160648	0.655479	0.810705	5.51552e-05	0.00043782
gene5597	Tubg1	Tubg1	Tubg1	Tubg1	reference	2.82399e-10	3.73068e-09	8.53637	8.76303	8.22368	8.60831	8.16493	8.26115	8.81859	8.72962	8.75366	8.0074	8.09222	8.27162	8.73944	8.60573	8.80268	8.22024	8.09112	8.70878	8.35514	8.20922	8.75751	8.58962	8.68977	8.1582	8.41085	8.28361	-0.201087	-0.298777	0.0536526	0.158023	-0.0308943	-0.118365	0.447575	0.82946	0.464945	0.59123	0.000175873	0.00225374	0.431204	0.515464	0.000980102	0.00488731
gene13299	Arl8a	Arl8a	Arl8a	Arl8a	reference	2.83951e-10	3.74519e-09	6.7403	7.00437	6.55911	6.56258	6.93822	7.20967	6.98253	6.42683	6.58266	6.81854	7.10033	6.48148	6.90053	6.79635	6.80502	6.899	7.12582	7.20495	6.80688	7.1693	7.02325	6.5039	6.91423	6.80537	7.1819	7.31042	-0.707394	-0.82659	4.86698e-06	9.85469e-05	-0.0317328	-0.152604	0.416662	0.814568	-0.341908	-0.498463	0.00670933	0.0354333	-0.946209	-1.06828	2.70553e-09	8.4229e-08
gene9082	Manba	Manba	Manba	Manba	reference	2.9569e-10	3.89506e-09	8.8685	8.40733	9.37017	8.99693	8.94255	8.98275	8.51991	8.98789	9.06721	9.05626	8.97316	8.95122	8.57624	9.20739	8.87335	9.08377	9.0349	8.58069	8.81283	8.92048	8.65424	9.12245	8.87536	9.06504	8.89425	8.96335	0.817384	0.866392	7.15012e-12	8.58507e-10	0.0939442	0.245087	0.05086	0.379601	0.141723	0.183968	0.141226	0.294823	0.204162	0.240833	0.0527168	0.119595
gene1006	Tle3	Tle3	Tle3	Tle3	reference	2.97043e-10	3.90793e-09	7.21717	7.86871	7.04247	7.66435	7.0233	7.15979	7.68526	7.12213	7.81876	6.94621	6.80846	7.5848	7.58745	7.20007	7.87805	7.53184	7.13209	7.72131	7.18922	7.46933	7.86419	7.47127	7.7352	7.16756	7.19169	6.92492	-0.724035	-0.874277	1.87198e-05	0.000305619	-0.670861	-0.865051	2.48355e-05	0.00352699	0.0563685	0.100695	0.629591	0.765666	0.0384683	0.0574214	0.781949	0.860467
gene5674	Ahsa2	Ahsa2	Ahsa2	Ahsa2	reference	2.98013e-10	3.91572e-09	8.07362	8.62759	8.13508	8.69317	8.14136	7.85238	8.86814	8.36971	8.31955	8.0519	7.8957	8.06351	8.61408	8.42298	8.60419	7.99753	7.6727	8.25791	8.08544	7.91738	8.52763	8.2239	8.50767	7.76344	8.05068	8.10608	-0.383397	-0.548308	0.00362747	0.021322	-0.0903881	-0.356912	0.0595601	0.406759	0.226949	0.359615	0.0596493	0.164464	0.473828	0.60069	0.00159319	0.00729532
gene9469	Aco1	Aco1	Aco1	Aco1	reference	3.06074e-10	4.01655e-09	12.2874	12.1457	12.9873	12.5598	12.436	12.3841	12.6405	12.7673	13.078	12.2283	12.1986	13.063	12.3527	12.9915	12.7274	12.2596	12.45	12.3655	12.204	12.3717	12.2824	12.8382	12.93	12.4449	12.4181	12.5169	0.429035	0.536897	0.000321535	0.00310657	-0.0496319	-0.174231	0.242876	0.685329	0.480411	0.594442	6.84314e-05	0.00107489	0.50209	0.581533	8.5896e-05	0.00063606
gene497	Sqle	Sqle	Sqle	Sqle	reference	3.12154e-10	4.09116e-09	7.75241	8.06859	10.6215	9.12147	8.82232	9.36996	7.60429	11.257	9.32894	9.48857	10.2154	9.94394	7.42274	10.8028	8.62529	8.06248	9.05164	7.60528	9.06771	10.117	7.54807	10.8575	8.75688	8.59854	10.3284	8.84376	4.01636	4.27246	6.47374e-14	1.45898e-11	0.345368	1.79163	0.00159527	0.0562521	1.74644	2.31679	4.48981e-05	0.000769353	0.295861	0.926808	0.0994428	0.193673
G24346	G24346	G24346	NA	G24346	reference	3.22922e-10	4.22161e-09	6.32917	6.39373	8.87214	8.50694	7.02007	7.19923	5.77952	8.97906	8.53615	6.05694	6.01677	8.48058	6.63168	9.73938	8.67729	7.94275	6.6243	6.39742	6.4836	7.26242	6.68484	9.34997	8.27407	6.78315	6.55169	5.1478	3.83129	4.22273	1.04789e-09	6.90618e-08	0.0315105	0.803154	0.242238	0.684537	2.38194	3.02374	1.1374e-05	0.00025961	2.8512	3.36709	8.58039e-07	1.21508e-05
gene6354	Mthfd1	Mthfd1	Mthfd1	Mthfd1	reference	3.22578e-10	4.22161e-09	12.6398	12.3188	13.0216	12.6386	12.5491	12.8121	12.4001	12.8509	12.9079	12.6602	12.6763	12.7387	12.3204	12.932	12.6167	12.6849	12.6736	12.383	12.5345	12.5098	12.3032	12.8569	12.9343	12.6778	12.6111	12.9656	0.666318	0.708182	1.92742e-11	1.99542e-09	0.0481193	0.116258	0.270261	0.707991	0.271703	0.323018	0.00219374	0.01545	0.247582	0.27807	0.0078552	0.0270638
gene11490	LOC101975126	LOC101975126	LOC101975126	LOC101975126	reference	3.31565e-10	4.32914e-09	8.23418	7.75949	8.39607	8.05344	8.0669	8.28143	7.74247	8.5703	7.94851	8.0033	7.9171	8.21695	7.68349	8.62403	7.99851	8.3442	8.0958	7.20658	7.97856	8.10007	7.49136	8.51939	7.9288	7.69003	7.90906	7.74626	1.31335	1.40956	1.02226e-12	1.70932e-10	0.370611	0.665028	0.000700842	0.034111	0.47262	0.659637	0.000753835	0.00699342	0.49273	0.626559	0.00125661	0.00595711
G18045	G18045	G18045	NA	G18045	reference	3.34865e-10	4.36365e-09	7.48645	8.1547	9.9119	8.55346	7.46725	7.59089	6.624	9.6189	9.53133	8.06838	7.35478	9.07704	6.65589	10.1789	9.58509	7.75492	7.58606	7.70611	7.14449	7.91666	7.8299	9.95787	9.42351	8.05563	8.22214	6.72679	2.82106	3.17023	4.93005e-08	1.94334e-06	0.0277199	0.574786	0.32129	0.747826	2.43595	2.8403	1.02463e-06	3.50571e-05	2.39262	2.78909	1.30708e-06	1.72398e-05
gene11216	Eftud2	Eftud2	Eftud2	Eftud2	reference	3.3505e-10	4.36365e-09	9.99915	10.1945	9.97772	9.77458	10.1249	10.2451	9.93006	9.89293	9.93681	10.2122	10.1284	9.65508	9.97407	9.86642	9.77261	9.98412	10.1785	9.98585	10.065	10.2076	10.0643	9.83425	9.8205	10.1063	10.2774	9.86744	-0.132487	-0.164722	0.0725919	0.197315	0.0890856	0.179638	0.0530552	0.385711	-0.224448	-0.25918	0.00478285	0.0279031	-0.387648	-0.416221	4.80745e-06	5.34178e-05
gene15273	H3F3B	H3F3B	H3F3B	LOC101963257	human_blastn	3.45628e-10	4.49577e-09	11.1826	11.1425	11.4957	11.1359	11.3111	11.2967	10.954	11.2183	10.9132	11.6013	11.7078	10.9706	10.8896	11.0754	10.9153	11.4177	11.4414	11.0808	11.4827	11.3736	10.9612	11.1581	11.0863	11.6764	11.3368	11.5869	0.251367	0.330796	0.0114656	0.0515455	0.142372	0.330847	0.0115661	0.183821	-0.279806	-0.357275	0.00623386	0.0335881	-0.235872	-0.2797	0.0309262	0.0792418
gene23904	Pde4dip	Pde4dip	Pde4dip	Pde4dip	reference	3.49965e-10	4.54648e-09	9.78843	9.91234	9.94025	10.0943	9.67779	9.42002	9.87552	10.2688	10.0358	9.51868	9.31311	9.96508	9.82512	10.2122	10.3525	9.79498	9.47034	9.98543	9.62828	9.65406	10.0201	10.0725	10.1947	9.82189	9.73068	9.38869	0.126882	0.194068	0.181856	0.36887	-0.0291404	-0.102953	0.478831	0.843473	0.418493	0.527812	0.000297851	0.00333458	0.697383	0.780843	7.52796e-08	1.51539e-06
gene2989	Rnf4	Rnf4	Rnf4	Rnf4	reference	3.51392e-10	4.5593e-09	10.5645	10.8572	10.4928	10.5565	10.6768	10.5192	11.0671	10.6684	10.6136	10.4484	10.4411	10.5494	10.8026	10.521	10.7792	10.5553	10.6241	10.8744	10.556	10.5033	10.8506	10.5336	10.6949	10.4624	10.5738	10.9352	-0.44004	-0.47997	5.66852e-08	2.18459e-06	-0.065332	-0.131643	0.139183	0.562292	0.00797118	0.00928473	0.91694	0.954882	0.0306829	0.034046	0.700191	0.799105
gene9796	Tfb2m	Tfb2m	Tfb2m	Tfb2m	reference	3.53423e-10	4.57992e-09	9.3451	9.70509	9.80857	9.49544	9.23219	8.80667	9.48	9.32529	9.43439	9.22779	9.0795	9.38708	9.81665	9.88534	8.97706	9.06383	8.93051	9.53286	9.15089	8.96345	9.62497	9.47623	9.14236	8.99719	9.11229	9.59284	-0.0577247	-0.10041	0.545908	0.728839	0.124733	0.380256	0.0229667	0.260214	0.492628	0.63321	0.000155181	0.00204428	0.782483	0.893521	8.21208e-08	1.63093e-06
gene12461	Slc30a1	Slc30a1	Slc30a1	Slc30a1	reference	3.55374e-10	4.59945e-09	11.0394	10.7371	11.1446	11.1737	10.7374	10.7616	11.1296	11.5789	10.8899	10.6037	10.7891	11.0911	10.9157	11.1481	11.0844	10.5295	10.9462	10.7456	10.6058	10.7569	10.6893	10.9965	11.2923	10.7196	10.8334	11.1166	0.355675	0.432076	0.000446719	0.00409472	0.0218207	0.0638926	0.603579	0.889827	0.649673	0.720496	5.24543e-09	4.49416e-07	0.46509	0.518444	2.23038e-05	0.000201064
gene18739	Glt1d1	Glt1d1	Glt1d1	Glt1d1	reference	3.56719e-10	4.6111e-09	6.45048	6.59677	8.05867	7.76141	5.91422	6.50887	6.59203	8.39569	7.76299	6.67643	5.79173	6.78021	7.08717	9.13399	7.21957	5.76899	6.59334	7.02035	5.75706	5.88184	5.79253	6.82153	7.21774	5.85433	6.39915	7.19113	1.00964	1.90093	0.000724462	0.00597019	0.0274806	0.54589	0.330276	0.753214	3.06324	3.42576	1.83058e-09	1.79034e-07	2.55048	2.90427	2.36957e-07	4.08061e-06
gene11939	Abcc9	Abcc9	Abcc9	Abcc9	reference	3.60272e-10	4.65123e-09	10.6243	10.0146	10.7079	10.7365	10.8174	10.8528	9.98666	10.3133	10.8478	10.6043	10.7143	10.6631	10.3168	10.3696	10.9178	10.7972	10.8024	10.3685	10.67	10.893	10.4093	10.5171	10.5612	10.9662	10.7894	10.4091	0.341619	0.43399	0.00149483	0.0106581	-0.112894	-0.299084	0.0282398	0.289005	-0.25855	-0.338233	0.0130301	0.0572061	-0.35772	-0.417182	0.00201795	0.00883078
gene8859	Hpgd	Hpgd	Hpgd	Hpgd	reference	3.65973e-10	4.71896e-09	7.23178	6.65528	7.46842	8.8643	7.11714	7.03267	7.13128	7.1854	7.44709	7.30803	7.02042	8.15313	7.02658	7.02905	7.68609	7.10521	7.07355	7.12798	7.12119	7.07615	7.10568	7.40807	7.48765	7.21797	6.99951	7.35566	0.189339	0.470716	0.131615	0.297888	-0.911266	-1.27498	3.63483e-05	0.00446208	0.0740766	0.188695	0.545139	0.703968	0.233406	0.432312	0.163967	0.283591
gene6157	Tp53i3	Tp53i3	Tp53i3	Tp53i3	reference	3.78853e-10	4.87897e-09	7.58233	8.9749	8.70158	7.69835	6.65704	6.48714	7.02059	7.28314	8.04363	7.01325	6.51892	8.3831	7.11792	8.36461	7.84448	6.68193	6.57849	7.40419	6.9715	6.70434	7.27302	7.72982	8.12337	6.4779	6.61985	8.01601	0.0566749	0.239631	0.607644	0.774665	-0.00065989	-0.0110888	0.981048	0.996716	1.82751	2.15571	4.78284e-06	0.000126813	2.38017	2.62491	2.34791e-08	5.45757e-07
gene19226	LOC101965479	LOC101965479	LOC101965479	LOC101965479	reference	3.84867e-10	4.95026e-09	10.194	10.3213	10.2187	10.5544	9.67148	9.6356	10.7425	10.5611	10.4054	10.3549	9.88664	10.546	10.1656	10.991	10.754	9.55433	9.65801	10.0711	9.74103	9.59118	10.0499	10.5169	10.4675	9.58277	9.84483	10.2005	0.1402	0.276845	0.209021	0.403598	-0.0157155	-0.095336	0.665267	0.913956	0.761593	0.968079	1.17463e-05	0.000265484	0.953266	1.12798	2.69046e-07	4.55009e-06
gene20576	Lrif1	Lrif1	Lrif1	Lrif1	reference	3.91478e-10	5.02906e-09	7.14939	7.79737	7.31097	7.65792	7.25686	6.92212	7.38859	7.36342	7.3707	7.15406	7.02596	7.70474	7.64189	7.54089	7.45378	7.11634	6.96414	7.83072	6.85315	7.32131	8.07556	7.48993	7.90551	7.17694	7.087	7.47407	-0.491451	-0.697721	0.00134374	0.00973486	-0.108229	-0.457765	0.0367371	0.32413	0.263642	0.453907	0.041458	0.128389	0.411036	0.569884	0.0100656	0.0329491
gene21814	Pex19	Pex19	Pex19	Pex19	reference	3.93211e-10	5.04507e-09	11.7755	11.4379	11.352	11.0872	11.6801	11.8008	11.2956	11.2469	11.4041	11.7136	11.8439	11.3434	11.3081	11.1769	11.1815	11.7517	11.7184	11.302	11.6398	11.6006	11.4398	11.3971	11.1417	11.5789	11.6724	11.6856	0.0626899	0.0926337	0.44223	0.645649	0.106412	0.258601	0.0322799	0.305612	-0.280021	-0.346841	0.0039813	0.0243075	-0.398077	-0.446921	0.000183048	0.0012041
gene6347	Wdr89	Wdr89	Wdr89	Wdr89	reference	4.07916e-10	5.22727e-09	7.1125	7.45277	6.92354	7.49252	6.88787	6.69907	7.14384	7.01391	7.18107	7.1086	7.04358	7.10786	7.4757	6.98258	7.21766	6.97196	6.76313	7.33739	6.92867	6.78874	7.52173	6.96977	7.0729	7.02945	6.85054	6.57062	-0.575612	-0.68664	2.09745e-05	0.000336078	-0.129498	-0.381801	0.0202066	0.244082	0.0414182	0.0633107	0.703909	0.819199	0.26686	0.343054	0.0417466	0.100108
gene11065	Plgrkt	Plgrkt	Plgrkt	Plgrkt	reference	4.11468e-10	5.26628e-09	7.44072	6.9651	7.98701	7.72703	7.55747	7.40667	6.95173	7.61594	7.41032	7.6774	7.54824	7.89921	7.05942	7.76953	7.25231	7.36967	7.28407	6.99421	7.39951	7.42131	6.96496	7.63732	7.4393	7.45696	7.3737	7.88855	1.15946	1.24907	1.80865e-11	1.89396e-09	0.040775	0.184126	0.310724	0.741079	0.200076	0.310773	0.0869494	0.212395	0.38399	0.490163	0.00681254	0.0241455
gene16560	Fgd4	Fgd4	Fgd4	Fgd4	reference	4.15438e-10	5.31054e-09	9.20424	8.91013	9.77482	9.45455	9.12222	8.75535	9.45614	9.77711	9.79211	8.67933	8.81829	9.3603	9.25922	9.58323	9.58736	8.9275	8.63386	9.2798	8.88379	8.93031	9.48277	9.41938	10.0066	9.34489	8.95596	8.36753	0.200236	0.358047	0.0852146	0.220524	-0.0314043	-0.171336	0.409714	0.811397	0.555653	0.763305	0.000255085	0.00297611	0.934933	1.09518	1.33573e-07	2.49056e-06
G24327	G24327	G24327	NA	G24327	reference	4.20459e-10	5.36402e-09	13.8215	13.0336	14.2159	14.5382	13.2493	13.4195	13.1749	14.6326	14.3831	14.1027	13.7314	14.2457	13.8403	14.7189	13.8419	13.2791	13.7543	13.3674	13.3271	13.3444	13.0311	14.2973	14.3031	13.731	13.9764	14.0532	1.19536	1.35517	5.12838e-08	1.99872e-06	0.00285787	0.0205724	0.93409	0.986222	0.721411	0.986774	7.30057e-05	0.00113301	0.703723	0.934233	0.000152932	0.00102751
gene16297	Glud1	Glud1	Glud1	Glud1	reference	4.20657e-10	5.36402e-09	14.1438	14.2225	14.4003	14.2354	14.6879	14.9945	14.1578	14.4562	14.2543	14.7066	14.6003	14.2522	14.2274	14.0763	14.0468	14.5546	14.4938	14.2687	14.5026	14.8856	14.5214	14.0926	14.1955	14.6249	14.6961	14.2739	-0.0426285	-0.0678252	0.624015	0.786621	0.0164235	0.0553855	0.689013	0.924055	-0.418725	-0.517931	0.000181569	0.00229832	-0.620688	-0.69303	4.40408e-07	6.91774e-06
gene10986	Nufip2	Nufip2	Nufip2	Nufip2	reference	4.38228e-10	5.58121e-09	10.3304	10.3616	10.2736	10.4639	10.0569	9.8488	10.3518	10.3175	9.99438	10.1914	9.97538	10.5786	10.4046	10.3733	10.2722	9.90969	10.0179	10.2222	9.9734	9.93283	10.3496	10.3188	10.3081	10.1015	9.82003	10.5228	-0.0297653	-0.043831	0.696581	0.838924	-0.015768	-0.0419716	0.709479	0.931388	0.306564	0.368858	0.00109136	0.00915379	0.529563	0.57593	2.84064e-07	4.74478e-06
gene1114	Dnaja4	Dnaja4	Dnaja4	Dnaja4	reference	4.41135e-10	5.61134e-09	7.23476	7.73371	7.63156	7.43205	7.28189	7.24673	7.88291	7.49285	7.43496	7.33667	6.98558	7.26818	7.58363	7.62407	7.42765	7.3509	7.12431	7.82527	7.13919	7.39075	7.78259	7.3432	7.65342	7.27041	7.26956	7.43601	-0.419282	-0.536701	0.000584181	0.00505105	-0.000340012	-0.00137701	0.993125	0.998364	0.215476	0.310016	0.0538554	0.153577	0.383513	0.468652	0.00360511	0.0142813
gene12565	Kmt5a	Kmt5a	Kmt5a	Kmt5a	reference	4.45357e-10	5.65811e-09	8.2677	8.73777	8.12215	8.45153	8.66868	8.5498	8.94082	8.17724	7.96882	8.36728	8.57706	8.1174	8.58041	8.08165	8.49289	8.39242	8.4404	8.74293	8.4116	8.63928	8.72323	7.9901	8.23738	8.37155	8.55585	8.56678	-0.901756	-0.9692	2.27352e-10	1.68756e-08	-0.0655602	-0.231034	0.137515	0.560545	-0.390399	-0.509912	0.000945631	0.0082312	-0.584021	-0.672141	1.08664e-05	0.000107311
gene13129	Cdc40	Cdc40	Cdc40	Cdc40	reference	4.52673e-10	5.74401e-09	8.90976	8.91717	9.30707	9.18053	8.77414	8.43774	9.20397	9.15299	8.92818	8.75206	8.75561	9.08827	8.87687	8.95732	9.26375	8.69161	8.59933	9.00824	8.71665	8.6472	8.95709	9.01274	9.10488	8.89839	8.38169	9.1471	0.06776	0.105897	0.442252	0.645649	-0.0219573	-0.0735213	0.594379	0.888874	0.354274	0.450792	0.00117693	0.00965285	0.69344	0.76988	3.01704e-08	6.72638e-07
gene12190	Tpmt	Tpmt	Tpmt	Tpmt	reference	4.55184e-10	5.76881e-09	10.1906	10.3682	10.9866	10.7514	10.5279	10.2163	10.1538	10.9451	10.6838	10.663	10.0356	11.0435	9.93918	10.6658	10.6911	10.2809	10.3469	10.0427	10.3938	10.2984	10.0964	10.8234	10.6548	10.2351	10.2905	10.7189	0.717613	0.81346	6.77092e-07	1.85738e-05	-0.0195852	-0.0807099	0.621304	0.898153	0.287366	0.405034	0.0132931	0.0581228	0.613401	0.714309	1.10715e-05	0.000108897
gene4026	Anpep	Anpep	Anpep	Anpep	reference	4.56613e-10	5.77282e-09	12.9926	12.8953	12.9015	12.9879	12.9282	13.6593	12.5946	12.8617	12.9003	13.1523	13.1792	13.0547	12.7572	12.6043	12.8193	13.4719	13.4578	12.8913	13.091	13.1366	12.7982	12.8368	12.9795	13.2262	13.3504	13.082	0.0676017	0.105888	0.444292	0.647544	-0.0374366	-0.123417	0.372643	0.784226	-0.340101	-0.43455	0.00168744	0.0125313	-0.642762	-0.715811	1.82285e-07	3.25818e-06
G26929	G26929	G26929	NA	G26929	reference	4.56076e-10	5.77282e-09	8.07117	7.51935	9.03914	7.27033	8.10411	8.58278	7.66743	8.52852	7.15482	8.60575	8.33045	7.1684	8.25246	8.63676	7.91927	8.26065	8.8907	7.64081	8.96457	8.6972	7.18122	8.14752	7.59832	8.20196	8.81662	8.49682	0.90872	1.23926	0.000123161	0.00141241	1.33893	1.61973	6.22779e-07	0.000215212	-0.0220615	-0.058527	0.855276	0.917777	-0.118704	-0.233111	0.463602	0.605082
gene1056	CYP1A1_like	CYP1A1_like	CYP1A1	LOC101969148	human_blastn	4.58719e-10	5.79237e-09	8.93052	7.07785	9.4777	9.93673	6.87285	6.5572	7.90744	8.48375	10.6056	7.43145	6.93426	11.5366	9.44747	11.4728	9.84074	6.62232	6.7562	8.72869	6.31984	7.59464	7.10349	8.16123	9.84954	8.10776	8.27386	9.84791	0.325886	1.72848	0.0322437	0.110066	-0.0410744	-1.21767	0.131109	0.551999	2.25449	3.27201	5.23362e-05	0.000873703	2.95819	3.68754	4.40042e-06	4.93181e-05
gene9710	Itm2c	Itm2c	Itm2c	Itm2c	reference	4.65548e-10	5.87145e-09	7.15857	7.38889	7.22799	7.17982	7.55207	7.62373	7.32175	7.01841	7.01443	7.63681	7.79427	7.11967	7.38906	7.28136	7.264	7.43889	7.70358	7.80199	7.54414	7.70826	7.37178	7.13751	7.33766	7.64727	7.58733	7.72183	-0.414044	-0.543628	0.00096424	0.00743217	-0.0089208	-0.0388214	0.818781	0.962065	-0.57809	-0.710119	1.62964e-05	0.000345491	-0.808349	-0.914857	1.98191e-08	4.7017e-07
gene18208	Irf1	Irf1	Irf1	Irf1	reference	4.68316e-10	5.89918e-09	8.44436	8.77363	8.56952	8.95001	8.20917	8.01775	9.34639	9.08082	8.40791	8.12274	7.91709	8.1249	8.79375	8.92473	9.02103	8.34255	8.06189	8.76912	8.23755	8.13564	8.77369	8.89985	8.73508	8.33296	7.96219	9.33206	-0.0760488	-0.165256	0.478863	0.677722	0.0237392	0.153453	0.512264	0.855226	0.592774	0.848106	0.000313849	0.00349881	1.06321	1.24265	1.18203e-07	2.24435e-06
gene22025	Stard7	Stard7	Stard7	Stard7	reference	5.00174e-10	6.29285e-09	10.6895	11.0641	10.6995	10.6333	10.6247	10.5302	10.9737	10.6873	10.9559	10.5153	10.4779	10.8104	10.8054	10.9239	10.68	10.584	10.4819	10.8967	10.499	10.4933	10.8367	10.9072	10.7824	10.4534	10.5678	10.6405	-0.147386	-0.186622	0.0619872	0.176254	0.00459408	0.0108437	0.913974	0.98431	0.302255	0.352095	0.000464331	0.00477732	0.35767	0.391079	9.02956e-05	0.000660617
gene913	Tpm1	Tpm1	Tpm1	Tpm1	reference	5.05582e-10	6.35317e-09	12.1521	11.7243	11.93	12.8085	12.0856	12.2074	11.8809	11.994	12.3039	12.3003	12.1698	12.5086	11.7863	11.8232	12.1461	12.2219	12.12	11.7476	12.2454	12.11	11.881	12.2503	12.3785	12.2633	12.1375	11.8844	0.258547	0.339258	0.00978999	0.0456969	-0.433405	-0.547134	3.03763e-05	0.00403732	-0.182331	-0.239757	0.0677055	0.178617	-0.12805	-0.155102	0.233535	0.368894
gene10983	Pipox	Pipox	Pipox	Pipox	reference	5.11987e-10	6.42587e-09	10.9399	9.87458	11.9765	11.6471	9.66359	9.72475	10.2748	11.9558	11.3236	11.0956	10.2389	11.6395	10.9913	12.1229	10.6655	10.0455	10.3303	10.6473	10.0804	9.8412	10.1858	11.3686	11.2335	10.8483	10.849	11.5655	1.2823	1.60248	6.99723e-06	0.000134583	0.0313129	0.337713	0.343357	0.763585	1.23983	1.55611	1.28122e-05	0.00028503	1.8328	1.99468	1.73387e-08	4.2096e-07
gene10373	Alg1	Alg1	Alg1	Alg1	reference	5.20278e-10	6.52203e-09	7.57934	8.11015	7.18895	7.56771	7.69016	7.85864	7.72466	7.16382	7.4885	7.50289	7.70071	7.31973	7.80608	7.34375	7.5661	7.57817	7.50215	7.87312	7.72958	7.75889	7.77965	7.29549	7.43071	7.56258	7.75341	7.26881	-0.829538	-0.893829	6.45358e-10	4.4016e-08	-0.0724424	-0.239255	0.10902	0.515606	-0.376046	-0.484915	0.000981429	0.00845056	-0.624447	-0.705941	1.23516e-06	1.64388e-05
gene4976	ACOT2_like	ACOT2_like	ACOT2	LOC101972642	human_blastn	5.25814e-10	6.58347e-09	11.0687	10.9236	9.49934	9.90256	10.9799	11.2219	10.388	9.20265	10.1769	11.0126	11.2081	9.88314	11.0918	9.83632	9.70534	11.3261	10.979	10.9494	10.9954	11.0612	11.0426	9.52781	9.88007	10.7171	11.222	10.626	-0.866338	-1.20396	0.000182068	0.00196929	0.0188327	0.186602	0.562641	0.877108	-1.06171	-1.37677	1.87013e-05	0.000386208	-1.39915	-1.6139	4.2217e-07	6.65142e-06
gene4422	Srxn1	Srxn1	Srxn1	Srxn1	reference	5.41308e-10	6.76929e-09	9.83613	11.0362	9.2188	9.41763	9.60855	9.64327	9.9566	9.13903	9.43962	9.49074	9.71872	9.2768	10.3214	9.82293	9.47046	9.44984	9.48361	10.2861	9.56038	9.7333	10.1961	9.36474	9.86502	9.46814	9.60426	10.4004	-1.09493	-1.24549	1.3195e-07	4.47034e-06	0.00276288	0.0186573	0.937261	0.987357	0.00771644	0.0153488	0.948341	0.971256	-0.116468	-0.184621	0.431843	0.576119
gene2132	Mknk1	Mknk1	Mknk1	Mknk1	reference	5.54897e-10	6.93086e-09	7.45363	7.74285	7.32679	7.49002	7.4292	7.19308	7.55183	7.35649	7.46525	7.35234	7.19755	7.526	7.67938	7.4006	7.50845	7.39094	7.07708	7.70099	7.35615	7.38348	7.85161	7.31673	7.58355	7.08777	7.25769	6.79052	-0.500601	-0.583604	1.15857e-05	0.000205665	-0.0904369	-0.257722	0.0586073	0.406138	0.054507	0.0747454	0.586793	0.735392	0.215924	0.262367	0.0582153	0.129122
gene2851	Ring1	Ring1	Ring1	Ring1	reference	5.67062e-10	7.07428e-09	10.0928	9.98202	9.78091	9.78282	9.99698	10.2119	9.84856	9.66345	9.76658	10.4084	10.3792	9.69906	9.96796	9.66633	9.74469	10.1776	10.222	9.84374	10.1164	10.1343	9.75959	9.61576	9.6746	10.0166	10.1588	9.96679	-0.0963856	-0.143217	0.271585	0.475684	0.0239262	0.0751491	0.566075	0.878106	-0.436856	-0.525556	5.32656e-05	0.000886047	-0.573269	-0.635823	8.24124e-07	1.17844e-05
gene11344	Apoa1	Apoa1	Apoa1	Apoa1	reference	5.7312e-10	7.14127e-09	18.9523	18.8487	18.8106	18.5169	18.9462	19.2574	18.3103	18.9551	18.7842	19.7138	19.4747	18.737	18.6	18.7931	18.448	18.9187	19.3541	18.5681	19.204	19.186	18.6213	18.4475	18.4545	19.0901	19.2969	18.44	0.154959	0.26842	0.149842	0.325253	0.0644397	0.277768	0.136162	0.558603	-0.388615	-0.555587	0.00287518	0.0190217	-0.562858	-0.689741	0.00019054	0.00124156
gene21484	Nfkbil1	Nfkbil1	Nfkbil1	Nfkbil1	reference	5.7474e-10	7.15285e-09	9.45924	9.35815	9.53311	9.73818	9.53439	9.84815	9.25169	9.39189	9.6555	9.61972	9.71643	9.70916	9.44474	9.55736	9.68106	9.64045	9.74601	9.47127	9.56148	9.71559	9.47851	9.5234	9.74413	9.61498	9.57055	9.45943	0.119544	0.144822	0.0761173	0.203746	-0.20688	-0.296919	0.000261499	0.0185682	-0.11775	-0.133563	0.100846	0.235255	-0.308107	-0.328945	4.39806e-05	0.000361003
gene16939	Fam135a	Fam135a	Fam135a	Fam135a	reference	5.84467e-10	7.26519e-09	8.9094	8.68233	9.37757	9.10679	8.83094	8.50175	9.64913	9.26239	9.14796	8.25832	8.43941	9.25435	9.18431	9.26251	9.30597	8.73212	8.6701	9.18284	8.64823	8.67023	9.02873	9.38254	9.25939	8.81964	8.5622	9.05516	0.0343233	0.0666473	0.73195	0.859487	0.00109975	0.00574584	0.976482	0.994952	0.626021	0.805404	3.97768e-05	0.000703697	0.882208	1.02885	1.31115e-07	2.45356e-06
gene20339	CUNH16orf91	CUNH16orf91	CUNH16orf91	CUNH16orf91	reference	5.88784e-10	7.31008e-09	8.26675	8.41219	7.97283	8.01913	8.43388	8.40398	8.07169	7.87791	8.05749	8.62222	8.72883	7.88514	8.06014	7.83768	7.82027	8.17797	8.38092	8.20914	8.48406	8.50396	8.29298	7.91386	8.01269	8.33662	8.42641	7.74531	-0.240749	-0.351651	0.0271612	0.0973316	0.0143238	0.058566	0.717249	0.933871	-0.553578	-0.678229	1.9456e-05	0.000397831	-0.713537	-0.811868	2.52183e-07	4.28592e-06
gene17393	Atp1a1	Atp1a1	Atp1a1	Atp1a1	reference	5.97114e-10	7.40464e-09	12.6544	12.866	13.1482	13.0257	12.2533	12.6285	13.2279	12.8503	13.074	12.6045	12.4875	12.8258	13.1024	13.185	13.0917	12.4945	12.6441	13.111	12.592	12.6559	12.8269	13.1022	13.0698	12.4566	12.7962	13.1557	-0.03819	-0.061237	0.661825	0.815347	-0.0138689	-0.0475155	0.73439	0.940559	0.595022	0.690391	8.37835e-07	3.01591e-05	0.424519	0.491289	0.000407219	0.00230817
gene10841	Dpyd	Dpyd	Dpyd	Dpyd	reference	6.11294e-10	7.57143e-09	11.5756	11.1496	12.1444	12.1326	11.8716	11.9886	11.53	12.237	12.1783	11.4559	11.5788	12.0893	11.2827	12.0947	12.1104	11.8832	12.0935	11.4555	11.7795	11.8347	11.4019	12.0513	12.2389	11.9814	11.8251	12.0306	0.828333	0.910311	1.93674e-08	8.65437e-07	-0.044275	-0.172852	0.285503	0.723715	0.20051	0.291119	0.0721823	0.18624	0.171001	0.221252	0.16826	0.28818
gene15256	Gga3	Gga3	Gga3	Gga3	reference	6.12833e-10	7.58143e-09	9.12834	9.36148	8.95016	9.16075	9.15426	8.85063	9.54259	9.22785	9.20389	8.71968	8.64025	9.28698	9.26463	9.25956	9.3584	9.06399	8.78209	9.43557	8.85629	9.00376	9.3546	9.29293	9.17154	8.96455	8.86833	9.00089	-0.240373	-0.321029	0.0158383	0.0650281	-0.0295116	-0.0946187	0.479901	0.843673	0.241482	0.315928	0.0188531	0.0747706	0.452801	0.516369	0.000118501	0.000827829
gene18577	Cdkn2d	Cdkn2d	Cdkn2d	Cdkn2d	reference	6.14438e-10	7.59222e-09	6.76682	6.88083	6.57306	6.62685	7.01082	7.21218	6.53517	6.73633	6.54533	7.35837	7.30372	6.67936	6.78525	6.72136	6.77816	6.82086	7.12042	6.77837	6.99793	7.30948	6.54335	6.60495	6.89157	7.01105	7.11711	6.93819	-0.0456612	-0.088902	0.651108	0.807908	-0.0149333	-0.0795454	0.689571	0.924125	-0.555507	-0.73661	0.00014371	0.00192485	-0.877381	-1.01913	9.81699e-08	1.91302e-06
gene6913	Mum1l1	Mum1l1	Mum1l1	Mum1l1	reference	6.23626e-10	7.69658e-09	7.68542	7.70352	7.99201	8.48818	7.48013	7.20652	7.93345	7.38266	8.49272	7.15195	7.5641	8.55079	8.28158	7.68559	7.95284	7.36426	6.73751	7.45635	7.15648	7.68009	7.83031	7.79653	8.17553	7.48421	7.01817	7.32423	-0.0946775	-0.247971	0.402495	0.610038	-0.467627	-0.999702	0.000717455	0.0344345	0.317039	0.659169	0.02754	0.0964224	0.464462	0.750839	0.0115011	0.0365741
G3469	CDKL5_containing	CDKL5_containing	NA	G3469	human_blastn	6.31848e-10	7.78879e-09	6.91558	6.66977	7.21535	6.81883	6.84603	6.53406	7.14056	7.16428	6.94689	6.55383	6.52538	7.01228	6.98537	7.11225	6.96981	6.88453	6.51018	6.85194	6.69955	6.71032	6.90036	7.07497	7.12268	6.82332	6.51151	6.21603	0.198392	0.298189	0.0581988	0.168486	0.0477181	0.180751	0.255051	0.696173	0.438253	0.56902	0.000399754	0.00419883	0.965329	1.06848	9.73011e-11	4.25621e-09
G34589	G34589	G34589	NA	G34589	reference	6.34925e-10	7.81742e-09	6.85584	6.86337	7.59904	7.80469	7.68674	7.30526	6.49836	8.77033	8.48004	6.34988	6.90264	8.66787	6.49286	8.72667	7.95317	7.83821	7.10704	6.45261	7.42542	6.95113	6.9876	8.58219	8.36129	6.69691	6.78803	5.42677	2.46633	2.73141	1.09908e-08	5.3746e-07	0.00157871	0.0270416	0.95445	0.991876	0.752382	1.51426	0.00143517	0.0111251	1.67801	2.06642	1.23164e-05	0.000120004
gene23451	Ncbp2	Ncbp2	Ncbp2	Ncbp2	reference	6.36192e-10	7.82373e-09	10.3078	9.87363	10.2672	10.2948	10.0895	9.90964	9.79369	10.2025	10.2469	10.2329	9.98634	10.2781	10.1085	10.2774	9.99751	10.0246	9.92524	9.8558	9.96783	9.94415	9.84712	10.2448	10.2213	10.0171	9.86606	10.2082	0.454993	0.499502	1.09912e-07	3.84953e-06	0.0246484	0.054084	0.564698	0.877957	0.222859	0.258934	0.00586674	0.0322313	0.444454	0.475635	3.81283e-07	6.10842e-06
gene15832	Cxcl14	Cxcl14	Cxcl14	Cxcl14	reference	6.37582e-10	7.83154e-09	9.35525	9.49729	10.2255	10.9404	8.96758	8.98675	8.0363	10.6772	10.9866	10.1199	9.35799	11.1744	8.8991	11.1263	10.6056	9.09934	9.12055	9.27235	9.15059	9.173	10.0149	11.7141	10.7268	9.85486	9.30858	10.2495	1.83711	2.25926	3.41171e-06	7.35326e-05	-0.000918503	-0.0163075	0.973226	0.994479	1.28215	1.86061	0.000130417	0.00179791	2.02683	2.33431	1.3223e-06	1.73742e-05
gene6079	Babam2	Babam2	Babam2	Babam2	reference	6.47012e-10	7.93796e-09	9.00217	8.7219	8.84172	9.07153	9.06752	9.15772	8.42396	9.10256	9.08782	9.39312	9.29186	8.96148	8.55645	9.06352	8.92816	8.91783	9.17416	8.75887	9.11072	9.03365	8.60226	8.95127	8.98727	9.03265	9.28811	8.93567	0.49821	0.580361	1.13466e-05	0.000202461	-0.00509898	-0.0162504	0.901627	0.980971	-0.130335	-0.172932	0.186339	0.355629	-0.2462	-0.291368	0.0247074	0.0666516
gene19285	Dpp7	Dpp7	Dpp7	Dpp7	reference	6.5174e-10	7.98652e-09	11.0012	10.8878	10.7098	10.4289	10.8301	11.2337	10.4248	10.4182	10.6094	11.119	11.3169	10.5625	10.6572	10.5566	10.452	10.9699	10.9864	10.7118	10.8307	10.9136	10.7214	10.4619	10.4505	10.8523	11.1634	10.9059	-0.0147601	-0.0242949	0.867338	0.938394	0.072658	0.234016	0.10856	0.514925	-0.271328	-0.363615	0.0123669	0.0550958	-0.5882	-0.666759	3.69225e-06	4.29121e-05
gene8370	Kansl2	Kansl2	Kansl2	Kansl2	reference	6.66585e-10	8.15878e-09	8.95462	9.13509	8.91369	8.97866	8.78395	8.39137	9.20718	9.05865	8.73997	8.81193	8.63816	8.77589	9.08298	8.86614	8.82605	8.60323	8.70648	9.01925	8.75148	8.51741	8.89119	8.95981	8.68894	8.64965	8.70968	8.90293	-0.140605	-0.18936	0.0987238	0.243451	0.0806351	0.202469	0.0813327	0.459477	0.272857	0.334866	0.00408702	0.024836	0.494677	0.54401	3.10343e-06	3.67275e-05
gene3892	Scfd2	Scfd2	Scfd2	Scfd2	reference	6.67708e-10	8.16288e-09	8.68448	8.38336	8.5973	8.66759	8.80134	8.83001	8.15402	8.82083	8.76968	8.97469	9.04223	8.48502	8.26598	8.70801	8.71506	8.61237	8.73643	8.52608	8.91872	8.87518	8.43649	8.63799	8.69445	8.81821	8.96257	8.77906	0.457866	0.53938	3.07103e-05	0.00045547	0.0169278	0.0524215	0.684031	0.921793	-0.148386	-0.194194	0.128554	0.276786	-0.258395	-0.302999	0.0167743	0.0491658
gene21883	Usp22	Usp22	Usp22	Usp22	reference	6.74358e-10	8.23447e-09	10.8162	10.8995	10.8812	10.8735	11.0581	11.3194	10.9665	10.8023	10.964	11.17	11.1587	10.8754	10.8004	10.9305	10.9855	11.2542	11.3225	11.0817	11.1167	11.2129	11.0853	10.9986	11.0204	11.1166	11.1906	11.0952	-0.0816618	-0.105268	0.222591	0.420252	-0.0346098	-0.0699692	0.419157	0.816181	-0.309027	-0.346724	5.83439e-05	0.000945176	-0.469652	-0.495938	6.65475e-09	1.83973e-07
gene769	Sord	Sord	Sord	Sord	reference	6.82343e-10	8.32218e-09	14.1543	13.6987	14.8768	14.2464	13.6984	13.8794	13.643	14.4922	14.3676	14.2371	13.7236	14.4492	13.9254	14.607	14.1769	13.9449	14.2158	13.9341	13.8524	13.5587	13.8002	14.4252	14.2529	13.9852	13.9793	14.1945	0.852304	0.938775	2.34114e-08	1.02408e-06	0.0700779	0.26445	0.115632	0.526928	0.597983	0.733692	1.27255e-05	0.00028371	0.749303	0.860044	2.48993e-07	4.24557e-06
gene18214	P4ha2	P4ha2	P4ha2	P4ha2	reference	6.88241e-10	8.38425e-09	6.79605	8.15541	7.42012	8.90701	7.44211	6.9266	7.49184	8.11198	8.85128	7.0183	6.93068	7.43774	7.80234	8.78123	8.52324	7.33522	6.71172	7.80866	6.94114	7.12168	7.90423	8.0464	8.99289	6.92875	7.43385	7.82056	0.0507272	0.200146	0.646155	0.804038	-0.125381	-1.0061	0.020774	0.247261	0.739777	1.41871	0.00122219	0.00994429	1.14724	1.65518	0.000147987	0.00100405
gene11559	Nsun5	Nsun5	Nsun5	Nsun5	reference	6.91003e-10	8.40801e-09	8.71348	9.41127	8.53301	8.69429	9.00045	8.74996	9.09723	8.65374	8.79834	8.3963	8.62924	8.77182	9.23245	8.68918	8.92837	8.7643	8.66544	9.12912	8.78158	8.87889	9.21145	8.75259	8.79928	8.62382	8.75566	8.854	-0.748472	-0.814185	5.16587e-09	2.7893e-07	-0.0601524	-0.193693	0.170062	0.607524	-0.0643326	-0.0893018	0.526824	0.687684	-0.0868782	-0.108394	0.439285	0.582287
gene20064	Smarcad1	Smarcad1	Smarcad1	Smarcad1	reference	6.94084e-10	8.4356e-09	8.95249	9.26893	8.93517	8.90349	9.00014	8.41965	9.25876	9.14046	8.81253	8.50865	8.61485	8.75948	9.18317	9.01015	9.01408	8.82032	8.64823	9.17151	8.75888	8.77538	9.20067	9.1314	8.81684	8.8581	8.82619	8.60914	-0.195226	-0.267397	0.0413615	0.131411	0.0910668	0.252614	0.0570707	0.402211	0.26933	0.347262	0.00886727	0.043228	0.500779	0.564299	1.98807e-05	0.000183203
gene2190	Heatr3	Heatr3	Heatr3	Heatr3	reference	7.05196e-10	8.56062e-09	9.15713	9.7247	9.27748	9.59154	9.40812	8.98864	9.6218	9.56294	9.6029	9.24188	8.90087	9.31047	9.56294	9.49109	9.65572	9.13249	8.91048	9.49503	9.17182	9.186	9.62182	9.67839	9.50273	9.03357	9.07115	8.98204	-0.158446	-0.234772	0.103555	0.251184	-0.0398978	-0.137931	0.340567	0.762768	0.264082	0.354808	0.0146188	0.0625476	0.565324	0.643897	8.79344e-06	8.98143e-05
gene10270	Acad11	Acad11	Acad11	Acad11	reference	7.12536e-10	8.6396e-09	13.3124	12.9643	13.3826	13.4835	13.3963	13.1097	13.0118	13.5842	13.6305	13.1338	13.184	13.4797	13.0466	13.5189	13.5212	13.3324	13.4268	13.1832	13.2804	13.3118	13.1443	13.4778	13.6857	13.4567	13.308	13.396	0.46505	0.518119	5.59587e-07	1.59375e-05	-0.065436	-0.151454	0.143292	0.568903	0.140717	0.170181	0.100132	0.234116	0.226762	0.254572	0.0131592	0.0405653
gene22376	Ccdc91	Ccdc91	Ccdc91	Ccdc91	reference	7.14903e-10	8.65818e-09	9.46803	8.97299	9.3901	9.46903	9.49124	9.13241	8.54964	9.32167	9.17519	9.28458	9.3992	9.31693	8.81001	9.37867	9.26358	9.23053	9.35687	8.9595	9.50093	9.34015	9.06376	9.46344	9.30085	9.52693	9.35698	9.29922	0.746686	0.80391	6.84501e-10	4.63805e-08	0.0536543	0.159662	0.217844	0.656139	0.00626657	0.00835078	0.948416	0.971256	0.0987874	0.119576	0.351545	0.497539
gene6424	Pygl	Pygl	Pygl	Pygl	reference	7.15806e-10	8.659e-09	14.8237	14.3789	14.778	14.6636	14.6906	15.0005	14.4914	14.8675	14.7278	14.92	14.8905	14.6601	14.2287	14.5755	14.8165	14.7379	14.888	14.375	14.9044	14.693	14.3995	14.5155	14.7092	14.803	14.8374	14.269	0.424737	0.479676	3.89838e-06	8.13169e-05	0.00565095	0.0138234	0.894147	0.979757	-0.0975334	-0.118618	0.253488	0.434724	-0.172051	-0.194822	0.0586142	0.129757
gene20661	Apoe	Apoe	Apoe	Apoe	reference	7.34185e-10	8.87097e-09	17.169	16.6583	17.0083	17.1409	16.5684	16.3261	16.7331	16.8821	17.4546	17.1254	16.7375	17.4166	16.9186	17.0843	17.0888	16.7069	16.6321	16.632	16.9052	16.1349	16.4913	16.9364	17.1561	16.7705	16.5373	16.8559	0.306686	0.434314	0.00858662	0.0412118	-0.100216	-0.332167	0.0444291	0.357329	0.166288	0.246968	0.135062	0.286114	0.618215	0.721032	1.08688e-05	0.000107311
gene13776	Aldh7a1	Aldh7a1	Aldh7a1	Aldh7a1	reference	7.50042e-10	9.05202e-09	12.946	12.3341	13.099	12.775	12.2141	12.1404	12.4275	12.8268	13.0988	12.943	12.4728	13.054	12.4743	13.0302	12.7314	12.4806	12.5667	12.4512	12.5392	12.0994	12.088	12.8304	13.0133	12.5235	12.5148	12.6421	0.670631	0.772456	2.38597e-06	5.36558e-05	-0.00537058	-0.0224002	0.891142	0.979481	0.362492	0.492871	0.00260897	0.0175289	0.684193	0.78776	1.23656e-06	1.64388e-05
gene14808	Sf3a2	Sf3a2	Sf3a2	Sf3a2	reference	7.53584e-10	9.0842e-09	8.94479	9.41204	8.64855	8.96836	9.08095	9.27652	9.3064	8.91229	8.88723	9.12599	9.10378	8.68282	9.15738	8.73233	9.0076	9.028	9.21259	9.20642	9.14089	9.10188	9.12997	8.83685	8.80447	8.94113	9.29028	9.10242	-0.566038	-0.624931	6.97164e-08	2.5905e-06	-0.0247628	-0.0689858	0.558637	0.876513	-0.292932	-0.357695	0.00219774	0.0154538	-0.524451	-0.573584	7.00174e-07	1.03154e-05
gene23349	Zfp62	Zfp62	Zfp62	Zfp62	reference	7.55445e-10	9.09604e-09	7.67836	7.75671	7.46042	7.91674	7.45262	7.17934	7.48677	7.81268	7.61071	7.27329	7.19135	7.71132	7.87928	7.76777	7.82627	7.26519	7.14304	7.82225	7.35816	7.38274	7.95097	7.70106	7.65254	7.55779	7.32749	7.17642	-0.0906369	-0.15157	0.347914	0.557211	-0.0212245	-0.0869537	0.593378	0.88852	0.397842	0.533639	0.0012451	0.0100295	0.669491	0.77718	2.89223e-06	3.45833e-05
gene24706	Mpp1	Mpp1	Mpp1	Mpp1	reference	7.58867e-10	9.12665e-09	10.0381	10.0092	10.355	10.1217	10.0476	9.87298	10.0935	10.1477	10.4267	9.83823	9.85876	10.2815	10.0933	10.3883	10.1179	9.90646	9.90372	10.0766	9.9477	9.89523	9.97154	10.2231	10.2955	9.76117	10.0183	9.88054	0.195634	0.237937	0.0155013	0.064098	-0.0223961	-0.0514948	0.600527	0.889827	0.393664	0.446402	6.311e-06	0.000160752	0.429279	0.463252	2.37846e-06	2.89407e-05
gene24718	LOC110597243	LOC110597243	LOC110597243	LOC110597243	reference	7.70002e-10	9.24983e-09	7.8681	8.1347	8.24062	7.67642	7.81867	7.66565	7.90041	8.34621	7.72119	7.77829	7.4626	7.77111	8.38331	8.46516	7.59106	7.88088	7.42682	8.07757	7.84048	7.70925	7.98037	8.00869	7.43603	8.1013	7.5526	7.58419	0.0706144	0.128918	0.478922	0.677722	0.761053	0.891555	1.59871e-06	0.000460384	0.31861	0.470095	0.0104262	0.0481034	0.912833	1.04381	1.58408e-08	3.91937e-07
gene7813	Hspa13	Hspa13	Hspa13	Hspa13	reference	8.11414e-10	9.73603e-09	9.70737	10.1245	9.80695	9.70309	9.55522	9.20334	10.0122	10.0341	9.76895	9.0925	9.30005	9.80998	9.86302	9.71618	9.84858	9.56956	9.51413	9.82354	9.22534	9.57597	9.87405	9.85642	9.66376	9.46789	9.50712	9.69665	-0.114823	-0.176741	0.220446	0.417648	0.0238009	0.0842407	0.560817	0.876718	0.504157	0.611952	2.56796e-05	0.000502302	0.509908	0.585713	4.91768e-05	0.000398917
gene17918	Klhl36	Klhl36	Klhl36	Klhl36	reference	8.15017e-10	9.76796e-09	10.0859	10.0871	9.85823	9.99898	9.91944	10.4614	10.0708	9.588	9.84131	10.1338	10.4544	9.68421	9.91674	9.73977	9.816	10.0333	10.3003	9.91219	10.2573	10.1343	9.93492	9.72144	9.92251	10.1478	10.197	10.102	-0.167339	-0.226547	0.0634298	0.179215	-0.0125592	-0.0368357	0.763963	0.948845	-0.314309	-0.387055	0.00152068	0.0116024	-0.658664	-0.715779	3.1613e-09	9.61091e-08
ENSSTOG00000028543	HNRNPA0	HNRNPA0	HNRNPA0	HNRNPA0	reference	8.25043e-10	9.87669e-09	7.44232	7.51286	7.29144	6.82902	7.44494	7.98777	7.35789	6.80138	7.24684	7.13624	7.76921	6.95273	7.20575	7.10602	7.38505	7.65576	7.84656	7.3528	7.74282	7.92267	7.49724	7.23051	7.34859	7.65937	7.78336	6.79884	-0.160059	-0.302809	0.155566	0.333444	0.0129629	0.0771095	0.721668	0.936362	-0.357038	-0.561813	0.0083333	0.0412369	-1.0108	-1.16499	2.82753e-08	6.38626e-07
gene20452	Lin7a	Lin7a	Lin7a	Lin7a	reference	8.32902e-10	9.95928e-09	8.9098	8.89978	8.79959	8.95466	8.53583	8.61852	9.1126	8.80898	8.967	8.50444	8.57019	9.03941	8.91659	8.6858	9.05984	8.86024	8.57648	8.98844	8.58129	8.43857	8.99856	9.08792	8.89716	8.77165	8.63531	8.70512	-0.113012	-0.155649	0.17166	0.355138	-0.059452	-0.15391	0.179593	0.61814	0.282288	0.344667	0.00290268	0.0191182	0.406346	0.452403	8.99366e-05	0.000659387
gene22906	Rpn1	Rpn1	Rpn1	Rpn1	reference	8.34644e-10	9.96861e-09	12.3373	12.6162	11.9999	12.1659	12.3179	12.7377	12.2348	12.0779	12.3226	12.6557	12.7402	12.0741	12.2611	12.0626	12.0694	12.2442	12.6133	12.4684	12.48	12.5768	12.3672	11.9286	12.0865	12.1458	12.7187	11.9742	-0.316265	-0.404244	0.00253226	0.0160802	-0.0190341	-0.0616724	0.645408	0.906447	-0.306935	-0.39209	0.0034132	0.0216248	-0.735029	-0.805896	1.27613e-09	4.26762e-08
gene3387	Cog5	Cog5	Cog5	Cog5	reference	8.4136e-10	1.00373e-08	8.81181	8.57785	8.95735	8.69392	9.00675	8.86783	8.4611	8.88177	8.93137	9.07907	8.88463	8.89763	8.66681	8.81944	8.63469	8.92947	8.89844	8.56876	9.00318	8.96356	8.62013	9.05885	8.77638	9.00675	8.994	8.77498	0.446555	0.497824	8.09374e-07	2.14051e-05	0.0789052	0.17427	0.0840815	0.467636	-0.123019	-0.147161	0.138821	0.29154	-0.0140131	-0.0159205	0.872506	0.920732
gene23505	Ppp1r10	Ppp1r10	Ppp1r10	Ppp1r10	reference	8.43758e-10	1.00543e-08	10.0672	10.599	9.6001	10.8149	9.71289	9.24754	10.2703	10.2339	10.3934	10.0981	9.35152	9.48945	10.7846	10.293	11.0936	9.43121	9.05965	10.5969	9.82386	9.5018	10.5516	10.5867	10.552	10.0274	9.39125	10.1319	-0.216957	-0.48394	0.0897858	0.229207	-0.0691337	-0.469451	0.0999285	0.49734	0.25138	0.530727	0.0632719	0.171219	1.01477	1.27901	6.73349e-06	7.13763e-05
gene17754	Sorbs1	Sorbs1	Sorbs1	Sorbs1	reference	8.48173e-10	1.00953e-08	10.5354	10.8721	11.1117	10.0091	10.5143	10.7702	11.2453	10.8963	10.1701	10.2036	10.3579	10.0228	10.6428	11.1013	9.93298	10.7417	10.6988	10.6941	10.7142	10.6715	11.0278	10.6458	10.1929	10.6904	10.7749	10.3366	-0.0439	-0.0820286	0.65683	0.812087	1.02695	1.12128	1.50423e-09	1.73271e-06	0.233315	0.361239	0.0507288	0.147189	0.216248	0.292496	0.11067	0.210801
gene6527	Ca8	Ca8	Ca8	Ca8	reference	8.50715e-10	1.01139e-08	8.54995	8.61259	8.64543	9.49764	8.85817	8.63752	8.75041	8.78756	9.48085	8.60493	8.69421	9.39086	8.89817	9.04209	9.06231	8.81436	8.90076	8.96485	8.65937	8.86716	8.9047	8.71889	9.11294	8.69462	8.59491	8.64315	-0.0757114	-0.128097	0.428198	0.632624	-0.753162	-0.849219	1.34156e-07	6.62284e-05	0.0191224	0.0288059	0.859175	0.919918	0.0166728	0.0220614	0.891136	0.932696
gene8232	Prss35	Prss35	Prss35	Prss35	reference	8.5485e-10	1.01515e-08	8.06282	7.817	7.63418	7.48061	8.13218	8.45561	7.58414	7.53448	7.35502	8.37793	8.29082	7.42466	8.10728	7.34104	7.90471	8.72887	8.08795	8.06999	8.31663	8.52388	8.24785	7.57341	7.861	8.371	8.29393	7.82337	-0.286441	-0.522732	0.0311616	0.107326	0.00965745	0.0678973	0.781867	0.955181	-0.961769	-1.16508	1.43474e-06	4.5766e-05	-0.921252	-1.13071	2.46982e-06	2.9982e-05
gene19725	Mtmr9	Mtmr9	Mtmr9	Mtmr9	reference	8.71501e-10	1.03374e-08	8.02307	8.11666	8.14119	8.3755	8.17108	7.79525	8.3728	8.34049	8.31224	7.75866	7.95665	8.20502	8.37396	8.47245	8.3424	7.90777	7.81796	8.28633	7.85866	7.95047	8.34542	8.51033	8.4889	7.87073	7.8059	7.92202	0.00124791	0.00209855	0.988939	0.995587	-0.0193041	-0.0728024	0.632061	0.902594	0.492461	0.612962	6.90088e-05	0.00108232	0.63376	0.7248	2.37665e-06	2.89407e-05
gene5743	Anxa4	Anxa4	Anxa4	Anxa4	reference	8.77576e-10	1.03975e-08	10.6229	10.4082	10.3799	10.4872	10.7742	10.7402	10.4562	10.3108	10.4816	10.7088	10.8531	10.5686	10.7079	10.2352	10.4114	10.6777	10.7269	10.5464	10.7361	10.8693	10.5448	10.4003	10.2894	10.7638	10.8361	10.7945	-0.151278	-0.193325	0.0612286	0.174624	-0.0293098	-0.0708718	0.494407	0.848962	-0.409028	-0.466421	6.15955e-06	0.000157281	-0.536591	-0.575281	1.89975e-08	4.53795e-07
gene1109	Ireb2	Ireb2	Ireb2	Ireb2	reference	8.79676e-10	1.03986e-08	10.5431	10.5683	10.9701	10.6796	10.6908	10.3297	10.8854	10.8209	10.6567	10.4501	10.2324	10.8224	10.716	10.7993	10.7086	10.7094	10.4081	10.7067	10.5824	10.3759	10.7757	10.8395	10.8983	10.7537	10.3853	10.6548	0.047124	0.0668036	0.51994	0.710494	0.0155203	0.0379343	0.715436	0.933638	0.156454	0.189169	0.069091	0.18115	0.601005	0.641956	6.12561e-10	2.22822e-08
gene16018	Cd248	Cd248	Cd248	Cd248	reference	8.78778e-10	1.03986e-08	9.94508	9.26762	9.68319	9.59307	9.78945	10.2931	8.90137	9.96217	10.1081	10.0879	9.9784	9.37735	9.41359	10.0528	10.0782	10.1852	10.1454	9.236	9.88851	9.89038	9.30732	10.1337	9.82371	9.82698	9.77477	9.93486	1.01283	1.10992	3.44203e-09	1.97147e-07	0.0546808	0.24524	0.190098	0.631044	0.023151	0.0382391	0.837878	0.907089	-0.0642302	-0.0902304	0.62635	0.744056
gene8977	Skp2	Skp2	Skp2	Skp2	reference	8.80816e-10	1.04002e-08	7.16706	7.16691	7.38414	7.70796	6.84809	6.29154	7.36553	7.35021	7.55652	6.35921	6.57626	7.16944	7.36538	7.19641	7.52082	6.94694	6.596	7.38831	6.45572	6.92097	7.2475	7.01797	7.23407	7.02584	6.6834	7.18581	-0.0575678	-0.141059	0.596808	0.766861	-0.0609937	-0.402072	0.13351	0.556085	0.559239	0.888242	0.00103227	0.00880065	0.913066	1.17391	1.50186e-05	0.00014245
gene22597	Pja1	Pja1	Pja1	Pja1	reference	8.86361e-10	1.04538e-08	8.64207	8.49651	8.42508	8.77734	8.79578	9.28211	8.83683	8.41774	8.66159	8.84241	8.9709	8.78192	8.58779	8.45701	8.64753	8.97261	9.04907	8.7001	8.98478	8.99158	8.69363	8.69301	8.62103	8.82018	8.84007	8.933	-0.137758	-0.193836	0.122816	0.283192	-0.090238	-0.239459	0.0581137	0.404819	-0.434543	-0.517196	3.61913e-05	0.00065479	-0.704509	-0.765631	6.27682e-10	2.27524e-08
gene15749	Notch3	Notch3	Notch3	Notch3	reference	8.91248e-10	1.04995e-08	7.57632	8.33511	7.88222	7.36427	8.20613	8.74332	8.40423	7.64335	7.49669	7.93606	8.31085	7.73288	8.27147	7.9671	7.9493	8.98025	8.5042	8.70549	8.38331	8.57205	8.81584	7.97059	7.83839	8.30863	8.43166	7.78546	-0.867451	-1.07286	2.26543e-05	0.000359109	0.0348656	0.24525	0.339807	0.762768	-0.611126	-0.901388	0.000381264	0.00404979	-0.883322	-1.11522	9.24879e-06	9.35436e-05
gene16879	Tshz1	Tshz1	Tshz1	Tshz1	reference	9.13875e-10	1.07538e-08	8.54583	8.38681	8.71536	8.7072	8.34513	8.28475	8.60248	8.41636	8.70922	8.08607	7.99266	8.99983	8.62141	8.4747	8.86272	8.35167	8.23709	8.65292	8.2656	8.34273	8.68912	8.39424	8.64302	8.47402	8.21783	8.18679	-0.083024	-0.131182	0.362773	0.573128	-0.210336	-0.427573	0.003021	0.0822014	0.223974	0.30566	0.0360963	0.116659	0.394646	0.46577	0.00137099	0.00641096
gene12761	Pde7b	Pde7b	Pde7b	Pde7b	reference	9.28065e-10	1.09084e-08	8.88008	7.95705	7.95779	7.95509	8.64686	8.61755	7.84345	7.53362	7.84563	8.59612	8.90427	8.00725	8.31216	7.74479	7.96051	9.20736	8.93801	8.07464	8.96424	8.53083	8.48842	7.72372	7.63135	8.95161	8.65275	8.21424	-0.0385171	-0.100769	0.723325	0.855236	0.0458957	0.352292	0.218655	0.656663	-0.886426	-1.18316	3.00033e-05	0.000562466	-0.788754	-1.07958	0.000125142	0.000867211
G13778	GATA4_like	GATA4_like	GATA4	G13778	human_blastn	9.30348e-10	1.09229e-08	6.66133	6.86543	6.58557	6.36181	6.91964	7.20584	6.77672	6.62358	6.62465	6.40245	7.03623	6.43708	6.71416	6.4623	6.69889	6.9311	7.18552	6.64723	6.8756	7.19377	6.84385	6.71333	6.60561	6.91498	6.9585	6.8575	-0.175396	-0.300017	0.110775	0.264063	0.0318083	0.159664	0.411758	0.81215	-0.263505	-0.406869	0.0309822	0.104521	-0.856857	-0.990364	7.92901e-08	1.58077e-06
gene3971	Arrdc4	Arrdc4	Arrdc4	Arrdc4	reference	9.77037e-10	1.14581e-08	8.98973	9.63894	11.1253	9.52731	9.68513	8.9534	9.57442	11.3705	10.1833	8.81926	9.09743	9.81729	9.39619	11.1718	10.2048	8.96511	8.92137	9.76438	9.30312	9.07672	10.2276	10.0066	10.1715	9.47388	8.7581	9.16061	0.811592	1.30087	0.000700452	0.00579999	0.165084	0.966567	0.0117886	0.184276	1.80539	1.99799	1.99639e-07	9.45538e-06	2.37933	2.53527	3.05379e-11	1.43252e-09
gene11036	Serpinf2	Serpinf2	Serpinf2	Serpinf2	reference	1.03536e-09	1.21245e-08	12.9865	12.8721	12.9409	12.4458	12.8237	13.325	12.9324	13.3676	12.6564	13.3672	13.5587	12.3741	13.1772	13.0315	12.6491	13.2048	13.4321	13.0022	13.2557	13.0602	12.7603	12.6069	12.5129	13.4304	13.6362	13.2733	0.0358671	0.0669134	0.715046	0.851077	0.413824	0.657491	0.000336942	0.0221081	-0.200292	-0.312908	0.0877436	0.213731	-0.439508	-0.552554	0.00236334	0.0101285
gene15906	Utp3	Utp3	Utp3	Utp3	reference	1.0362e-09	1.21245e-08	8.81858	8.92599	8.56066	8.48538	8.90781	8.61731	8.57173	8.56324	8.2129	9.13864	8.93107	8.20146	8.6888	8.53465	8.24174	8.63106	8.76077	8.63631	8.97587	9.0634	8.89761	8.54522	8.17247	8.93652	9.04687	8.53005	-0.129439	-0.21198	0.197609	0.388362	0.306224	0.55151	0.000984228	0.0418262	-0.347124	-0.476535	0.00374439	0.0231888	-0.352812	-0.436988	0.007436	0.0259471
G37657	G37657	G37657	NA	G37657	reference	1.0407e-09	1.21634e-08	7.61874	7.30369	7.74748	7.94854	7.71816	7.12904	6.88705	7.84143	7.58045	7.85629	7.44648	7.92953	7.17001	7.8355	8.04628	7.34843	7.22993	7.30713	7.57961	7.42548	7.20214	7.51516	7.6323	7.69672	7.19293	7.15347	0.788665	0.923932	4.2166e-06	8.7427e-05	-0.0437886	-0.216858	0.27243	0.709975	0.0594518	0.102213	0.606715	0.750907	0.592018	0.741765	0.000206233	0.00132549
gene10022	Spty2d1	Spty2d1	Spty2d1	Spty2d1	reference	1.04684e-09	1.22213e-08	9.09808	9.36012	9.14528	9.21923	9.00291	8.74271	9.28325	9.50473	9.00573	8.59173	8.81173	9.13966	9.35916	9.24596	9.30681	8.84741	8.98052	9.25608	8.74455	9.08527	9.43243	9.26083	9.57281	8.81918	8.79929	9.49907	-0.0952981	-0.150932	0.306216	0.512851	-0.00995393	-0.0365969	0.804887	0.960689	0.529679	0.641737	1.70951e-05	0.000359826	0.474325	0.552364	0.00018914	0.00123477
gene15989	Syt12	Syt12	Syt12	Syt12	reference	1.0682e-09	1.24568e-08	7.08698	7.09697	7.05309	6.63668	7.08558	7.38433	6.3934	6.79761	6.86262	7.69825	7.32537	6.71231	6.69561	6.67391	6.64369	7.27533	7.31739	6.82696	7.26113	7.30595	6.9811	6.74237	6.80596	7.48331	7.33888	7.15173	0.0702934	0.156164	0.513304	0.705145	0.055044	0.331887	0.170443	0.608255	-0.628131	-0.879915	0.000184019	0.00232319	-0.624213	-0.828908	0.000393903	0.00224867
gene3914	Aasdh	Aasdh	Aasdh	Aasdh	reference	1.07413e-09	1.25118e-08	8.68801	8.43825	8.55606	8.46182	8.50995	8.1654	8.58438	8.80424	8.74854	8.38283	8.09087	8.74993	8.70799	8.64519	8.71801	8.3263	8.1269	8.37352	8.01739	8.2913	8.50811	8.44433	8.71301	8.45956	8.27812	7.73671	0.082453	0.123741	0.339969	0.549237	-0.0385758	-0.118182	0.363396	0.779711	0.313598	0.396297	0.00249126	0.0169357	0.623899	0.690215	1.45612e-07	2.69564e-06
gene17977	Tbl1x	Tbl1x	Tbl1x	Tbl1x	reference	1.09357e-09	1.2724e-08	10.0197	10.7164	9.21501	9.63685	10.2467	10.4271	10.1924	9.19721	9.75916	9.80347	10.2799	9.9184	10.1731	8.69803	9.59034	10.5143	10.2014	10.436	10.2677	10.4778	10.6347	9.96164	9.27703	10.1552	10.1786	9.78203	-1.13238	-1.28655	9.31338e-08	3.35249e-06	-0.0305074	-0.201726	0.40409	0.809413	-0.732182	-0.980962	4.74891e-05	0.000802355	-1.05639	-1.24347	1.99826e-07	3.52912e-06
gene4839	ZNF79_containing	ZNF79_containing	NA	LOC106144748	human_blastn	1.09611e-09	1.27392e-08	7.54781	7.14234	7.88253	8.00034	7.41539	7.31112	7.73132	8.07118	7.87559	7.10813	7.16285	7.96541	7.51668	8.28002	7.91003	7.59258	7.41673	7.59889	7.33509	7.55509	7.41064	8.16307	8.1475	7.63377	7.35715	7.52277	0.645953	0.829557	0.000133187	0.00151667	0.00246114	0.014673	0.94575	0.990363	0.709922	0.919077	2.52494e-05	0.0004967	0.921272	1.09685	4.57369e-07	7.14089e-06
gene2428	Txnl4b	Txnl4b	Txnl4b	Txnl4b	reference	1.1183e-09	1.29826e-08	8.59866	8.92119	8.53054	8.66883	8.15477	8.43908	8.6087	8.80062	8.62895	8.37755	8.08799	8.43777	9.08005	8.94818	8.64172	8.23789	7.82486	8.78798	7.93484	8.30037	8.76081	8.42283	8.86931	8.08263	7.8464	7.68916	-0.142344	-0.264647	0.193061	0.383717	0.00157807	0.00876157	0.965778	0.99326	0.580557	0.780999	0.000146183	0.00195293	0.690226	0.851987	3.06896e-05	0.000265354
gene17163	Trmt61a	Trmt61a	Trmt61a	Trmt61a	reference	1.12812e-09	1.30819e-08	7.62163	8.56581	6.93133	7.23733	7.79084	7.5575	8.08528	7.49849	7.41302	7.62288	7.52748	7.14639	7.90256	7.60161	7.51946	7.62979	7.48444	8.01541	7.57665	7.63876	8.19237	7.40068	7.41656	7.26318	7.71447	7.50083	-1.05381	-1.19681	1.51584e-07	4.98879e-06	0.0253256	0.162039	0.486743	0.84713	-0.137421	-0.259752	0.260073	0.441851	-0.175745	-0.270101	0.238318	0.374965
gene11484	Mepce	Mepce	Mepce	Mepce	reference	1.15278e-09	1.33529e-08	9.53081	9.62584	9.16431	9.37855	9.10075	9.11154	9.8299	9.31321	9.19684	9.30704	9.06421	9.61276	9.64156	9.25969	9.56306	9.21011	9.12363	9.46873	9.03305	9.17345	9.4523	9.31335	9.4804	9.15298	9.08275	9.38071	-0.347407	-0.427624	0.000721475	0.0059503	-0.0737955	-0.206045	0.105413	0.507105	0.171393	0.22334	0.0805771	0.200707	0.272902	0.319303	0.0120304	0.0378695
gene19271	Tubb4b	Tubb4b	Tubb4b	Tubb4b	reference	1.17453e-09	1.35897e-08	11.2093	12.0069	11.5525	10.9918	11.6085	11.4555	11.7442	11.7001	11.2532	11.5936	11.8126	11.3203	12.1232	11.8796	11.3119	11.3236	11.7649	11.7828	11.1628	11.5622	11.9633	11.5937	11.1938	11.5045	11.8742	11.5101	-0.385676	-0.497762	0.00102364	0.00779153	0.268818	0.489597	0.00127726	0.0491488	0.121463	0.173856	0.2521	0.433132	-0.111875	-0.142756	0.342755	0.487962
gene11792	Bzw2	Bzw2	Bzw2	Bzw2	reference	1.18954e-09	1.3748e-08	8.3582	8.79608	8.21153	8.18351	8.37822	8.52238	8.7116	8.17309	8.05831	8.47686	8.66235	8.03728	8.45276	8.11834	8.12855	8.40727	8.25829	8.53767	8.40384	8.43345	8.46704	8.03393	7.9013	8.20981	8.38476	8.68102	-0.545741	-0.631148	5.14506e-06	0.000103403	0.0694295	0.220094	0.122073	0.539024	-0.214688	-0.288067	0.0394026	0.124047	-0.368788	-0.431947	0.00182865	0.00814329
gene4852	Eng	Eng	Eng	Eng	reference	1.19329e-09	1.3776e-08	9.76149	9.92242	10.0116	10.0043	10.1646	10.4901	10.0054	9.75129	9.79758	10.2188	10.2069	9.48501	10.01	9.8684	9.95028	10.2418	10.4181	10.244	10.3355	10.1373	10.0451	9.85344	9.89455	10.2019	10.3325	10.0959	-0.191919	-0.262108	0.0431372	0.135352	0.013678	0.043022	0.741332	0.94187	-0.432939	-0.520959	5.77356e-05	0.000942591	-0.604097	-0.667006	2.06313e-07	3.62481e-06
gene22074	Thap4	Thap4	Thap4	Thap4	reference	1.19865e-09	1.38225e-08	7.62744	8.0489	7.47486	7.73848	7.81328	8.072	8.05757	7.59648	7.65636	7.90591	8.05267	7.69002	7.82485	7.63519	7.66871	7.85507	8.01148	7.8928	7.95641	7.81166	7.86933	7.51541	7.6694	7.6701	7.9714	7.99476	-0.562772	-0.627079	2.16003e-07	6.93284e-06	-0.070758	-0.195312	0.117902	0.532256	-0.383403	-0.461748	0.000163989	0.00213595	-0.646959	-0.703787	5.78256e-09	1.63792e-07
gene23426	Hsd17b7	Hsd17b7	Hsd17b7	Hsd17b7	reference	1.22405e-09	1.40997e-08	8.094	7.96105	8.56362	8.60433	7.92441	7.7816	8.17489	9.22255	8.18933	8.14112	8.01487	8.5319	8.07138	8.97394	8.04722	7.59318	7.68827	8.00688	7.92522	8.15457	7.96219	8.72626	8.311	7.93559	8.16851	8.14817	0.885923	1.04269	3.53509e-06	7.54289e-05	0.144786	0.536613	0.0168284	0.223667	1.09967	1.24882	3.22468e-08	2.0636e-06	1.04107	1.2098	6.66072e-08	1.35395e-06
G36285	G36285	G36285	NA	G36285	reference	1.2414e-09	1.42836e-08	8.55979	7.80156	7.86528	8.69243	8.09162	7.73278	7.69699	8.60669	8.70907	7.28864	7.30858	9.31452	7.94779	8.34789	8.79701	8.24658	7.81792	8.13234	7.77943	8.06601	8.31203	8.76195	8.87571	8.0822	7.90752	7.71526	0.384666	0.740061	0.0140382	0.0596941	-0.110111	-0.637732	0.0334618	0.311881	0.442615	0.831251	0.00588854	0.0322887	0.742097	1.069	0.00036854	0.00213445
G30638	G30638	G30638	NA	G30638	reference	1.26654e-09	1.45568e-08	9.108	9.10865	9.20041	8.9024	9.20722	9.49486	8.72021	9.0505	9.12807	9.95507	9.69177	8.87637	8.87423	9.1835	9.05261	9.55108	9.45208	9.08497	9.42524	9.27768	9.03147	8.99474	8.69803	9.46581	9.25548	9.14353	0.150705	0.249821	0.148753	0.323306	0.0792505	0.299206	0.0847781	0.469997	-0.457837	-0.60612	0.000429378	0.00446924	-0.382554	-0.47772	0.00520174	0.019308
gene12686	Ugcg	Ugcg	Ugcg	Ugcg	reference	1.31337e-09	1.50783e-08	8.15173	8.17141	8.39893	8.25901	7.89422	7.6533	8.23982	8.46052	8.37148	8.14227	7.77691	8.63698	8.25947	8.49892	8.32288	7.90711	7.86684	8.30703	8.01208	7.91341	7.96937	8.49248	8.05503	8.05038	7.99254	7.9715	0.202964	0.298896	0.0504334	0.151067	0.0164946	0.0628584	0.681253	0.920011	0.483187	0.604491	9.0387e-05	0.00134247	0.814418	0.910943	3.9615e-09	1.1734e-07
gene13065	Larp7	Larp7	Larp7	Larp7	reference	1.32463e-09	1.51907e-08	8.57451	8.39023	8.53923	8.15821	8.68564	8.40839	8.15863	8.2922	7.93448	8.68499	8.60086	8.16287	8.37261	8.19499	8.15853	8.59402	8.43101	8.39241	8.65222	8.73675	8.46216	8.2173	8.11642	8.78156	8.56217	8.77405	0.018325	0.0295545	0.832327	0.919711	0.223985	0.434459	0.00226329	0.0686068	-0.367519	-0.464876	0.00080765	0.00731781	-0.229003	-0.277316	0.0449937	0.105579
gene1571	Exosc10	Exosc10	Exosc10	Exosc10	reference	1.33192e-09	1.52574e-08	9.54998	9.71184	9.44114	9.2797	9.76203	9.81539	9.76246	9.60728	9.43865	9.57144	9.71575	9.39772	9.6476	9.54602	9.5239	9.78452	9.68743	9.58632	9.65702	9.74604	9.72993	9.55421	9.35103	9.65579	9.71224	9.95085	-0.181949	-0.210768	0.0102488	0.0472377	0.120449	0.211559	0.0116531	0.183879	-0.185605	-0.209923	0.0109104	0.0498934	-0.263892	-0.283801	0.000523212	0.002876
gene13310	Csrp1	Csrp1	Csrp1	Csrp1	reference	1.34846e-09	1.54299e-08	9.45089	10.2216	9.47675	9.98716	9.99451	10.0016	9.90783	9.34803	9.74131	9.87558	9.93186	9.6132	10.15	9.8184	9.85306	10.1407	10.1259	10.213	10.0344	10.2006	9.95531	9.49769	9.78113	9.92682	10.0502	10.1988	-0.750689	-0.813521	2.60634e-09	1.53486e-07	-0.1873	-0.392471	0.00428687	0.103836	-0.581688	-0.673668	8.64498e-07	3.06926e-05	-0.705205	-0.778565	9.84155e-09	2.62281e-07
gene12164	Gfod1	Gfod1	Gfod1	Gfod1	reference	1.35337e-09	1.54666e-08	9.04714	8.05493	8.96224	8.53522	8.61621	8.95236	8.07806	9.15142	8.92798	8.44888	8.75851	8.98866	8.30033	8.7503	8.91146	8.66255	9.32535	8.28818	8.93349	8.94237	7.9916	8.5441	9.33873	8.78379	8.93616	9.52916	1.04253	1.16054	2.25883e-08	9.92501e-07	-0.020166	-0.111101	0.588934	0.887296	0.154264	0.265664	0.19712	0.370006	-0.0856952	-0.125973	0.536402	0.668375
gene16070	Tm7sf2	Tm7sf2	Tm7sf2	Tm7sf2	reference	1.35554e-09	1.54666e-08	10.2063	10.0571	11.6409	10.9645	9.60992	10.4514	10.1429	11.3255	11.0185	10.9331	10.5207	10.8701	10.106	11.5425	10.8111	10.3126	10.6888	9.87941	10.4786	10.2279	9.96014	11.2694	11.0184	9.98018	10.4156	10.97	1.51146	1.67891	1.36145e-09	8.65902e-08	0.0546917	0.386098	0.162875	0.596344	0.951588	1.21809	1.08852e-05	0.000251889	0.810448	1.08778	7.45183e-05	0.000565129
[truncated: 2,212 more rows]
[truncated: 25 more columns]

## Sheet: Liver_SpDvSAsig
GeneID	SpD_vs_SA_log2FC_ashr	SpD_vs_SA_log2FC	SpD_vs_SA_wald_pvalue	SpD_vs_SA_wald_padj
AMY1A	3.75527	3.89647	1.10591e-20	1.1465e-16
[truncated: 47 more rows]

## Sheet: Liver_IBAvSAsig
GeneID	IBA_vs_SA_log2FC_ashr	IBA_vs_SA_log2FC	IBA_vs_SA_wald_pvalue	IBA_vs_SA_wald_padj
[truncated: 1,012 more rows]

[truncated: 4 more sheets: Liver_IBAvEntsig, Liver_EntvArsig, Liver_IBAvArsig, Liver_SpDvIBAsig]
