# Supplementary material for: Liver Transcriptome Dynamics During Hibernation Are Shaped by a Shifting Balance Between Transcription and RNA Stability
Source: Front Physiol. 2021 May 21;12:662132. doi: 10.3389/fphys.2021.662132 (PMC8176218; doi:10.3389/fphys.2021.662132)
Supplement: Supplementary file 9 [file Table_4.XLSX]

## Sheet: GroseqAll_sig001
	ET	ET	ET	SA	SA	IBA	IBA	Ent	IBA	SA	Ent	Ent	LT	LT
unique_gene_symbol	L107	L108	L114	L137	L139	L153	L163	L164	L171	L30	L56	L64	L65	L72	LRT_padj	padj.IBA_vs_SA	log2FoldChange.IBA_vs_SA	padj.IBA_vs_Ent	log2FoldChange.IBA_vs_Ent	padj.Ent_vs_ET	log2FoldChange.Ent_vs_ET	padj.ET_vs_LT	log2FoldChange.ET_vs_LT	padj.LT_vs_IBA	log2FoldChange.LT_vs_IBA	modified	cluster
Tra2b	12.388	12.2374	12.0952	10.8763	10.7858	10.8363	10.7799	11.2754	10.8652	11.0011	11.1845	11.1842	12.3081	12.103	7.51968e-77	0.719776	-0.114623	0.000246889	-0.659818	3.1671e-21	-1.52799	0.976864	0.0758174	7.83014e-34	2.11199	TRUE	Cold_high_EM_1
Neu1	8.94624	8.73402	8.67549	7.42073	7.47507	6.9652	7.06204	7.97854	7.12385	7.66513	8.07285	8.0546	8.99043	8.87261	1.29636e-75	6.55859e-05	-1.01024	2.35236e-18	-1.92771	2.16407e-09	-1.13797	0.913196	-0.187118	4.35104e-48	3.25281	TRUE	Cold_high_EM_1
LOC101959938	8.63167	8.77882	8.53122	10.2036	10.4073	10.4286	10.4465	9.10312	10.4816	10.3961	9.30105	8.92378	8.54667	8.81608	9.59998e-75	0.691274	0.164108	2.1095e-21	2.10425	6.36131e-05	0.944911	0.989231	-0.0629453	2.49652e-35	-2.98622	TRUE	Cold_low_EM_2
Oma1	6.95773	7.09958	6.99974	8.07637	8.17255	8.4147	8.20731	7.59906	8.28235	8.1729	7.5323	7.5395	6.97376	7.11258	9.59998e-75	0.276802	0.250746	1.01608e-14	1.25196	5.74765e-10	1.12454	0.989231	-0.0457855	1.38053e-35	-2.33072	FALSE	Cold_low_EM_2
Rnf168	9.46601	9.45315	9.40609	8.04064	7.8997	7.92031	7.91203	8.6617	7.95139	8.1722	8.32594	8.51212	9.39402	9.36941	3.02014e-66	0.540229	-0.215354	4.71874e-07	-1.05419	1.14102e-14	-1.41026	0.965835	0.111107	1.00534e-30	2.35334	FALSE	Cold_high_EM_1
G25859	6.51546	6.43818	6.49959	8.01785	8.3289	8.35012	8.14259	8.02268	8.16942	8.56329	8.19489	7.89	6.31978	6.01551	4.993e-60	0.778135	-0.157646	0.425484	0.296429	4.6577e-25	3.12911	0.161121	1.03798	7.51093e-34	-4.46352	FALSE	Cold_low_EM_2
Timm29	8.31148	8.25706	8.16086	6.99781	7.08134	6.992	7.02076	7.5693	6.96108	7.15949	7.34568	7.56943	8.33084	8.30208	3.6835e-59	0.599726	-0.195908	2.76131e-06	-0.985849	9.17865e-12	-1.1767	0.97267	-0.0884557	1.01553e-29	2.25101	TRUE	Cold_high_EM_1
ZNF709_containing_gene15731	10.288	10.2647	10.0997	8.8047	8.79987	8.75853	8.77147	9.52745	8.75584	9.05748	9.27487	9.50755	10.1994	10.1128	4.74635e-59	0.423976	-0.247825	2.07229e-09	-1.18714	4.29917e-10	-1.13962	0.965835	0.115563	7.72486e-29	2.2112	TRUE	Cold_high_EM_1
ENSSTOG00000034399	6.1367	6.39761	6.19512	5.96329	6.12059	7.96685	7.78224	7.19704	7.93981	5.91997	7.10474	7.52594	6.20824	6.14979	1.2861e-58	8.41269e-34	3.49927	0.000672072	0.96066	4.78386e-13	2.03368	0.969241	0.170521	3.25294e-25	-3.16486	TRUE	IBA_high_EM_3
Kcnab1	6.51142	6.32993	6.56777	7.82678	7.9043	8.19748	8.1939	7.37187	7.96216	8.03708	7.53548	7.10874	6.2785	6.22244	2.33639e-56	0.44523	0.303247	1.33952e-06	1.26442	1.49541e-11	1.85444	0.455292	0.642332	4.99045e-34	-3.76119	FALSE	Cold_low_EM_2
Zbtb43	9.57524	9.57601	9.46092	8.46375	8.40131	8.36261	8.32354	8.74224	8.41784	8.57647	8.68796	8.65076	9.62749	9.35813	2.70157e-56	0.468885	-0.202518	0.00176171	-0.570047	5.94574e-17	-1.28792	0.973234	0.0798076	1.98661e-25	1.77815	FALSE	Cold_high_EM_1
PIGA	8.32351	8.43388	8.29141	7.10748	7.13684	6.98188	6.73152	7.60576	6.79747	7.22587	7.30465	7.31064	8.28008	8.29346	7.1832e-55	0.0178396	-0.695344	1.05908e-06	-1.17729	4.42925e-14	-1.48408	0.965835	0.119424	1.99649e-28	2.54195	TRUE	Cold_high_EM_1
Slc25a4	9.2342	9.51168	9.11831	7.4433	7.46594	7.47222	7.69247	8.41572	7.65391	7.68934	8.41503	8.26062	8.77398	8.94592	1.38673e-54	0.735575	0.164374	5.02779e-08	-1.36253	7.41038e-10	-1.38223	0.101822	0.671757	1.16891e-16	2.073	TRUE	Cold_high_EM_1
GSTA3_like	8.80256	8.94074	8.9038	10.261	10.848	10.7027	10.7216	9.74483	10.79	10.3637	10.1732	10.0212	8.7312	8.65062	1.72616e-54	0.44599	0.318462	4.41966e-05	1.13204	5.07311e-15	2.03594	0.673418	0.434576	2.1794e-37	-3.60256	TRUE	Cold_low_EM_2
Mterf2	7.99324	8.22396	8.12112	6.57962	6.77396	6.60717	6.42984	7.21396	6.48325	6.74132	6.90031	7.17591	8.33806	8.05795	1.85503e-54	0.245777	-0.478285	8.94651e-06	-1.26898	4.04661e-12	-1.62193	0.973234	-0.114183	1.11955e-28	3.00508	TRUE	Cold_high_EM_1
Snx11	7.93765	7.87068	7.82163	6.74122	6.58353	6.65046	6.33891	7.03452	6.37998	6.66842	6.90652	7.06751	7.81758	7.96688	3.34871e-54	0.178501	-0.476256	4.23395e-06	-1.16727	1.79931e-12	-1.42115	0.998564	-0.00547115	1.34682e-27	2.59389	FALSE	Cold_high_EM_1
Exosc10	9.51817	9.30324	9.43125	8.46289	8.2836	8.44595	8.3755	8.81111	8.3233	8.42481	8.76737	8.82216	9.46467	9.468	1.86727e-53	0.97208	-0.0131136	1.38403e-05	-0.731936	4.08971e-10	-0.930246	0.989231	-0.0451652	1.50947e-25	1.70735	TRUE	Cold_high_EM_1
Skap2	7.36433	7.61654	7.48231	8.89756	8.82818	8.78145	8.53927	8.13316	8.61527	8.61009	7.97729	7.92792	7.41532	7.30746	5.53992e-53	0.528096	-0.210581	6.71479e-07	1.0504	9.57628e-07	1.05139	0.834781	0.287691	7.69118e-26	-2.38948	FALSE	Cold_low_EM_2
Gmnn	8.39128	8.35147	8.12908	6.71669	7.06833	6.80128	6.73301	7.24787	6.76583	7.02627	7.23451	7.36517	8.10689	8.10296	3.37399e-52	0.239482	-0.425859	3.90688e-05	-1.05064	8.2895e-15	-1.6107	0.704898	0.316176	2.91137e-22	2.34517	TRUE	Cold_high_EM_1
LOC110598647	7.45798	7.61866	7.45991	8.4429	8.76774	8.48894	8.34947	8.00617	8.45966	8.59084	7.9411	7.96296	7.3934	7.34907	8.18101e-52	0.258621	-0.2814	2.01341e-05	0.783778	8.70522e-07	0.912299	0.688472	0.307751	4.52928e-24	-2.00383	FALSE	Cold_low_EM_2
Hnrnpdl	10.4212	10.6576	10.3232	9.1805	8.87192	8.96418	8.93262	9.45502	8.96416	9.05318	9.29874	9.53514	10.1565	10.249	1.22829e-51	0.680736	-0.161722	0.000180446	-0.844264	8.2895e-15	-1.55353	0.440717	0.424096	2.32755e-19	1.9737	TRUE	Cold_high_EM_1
Adat1	6.81572	6.84203	6.92587	8.00358	8.02923	7.9789	7.84051	7.3123	8.00445	7.93267	7.22575	7.1841	6.89225	7.12401	3.222e-51	0.837754	-0.0733791	4.19248e-11	1.22862	4.65631e-05	0.83217	0.734952	-0.30758	3.25634e-18	-1.75321	FALSE	Cold_low_EM_2
G26277	7.89621	8.24167	8.29475	9.47056	9.7595	10.1018	9.83004	9.49625	10.0281	9.6343	9.58653	9.22843	7.77415	7.99207	2.51017e-50	0.141149	0.540335	0.0056461	0.831781	8.35643e-18	2.3511	0.403058	0.631736	2.1794e-37	-3.81461	TRUE	Cold_low_EM_2
Znf189	8.4739	8.74019	8.70462	9.62067	9.53253	9.70306	9.59325	9.07873	9.61242	9.70061	9.17593	8.91883	8.23666	8.3211	2.1851e-49	0.948403	0.0262328	1.31171e-06	0.922863	3.10708e-05	0.789824	0.0183538	0.725542	3.41324e-34	-2.43823	TRUE	Cold_low_EM_2
Mrpl14	6.20522	6.18093	6.38577	8.10906	7.81055	7.80392	7.97827	7.48576	7.81834	8.01416	7.60783	7.14437	6.31474	6.40071	4.85602e-49	0.729934	-0.17489	0.0141636	0.736406	1.53501e-17	2.53431	0.94755	-0.255549	9.95259e-22	-3.01517	TRUE	Cold_low_EM_2
Banp	8.22475	8.1641	8.2824	10.0389	9.56385	9.63793	9.41095	8.75973	9.35131	9.77249	8.71074	8.69637	8.35674	8.54374	3.68239e-48	0.0841253	-0.503281	1.4797e-07	1.22811	2.73728e-05	0.9859	0.57951	-0.423779	1.25218e-13	-1.79024	FALSE	Cold_low_EM_2
ENSSTOG00000033800	8.9386	9.04511	8.84132	6.86164	6.92344	7.28602	7.62189	8.4225	7.26581	7.22752	8.19663	8.39073	8.99583	9.32202	1.79372e-47	0.0210854	0.909554	5.02779e-08	-1.67827	0.00325408	-0.87065	0.893589	-0.313032	1.54482e-20	2.86196	TRUE	Cold_high_EM_1
Ddx3x	11.1221	10.9308	10.8026	9.97388	9.86834	9.77168	9.80856	10.184	9.8454	9.93508	10.1236	10.2731	10.7537	10.7572	3.96408e-47	0.420055	-0.203168	0.000129544	-0.646472	1.12594e-13	-1.12444	0.417772	0.32698	2.45113e-18	1.44393	TRUE	Cold_high_EM_1
Tardbp	10.2539	10.1148	10.0377	8.96802	8.99055	8.92454	8.99405	9.59225	9.02342	9.1309	9.41232	9.55619	9.86586	9.9884	1.3929e-46	0.79572	-0.0879028	9.98598e-08	-0.916388	1.50916e-08	-0.897905	0.414596	0.339467	1.28718e-17	1.47483	TRUE	Cold_high_EM_1
Slc25a29	9.6081	9.57484	9.04964	7.91225	7.92728	7.77856	7.71978	8.16682	7.73646	7.98417	8.14258	8.08948	9.10829	9.50861	2.26616e-46	0.343949	-0.390084	0.0143354	-0.735672	5.12203e-16	-2.01713	0.951632	0.181351	7.63135e-21	2.57145	FALSE	Cold_high_EM_1
G33278	5.93319	6.3099	6.22686	7.14828	6.95461	8.21402	8.28049	7.45851	7.9095	7.42365	7.62096	7.61513	6.1049	6.03102	5.00759e-46	2.42883e-06	1.53254	0.0066288	0.911361	2.32504e-18	2.89936	0.946999	0.296819	3.47998e-29	-4.10754	TRUE	IBA_high_EM_3
Fbxo45	7.95335	8.02197	7.91741	6.92683	7.08934	6.83898	6.68052	7.15384	6.68902	7.2128	7.02826	7.08352	7.84278	7.86341	7.70626e-46	0.00264415	-0.745436	0.00107583	-0.742526	9.49058e-17	-1.44974	0.86948	0.199805	3.19254e-22	1.99246	TRUE	Cold_high_EM_1
Nupr1	7.60237	7.33483	7.48643	9.22314	9.457	8.67639	8.71074	8.639	8.37935	9.59778	9.1047	8.54632	7.23466	7.10795	1.34442e-45	9.22088e-05	-1.27167	0.462907	-0.293595	8.76818e-16	2.42133	0.330804	0.767692	1.05207e-17	-2.89543	TRUE	Cold_low_EM_2
Atp5a1	9.97368	10.1096	9.97285	8.87466	8.91268	9.06728	9.08157	9.42642	9.2054	9.08328	9.40894	9.36602	9.81807	9.84009	4.3538e-45	0.154647	0.292041	0.00420542	-0.459775	4.81682e-11	-0.912222	0.372806	0.312397	3.48704e-12	1.0596	TRUE	Cold_high_EM_1
ENSSTOG00000030929	8.06742	8.27531	8.17388	7.1324	7.07477	6.89831	6.82448	7.35458	7.00086	7.03298	7.14625	6.97432	8.24171	8.2835	4.68821e-45	0.353899	-0.34477	0.0632507	-0.513019	2.96314e-15	-1.6528	0.969241	-0.11461	3.03569e-22	2.28043	FALSE	Cold_high_EM_1
PPP3R1_like	7.53023	7.72286	7.3116	5.7971	5.76223	5.86964	5.5081	6.23942	5.53063	5.74995	5.79547	6.10487	7.13109	7.08572	1.78737e-44	0.565146	-0.386909	0.00852634	-1.09233	5.12203e-16	-2.51199	0.372087	0.682274	2.79568e-15	2.92205	TRUE	Cold_high_EM_1
Hnrnpa1	11.0113	10.6899	10.7536	9.57013	9.35139	9.34528	9.55312	10.0985	9.40595	9.5664	9.95638	10.1576	10.6918	10.6912	2.74315e-44	0.7933	-0.109196	5.14096e-07	-1.07958	5.53467e-08	-1.09258	0.8972	0.222464	1.51343e-19	1.9497	TRUE	Cold_high_EM_1
Bzw1	10.7261	10.6121	10.4806	9.05105	8.89451	9.00464	9.02113	9.98324	9.06517	9.00595	9.39438	9.66552	10.3172	10.4016	8.31349e-44	0.86191	0.0891864	4.39799e-06	-1.1628	2.42697e-08	-1.31473	0.651918	0.387356	1.57614e-16	2.09018	TRUE	Cold_high_EM_1
Sephs1	9.75328	9.94845	9.77441	8.7963	8.82418	8.76789	8.78116	9.53184	8.92055	8.91646	9.50602	9.49619	10.1003	9.81516	9.81648e-44	0.930303	-0.0332117	4.05115e-11	-1.1542	0.0127729	-0.432256	0.879656	-0.186908	8.44289e-24	1.77337	TRUE	Cold_high_EM_1
G8002	5.87927	5.68337	5.83679	7.66429	7.93902	8.40612	8.47592	6.66495	8.1937	8.14903	7.64313	7.25017	5.67649	5.67888	9.81789e-44	0.300053	0.633687	9.61571e-05	1.72141	4.50178e-14	3.5016	0.902437	0.593935	7.62603e-28	-5.81695	TRUE	Cold_low_EM_2
CALM1_like	9.5173	9.06384	9.14681	8.66579	8.42687	8.30168	8.2669	8.40802	8.35005	8.63303	8.34927	8.42292	9.99258	9.91327	1.16039e-43	0.106814	-0.489382	0.646671	-0.150293	1.96433e-10	-1.3845	0.000640513	-1.00141	6.32578e-28	2.5362	TRUE	Cold_high_EM_1
PIFO_like	5.94453	5.9045	5.67143	7.96758	8.28923	8.33351	7.71625	6.77263	7.63651	8.52544	7.04922	6.45452	5.75249	5.76817	2.72386e-43	0.421528	-0.507621	7.2736e-06	1.91831	1.88662e-07	2.36139	0.965463	0.318213	5.7238e-21	-4.59792	FALSE	Cold_low_EM_2
Alas1	10.7322	10.5061	10.586	11.9392	11.9483	11.0015	11.1174	10.8904	11.0178	11.9391	10.9305	10.4866	10.3685	10.4849	9.64249e-43	4.27417e-10	-1.34518	0.0785939	0.437034	0.136996	0.355292	0.664631	0.344387	6.28912e-07	-1.13671	TRUE	SA_high_9
G26595	6.50647	6.32564	6.2212	8.64662	8.91458	9.09674	8.66912	6.97925	8.05709	8.67037	7.47485	7.30034	6.41754	6.42514	2.37813e-42	0.909718	-0.09492	4.62088e-08	2.27476	6.01047e-07	2.15761	0.979988	-0.177352	2.24897e-21	-4.25501	TRUE	Cold_low_EM_2
PDZRN3_like	8.11724	7.71994	7.7666	10.2692	9.82738	8.53174	8.37289	7.97943	8.07514	9.76072	8.42466	8.25279	7.80001	7.87497	9.06006e-42	1.04126e-13	-2.48057	0.69661	0.192673	0.0545327	0.70868	0.98722	0.111838	0.00709164	-1.01319	FALSE	SA_high_9
Pxmp2	10.9622	10.5694	10.7326	9.63463	9.8657	9.37919	9.55015	9.77896	9.50094	9.938	9.73003	9.85785	10.9646	10.9364	1.04494e-41	0.0193247	-0.609077	0.0233435	-0.544109	2.7808e-13	-1.48543	0.858843	-0.247953	3.30248e-25	2.27749	TRUE	Cold_high_EM_1
Adcy1	6.70457	6.43877	6.75799	7.86363	8.68454	9.01231	8.88345	7.81884	8.82587	8.69254	7.93492	7.77495	6.70694	6.78261	1.76341e-41	0.180489	0.640126	4.972e-06	1.664	4.11615e-12	2.55321	0.959462	-0.255403	1.64499e-24	-3.96181	FALSE	Cold_low_EM_2
Gamt	7.26507	7.44102	7.45168	8.08234	8.17034	8.47935	8.48314	7.68008	8.36222	8.25297	7.83242	7.92163	6.87749	7.09536	5.03968e-41	0.110519	0.429952	9.06103e-07	1.03659	7.8272e-05	0.854184	0.0183538	0.861582	7.988e-32	-2.75236	TRUE	Cold_low_EM_2
Gys2	8.73886	8.47041	8.58325	10.2362	11.0105	10.8548	10.3603	9.70472	10.2018	11.0066	9.57168	9.53841	8.58139	8.54776	8.36764e-41	0.429505	-0.426949	0.000130097	1.39604	2.68169e-08	1.92276	0.989231	0.108115	7.44233e-21	-3.42692	FALSE	Cold_low_EM_2
Bzw2	8.75923	9.08235	9.02135	7.777	7.72963	7.90797	7.74947	8.01892	7.93658	7.7679	7.93091	8.02259	9.29649	8.89619	1.69069e-40	0.595444	0.21384	0.471916	-0.217992	5.84524e-13	-1.53083	0.918077	-0.204479	2.86285e-17	1.9533	FALSE	Cold_high_EM_1
Dguok	8.26533	8.53786	8.309	9.24723	9.4132	9.30522	9.21438	8.94639	9.19827	9.32462	8.97316	8.8793	8.46978	8.31619	5.84986e-40	0.612058	-0.144075	0.00505773	0.504287	3.93631e-10	1.04296	0.998564	-0.0183134	6.81056e-18	-1.52893	TRUE	Cold_low_EM_2
Polh	10.0541	10	9.99011	9.18145	9.21961	9.12603	9.04609	9.65146	9.16248	9.10314	9.37932	9.49567	10.0901	9.99341	8.04922e-40	0.724992	-0.101642	1.64342e-05	-0.673343	3.02814e-07	-0.730402	0.996947	-0.019774	1.79927e-20	1.42352	TRUE	Cold_high_EM_1
Jpt1	7.05718	6.83247	6.70699	6.07922	5.77333	5.81104	5.56983	5.94321	5.60029	5.79813	5.71552	5.70685	7.54468	7.30341	1.21021e-39	0.261106	-0.587808	0.426736	-0.374021	1.68672e-11	-2.06215	0.0965921	-0.85405	3.18588e-22	3.29022	FALSE	Cold_high_EM_1
Slc16a10	8.93542	8.93539	8.52271	10.8288	10.2686	9.6104	9.7594	8.86105	9.66657	10.7684	9.14309	9.10488	8.86429	8.71482	1.69567e-39	3.45076e-06	-1.4322	0.000818352	1.06512	0.151943	0.481039	0.990053	0.0642134	3.96834e-07	-1.61037	FALSE	SA_high_9
Oaf	9.315	9.11306	9.14278	10.225	10.4638	9.90029	10.1064	9.51848	9.81772	10.2586	9.73637	9.63613	8.87453	8.95629	2.73721e-39	0.0187305	-0.56503	0.0215207	0.513544	5.91444e-05	0.81296	0.20434	0.539546	1.39226e-18	-1.86605	TRUE	Cold_low_EM_2
Dazap2	9.83722	9.57387	9.69627	8.19221	8.35657	8.1892	8.17019	8.94294	8.14763	8.52371	8.62818	9.09848	9.96078	9.69952	5.57485e-39	0.328488	-0.390572	9.75056e-07	-1.33345	2.59608e-06	-1.18591	0.956786	-0.166775	3.00852e-23	2.68614	TRUE	Cold_high_EM_1
MAP2K6_like	6.59843	6.39054	6.48555	7.27479	7.606	7.84526	7.81866	6.96534	7.71598	7.18777	7.03971	7.0052	6.40352	6.31615	5.96666e-39	0.0161242	0.674875	1.80253e-08	1.35471	1.82094e-05	1.10065	0.837054	0.349375	4.94583e-25	-2.80473	FALSE	Cold_low_EM_2
Exosc9	7.90968	8.00717	7.83884	6.91117	6.77912	6.92972	6.95519	7.47811	6.98	6.849	7.37102	7.46345	7.69257	7.61198	8.83671e-39	0.426537	0.255732	2.73004e-06	-0.899627	3.57715e-06	-0.745725	0.124728	0.459639	3.61801e-10	1.18571	TRUE	Cold_high_EM_1
Ppia	9.5882	9.66953	9.5715	8.3855	8.44601	8.53628	8.6081	9.00173	8.51111	8.62588	9.10952	9.27583	9.49949	9.53042	1.41381e-38	0.748366	0.116685	1.4757e-07	-0.993346	0.000134098	-0.679495	0.919382	0.165986	2.01846e-15	1.50686	TRUE	Cold_high_EM_1
Sfpq	11.0745	11.0282	10.9379	10.1135	9.79479	9.94117	9.94539	10.3601	10.0505	9.98874	10.2635	10.3922	10.9712	10.9193	1.92037e-38	0.96314	0.0174431	0.0013197	-0.595091	3.01095e-09	-0.987528	0.948951	0.125589	3.4589e-16	1.45703	TRUE	Cold_high_EM_1
Gdi2	10.8579	10.9816	10.8104	10.1012	10.1729	9.90674	9.97	10.3573	10.0383	10.1622	10.231	10.2694	10.812	10.6419	3.55764e-38	0.0952295	-0.294146	0.000283116	-0.51491	4.95866e-12	-0.876128	0.469866	0.258019	2.27367e-16	1.13302	TRUE	Cold_high_EM_1
Hnrnpd	11.0679	11.0982	10.867	10.0871	9.98701	10.1019	10.0894	10.4606	10.2129	10.1284	10.3248	10.4797	11.0432	10.9635	5.71372e-38	0.670442	0.120816	0.00574398	-0.468051	8.80833e-09	-0.86154	0.989231	0.0386775	8.12014e-16	1.29091	TRUE	Cold_high_EM_1
Mkks	7.13649	7.36344	7.40243	8.28364	8.36219	8.44793	8.43239	7.84952	8.42403	8.43387	8.16896	7.9527	6.983	7.1954	5.93056e-38	0.792711	0.115121	0.00278668	0.719541	4.48674e-09	1.34972	0.523352	0.473236	2.87088e-24	-2.54249	FALSE	Cold_low_EM_2
Cfdp1	8.8517	8.95687	8.94888	9.5798	9.50201	9.80048	9.73761	9.24653	9.65113	9.58992	9.33945	9.207	8.96654	9.05166	6.24582e-38	0.124607	0.271429	3.79632e-08	0.754354	1.28983e-06	0.659856	0.910624	-0.140865	2.42572e-19	-1.27335	FALSE	Cold_low_EM_2
Sh3pxd2a	8.92896	8.88271	9.02819	9.96812	9.97104	10.054	9.96592	9.3826	9.81276	9.73022	9.32733	9.48205	9.11309	9.02295	1.20379e-37	0.815975	0.0797184	8.36025e-07	0.883202	1.47501e-06	0.847311	0.898988	-0.195158	6.58178e-17	-1.53536	FALSE	Cold_low_EM_2
Znf689	7.29618	7.40919	7.34466	8.05582	8.22724	8.08938	8.17353	7.92068	8.0526	8.14771	8.19918	7.99416	6.98961	7.0627	2.30474e-37	0.859492	-0.068519	0.668919	0.113689	4.04661e-12	1.31487	0.0507128	0.704893	6.60668e-23	-2.13345	TRUE	Cold_low_EM_2
Twistnb	8.70117	8.86137	8.81043	7.73058	7.81392	7.90853	7.76739	8.38265	7.7759	7.88888	8.13049	8.30647	8.97187	8.79959	3.18165e-37	0.9935	0.00285173	3.13576e-05	-0.823037	1.15342e-05	-0.773876	0.951094	-0.127247	2.04552e-19	1.72416	TRUE	Cold_high_EM_1
Atg4d	9.49402	9.27123	9.32203	8.44785	8.55464	8.35358	8.51144	8.87974	8.39123	8.56172	8.91595	8.94484	9.37127	9.46092	4.52049e-37	0.501972	-0.187356	5.80114e-07	-0.848838	2.20448e-05	-0.661963	0.982952	-0.0548248	1.08273e-20	1.56563	TRUE	Cold_high_EM_1
Nmnat1	9.41441	9.41123	9.36822	8.76229	8.6249	8.58142	8.48971	8.95833	8.66583	8.73965	8.96446	8.9579	9.3971	9.43722	4.74396e-37	0.293276	-0.217204	5.86963e-06	-0.642545	4.37308e-07	-0.641245	0.998564	-0.00881032	1.24037e-20	1.2926	FALSE	Cold_high_EM_1
ENSSTOG00000031122	6.22947	6.27591	6.27278	7.2379	7.51054	8.05258	7.86687	7.15456	7.64847	7.70268	7.645	7.20269	5.96004	5.80989	6.18958e-37	0.185595	0.579509	0.0201616	0.830844	1.33487e-11	2.28255	0.112122	1.17773	8.24523e-27	-4.29112	TRUE	Cold_low_EM_2
Srsf6	10.5673	10.3812	10.2826	9.34035	9.16488	9.34632	9.37014	9.72921	9.39897	9.45213	9.7021	9.81865	10.4711	10.3527	6.61745e-37	0.813061	0.0893375	0.00162689	-0.635818	5.94842e-08	-0.978938	0.995908	0.0276578	2.56718e-16	1.5871	TRUE	Cold_high_EM_1
Fem1b	9.34472	9.44892	9.32538	8.50709	8.34731	8.40038	8.45167	9.05611	8.42109	8.4691	8.91331	8.80989	9.18156	9.19479	8.38567e-37	0.950503	-0.0222691	1.12553e-07	-0.862403	1.82094e-05	-0.640525	0.430376	0.309428	2.71952e-13	1.1935	TRUE	Cold_high_EM_1
Zbtb40	8.76593	8.53674	8.48396	9.66828	9.7613	9.89598	9.71351	8.75714	9.75808	9.97668	9.09836	8.7807	8.38055	8.53029	1.42602e-36	0.957235	-0.0282125	4.51726e-09	1.45316	0.0275086	0.57996	0.858843	0.297162	1.40484e-19	-2.33028	FALSE	Cold_low_EM_2
Cnpy3	6.10019	6.36016	6.24623	7.38747	7.66741	7.12234	6.92482	6.66174	6.88187	7.34019	6.73853	6.69323	6.04527	6.07757	1.42987e-36	0.0016893	-0.852439	0.0637523	0.527303	8.29407e-05	1.05197	0.668028	0.466169	2.71008e-12	-2.04544	FALSE	Cold_low_EM_2
Chp1	10.7673	10.6623	10.6344	9.8385	9.80073	9.83964	9.7738	10.2222	9.9392	9.86692	10.2157	10.099	10.6441	10.4714	1.47469e-36	0.908536	0.0340666	0.000267293	-0.532993	2.84466e-08	-0.7347	0.6487	0.21855	2.16597e-13	1.04914	TRUE	Cold_high_EM_1
Ipo5	9.51293	9.45697	9.25911	8.61936	8.61657	8.20757	8.38782	8.67046	8.30779	8.35228	8.67082	8.71131	9.63888	9.44946	1.51903e-36	0.109404	-0.428458	0.00171618	-0.673899	2.63999e-09	-1.11441	0.918077	-0.179726	3.03569e-22	1.96803	FALSE	Cold_high_EM_1
G22352	5.63753	5.70248	5.78392	7.14074	7.54848	7.59295	7.42643	6.33409	7.58383	7.49267	6.85894	6.66433	5.73961	6.09243	3.67389e-36	0.760011	0.19969	1.82389e-05	1.5338	1.43949e-09	2.36526	0.625856	-0.697296	2.23861e-16	-3.20177	FALSE	Cold_low_EM_2
G5841	5.19121	5.41115	5.29329	6.32837	6.43365	7.25845	6.93838	6.34035	7.10221	6.89314	6.67584	6.44501	5.37721	5.24078	4.02375e-36	0.0431356	0.87898	0.00573203	1.04423	5.95173e-14	3.08041	0.998564	-0.0588674	2.98672e-20	-4.06577	TRUE	Cold_low_EM_2
Hnrnpa2b1	12.2951	12.1652	12.0859	11.2986	11.2996	11.3561	11.3109	11.6842	11.3731	11.393	11.4737	11.6086	12.0757	12.0101	5.05203e-36	0.928841	0.0269398	0.00945356	-0.3926	1.02712e-10	-0.859632	0.595626	0.236174	1.35142e-12	1.01606	TRUE	Cold_high_EM_1
Ewsr1	10.9911	10.8277	10.8652	10.2187	10.0866	10.0625	10.0448	10.3705	10.1916	10.1347	10.2661	10.3578	11.0152	10.8969	5.38366e-36	0.790135	-0.0747621	0.0177029	-0.37357	9.89849e-10	-0.828857	0.973234	-0.0687265	2.24402e-18	1.27115	TRUE	Cold_high_EM_1
Rpl34	9.53159	9.71891	9.48563	8.3961	8.27864	8.50586	8.51457	9.14786	8.44782	8.44085	8.7364	8.88967	9.75858	9.57068	6.14857e-36	0.550985	0.222208	0.000853985	-0.7704	4.13221e-06	-0.956611	0.972827	-0.106336	1.50221e-16	1.83335	TRUE	Cold_high_EM_1
Tnfsf4	7.50068	7.46008	7.55694	8.42506	8.9273	9.07027	8.84576	8.38939	8.8035	8.84161	8.54141	8.51074	7.73855	7.53328	7.66115e-36	0.552758	0.242021	0.0100519	0.689615	4.16574e-14	1.864	0.913196	-0.260006	2.818e-18	-2.29361	FALSE	Cold_low_EM_2
G7271	9.38191	9.42608	9.35037	10.1157	10.3593	11.004	10.6281	10.402	10.714	10.5283	10.7011	10.0818	8.85209	8.6865	8.03756e-36	0.0625493	0.667102	0.0845959	0.564385	1.11455e-10	1.78703	0.00113062	1.29446	2.46041e-34	-3.64588	TRUE	Cold_low_EM_2
Atf5	11.6587	11.9545	11.8832	10.0683	9.93604	10.2655	10.6444	11.4955	10.7641	10.2298	11.6688	11.6887	11.5776	11.5991	1.80482e-35	0.00216573	0.94394	1.12089e-09	-1.66495	0.418163	-0.258219	0.737066	0.391486	6.67004e-08	1.53168	TRUE	Cold_high_EM_1
Zscan2	7.22138	7.39728	7.52424	8.97006	8.90396	9.76051	9.36037	8.22225	9.42229	9.65276	8.61083	8.08869	7.34222	7.29431	1.9282e-35	0.471109	0.429784	1.36304e-06	1.85939	5.66138e-07	1.90577	0.973654	0.18522	7.44819e-23	-3.95038	TRUE	Cold_low_EM_2
Chfr	9.19991	9.10158	9.19836	8.50131	8.61306	8.26148	8.35218	8.75918	8.41285	8.5612	8.70689	8.82481	9.2901	9.25511	2.99578e-35	0.0353836	-0.385603	1.1938e-06	-0.719899	8.33499e-06	-0.592396	0.902437	-0.140163	9.25947e-24	1.45246	FALSE	Cold_high_EM_1
Dusp6	7.44074	7.32216	7.80905	9.2194	8.88635	9.60853	9.25719	8.54433	9.4076	8.95674	8.72684	8.64915	7.82799	7.54082	4.13822e-35	0.143553	0.603774	0.000163923	1.22896	1.16178e-11	2.12174	0.923712	-0.299176	2.65243e-20	-3.05152	TRUE	Cold_low_EM_2
Rbp5	8.068	8.18375	8.0983	9.08601	9.60581	8.92635	8.91751	8.81056	9.05079	9.47918	9.06468	8.96661	7.83498	7.99449	4.94902e-35	0.0144202	-0.688946	0.926637	0.0362039	8.61057e-11	1.52366	0.622281	0.419682	9.6697e-15	-1.97955	TRUE	Cold_low_EM_2
Ppat	8.45274	8.56417	8.35297	7.25622	7.60107	7.21742	7.21161	7.62416	7.24532	7.37707	7.43027	7.69956	8.47068	8.39756	5.64326e-35	0.217807	-0.416323	0.00623508	-0.704367	6.57896e-11	-1.38609	0.989231	0.0604903	7.40659e-18	2.02997	FALSE	Cold_high_EM_1
Ran	8.79266	8.40849	8.39392	7.1125	6.97957	6.93965	7.02453	7.64015	7.04321	7.24072	7.39953	7.73127	8.29144	8.53954	6.84845e-35	0.675675	-0.228696	0.000173942	-1.15614	3.29716e-08	-1.4761	0.945691	0.211574	2.85983e-16	2.42067	TRUE	Cold_high_EM_1
Hsf2	9.66712	9.88211	9.6519	8.90107	8.91423	8.93328	8.8949	9.1065	9.02713	9.12097	8.86707	8.93867	10.209	10.0412	9.50953e-35	0.904345	-0.0502502	0.94258	-0.0239966	1.79537e-10	-1.18307	0.0891692	-0.562661	3.87141e-19	1.76973	FALSE	Cold_high_EM_1
Oat	7.894	6.91394	6.75221	9.00905	9.27854	6.41971	6.61254	6.56558	6.31551	9.09616	6.36855	6.4475	6.95055	6.52915	1.70015e-34	3.22387e-20	-4.38706	0.973912	-0.0282432	0.00168107	-1.57965	0.40606	1.0395	0.337973	0.568393	TRUE	SA_high_9
Tspan13	8.52831	8.78142	8.71831	7.70021	7.38648	7.68477	7.44554	7.93921	7.71502	7.41022	7.82544	7.94258	8.793	8.81367	1.79826e-34	0.556925	0.238497	0.0566163	-0.509733	2.56969e-08	-1.2126	0.94755	-0.166022	1.23689e-15	1.88835	FALSE	Cold_high_EM_1
Rpp38	6.77005	6.78152	6.90644	7.30082	7.40243	7.56616	7.41451	7.42618	7.64902	7.29678	7.64247	7.60369	6.26552	6.37667	1.86325e-34	0.21078	0.363259	0.983465	-0.00735062	1.0219e-11	1.42196	0.000463622	1.19685	2.26598e-24	-2.61146	TRUE	Cold_low_EM_2
Mcm9	9.43812	9.5442	9.5743	8.7107	8.714	8.88563	8.8489	9.10786	8.83925	8.66333	8.8677	9.07052	9.6482	9.60551	6.06213e-34	0.167405	0.28673	0.132031	-0.265622	1.24588e-07	-0.74419	0.909306	-0.14273	2.80461e-14	1.15254	FALSE	Cold_high_EM_1
Cbx2	7.26791	7.32095	7.2548	5.78721	5.62539	5.9024	6.0678	6.26769	6.07122	5.93014	6.3392	6.59318	6.80237	6.8207	9.96057e-34	0.124607	0.685521	0.0106383	-0.838204	1.19665e-08	-1.47606	0.0671045	0.814053	8.17275e-07	1.50021	TRUE	Cold_high_EM_1
Hmgb3	7.37435	7.42395	7.33384	5.24181	5.29564	5.00075	5.09272	6.32153	5.38111	5.22268	5.54859	5.82134	7.27939	7.00702	1.38946e-33	0.793972	-0.295911	0.000131607	-2.12986	6.24931e-08	-2.37576	0.934576	0.366834	3.73589e-15	4.13879	TRUE	Cold_high_EM_1
Pde4b	7.95801	8.22196	8.17792	9.90005	9.39366	8.72037	8.93831	8.49178	8.6556	9.45407	8.42115	8.47693	8.21868	8.17536	1.59438e-33	1.24474e-06	-1.27025	0.0644894	0.543657	0.0122972	0.678968	0.977295	-0.116503	6.2695e-05	-1.10612	FALSE	SA_high_9
G8262	8.31778	8.14832	8.02174	7.3972	7.1004	7.15532	7.21055	7.41878	7.24122	7.3853	7.27668	7.39171	8.67571	8.44097	1.84288e-33	0.705256	-0.176083	0.336752	-0.301957	5.65974e-09	-1.32437	0.205256	-0.584174	1.5442e-19	2.2105	TRUE	Cold_high_EM_1
Tra2a	10.3635	10.2701	10.1567	9.38893	9.60635	9.31128	9.1795	9.56065	9.22327	9.56078	9.42883	9.43132	10.2467	10.0335	2.16895e-33	0.014305	-0.49934	0.0348445	-0.402601	3.93617e-14	-1.19853	0.824283	0.207165	9.18257e-16	1.39396	TRUE	Cold_high_EM_1
Dzip3	6.67717	7.11837	7.09014	7.84887	8.14101	8.48445	8.26175	7.65879	8.3097	8.00152	7.57346	7.65427	6.78582	6.92865	2.18902e-33	0.107625	0.54968	9.45643e-06	1.19633	1.23079e-06	1.32306	0.916267	0.280501	3.28663e-22	-2.7999	FALSE	Cold_low_EM_2
G20495	7.05662	6.97856	7.21887	7.44452	7.87981	8.49068	8.63766	8.04883	8.42608	7.86566	8.49674	8.33593	6.92949	6.8617	2.70289e-33	4.54104e-05	1.24732	0.3425	0.341012	2.13607e-15	2.25161	0.723761	0.4649	2.14965e-22	-3.05752	TRUE	IBA_high_EM_3
Mccc2	10.1852	10.1203	9.98537	9.05766	9.23736	9.21793	9.23302	9.55228	9.29114	9.30418	9.61987	9.65612	10.3181	10.1031	6.36516e-33	0.826674	0.0760696	0.000933438	-0.603281	1.87789e-05	-0.710004	0.921142	-0.152757	6.43029e-17	1.46604	FALSE	Cold_high_EM_1
G5834	7.50686	7.05083	7.33266	8.24624	8.19301	8.39901	8.79548	8.76399	8.50508	8.42833	8.68799	8.71481	7.11766	6.81934	6.4665e-33	0.287881	0.457831	0.625562	-0.201524	8.42861e-18	2.52418	0.246266	0.818733	1.81739e-21	-3.14138	TRUE	Cold_low_EM_2
Bad	5.43907	5.37643	5.49356	7.53496	7.44523	7.06714	7.33031	5.92111	7.20874	7.49213	6.87598	6.66146	5.36913	5.43995	8.52434e-33	0.521581	-0.439919	0.017697	1.11398	7.72523e-10	2.92691	0.989231	0.133658	5.81447e-16	-4.17454	TRUE	Cold_low_EM_2
Pgk1	9.09386	9.19652	9.22422	8.37687	8.20126	8.00053	8.16625	8.34503	8.09021	8.4295	8.5991	8.52363	9.27086	9.20306	1.11369e-32	0.079441	-0.4577	0.0006079	-0.727514	2.58207e-08	-1.03372	0.979988	-0.0770052	9.10015e-20	1.83824	FALSE	Cold_high_EM_1
Gys1	6.80702	6.9594	6.83151	8.07977	8.07144	7.75642	7.94092	7.35234	7.78969	8.02012	7.76024	7.48482	6.77041	6.90519	1.83798e-32	0.278909	-0.360874	0.0633455	0.496505	1.09915e-08	1.38979	0.989231	0.0724439	5.55829e-14	-1.95873	TRUE	Cold_low_EM_2
Vnn1	7.51622	7.77852	7.71227	8.85058	9.4724	8.66332	8.85467	8.26765	8.66594	9.08816	8.22484	8.33449	7.8311	7.77749	2.26497e-32	0.0367927	-0.66851	0.00757967	0.762963	8.5433e-06	1.19002	0.928065	-0.244002	1.08052e-09	-1.70898	TRUE	Cold_low_EM_2
Ogdh	10.1632	10.0223	10.07	11.3229	11.3928	10.99	10.9948	10.4625	10.9063	11.1516	10.8554	10.9313	10.016	10.0038	3.09306e-32	0.0724282	-0.495781	0.237613	0.314878	1.43108e-08	1.21267	0.949234	0.162608	1.1958e-13	-1.69016	TRUE	Cold_low_EM_2
Cnot7	9.61749	9.66255	9.4917	8.66224	8.55966	8.6365	8.68405	9.14658	8.70045	8.67866	8.85751	9.08896	9.52045	9.47058	3.144e-32	0.820271	0.0797276	0.000848852	-0.61308	5.21505e-07	-0.819339	0.907025	0.170257	1.03382e-12	1.26216	TRUE	Cold_high_EM_1
Kat7	9.58884	9.57047	9.48328	8.69464	8.74621	8.73669	8.78879	9.02442	8.79843	8.71576	9.1216	9.19724	9.59315	9.399	5.27089e-32	0.723502	0.101631	0.000262542	-0.570502	8.74199e-06	-0.624215	0.952142	0.0972283	4.82018e-13	1.09749	FALSE	Cold_high_EM_1
Agpat1	5.84426	5.89963	5.92865	7.25064	7.12594	7.13281	7.23464	6.39937	7.15566	7.29746	6.99277	6.59774	5.82826	5.70102	7.50463e-32	0.897086	-0.0810434	0.0108249	0.854198	2.21302e-08	1.86129	0.908145	0.388636	2.36827e-17	-3.10412	TRUE	Cold_low_EM_2
Rnf6	8.97842	8.96174	9.02032	8.20485	8.20609	8.30633	8.11281	8.73996	8.2941	8.19199	8.56131	8.69761	9.0107	9.00176	8.47949e-32	0.813483	0.073804	2.67229e-06	-0.730968	0.00171496	-0.45343	0.998564	-0.00773641	8.18589e-15	1.19213	TRUE	Cold_high_EM_1
Nipa2	9.71116	9.61312	9.52777	8.92062	8.90335	8.76639	8.81958	9.27502	8.82061	8.85659	9.04842	9.21329	9.75912	9.63778	8.84229e-32	0.543114	-0.159801	7.193e-05	-0.640606	1.38953e-05	-0.637454	0.954054	-0.100625	1.49264e-18	1.37868	TRUE	Cold_high_EM_1
Fam13a	9.20925	9.26758	9.44396	10.5559	10.8441	10.7848	10.2854	9.85155	10.3553	10.8031	9.55245	9.50501	9.35707	9.4834	1.72731e-31	0.365657	-0.36225	5.76387e-07	1.36958	0.0201594	0.659169	0.954054	-0.182194	4.59582e-11	-1.84655	FALSE	Cold_low_EM_2
Psmc1	9.69012	9.40914	9.54725	8.65543	8.715	8.61015	8.58806	9.06131	8.53937	8.61933	8.73332	8.96674	9.66923	9.64391	1.76105e-31	0.652033	-0.157747	0.00384592	-0.604315	2.55512e-07	-0.943242	0.951632	-0.13108	1.32952e-17	1.67864	TRUE	Cold_high_EM_1
Eif3f	9.20385	9.28481	9.16129	8.48555	8.43303	8.3889	8.37821	8.88001	8.36906	8.413	8.57375	8.66544	9.2792	9.27062	2.54231e-31	0.707046	-0.117289	0.0010039	-0.575905	9.40477e-07	-0.753242	0.977502	-0.0678777	4.53512e-17	1.39702	TRUE	Cold_high_EM_1
Wdr3	9.89188	9.85176	9.56135	8.68163	8.55134	8.61159	8.54132	9.20143	8.6286	8.59463	8.89181	8.93737	10.0035	9.61525	3.6221e-31	0.959129	-0.0268513	0.00384592	-0.734231	4.2755e-07	-1.13584	0.989231	-0.0490336	1.50854e-15	1.9191	TRUE	Cold_high_EM_1
Nifk	9.47151	9.4836	9.29842	8.55944	8.6949	8.53314	8.58277	8.87138	8.5948	8.68085	8.89798	8.96545	9.4831	9.30033	4.82424e-31	0.622008	-0.138434	0.000473163	-0.58072	3.00264e-07	-0.752747	0.979988	0.0615398	1.75115e-15	1.27193	TRUE	Cold_high_EM_1
G6503	8.32945	8.1908	8.34538	6.6327	6.8038	7.16889	7.42893	8.31943	7.30682	7.07559	7.97963	8.272	8.35269	8.33526	4.99684e-31	0.0032235	1.01218	3.93958e-08	-1.55047	0.814621	-0.084333	0.989231	-0.0599576	3.37003e-09	1.69476	TRUE	Cold_high_EM_1
LOC106145427	6.13424	6.17963	6.02573	6.83441	6.99122	7.57664	7.48157	6.63003	7.43793	7.25126	6.94484	6.59645	5.93007	6.10021	5.71236e-31	0.0261109	0.762424	5.51722e-06	1.32371	4.40434e-06	1.41246	0.946999	0.261852	4.06882e-20	-2.99803	TRUE	Cold_low_EM_2
Nasp	9.02242	9.0418	8.92443	8.12276	8.11971	8.0405	8.08277	8.24462	8.19924	8.25656	8.34188	8.44231	9.19164	8.97495	7.52122e-31	0.794808	-0.0973711	0.0548264	-0.408038	6.81978e-09	-1.00153	0.954054	-0.117689	3.67116e-16	1.52726	FALSE	Cold_high_EM_1
Dusp16	9.3758	9.44355	9.3854	10.0351	10.1553	9.94319	9.82735	9.43978	9.8768	10.0863	9.60301	9.37379	9.46072	9.36732	8.72527e-31	0.0575043	-0.328809	2.31557e-06	0.674552	0.229312	0.191788	0.998564	-0.00147677	3.59458e-09	-0.864863	FALSE	Cold_low_EM_2
Srsf11	11.1377	11.1313	11.0266	10.331	10.3482	10.2873	10.2312	10.623	10.2803	10.3308	10.4349	10.5598	11.2339	10.9304	8.72527e-31	0.657563	-0.120361	0.00620209	-0.44963	2.21302e-08	-0.812949	0.989231	0.0335866	2.64778e-15	1.22899	TRUE	Cold_high_EM_1
ENSSTOG00000034836	5.92059	6.01971	6.11326	7.17044	7.59088	6.84377	6.95868	6.28607	7.01228	7.13189	6.57697	6.22917	5.52215	5.71783	9.84035e-31	0.125187	-0.626937	0.00180905	1.06363	0.0157028	0.857923	0.0891692	1.16136	1.85524e-15	-3.08291	TRUE	Cold_low_EM_2
Aip	5.92332	5.88456	5.66212	7.20888	7.68629	6.84383	6.96846	6.05876	6.5801	7.22061	6.32994	6.19672	5.83301	5.83056	1.18876e-30	0.0118325	-0.970798	0.00110146	1.17318	0.0111724	0.962273	0.998564	0.007001	1.43e-08	-2.14245	TRUE	Cold_low_EM_2
Rbbp4	10.5167	10.4238	10.302	9.78523	9.73057	9.63752	9.55209	9.93127	9.58396	9.71123	9.8053	9.85228	10.579	10.3351	1.50016e-30	0.218935	-0.261212	0.00582433	-0.452953	1.39763e-08	-0.816527	0.987028	-0.0471122	1.42344e-17	1.31659	TRUE	Cold_high_EM_1
Ubald2	10.2484	9.81303	10.2048	8.93659	8.96216	8.9373	8.96221	9.40325	8.99982	9.26938	9.31234	9.47083	10.4624	10.3406	1.63754e-30	0.680575	-0.182364	0.004868	-0.742627	7.21291e-06	-1.05733	0.585205	-0.414941	5.20134e-19	2.2149	TRUE	Cold_high_EM_1
SPTY2D1OS_containing	7.25539	7.35225	7.31412	8.30226	8.1564	8.43278	8.20851	7.56138	8.39326	8.21142	7.73749	7.70336	7.14219	7.46891	1.83583e-30	0.581255	0.199309	2.04807e-07	1.14778	0.00105464	0.758214	0.998564	-0.00952047	4.53138e-16	-1.89647	FALSE	Cold_low_EM_2
Ddb1	10.0696	10.0818	10.2171	9.31645	9.39362	9.28407	9.28084	9.41134	9.36815	9.50545	9.42877	9.50427	10.3519	10.1012	1.92754e-30	0.538564	-0.177755	0.260397	-0.240644	1.27759e-10	-1.05278	0.919382	-0.15599	2.08196e-16	1.44942	FALSE	Cold_high_EM_1
Oser1	8.63673	8.51525	8.41348	7.45571	7.55884	7.57575	7.54885	7.94416	7.62449	7.72444	7.7975	7.89386	8.47957	8.39061	2.22617e-30	0.999379	-0.000512261	0.0125621	-0.532244	9.70027e-09	-1.0084	0.919382	0.164813	1.73023e-12	1.37584	TRUE	Cold_high_EM_1
Thnsl1	7.20997	7.33027	7.14571	7.95095	8.33923	8.48252	8.36711	7.72634	8.35496	8.42767	7.88961	7.82602	7.23797	7.34508	2.28557e-30	0.563708	0.223329	5.59336e-05	0.977022	9.85941e-07	1.18133	0.975478	-0.114795	4.47149e-16	-2.04356	TRUE	Cold_low_EM_2
Rassf5	7.93238	7.73559	7.74468	8.91456	8.6404	8.8729	8.76835	8.22173	8.72036	8.81342	8.3682	8.14473	8.01151	7.92355	2.48369e-30	0.985357	-0.00773155	1.3003e-05	0.897976	2.47395e-05	0.869136	0.802807	-0.280742	2.43895e-12	-1.48637	TRUE	Cold_low_EM_2
Eif3m	8.80914	8.98243	8.87704	8.03412	7.92591	8.1735	7.98778	8.51408	8.16212	7.86196	8.355	8.40735	8.98249	8.81103	4.95574e-30	0.214787	0.320028	0.00466462	-0.543073	3.73796e-05	-0.690688	0.998564	0.00834423	1.10576e-11	1.22542	TRUE	Cold_high_EM_1
Polr3f	8.76325	8.91342	8.75106	7.87247	8.00135	7.75644	7.78478	8.47129	7.93802	7.98272	8.16486	8.29448	8.96426	8.86321	5.04019e-30	0.482653	-0.23323	3.11975e-05	-0.861983	7.35296e-05	-0.742002	0.94755	-0.139373	4.34006e-18	1.74336	TRUE	Cold_high_EM_1
Zbed5	7.69091	7.59034	7.78769	8.38983	8.3686	8.50599	8.42847	8.21315	8.44032	8.2353	8.0909	8.06022	7.27533	7.52023	7.61929e-30	0.500838	0.200813	0.00425351	0.564441	1.09623e-05	0.825334	0.101822	0.592387	1.75603e-22	-1.98216	FALSE	Cold_low_EM_2
Perp	9.51083	9.48705	9.37588	8.32687	8.5175	8.44855	8.58415	9.04731	8.50456	8.50574	8.74137	8.9943	9.40564	9.36421	8.99944e-30	0.772276	0.108825	0.000312054	-0.71523	1.94727e-05	-0.770103	0.94755	0.13585	3.20835e-12	1.34948	TRUE	Cold_high_EM_1
G21728	8.78204	9.22624	9.09759	9.64108	9.76724	10.0221	10.124	9.96384	10.0711	9.87797	10.1043	9.79494	8.54596	8.70992	1.04122e-29	0.137735	0.474221	0.573114	0.184852	2.29886e-11	1.57125	0.0408827	0.832121	2.83518e-24	-2.58823	TRUE	Cold_low_EM_2
Hacd3	8.16192	8.29005	8.22578	8.85904	8.91204	9.53685	9.22566	8.18781	9.31991	8.90247	8.59976	8.35019	8.27803	8.1263	1.11884e-29	0.00385191	0.736009	1.23736e-12	1.58127	0.148319	0.367911	0.989231	0.0616678	1.08027e-17	-2.01085	FALSE	Cold_low_EM_2
Ttc1	9.86273	9.74531	9.6983	9.1527	9.05895	8.927	8.79526	9.32666	8.8672	8.98123	9.12753	9.22425	10.1678	9.83434	1.12796e-29	0.155427	-0.360411	0.00175865	-0.626131	6.9137e-06	-0.806938	0.508248	-0.343061	1.05195e-20	1.77613	TRUE	Cold_high_EM_1
Zfp36l2	7.97541	7.91921	7.86693	8.78426	9.67506	9.18672	9.49257	8.95707	9.30943	9.29123	9.12459	8.99416	7.67755	7.62626	1.16105e-29	0.948767	0.0431026	0.19245	0.491724	6.95969e-11	2.0225	0.536839	0.613337	1.23116e-20	-3.12756	TRUE	Cold_low_EM_2
Slc25a38	7.08202	7.14312	7.0932	6.07115	5.91797	5.96044	5.85782	6.14376	5.89932	6.11044	6.05322	6.42949	7.00966	7.12633	1.40715e-29	0.563708	-0.310998	0.0286569	-0.749209	1.1948e-09	-1.57122	0.986374	0.0816866	5.10217e-14	2.23874	FALSE	Cold_high_EM_1
Txnl1	10.6539	10.6846	10.4138	9.82287	9.7364	9.55914	9.57795	10.053	9.67977	9.75538	9.89338	10.0635	10.6224	10.4182	2.96994e-29	0.248733	-0.285412	0.000255299	-0.666113	2.75137e-07	-0.853504	0.951094	0.12114	3.73589e-15	1.39848	TRUE	Cold_high_EM_1
Abce1	10.1376	10.2874	10.0447	9.40329	9.34159	9.49304	9.43672	9.71924	9.46862	9.33513	9.5591	9.66787	10.2559	10.0858	3.26508e-29	0.430523	0.185935	0.0822466	-0.298027	1.34332e-07	-0.747451	0.999084	0.00119862	8.11911e-12	1.04428	TRUE	Cold_high_EM_1
ENSSTOG00000032655	6.04431	5.54645	5.8701	7.34903	8.14603	8.08671	8.1121	6.76375	7.80647	7.88732	7.18188	7.20753	5.74408	5.90564	3.26508e-29	0.772276	0.253549	0.00178228	1.5202	2.16407e-09	2.91524	0.998564	0.0674761	5.00636e-18	-4.50292	FALSE	Cold_low_EM_2
Lars	7.42769	7.57919	7.54737	8.44239	8.29322	8.87979	8.55819	7.98225	8.77807	8.31568	8.37663	8.0301	7.4998	7.50009	4.32006e-29	0.0298754	0.622712	6.78328e-05	0.975944	4.31875e-07	1.2151	0.989231	0.0578141	5.71072e-19	-2.24886	FALSE	Cold_low_EM_2
Tpd52l1	8.88958	9.37231	9.29736	7.54612	8.01852	7.63741	7.86598	8.46582	7.75408	8.01809	8.34637	8.43169	9.34863	9.36955	4.42219e-29	0.626707	-0.25951	0.000138214	-1.20198	4.0709e-05	-1.18779	0.951094	-0.206559	2.95385e-17	2.59633	FALSE	Cold_high_EM_1
Ythdc1	11.0752	11.1512	11.0226	10.1825	10.3179	10.3396	10.2726	10.8791	10.3633	10.2968	10.5749	10.7085	11.253	11.0932	4.64348e-29	0.739318	0.100515	8.24442e-05	-0.651483	0.00194818	-0.493598	0.947781	-0.117077	1.12023e-14	1.26216	TRUE	Cold_high_EM_1
Scp2	10.9971	11.1332	10.9884	11.6169	11.9436	11.8831	11.8838	11.3484	11.8286	11.8928	11.4749	11.3396	10.8974	11.0753	6.16898e-29	0.869247	0.0585359	3.50232e-05	0.755891	0.000290207	0.643682	0.965835	0.108094	1.73677e-16	-1.50767	TRUE	Cold_low_EM_2
Rlim	10.3514	10.1631	10.1301	9.32845	9.41277	9.37342	9.33128	9.72709	9.42998	9.48167	9.67374	9.74844	10.2489	10.054	6.57241e-29	0.871586	-0.0527264	0.000831917	-0.558879	1.24397e-06	-0.730696	0.944639	0.120747	5.23082e-13	1.16883	TRUE	Cold_high_EM_1
Nr4a1	5.99064	5.40034	5.51613	7.27149	8.67255	5.94359	6.26704	5.61823	6.19626	7.84515	5.82837	5.82473	5.5829	5.47578	6.99327e-29	9.24357e-09	-3.05683	0.218628	0.812407	0.686651	0.288347	0.954054	0.383454	0.0151929	-1.48421	TRUE	SA_high_9
Grb14	9.79797	10.1815	10.0843	10.6251	10.813	11.2802	11.0455	10.4663	11.1403	10.7069	10.5351	10.3484	10.1152	10.0018	7.22123e-29	0.00422154	0.671042	1.09593e-07	1.10686	0.00017926	0.774925	0.998564	-0.0268541	2.92428e-18	-1.85493	TRUE	Cold_low_EM_2
Hdc	5.24592	5.14011	5.37195	6.78809	7.28617	7.2464	6.97752	5.8669	7.0668	7.29346	6.66612	6.49324	5.38734	5.24671	9.89169e-29	0.93789	-0.0730402	0.0120607	1.22268	7.17355e-10	3.13691	0.973234	-0.277435	1.29795e-14	-4.08215	FALSE	Cold_low_EM_2
Rpl15	8.68285	8.73125	8.62284	7.23059	7.23031	7.32134	7.63796	8.08921	7.41913	7.38022	7.67689	8.06118	8.64057	8.40048	1.15698e-28	0.351167	0.390814	0.00215407	-0.88022	1.46143e-05	-1.09776	0.909306	0.257477	3.95781e-10	1.7205	TRUE	Cold_high_EM_1
Ankrd49	8.47502	8.84394	8.56148	7.55903	7.5356	7.3287	7.37017	8.25619	7.42479	7.53932	7.82968	8.0065	8.53709	8.60443	1.18909e-28	0.392333	-0.336549	1.4441e-06	-1.23268	0.000131796	-0.894375	0.970792	0.122258	2.6257e-15	2.0048	TRUE	Cold_high_EM_1
Prps1	7.61128	7.62191	7.48273	6.63271	6.27742	6.40192	6.41473	6.79255	6.35446	6.44493	6.54193	6.90065	7.59182	7.53965	1.21392e-28	0.818533	-0.136593	0.013859	-0.777569	4.78472e-08	-1.37645	0.996483	0.0347858	7.79664e-14	2.11924	FALSE	Cold_high_EM_1
Bahd1	8.64632	8.22125	8.44243	7.56754	7.48088	7.2485	7.3844	7.61976	7.17446	7.48011	7.63438	7.82978	8.49843	8.63173	1.73603e-28	0.176796	-0.47247	0.00270695	-0.816553	3.08455e-07	-1.18835	0.954054	-0.155763	1.60834e-17	2.16066	FALSE	Cold_high_EM_1
Ivd	10.7888	10.8248	10.6609	10.1144	10.2906	9.59223	9.75363	9.83333	9.63145	10.2469	10.0178	10.1578	10.8651	10.7274	2.92089e-28	1.38528e-06	-0.959616	0.00370963	-0.603697	1.00343e-09	-1.12318	0.992103	-0.035237	3.85703e-19	1.76211	TRUE	IBA_low_EM_5
Acmsd	6.78698	6.96126	6.86814	8.83217	9.18144	8.33205	8.08539	7.60471	8.32662	8.16435	7.34949	7.81914	6.66693	6.86454	5.09767e-28	0.0945548	-0.8264	0.0106942	1.07849	0.000110942	1.53947	0.964215	0.262344	5.60307e-12	-2.8803	FALSE	Cold_low_EM_2
Sbds	8.47068	8.41597	8.47988	7.11495	7.10704	7.19924	7.46055	7.94251	7.46917	7.43102	7.61162	7.85477	8.50842	8.61064	1.47119e-27	0.433144	0.336927	0.00733295	-0.769504	7.15119e-05	-0.994235	0.968587	-0.139784	1.18275e-12	1.90352	TRUE	Cold_high_EM_1
Prpf38b	10.0029	10.0162	9.74543	9.00496	8.96084	8.80404	8.92201	9.60124	8.89463	9.075	9.44556	9.52808	9.43162	9.64216	1.52752e-27	0.384774	-0.246969	3.87336e-09	-1.09409	0.00187261	-0.561913	0.0285226	0.618004	6.41479e-08	1.038	TRUE	Cold_high_EM_1
Fam160b1	10.6323	10.6052	10.6132	9.54506	9.84813	9.89296	9.89941	10.3109	9.88667	9.84156	10.0979	10.1855	10.7204	10.7538	1.85579e-27	0.349889	0.238936	0.00644656	-0.500101	0.000422738	-0.590826	0.914406	-0.161018	6.52222e-13	1.25194	TRUE	Cold_high_EM_1
Lgals2	5.96463	5.85997	5.82468	7.0315	7.32704	7.16571	7.42513	6.44567	7.29809	6.96802	6.82972	6.9085	6.08814	6.09124	1.95259e-27	0.555115	0.298022	0.00283497	0.976608	1.3998e-09	2.02691	0.701482	-0.543487	5.702e-13	-2.46003	FALSE	Cold_low_EM_2
RBBP7	8.14632	7.95719	7.94148	7.24942	7.18066	7.10799	7.10319	7.51969	7.1725	7.27928	7.40457	7.54274	8.08742	7.97644	2.07911e-27	0.555115	-0.203352	0.00123811	-0.677942	1.52645e-06	-0.841277	0.998564	0.00252401	8.96343e-15	1.51669	FALSE	Cold_high_EM_1
Nfya	7.30153	7.3533	7.30803	8.17662	8.05001	8.28556	8.18401	7.32623	8.10779	7.91485	7.56158	7.5505	7.36473	7.34342	2.1393e-27	0.455665	0.229571	1.05734e-09	1.22396	0.0907607	0.382956	0.989231	-0.0459075	1.4414e-13	-1.561	FALSE	Cold_low_EM_2
Timm17a	8.98	9.18434	9.07055	7.85092	8.06886	7.80602	7.77499	8.58179	7.87821	7.92199	8.05618	8.55507	9.21375	9.1703	2.1393e-27	0.567009	-0.260005	9.09723e-05	-1.08692	0.000109072	-0.987109	0.965887	-0.146014	2.56941e-16	2.22004	TRUE	Cold_high_EM_1
Timm9	8.46508	8.79261	8.61895	7.46004	7.51399	7.69257	7.48027	8.22695	7.67686	7.60027	7.98129	8.09409	8.41518	8.41352	2.68105e-27	0.641743	0.185699	0.000130505	-0.862884	9.37503e-05	-0.792609	0.560632	0.365743	6.31498e-09	1.28975	TRUE	Cold_high_EM_1
Psmb3	9.18644	9.00911	9.01439	8.16887	7.79858	7.66869	7.88545	8.4423	7.98999	7.94348	8.41121	8.62486	9.11134	9.16438	2.68904e-27	0.622008	-0.221219	1.31044e-05	-1.13711	0.00046047	-0.854587	0.987765	-0.0767884	9.51481e-16	2.06849	TRUE	Cold_high_EM_1
G37654	8.80458	9.05174	8.84219	9.68072	9.70743	9.58996	9.61665	9.32796	9.68422	9.70481	9.56067	9.40755	8.98877	8.84767	3.37851e-27	0.749095	-0.102501	0.09976	0.323164	7.25707e-09	0.973084	0.998564	-0.0096212	7.7889e-13	-1.28663	FALSE	Cold_low_EM_2
Son	11.5242	11.4705	11.3637	10.7945	10.6588	10.8327	10.7274	11.1365	10.8121	10.7398	11.1133	11.1281	11.5186	11.3186	4.01436e-27	0.672586	0.102227	0.000117766	-0.535704	0.000719404	-0.44974	0.969241	0.0708358	3.56569e-11	0.914609	TRUE	Cold_high_EM_1
LOC106145028	7.33195	7.40933	7.53709	8.40799	8.63156	8.64289	8.33116	8.59466	8.52071	8.71948	8.38662	8.19145	7.63635	7.47046	6.57444e-27	0.76196	-0.143715	0.598368	0.178839	1.12343e-13	1.837	0.922446	-0.242189	3.25676e-11	-1.77365	TRUE	Cold_low_EM_2
CYP2C18_like_gene16228	8.76252	9.10407	9.0452	10.095	9.94124	10.8803	10.5303	9.76951	10.3886	10.4335	9.7382	9.5817	9.40386	9.22651	8.49537e-27	0.0746367	0.657871	1.53059e-06	1.42975	3.26822e-06	1.34781	0.421165	-0.612553	9.79429e-13	-2.16501	TRUE	Cold_low_EM_2
G8387	6.36175	6.39055	6.49487	7.04633	7.15684	7.34183	7.54542	7.01202	7.15921	7.2635	7.2842	7.22169	6.09811	6.05512	8.74341e-27	0.380433	0.341988	0.314163	0.321371	4.38853e-09	1.55702	0.116076	0.891086	2.02563e-19	-2.76948	TRUE	Cold_low_EM_2
Cnih3	8.19393	7.89689	8.01965	8.95153	8.71073	8.56137	8.89438	9.58672	8.36642	8.95643	9.30019	9.00038	7.23569	7.39046	9.04597e-27	0.418603	-0.397113	0.00181158	-1.05464	3.33255e-12	2.15053	0.000334167	1.61033	8.45763e-15	-2.70623	TRUE	Unassigned
Actr2	10.8783	10.9485	10.8544	10.2751	10.022	10.112	10.0252	10.6105	10.0936	10.0318	10.4265	10.568	10.9716	10.8566	9.73299e-27	0.84523	-0.0645725	5.57773e-06	-0.753757	0.00235507	-0.493403	0.998564	-0.0104291	4.37737e-14	1.25759	TRUE	Cold_high_EM_1
LOC110599141	6.69449	7.02654	7.12308	8.83297	8.88975	7.87984	8.73363	8.79067	8.15634	8.47551	8.54337	8.67447	6.87815	6.8649	1.03976e-26	0.226211	-0.658941	0.269745	-0.533149	9.67735e-17	3.20858	0.965835	0.25308	7.2051e-12	-2.92851	TRUE	Cold_low_EM_2
ENSSTOG00000029433	5.91525	5.863	5.84485	7.01906	7.27462	7.14163	6.90325	6.04272	6.86796	7.11912	6.478	6.36473	6.09592	5.89003	1.41118e-26	0.556353	-0.286823	7.25894e-05	1.24959	0.00102255	1.10877	0.929577	-0.302685	7.9029e-10	-2.05568	FALSE	Cold_low_EM_2
Ahdc1	8.01727	7.90562	7.69594	8.70822	8.79193	8.21353	8.27918	8.09305	8.19749	8.60263	8.24942	8.11762	7.6299	7.58055	1.44078e-26	0.00016614	-0.767145	0.593783	0.139774	0.00587774	0.54875	0.161121	0.551197	3.37003e-09	-1.23972	TRUE	Cold_low_EM_2
Kynu	10.4617	10.7522	10.4162	12.1454	12.0407	11.28	11.0873	11.1113	11.3265	11.632	10.7635	11.0477	10.4559	10.5565	1.51126e-26	0.000147441	-1.08403	0.198192	0.414276	0.00373959	0.792876	0.979988	0.102159	3.53444e-06	-1.30931	TRUE	Cold_low_EM_2
Mlycd	9.07174	8.9225	9.06274	8.13435	8.21651	8.15104	8.33856	8.6773	8.22154	8.26083	8.79447	8.66014	9.10072	9.3671	1.69073e-26	0.866016	0.0676065	5.39662e-05	-0.808778	0.0244799	-0.436924	0.585114	-0.321955	1.0616e-15	1.56766	TRUE	Cold_high_EM_1
CUNH1orf131	8.51121	8.3542	8.42231	7.55353	7.41662	7.3496	7.42329	7.70866	7.40211	7.43106	7.66972	7.85292	8.10836	8.41482	2.13878e-26	0.745639	-0.139207	0.00604671	-0.65147	6.58083e-08	-1.07272	0.791664	0.270633	5.11805e-11	1.45356	TRUE	Cold_high_EM_1
SULT2A1_containing	6.27026	6.48716	6.32659	7.61078	7.7295	7.15127	7.24431	6.74274	7.20978	7.88529	7.35864	7.10157	5.95436	6.17848	2.67098e-26	0.020056	-0.892737	0.670129	0.195394	2.93246e-06	1.551	0.415098	0.772538	1.34269e-11	-2.51894	TRUE	Cold_low_EM_2
Lysmd3	8.58697	8.4412	8.42712	7.75321	7.82471	7.65825	7.66568	7.98163	7.68321	7.84798	7.84164	7.82348	8.37249	8.31462	3.23018e-26	0.286069	-0.261946	0.039708	-0.38218	9.10973e-11	-0.951152	0.595626	0.254504	7.54106e-11	1.07883	FALSE	Cold_high_EM_1
Rbm5	11.4164	11.3776	11.3194	10.7564	10.6523	10.8368	10.7281	11.0152	10.7746	10.748	10.9227	10.9722	11.4857	11.2835	5.37132e-26	0.645065	0.103339	0.0328025	-0.300535	3.22006e-06	-0.568404	0.998564	-0.00386858	1.89972e-11	0.872807	TRUE	Cold_high_EM_1
Dhx9	11.1357	11.1643	11.1234	10.5355	10.4126	10.5582	10.4836	10.6828	10.5568	10.5394	10.5036	10.6077	11.393	11.1453	5.53758e-26	0.830722	0.0623144	0.626453	-0.0986049	1.31817e-08	-0.796717	0.821533	-0.181749	6.21798e-13	1.07707	TRUE	Cold_high_EM_1
Irgq	8.76204	8.46189	8.36425	7.40299	7.44899	7.20711	7.32992	7.99023	7.45947	7.67995	7.95629	7.98348	8.58137	8.47168	5.53758e-26	0.376565	-0.349059	5.96619e-06	-1.17471	0.000315255	-0.858952	0.991097	0.0473741	9.2258e-15	1.98629	TRUE	Cold_high_EM_1
Nsun3	8.682	8.75949	8.83212	9.2114	9.42165	9.5966	9.40151	9.21354	9.59791	9.41588	9.36551	9.14866	8.63304	8.64231	5.55735e-26	0.248736	0.283123	0.0133435	0.470759	2.57039e-07	0.890354	0.793859	0.242997	2.55712e-18	-1.60411	TRUE	Cold_low_EM_2
Antxr2	7.80802	8.33674	8.05665	8.49467	8.52312	9.46261	9.11184	8.48169	9.40936	8.41091	8.42411	8.46858	7.99419	8.07065	6.42514e-26	1.27142e-07	1.35578	4.22522e-08	1.40094	0.00628435	0.721818	0.9738	0.119804	1.99208e-17	-2.24256	FALSE	IBA_high_EM_3
Fbxo28	10.6728	10.692	10.5789	9.83014	9.56427	9.6611	9.68255	10.2191	9.7091	9.89245	10.0779	10.2388	10.6748	10.5103	7.56732e-26	0.653516	-0.149359	1.71532e-05	-0.824659	0.000278489	-0.665922	0.968587	0.102925	4.50718e-13	1.38766	TRUE	Cold_high_EM_1
Gpr89a	9.43529	9.55727	9.53623	8.91058	8.97443	8.74885	8.75221	9.15031	8.87617	8.85866	9.01221	9.05192	9.47479	9.50477	7.56732e-26	0.304969	-0.210926	0.00168349	-0.461225	5.41634e-07	-0.643329	0.979988	0.0529059	5.04492e-14	1.05165	FALSE	Cold_high_EM_1
Hsp90aa1	9.73146	9.31266	9.19774	8.39016	7.91459	7.8721	7.81015	8.25076	7.96571	8.41543	8.14389	8.22048	9.26514	9.20209	7.84785e-26	0.0696419	-0.711775	0.0922431	-0.600775	2.79928e-11	-1.92072	0.885825	0.326649	3.21052e-12	2.19484	TRUE	Cold_high_EM_1
Stn1	6.1653	6.36378	6.32079	7.04414	7.04195	7.46788	7.32639	6.83727	7.32925	7.05949	7.01375	6.85721	6.25617	6.55398	8.64286e-26	0.0504689	0.561394	0.000538649	0.831659	3.21647e-08	1.3709	0.879656	-0.299469	8.34147e-14	-1.90309	FALSE	Cold_low_EM_2
Pi4k2a	9.63123	9.4537	9.71528	9.06758	8.84157	8.79337	8.62557	8.94957	8.72642	8.90585	8.85422	8.84858	9.81883	9.59925	8.83485e-26	0.120068	-0.394968	0.217112	-0.287703	8.35218e-10	-1.11003	0.946999	-0.140794	2.8982e-15	1.53853	TRUE	Cold_high_EM_1
Aacs_rna21691	6.00313	5.60437	5.49959	8.80732	7.66484	5.87914	6.07939	5.3708	6.02369	10.8302	5.95505	5.70203	6.32687	5.43468	1.02487e-25	6.91613e-11	-4.88374	0.542356	0.625187	0.976756	0.0343247	0.954054	-0.521644	0.889396	-0.137868	FALSE	SA_high_9
Atp5e	7.88539	7.80274	7.90181	6.97728	6.8674	7.07278	7.00667	7.34706	7.09513	7.17086	7.14954	7.46326	8.17369	8.17041	1.5523e-25	0.819871	0.111775	0.0622215	-0.506948	9.66552e-05	-0.865793	0.390298	-0.465834	7.87332e-15	1.83858	TRUE	Cold_high_EM_1
Ubald1	11.2252	10.6957	10.935	9.83653	9.74425	9.92896	9.88989	10.3048	9.88358	10.0271	10.2832	10.4171	11.1587	11.0011	1.64515e-25	0.929907	0.0449729	0.00432098	-0.728895	6.75258e-05	-0.928669	0.965835	-0.137504	1.87149e-13	1.79507	TRUE	Cold_high_EM_1
Hmgb2	8.00276	8.01831	8.18253	6.44903	6.63312	6.70705	6.41033	7.493	6.44654	7.10702	7.1306	7.19287	8.73117	8.29701	1.73408e-25	0.345297	-0.57422	0.000156921	-1.57485	0.00104235	-1.24055	0.555756	-0.669847	3.6895e-18	3.48524	TRUE	Cold_high_EM_1
SCD_containing_gene16206	6.76371	5.85549	6.02401	10.9714	10.9576	6.31512	6.1639	6.59183	6.80617	12.8039	5.87502	6.37908	7.24767	5.90426	1.94767e-25	3.88127e-13	-6.71173	0.843872	0.294598	0.909861	0.151667	0.902384	-1.00383	0.633837	0.557561	TRUE	SA_high_9
Cpox	7.18921	6.94216	7.27186	8.13791	8.41423	8.72598	8.25484	7.38482	8.24859	8.27413	7.64716	7.63095	7.10246	7.17878	1.99679e-25	0.653399	0.231156	1.24165e-06	1.456	0.00511929	0.876081	0.998564	0.029974	4.62664e-14	-2.36205	FALSE	Cold_low_EM_2
Cgnl1	10.4119	10.3698	10.3093	10.5904	10.7666	11.0217	11.078	10.573	11.1135	10.7395	10.5575	10.7213	10.3488	10.4137	2.26255e-25	9.70679e-05	0.575537	2.94221e-07	0.719949	0.000535501	0.485356	0.998564	-0.00861499	7.15693e-17	-1.19669	FALSE	Cold_low_EM_2
Srsf5	11.5864	11.5212	11.4816	10.7828	10.884	10.8685	10.7153	11.0759	10.795	10.8906	11.0105	11.1665	11.3178	11.4219	2.84684e-25	0.672996	-0.101348	0.000822592	-0.47064	9.40477e-07	-0.630364	0.44489	0.264409	1.34604e-09	0.836595	TRUE	Cold_high_EM_1
Npm1	9.58483	9.3548	9.30012	8.42932	8.34288	8.37442	8.44513	8.8933	8.58423	8.36074	8.75801	8.90178	8.94538	9.09173	3.41459e-25	0.590762	0.181157	0.00197353	-0.637701	5.27197e-06	-0.835516	0.029767	0.643152	4.50781e-05	0.830065	TRUE	Cold_high_EM_1
Tbccd1	6.34869	6.18338	6.29403	7.32828	7.26502	7.62626	7.2702	6.42132	7.39707	7.22289	6.87495	6.5679	6.25068	6.27026	3.75425e-25	0.555056	0.275126	8.83168e-07	1.43385	0.00701008	0.852242	0.991097	0.0645874	6.87097e-14	-2.35068	FALSE	Cold_low_EM_2
Iah1	9.53662	9.37276	9.29462	8.73193	8.62007	8.41876	8.4443	8.95808	8.48979	8.67648	8.87389	8.87553	9.16811	9.40789	4.74007e-25	0.0855233	-0.400796	2.33552e-05	-0.778389	9.19592e-06	-0.743693	0.871334	0.192949	2.62621e-13	1.32913	TRUE	Cold_high_EM_1
Etv5	7.99483	8.55743	8.41621	7.05154	6.69774	7.43495	7.48995	7.90165	7.4924	6.95984	7.73759	7.85467	8.42195	8.56805	6.01082e-25	0.000328981	1.2125	0.0565881	-0.63122	0.00773427	-0.775032	0.94755	-0.211958	7.151e-08	1.61821	FALSE	Cold_high_EM_1
Grsf1	8.75912	9.02813	8.92372	7.84203	8.08512	7.86202	7.94165	8.0735	7.91321	8.1624	7.95898	8.16272	8.77935	8.69951	7.72575e-25	0.471109	-0.247668	0.281421	-0.284582	1.39929e-11	-1.32081	0.755991	0.283104	9.08224e-10	1.32228	FALSE	Cold_high_EM_1
Ccnd3	7.24338	7.17877	7.46033	8.37319	8.79765	7.73856	7.77388	7.43031	7.63294	8.21139	7.50391	7.45481	7.11971	7.20075	8.16723e-25	7.91357e-06	-1.24872	0.153469	0.46278	0.242486	0.367253	0.900581	0.302271	0.000144843	-1.1323	FALSE	SA_high_9
CUNH11orf80	6.3693	6.6413	6.25158	7.15084	7.60926	8.0832	8.04501	6.99236	7.81253	6.98669	6.91101	7.03123	6.40484	6.53427	8.75796e-25	0.0023254	1.1272	4.37205e-07	1.69471	0.000580523	1.21024	0.989231	-0.083047	2.01846e-15	-2.82191	FALSE	Cold_low_EM_2
Prrg4	7.75323	7.85586	7.85037	6.31467	6.40811	6.7673	6.87764	7.22392	6.68809	6.75905	6.86681	7.20514	7.92637	7.86054	1.2125e-24	0.155427	0.607221	0.0622215	-0.638157	4.70506e-05	-1.14549	0.984025	-0.0929531	6.507e-10	1.8766	FALSE	Cold_high_EM_1
Npc2	7.94078	8.25043	7.65586	6.84893	7.04016	6.60199	6.40873	6.96174	6.51756	6.79461	7.10631	7.09392	7.59794	7.61835	1.34316e-24	0.0213663	-0.868375	0.000351368	-1.1507	4.27661e-08	-1.485	0.372087	0.604215	5.41869e-11	2.03148	FALSE	Cold_high_EM_1
Gon4l	7.83157	8.09878	7.94018	9.01465	8.90529	8.89245	8.68767	8.18819	8.73689	8.78332	8.38873	8.18965	8.02082	8.16294	1.35666e-24	0.544581	-0.205145	5.44872e-05	0.867362	0.00501151	0.612391	0.894865	-0.232658	1.2869e-08	-1.24709	FALSE	Cold_low_EM_2
LOC106144950	6.79764	6.89093	6.76654	7.39556	7.33679	7.19696	7.01138	7.26838	7.28297	7.38746	7.37737	7.30503	6.30621	6.41307	1.59983e-24	0.204368	-0.349493	0.32667	-0.244124	5.89723e-07	0.994261	0.00113062	1.04592	9.60383e-14	-1.79606	TRUE	Cold_low_EM_2
G16771	6.10447	6.20723	5.98126	6.8744	6.766	7.55848	7.71394	6.94593	7.45664	7.30711	7.17609	7.05694	5.92631	6.22223	2.2021e-24	0.0153316	0.95975	0.0161781	0.873521	2.0128e-09	2.0814	0.998564	0.0449126	5.81447e-16	-2.99984	TRUE	Cold_low_EM_2
LOC110599018	8.77157	8.68927	8.70347	8.1382	8.10166	8.0325	8.20379	8.55645	8.16576	8.13422	8.50502	8.54099	8.78342	8.84193	2.47564e-24	0.905791	0.0370103	3.59958e-06	-0.668593	0.0816142	-0.247195	0.917952	-0.123005	2.8228e-13	1.03879	FALSE	Cold_high_EM_1
CUNH5orf51	8.25734	8.40487	8.26007	7.46791	7.63778	7.50811	7.67846	7.90681	7.50546	7.63894	7.65584	7.7494	8.54981	8.49304	2.48597e-24	0.929907	-0.0390846	0.111358	-0.370981	5.7923e-06	-0.840908	0.595626	-0.314526	1.84114e-14	1.52642	FALSE	Cold_high_EM_1
G2163	6.00891	5.6237	5.77261	8.07791	8.70031	7.15539	7.69994	6.84804	7.42906	7.87448	6.92781	7.37974	5.94692	5.46893	2.50367e-24	0.0588214	-1.24015	0.343421	0.632868	9.01545e-08	2.93673	0.972827	0.306921	9.65742e-11	-3.87652	TRUE	Cold_low_EM_2
Slc7a7	7.38444	7.50104	7.29662	7.92307	8.1156	8.35901	8.48544	7.73437	8.29156	8.04255	8.01051	7.97125	7.45681	7.30774	2.91197e-24	0.0264427	0.567253	0.000381389	0.782059	2.48649e-06	1.01749	0.992103	0.0420757	5.0115e-16	-1.84163	FALSE	Cold_low_EM_2
Klhl22	7.57243	7.56989	7.56024	8.31088	8.23002	8.36409	8.38398	7.83131	8.29931	8.3515	7.86148	7.64394	7.70805	7.90657	3.40775e-24	0.801442	0.0860523	5.69639e-08	0.977008	0.0158333	0.468725	0.29551	-0.43944	8.20625e-08	-1.00629	FALSE	Cold_low_EM_2
Gga2	7.96266	7.87386	7.84624	8.62414	8.66802	8.53513	8.59409	8.21735	8.52123	8.70962	8.43378	8.18249	8.0472	8.02192	4.21625e-24	0.471109	-0.188197	0.0115206	0.456348	6.28688e-06	0.760768	0.788371	-0.235757	2.85553e-08	-0.98136	TRUE	Cold_low_EM_2
LOC106145023	6.4546	5.97693	6.09761	6.98632	7.36186	6.49099	6.27956	6.70814	6.40886	7.22015	6.57655	6.76393	5.38277	5.57043	4.63218e-24	3.71723e-05	-1.44455	0.173872	-0.541261	0.00288039	1.0173	7.01685e-05	2.10517	1.92414e-09	-2.5812	TRUE	Unassigned
Eif5a	9.99799	9.82913	9.7675	9.05491	8.8999	8.67228	8.89343	9.01329	8.81051	8.87088	9.22423	9.27532	9.60114	9.70714	5.08504e-24	0.420809	-0.260486	0.00355109	-0.650908	1.63985e-07	-1.03081	0.592658	0.347894	4.48914e-10	1.33382	TRUE	Cold_high_EM_1
Psmb2	10.1733	10.1883	10.1209	9.38418	9.2667	9.3338	9.44758	9.89218	9.43874	9.37439	9.53029	9.71433	10.2731	10.1956	5.55578e-24	0.713892	0.120134	0.00703119	-0.513027	0.000239258	-0.632659	0.969241	-0.0908922	7.2051e-12	1.23658	TRUE	Cold_high_EM_1
CUNH1orf115	7.43255	7.40624	7.55147	8.7574	8.66224	8.55964	8.50067	7.50467	8.32983	8.58408	7.79904	8.05153	7.53433	7.62824	5.625e-24	0.446751	-0.316766	6.78328e-05	1.11568	0.0120549	0.722853	0.94755	-0.21137	1.2817e-08	-1.62717	TRUE	Cold_low_EM_2
Npc1	8.49239	8.823	8.73956	9.66458	10.2562	9.36616	9.29119	9.05489	9.30337	9.8667	9.04758	9.00255	8.86788	8.90079	5.85119e-24	0.00020347	-0.980389	0.0894633	0.484242	0.00968262	0.666449	0.815664	-0.323573	0.00197417	-0.827118	FALSE	SA_high_9
G5881	7.89397	7.76733	7.55578	6.72137	6.43248	6.37397	6.27287	6.79736	6.40129	6.58663	6.49007	6.75928	7.01826	7.32485	6.26299e-24	0.271445	-0.508478	0.0402609	-0.728051	2.07423e-10	-1.76968	0.0408827	0.941435	1.34267e-06	1.5563	TRUE	Cold_high_EM_1
Srsf3	10.5804	10.5336	10.5424	10.0398	9.79891	9.93546	9.85895	10.1338	9.86625	10.0254	10.0656	10.0535	10.7285	10.6003	6.59891e-24	0.645813	-0.120974	0.0560635	-0.32072	1.55476e-06	-0.682018	0.904068	-0.151363	2.09634e-14	1.1541	TRUE	Cold_high_EM_1
B4galt1	9.9187	10.0382	9.99326	10.4248	10.5872	10.7842	10.6684	10.1765	10.7948	10.722	10.3801	10.1292	9.92849	9.82082	6.93484e-24	0.331639	0.253791	5.66261e-06	0.82508	0.00896331	0.482417	0.860323	0.210337	2.12834e-16	-1.51783	TRUE	Cold_low_EM_2
Mmp20	5.45859	4.99378	4.34347	7.66105	8.01661	5.22096	4.74312	4.35075	4.76857	8.47293	4.67199	4.73792	5.13298	4.2684	6.9528e-24	2.2258e-10	-5.20715	0.400394	0.934209	0.241348	-1.13216	0.946999	0.651668	0.670175	-0.453719	FALSE	SA_high_9
Rbm42	8.21792	8.10437	8.07545	7.30569	7.36325	7.38074	7.3192	7.79693	7.29649	7.4428	7.62273	7.6662	7.98335	8.01468	7.34629e-24	0.822273	-0.0832715	0.000311179	-0.671105	2.20851e-05	-0.6757	0.686605	0.243687	8.00801e-10	1.10312	TRUE	Cold_high_EM_1
G14967	5.23977	5.38877	5.31716	6.49406	6.08396	6.86925	7.39318	6.43803	7.25811	6.89422	6.42186	5.98136	5.41793	5.28627	7.46958e-24	0.0455133	1.0887	0.000880217	1.54689	1.14955e-07	2.57514	0.989231	-0.148396	5.30463e-15	-3.97363	TRUE	Cold_low_EM_2
Nol9	9.14631	8.86832	8.94547	8.37049	8.17069	8.29536	8.21199	8.4177	8.26644	8.28641	8.45313	8.47012	9.09471	9.09038	7.62097e-24	0.942296	-0.0283455	0.121148	-0.324829	5.93866e-07	-0.836485	0.946547	-0.130545	8.56726e-13	1.29186	TRUE	Cold_high_EM_1
Susd1	6.36805	6.38989	6.27945	7.52742	7.15533	7.26203	7.58851	6.74344	7.20359	7.29328	6.82585	6.8094	6.34483	6.2791	9.6117e-24	0.915421	0.0585555	0.000241812	1.03336	0.00048631	1.01229	0.986374	0.0982038	6.78132e-13	-2.14386	FALSE	Cold_low_EM_2
Mdh1	9.58756	10.1055	9.84643	9.52372	9.37357	8.99343	8.95023	8.99547	8.91168	9.50322	8.91255	8.93227	10.1162	9.92863	1.25032e-23	0.00016614	-0.884203	0.958763	0.0190632	2.4497e-12	-1.45436	0.904402	-0.221155	1.30229e-13	1.65645	TRUE	IBA_low_EM_5
Eepd1	10.0567	10.1223	10.1588	9.91758	10.0818	11.0314	10.7883	10.5684	10.7714	9.91789	10.7968	10.606	10.0447	10.254	1.89435e-23	1.73254e-14	1.43747	0.139009	0.32927	3.14261e-07	0.946845	0.989231	-0.0500299	5.27829e-10	-1.22609	FALSE	IBA_high_EM_3
P4ha2	5.90439	5.53966	5.56998	7.60333	7.48943	6.59581	6.52494	5.7054	6.1898	6.85458	6.04664	5.90986	5.61367	5.63234	3.10636e-23	0.000891394	-1.51542	0.0170549	1.12908	0.248449	0.587357	0.979988	0.194438	5.60025e-05	-1.91088	FALSE	SA_high_9
Ncmap	7.76865	7.8621	7.86548	8.44442	9.2247	9.81967	9.95548	8.39527	9.74019	9.35412	8.92783	8.97976	7.71744	8.01016	3.50555e-23	0.0158686	1.14106	0.0001211	1.59389	3.50431e-06	1.84505	0.992103	-0.0740523	7.19854e-16	-3.36489	TRUE	Cold_low_EM_2
Cfl2	8.46466	8.66548	8.34618	7.36244	7.55739	7.30735	7.42125	8.09311	7.36826	7.66905	7.80397	7.94217	8.35699	8.57472	4.69537e-23	0.381292	-0.341378	3.09746e-05	-1.07888	0.000446189	-0.830715	0.989231	0.0625235	3.48753e-13	1.84707	TRUE	Cold_high_EM_1
Hmcn2	6.86578	6.57219	6.6829	7.83746	8.5856	8.27421	8.54056	7.71614	8.2571	8.95536	7.91033	8.05259	6.68353	6.35633	4.76849e-23	0.726827	-0.281044	0.143762	0.74774	4.26829e-08	2.39528	0.891201	0.514302	1.16307e-14	-3.65733	TRUE	Cold_low_EM_2
Hnrnph3	10.8815	11.0105	10.8225	10.137	10.0859	10.2338	10.1809	10.5974	10.3013	10.2465	10.423	10.469	10.8848	10.7907	4.84934e-23	0.565494	0.141424	0.00929188	-0.413517	5.15764e-05	-0.578137	0.928654	0.126455	1.13442e-08	0.8652	TRUE	Cold_high_EM_1
Pex6	8.3705	8.31712	8.49112	9.1341	9.27883	9.04759	9.24075	8.81951	9.06732	9.28258	8.96903	9.05613	8.46521	8.53593	5.07576e-23	0.565494	-0.17609	0.194952	0.286922	1.89312e-08	1.03055	0.926856	-0.171587	5.0942e-09	-1.14589	TRUE	Cold_low_EM_2
UGT2A1	7.52733	7.26295	7.40145	8.20528	8.4282	8.73468	8.75682	7.44595	8.83369	8.45994	8.04339	7.64721	7.49935	7.19048	5.38418e-23	0.122629	0.627158	8.41445e-08	1.6977	0.0356401	0.714065	0.981443	0.121249	1.72626e-14	-2.53302	FALSE	Cold_low_EM_2
Sp4	8.84794	8.88949	8.86169	7.26413	7.70495	7.74228	7.98875	8.41007	7.8801	7.8377	8.25006	8.44333	9.06816	9.01868	5.98759e-23	0.232866	0.478776	0.00394189	-0.861375	0.00859146	-0.730941	0.919865	-0.24778	1.0573e-10	1.8401	FALSE	Cold_high_EM_1
ZNF709_containing_gene18614	9.41687	9.19385	9.26794	8.04574	8.15383	8.23099	8.50209	8.56555	8.38203	8.27285	8.71124	8.93686	9.29118	9.35786	7.75749e-23	0.232434	0.409107	0.0165711	-0.630313	0.000553453	-0.807835	0.998564	-0.0207668	2.9376e-09	1.45891	TRUE	Cold_high_EM_1
Apip	7.65138	7.95749	7.67994	6.92203	6.89992	6.93008	6.86513	7.16909	6.88222	6.78658	6.9735	6.99242	7.68964	7.63011	8.91762e-23	0.932089	0.0453415	0.274047	-0.325728	5.02119e-09	-1.26328	0.904068	0.224918	1.5049e-08	1.36409	FALSE	Cold_high_EM_1
COLCA1_containing	6.29433	6.6365	6.68654	6.77366	6.50452	7.61921	7.54865	7.20746	7.695	6.67299	6.99235	6.95235	6.26418	6.41305	8.93057e-23	1.21466e-09	1.73178	0.000795223	0.969193	0.000318351	1.03755	0.662432	0.485736	2.42033e-16	-2.49248	TRUE	IBA_high_EM_3
Mapk6	10.0608	10.0833	9.86401	9.33674	9.29418	9.27391	9.22336	9.58718	9.26882	9.22207	9.46409	9.37723	9.80921	9.75578	8.97624e-23	0.868686	-0.0506406	0.0268837	-0.366008	3.24194e-08	-0.775696	0.215797	0.368784	5.69635e-07	0.77292	FALSE	Cold_high_EM_1
Galk2	7.80571	7.90721	7.88519	8.43206	8.34543	8.70242	8.50815	8.32459	8.51732	8.32771	8.14822	8.18246	7.84619	7.88936	1.03992e-22	0.100793	0.34045	0.000302909	0.601205	2.26634e-05	0.69398	0.998564	0.0155867	1.65147e-14	-1.31077	FALSE	Cold_low_EM_2
Rufy1	9.56868	9.51136	9.44402	8.63695	8.84707	8.86865	8.77024	9.1301	8.79631	8.71281	8.87054	9.01083	9.61926	9.47616	1.20877e-22	0.688709	0.126243	0.0992794	-0.325944	4.80488e-06	-0.744751	0.989231	-0.040448	2.11039e-10	1.11114	TRUE	Cold_high_EM_1
Ubxn4	9.84616	9.81923	9.75058	9.40442	9.33146	9.31221	9.17862	9.35183	9.22022	9.36891	9.15656	9.29891	9.88749	9.89763	1.60504e-22	0.249055	-0.221802	0.817971	-0.0478812	1.73681e-10	-0.808247	0.929577	-0.112873	1.50857e-12	0.969002	FALSE	Cold_high_EM_1
Mapkapk5	8.83126	8.76736	8.70507	8.20289	8.20873	8.18954	8.18739	8.40888	8.19833	8.18363	8.28541	8.29165	8.97838	8.78597	1.61288e-22	0.973984	-0.0108531	0.201864	-0.23046	1.34298e-06	-0.66944	0.858843	-0.162053	1.26943e-12	1.06195	FALSE	Cold_high_EM_1
G23509	7.21125	6.79058	6.9763	8.21195	8.43246	8.78772	9.21176	7.57263	8.676	8.66816	8.32487	8.30241	6.89551	6.97313	1.72961e-22	0.225333	0.701135	0.00572426	1.2442	1.43082e-07	2.2021	0.975497	0.199172	2.67266e-16	-3.64547	TRUE	Cold_low_EM_2
CYP8B1	5.41963	5.29204	5.54987	6.79303	8.86508	6.75066	6.70831	6.80453	6.88928	9.03693	7.11997	7.24129	5.65102	5.44516	1.78628e-22	0.000109259	-2.70377	0.606346	-0.466612	1.43286e-08	3.91052	0.952142	-0.517413	7.51778e-05	-2.9265	TRUE	Cold_low_EM_2
Ypel1	8.22582	8.13247	7.73556	6.01287	6.60131	6.11022	6.03731	6.87007	6.23155	6.78323	6.7649	7.24567	8.24747	8.07524	1.79539e-22	0.115813	-0.995918	9.57343e-05	-1.92028	0.000102879	-1.69139	0.982968	-0.147033	3.08725e-15	3.75869	TRUE	Cold_high_EM_1
LOC106144977	5.97279	6.05249	6.17491	7.40755	7.54114	6.67145	6.97805	6.30944	6.65636	7.31905	6.77769	6.54769	6.22993	6.04915	1.93943e-22	0.00167929	-1.09879	0.288414	0.421771	0.000686774	1.15532	0.973654	-0.161337	6.76176e-05	-1.41575	FALSE	Cold_low_EM_2
Nsfl1c	9.1692	8.94326	9.09817	8.38665	8.10186	8.21629	8.29109	8.46533	8.25658	8.33711	8.33467	8.44401	9.04852	9.1203	2.04163e-22	0.932715	-0.0353681	0.260825	-0.272802	3.38414e-08	-1.01854	0.998564	0.00646201	1.43681e-10	1.28488	FALSE	Cold_high_EM_1
G40320	7.65471	8.29631	7.89544	8.32962	8.44174	9.17479	9.23887	9.43877	8.93681	9.0125	9.32846	9.05413	7.08234	7.19342	2.5265e-22	0.13699	0.761285	0.683887	-0.224795	4.92756e-09	2.2152	0.000261796	1.98315	3.89484e-21	-3.97356	TRUE	Unassigned
Cldn1	7.66531	7.65501	8.01552	8.5273	8.723	10.2495	9.46209	8.93284	9.63058	8.90946	9.61351	8.83969	7.79792	7.55149	2.59403e-22	0.000304087	1.67264	0.0444799	0.965411	2.22633e-09	2.51485	0.965835	0.268959	7.15693e-17	-3.74922	TRUE	IBA_high_EM_3
Saraf	9.59735	9.62751	9.47581	8.98666	8.93771	8.92463	8.64772	9.06903	8.74997	9.07877	8.93184	9.0278	9.67782	9.57226	2.63005e-22	0.070102	-0.394007	0.0365233	-0.398092	1.45402e-07	-0.840961	0.979988	-0.0672577	3.5908e-14	1.30631	TRUE	Cold_high_EM_1
CUNH11orf58	9.94574	9.83369	9.8543	8.78567	8.9367	9.02191	8.78006	9.60805	8.90902	9.02322	9.14603	9.33693	10.0335	9.93608	2.71178e-22	0.959695	-0.0252425	0.000933204	-0.800195	0.00137407	-0.725334	0.965835	-0.138669	1.27323e-12	1.6642	TRUE	Cold_high_EM_1
Aebp2	9.24561	9.25548	9.17136	8.54666	8.5549	8.68894	8.65856	8.83935	8.64877	8.64572	8.74078	8.74271	9.16419	9.3455	2.84351e-22	0.550681	0.14631	0.325107	-0.177137	5.41634e-07	-0.671884	0.989231	-0.0339704	1.25793e-09	0.882992	FALSE	Cold_high_EM_1
Csnk1a1	11.6775	11.69	11.6274	11.1332	11.0755	11.1137	11.0872	11.4754	11.1602	11.115	11.2786	11.3392	11.7698	11.6207	2.98903e-22	0.929907	0.0228181	0.00216821	-0.389041	0.000621254	-0.405505	0.989231	-0.0277144	2.23311e-11	0.82226	TRUE	Cold_high_EM_1
Cfi	9.41476	9.47359	9.57801	10.1602	10.5149	10.559	10.4264	10.2282	10.3998	10.3783	9.94801	9.91595	9.66239	9.41095	3.13438e-22	0.689787	0.156482	0.00387414	0.676941	4.28804e-06	0.993402	0.985358	-0.072199	2.22228e-12	-1.59814	TRUE	Cold_low_EM_2
Ythdf3	10.6639	10.7544	10.6503	10.0394	10.04	10.0404	10.0296	10.4621	10.1138	10.0538	10.2234	10.3095	10.794	10.6193	3.23599e-22	0.913679	0.0319291	0.00336273	-0.439331	0.000295567	-0.496677	0.998564	-0.00823284	5.24265e-11	0.944242	TRUE	Cold_high_EM_1
Rps27a	7.65262	7.90524	7.58612	7.47079	7.25136	7.43444	7.39192	7.85768	7.42145	7.30361	7.85207	7.82877	6.77935	6.65745	3.37385e-22	0.722573	0.141411	0.000777318	-0.728034	0.227107	0.270226	2.91195e-15	1.98859	2.36024e-10	-1.53078	TRUE	Unassigned
Ccdc86	7.88586	7.41172	7.81307	6.9043	6.89471	6.68646	6.61153	7.18502	6.72301	6.68213	7.11656	7.26943	7.87704	7.94932	3.40268e-22	0.446851	-0.347342	0.000439041	-1.03642	0.00102719	-0.857415	0.885755	-0.279395	9.05037e-15	2.17323	TRUE	Cold_high_EM_1
Kiaa1143	8.02902	8.30454	8.4147	6.48899	6.52741	6.60089	6.68867	7.84498	6.77385	6.91716	7.24894	7.47792	7.79552	8.07617	4.46866e-22	0.930048	0.0737922	1.73927e-05	-1.65889	0.00299994	-1.0731	0.744568	0.508393	8.44869e-09	2.22359	TRUE	Cold_high_EM_1
Setdb1	6.16159	6.37474	6.24057	7.09631	7.69261	7.23024	7.32226	6.70479	7.10062	7.55397	7.01318	6.82603	6.17096	6.21987	4.62108e-22	0.341012	-0.430417	0.0590397	0.662484	4.6643e-05	1.32556	0.973035	0.17533	3.7483e-10	-2.16337	FALSE	Cold_low_EM_2
Psmd4	8.09962	8.12051	8.02758	7.47544	7.42255	7.36981	7.40392	7.71	7.41071	7.39436	7.38788	7.58155	8.23315	8.23135	4.73066e-22	0.869247	-0.0679606	0.171272	-0.322948	2.6999e-06	-0.84935	0.80447	-0.235746	6.8506e-13	1.40804	FALSE	Cold_high_EM_1
Zfp36l1	9.80854	9.72152	9.84831	10.5845	11.3824	10.7136	11.0092	10.5793	10.9018	11.2477	11.0303	10.7831	9.56317	9.45699	4.77475e-22	0.482978	-0.358641	0.808929	0.117186	1.43286e-08	1.76679	0.577766	0.573866	1.55352e-13	-2.45784	TRUE	Cold_low_EM_2
Mical2	11.2853	10.9223	10.9302	9.6185	10.1085	9.883	9.98984	10.5593	9.9494	9.84319	10.7282	10.7841	11.1268	11.0266	4.80113e-22	0.819523	0.117391	3.19067e-06	-1.24213	0.076542	-0.492719	0.998564	-0.00460871	1.1536e-10	1.73946	TRUE	Cold_high_EM_1
Msantd2	8.93909	9.01466	8.85676	8.20738	8.28387	8.18137	8.23816	8.4624	8.3242	8.20116	8.39475	8.62123	9.05701	8.96705	4.82076e-22	0.9235	0.0356528	0.0281516	-0.416265	4.44065e-05	-0.658963	0.965835	-0.0955098	1.21429e-11	1.17074	TRUE	Cold_high_EM_1
C1rl	6.02064	6.20296	6.00807	7.01095	6.8456	7.25319	7.18128	7.22419	7.34664	7.09214	6.85005	6.6677	6.11633	6.04712	4.91116e-22	0.258621	0.477967	0.09146	0.576773	2.16407e-09	1.87781	0.998564	0.00368519	2.61655e-13	-2.45827	TRUE	Cold_low_EM_2
LOC106145069	7.12877	6.95625	7.2962	9.44822	10.0558	9.16065	9.22169	8.62426	9.89156	8.70837	7.91774	8.37562	7.16155	7.44551	5.70853e-22	0.94544	-0.0762584	0.0017362	1.75572	1.87691e-06	2.52376	0.941888	-0.437258	4.89995e-12	-3.84223	TRUE	Cold_low_EM_2
Cldn3	6.2483	6.13616	5.88948	7.11688	7.16256	7.34568	7.8687	6.67065	7.62154	7.06739	7.35691	7.17761	5.89799	5.97703	5.89659e-22	0.0770357	0.852011	0.0371967	0.879336	4.1834e-08	2.14891	0.885322	0.481036	2.59453e-16	-3.50928	TRUE	Cold_low_EM_2
Srek1	10.0361	10.1031	9.95147	9.49068	9.43186	9.45643	9.37242	9.61154	9.4639	9.3163	9.52059	9.56621	10.0861	9.93468	5.9075e-22	0.921485	0.0290986	0.188643	-0.214565	1.16891e-07	-0.681956	0.979988	0.0509104	1.37744e-09	0.845611	TRUE	Cold_high_EM_1
Napg	10.0661	9.74034	9.71033	9.06465	8.97364	8.95484	8.96179	9.34517	8.92325	8.93647	9.30634	9.46896	9.776	9.70142	6.05399e-22	0.835144	-0.080967	0.000311179	-0.722475	0.000216634	-0.688884	0.903037	0.195686	7.3351e-10	1.21567	TRUE	Cold_high_EM_1
Gpc4	8.05474	8.29044	8.154	8.32507	8.42573	9.24727	8.96573	8.40322	9.1263	8.37179	8.53523	8.50392	8.2622	8.4871	6.23464e-22	1.09407e-09	1.20239	1.64838e-07	1.03159	0.00248244	0.615447	0.570943	-0.359166	2.87699e-10	-1.28787	FALSE	IBA_high_EM_3
Armc8	10.1599	10.3218	10.2173	9.50687	9.6123	9.73083	9.67417	10.0763	9.72591	9.6132	9.8694	9.91981	10.3854	10.2656	6.62442e-22	0.263736	0.225192	0.00871947	-0.396898	0.00729037	-0.375991	0.926856	-0.121036	4.51515e-10	0.893925	FALSE	Cold_high_EM_1
Ppp1r3b	10.8634	10.9107	10.8096	12.0092	12.0638	10.71	11.2009	11.0437	10.9034	11.8923	11.4564	11.128	10.7492	10.5389	7.353e-22	1.09407e-09	-1.58652	0.18068	-0.418194	0.0156285	0.656884	0.711289	0.389924	0.0289643	-0.628614	TRUE	SA_high_9
Tf	10.3834	10.3187	10.194	10.8279	10.8063	11.4396	11.2892	10.6435	11.1761	10.6665	10.9323	10.8774	10.4643	10.5823	7.43488e-22	4.54104e-05	0.831386	0.000179543	0.752799	7.58193e-07	0.937412	0.523352	-0.363649	3.66374e-11	-1.32656	TRUE	IBA_high_EM_3
Marveld3	7.26184	6.44985	6.94562	8.97031	7.80971	6.37963	6.18575	6.79795	6.39543	9.55601	7.01298	6.68232	6.74363	6.32326	7.48356e-22	3.19726e-14	-4.42223	0.120793	-1.08826	0.881845	-0.12076	0.809837	0.773143	0.551753	0.43588	TRUE	SA_high_9
Hcfc1	9.82145	9.36222	9.56955	8.73983	8.48713	8.58	8.71202	9.00549	8.56811	8.61007	9.00055	9.14968	9.65679	9.6406	9.03191e-22	0.975759	0.0151015	0.00293111	-0.739402	0.000385235	-0.806475	0.989231	-0.048612	2.24189e-11	1.59449	TRUE	Cold_high_EM_1
Tefm	5.77003	6.19053	5.98061	6.94763	7.08703	6.80904	6.89756	6.55998	6.85618	7.07019	6.56016	6.82658	5.9841	5.75556	9.32312e-22	0.497845	-0.315688	0.293989	0.378396	8.51618e-07	1.51089	0.919382	0.321662	5.65264e-11	-2.21095	FALSE	Cold_low_EM_2
Iscu	9.63244	9.05351	9.2561	8.31673	8.20952	8.00762	8.28046	8.55936	8.0808	8.43021	8.62097	8.69981	9.37394	9.5314	9.93856e-22	0.402269	-0.362237	0.00287733	-0.893766	6.44439e-05	-1.08016	0.969241	-0.149309	1.10393e-13	2.12324	TRUE	Cold_high_EM_1
Tat	10.9361	10.5091	10.8643	13.1309	13.2165	12.3429	12.666	12.0624	12.3666	13.2532	12.6125	11.4539	11.103	10.4805	1.06626e-21	0.0816112	-1.04899	0.404358	0.507086	9.97705e-08	2.45736	0.992103	-0.0852837	5.75434e-09	-2.87917	TRUE	Cold_low_EM_2
44262	11.6571	11.7226	11.5794	10.9988	11.2051	11.0945	11.0342	11.3171	11.0764	11.1017	11.2196	11.1975	11.7126	11.6165	1.26672e-21	0.796748	-0.0641379	0.0462339	-0.285495	1.68552e-06	-0.589902	0.998564	0.00413332	3.2704e-11	0.871263	TRUE	Cold_high_EM_1
Ptp4a2	10.0848	10.1135	9.87406	9.25461	9.10087	9.16218	9.06887	9.61864	9.20172	9.29286	9.34111	9.51289	10.3246	10.0097	1.32916e-21	0.751262	-0.127429	0.0101363	-0.589556	0.000139636	-0.782141	0.913161	-0.202419	2.62621e-13	1.57412	TRUE	Cold_high_EM_1
Cript	8.2462	8.36866	8.26608	7.05309	7.32323	7.32725	7.25489	7.81013	7.32681	7.50795	7.45774	7.60989	8.54262	8.32074	1.39654e-21	0.97208	-0.0212813	0.038785	-0.618477	3.48608e-05	-1.04329	0.941696	-0.200915	5.20033e-12	1.86268	TRUE	Cold_high_EM_1
Faxdc2	7.29353	7.00095	7.20833	7.7825	8.73261	9.27017	8.79576	7.97717	9.1296	8.31393	8.23729	8.18241	7.14009	7.41792	1.40727e-21	0.0174467	1.12181	0.000366421	1.47343	1.87831e-06	1.89823	0.968587	-0.233395	5.48948e-14	-3.13827	FALSE	Cold_low_EM_2
Ndufv3	8.64127	8.48135	8.54033	7.63669	7.80873	7.37351	7.61401	7.94722	7.61448	7.80891	8.06372	8.13248	8.22653	8.25331	1.53265e-21	0.150691	-0.4034	1.5079e-05	-0.912817	5.2414e-05	-0.764728	0.135981	0.531178	5.51196e-08	1.14637	TRUE	Cold_high_EM_1
Guf1	6.81305	7.00327	6.8786	7.43345	7.59558	7.59914	7.58619	7.08788	7.61249	7.5556	7.23545	7.10001	6.98638	6.85579	1.57073e-21	0.747788	0.111346	1.71532e-05	0.821189	0.00688072	0.550046	0.995908	-0.0311048	3.53171e-11	-1.34013	TRUE	Cold_low_EM_2
Adss	10.9881	11.0641	11.0465	9.89222	10.3163	10.0148	9.80333	10.6402	9.83628	10.265	10.2694	10.6715	11.4587	11.1923	1.78612e-21	0.140678	-0.51176	4.33488e-05	-1.10939	0.0088981	-0.700176	0.643628	-0.420616	1.14287e-16	2.23018	TRUE	Cold_high_EM_1
Fgfrl1	11.3359	10.3103	10.7275	8.97448	8.80397	8.6166	9.04395	9.52395	8.84871	9.2846	9.7655	10.179	11.1441	10.9422	1.80812e-21	0.628162	-0.380064	0.000128576	-1.80278	0.00126024	-1.46013	0.973234	-0.223916	6.71122e-14	3.48682	TRUE	Cold_high_EM_1
Ndufb9	7.57589	7.49573	7.55508	8.16577	8.10378	7.98963	7.95947	7.98341	8.06076	8.34859	8.19991	7.93276	7.23197	7.27576	1.95933e-21	0.219834	-0.336545	0.863321	-0.0542904	1.37904e-06	0.953064	0.13912	0.599299	9.20539e-12	-1.49807	TRUE	Cold_low_EM_2
Ykt6	9.72677	9.4227	9.47831	8.89749	8.58819	8.45829	8.3593	8.9356	8.51826	8.58395	9.1577	8.95721	9.81509	9.53327	1.99687e-21	0.165587	-0.461206	8.50683e-05	-1.00472	0.00129985	-0.777727	0.94884	-0.175663	5.97601e-15	1.95811	TRUE	Cold_high_EM_1
Stx1b	7.12126	6.95125	7.08521	7.9336	8.30432	8.3885	8.47281	7.54511	8.25838	8.26075	8.22744	7.80669	7.00105	7.02275	2.32827e-21	0.555353	0.310742	0.026677	0.783035	2.61955e-07	1.6605	0.982968	0.117704	8.01768e-14	-2.56124	TRUE	Cold_low_EM_2
Ammecr1l	10.7914	10.258	10.5102	9.60856	9.2137	9.30691	9.39641	9.58491	9.35705	9.37153	9.67966	9.66147	10.523	10.2624	2.86502e-21	0.855671	-0.0975866	0.109662	-0.488049	9.97705e-08	-1.3451	0.923074	0.234749	4.30228e-09	1.5984	TRUE	Cold_high_EM_1
Flnb	10.0701	10.0054	10.004	10.3482	9.97431	11.1622	10.9776	10.054	10.862	10.2527	10.1703	10.2428	10.1537	9.94428	2.90251e-21	1.22315e-08	1.24574	1.12089e-09	1.32977	0.251676	0.284257	0.998564	-0.023167	1.64736e-12	-1.59086	FALSE	IBA_high_EM_3
B3gnt2	10.1979	10.054	10.1779	9.55066	9.06015	8.99519	9.02876	9.34592	9.15687	9.35213	9.43943	9.283	10.283	10.0904	2.93409e-21	0.120068	-0.485122	0.0603945	-0.507642	1.5233e-07	-1.19232	0.991862	-0.0454916	7.34357e-13	1.74546	TRUE	Cold_high_EM_1
Slc25a5	7.97349	8.12239	7.97433	6.59728	6.67258	6.37276	6.64498	7.3731	6.68484	6.63815	7.45014	7.83511	6.74157	7.23326	2.94718e-21	0.866178	-0.123821	1.37514e-07	-1.87031	0.0620341	-0.655134	6.88432e-05	1.71227	0.0363666	0.813174	TRUE	Unassigned
Wdr61	7.93793	7.98587	7.80718	7.32602	7.08618	7.01748	6.95363	7.52715	7.15946	7.27786	7.35493	7.42769	8.0246	8.05852	3.33462e-21	0.290609	-0.349223	0.00171746	-0.737968	0.000212963	-0.752069	0.917745	-0.188338	2.33785e-14	1.67838	FALSE	Cold_high_EM_1
Ythdf2	10.4317	10.4456	10.266	9.8462	9.72625	9.72603	9.67416	9.9837	9.71361	9.8373	9.93188	9.89252	10.5793	10.3242	3.57061e-21	0.497845	-0.168208	0.0246553	-0.378414	9.16849e-06	-0.649419	0.965463	-0.0926733	5.702e-13	1.12051	TRUE	Cold_high_EM_1
Rpn1	8.74896	8.23853	8.55327	7.61952	7.22386	7.47576	7.33855	7.43332	7.17938	7.3742	7.62371	7.54066	8.42651	8.54096	4.34833e-21	0.793419	-0.157571	0.31479	-0.383625	1.68777e-08	-1.60426	0.982968	0.0980856	1.02309e-09	1.8898	TRUE	Cold_high_EM_1
Trim13	8.79239	8.90741	8.79148	7.4333	7.54263	7.75442	7.63507	8.21792	7.73694	7.921	7.86166	8.2659	8.85954	8.88556	4.52577e-21	0.855034	0.109814	0.0169694	-0.755847	0.000103521	-1.07162	0.995908	-0.0414847	2.0504e-10	1.86895	TRUE	Cold_high_EM_1
Clcc1	8.03568	8.33057	8.21112	7.02616	7.33538	7.25764	7.16086	7.79766	7.31809	7.52387	7.61589	7.66412	8.62094	8.41282	4.76152e-21	0.797547	-0.141366	0.00483509	-0.836028	0.00333993	-0.782038	0.521086	-0.484791	3.05626e-14	2.10286	FALSE	Cold_high_EM_1
Afg3l2	10.1065	10.0264	9.99172	9.53007	9.65724	9.54751	9.39522	9.71281	9.43011	9.56225	9.63036	9.61589	10.2162	10.0717	4.84721e-21	0.238723	-0.220808	0.0298357	-0.3197	7.86603e-06	-0.56349	0.893758	-0.137547	2.80461e-14	1.02074	FALSE	Cold_high_EM_1
G5096	6.23405	5.83552	5.98199	7.38026	7.61734	7.53899	7.26319	6.63981	7.27796	7.26719	7.2848	7.32994	5.8943	5.89871	5.25257e-21	0.894076	-0.10753	0.42067	0.408375	6.22132e-09	2.36678	0.917745	0.428959	8.63103e-13	-3.20412	TRUE	Cold_low_EM_2
CUNH14orf2	9.15458	9.25258	9.20783	8.61655	8.42016	8.49093	8.32489	8.81491	8.42162	8.70952	8.76648	8.71415	9.22943	9.27328	5.32845e-21	0.212594	-0.306659	0.00102537	-0.608044	9.13743e-05	-0.650444	0.989231	-0.0511585	1.55352e-13	1.30965	TRUE	Cold_high_EM_1
Ca8	7.99099	7.99466	8.19647	9.28709	9.43603	9.39863	9.03674	8.43933	8.70833	9.20443	8.35839	8.26131	8.27283	7.94548	7.44009e-21	0.446751	-0.353259	9.94029e-05	1.21251	0.0667786	0.598283	0.989231	-0.0842771	4.70769e-08	-1.72651	FALSE	Cold_low_EM_2
Sap18	8.58226	8.58491	8.37137	7.40809	7.46468	7.45643	7.6517	7.91162	7.60329	7.72317	7.63643	7.8605	8.47848	8.43531	7.70674e-21	0.884355	0.0733948	0.140742	-0.417566	6.67571e-07	-1.1147	0.97267	0.11614	7.13804e-09	1.41613	TRUE	Cold_high_EM_1
GALM_like	6.07389	6.4392	6.22075	7.12928	7.36878	7.5568	7.74447	6.82329	7.78117	7.28282	7.43112	7.44864	6.35272	6.26349	9.26603e-21	0.116504	0.71554	0.0704051	0.715511	1.81384e-09	2.16062	0.982968	-0.131904	6.50978e-13	-2.74423	FALSE	Cold_low_EM_2
Rida	6.8667	6.92127	6.81328	7.87073	8.16108	7.37395	7.55191	7.43225	7.32951	8.54023	7.56333	7.08513	6.73628	6.48521	9.42203e-21	0.000325019	-1.30254	0.864027	0.0922302	0.00295699	1.043	0.651918	0.576237	4.59956e-06	-1.71147	TRUE	Cold_low_EM_2
Rbm22	8.26849	8.20208	8.16998	7.2757	7.13188	7.31649	7.20956	7.79615	7.42515	7.28554	7.425	7.62093	8.0974	8.02831	9.78705e-21	0.649241	0.192997	0.0317762	-0.547587	1.21561e-05	-0.927734	0.834764	0.265235	2.27717e-07	1.21009	TRUE	Cold_high_EM_1
Rplp1	8.93613	8.89997	8.80124	7.87596	7.50725	7.7791	7.74345	8.18014	7.84576	7.78704	8.0287	8.35709	8.99992	8.60101	9.96666e-21	0.824987	0.12124	0.0148632	-0.724439	6.25429e-05	-1.03896	0.9738	0.119295	3.2917e-09	1.6441	TRUE	Cold_high_EM_1
Scnn1a	6.48728	6.30937	6.28997	7.22259	7.32571	7.09338	7.02519	6.52225	6.92839	7.0935	6.61015	6.70565	6.42466	6.37904	1.00413e-20	0.248842	-0.361591	0.00168349	0.764733	0.0208208	0.590595	0.989307	-0.0539903	2.39108e-07	-1.30134	FALSE	Cold_low_EM_2
Rnf146	8.9909	9.21797	9.05474	8.34878	8.46629	8.43855	8.23993	8.67179	8.37463	8.40791	8.43987	8.46348	9.33071	9.13289	1.04029e-20	0.7719	-0.113631	0.182565	-0.319781	3.19706e-06	-0.884592	0.870946	-0.218638	2.47267e-12	1.42301	FALSE	Cold_high_EM_1
E2f6	9.53616	9.38432	9.4249	9.0163	9.00278	9.00843	9.02745	9.09435	8.98357	9.05405	9.04523	9.09871	9.68567	9.57183	1.04661e-20	0.915242	-0.0286108	0.498048	-0.112456	4.68762e-06	-0.546926	0.386218	-0.257018	5.702e-13	0.9164	TRUE	Cold_high_EM_1
Acbd5	9.12546	9.24453	9.29054	9.64187	9.91489	10.1153	10.0255	9.37301	10.0631	9.76173	9.54681	9.64579	9.22487	9.33306	1.06942e-20	0.0525893	0.448471	4.89988e-06	0.86731	0.00213091	0.58622	0.978799	-0.0821394	1.46338e-12	-1.37139	FALSE	Cold_low_EM_2
Naa20	9.50024	9.47329	9.49056	8.58179	8.50119	8.95887	8.63876	9.35033	8.60949	8.47436	9.16563	9.07249	9.56383	9.38512	1.37598e-20	0.143553	0.409899	0.0004302	-0.759715	0.0703132	-0.390862	0.992103	0.0384491	2.01503e-07	1.11213	TRUE	Cold_high_EM_1
Pars2	6.42616	6.22526	6.33757	7.14266	7.22917	7.39994	7.38847	6.9886	7.43974	7.37283	7.41965	7.19839	6.61455	6.6994	1.56756e-20	0.520252	0.270651	0.27778	0.343539	4.04661e-12	1.87274	0.23611	-0.720837	1.00794e-07	-1.49544	TRUE	Cold_low_EM_2
St6gal1	10.1287	9.83224	9.59369	10.9006	10.6098	10.8352	10.764	10.4444	10.8444	10.8173	10.5111	10.2072	9.62224	9.59144	2.04049e-20	0.929907	0.0485648	0.0197156	0.665484	0.000327527	0.932982	0.472201	0.512741	3.74468e-15	-2.11121	TRUE	Cold_low_EM_2
Sub1	8.6144	8.62799	8.48277	7.5736	7.43674	7.30759	7.34293	7.84948	7.55034	7.2968	7.521	7.70719	8.05325	8.45429	3.28293e-20	0.922682	-0.0589613	0.0952564	-0.535161	9.47582e-08	-1.3795	0.522959	0.493025	6.72551e-07	1.42163	FALSE	Cold_high_EM_1
Tbc1d8	9.58577	9.58697	9.52705	10.4085	10.3575	10.3293	10.2906	9.9877	10.0977	10.1635	10.094	10.106	9.79589	9.58974	3.3846e-20	0.730969	-0.111248	0.148297	0.29564	1.30801e-07	0.899109	0.85912	-0.206034	6.24392e-08	-0.988715	TRUE	Cold_low_EM_2
Fuca2	7.76472	7.54618	7.66605	6.21255	6.19512	6.27662	6.40243	7.39226	6.42146	6.29782	6.66851	6.77114	7.654	7.49902	3.43025e-20	0.614463	0.339121	0.00137246	-1.25407	0.00242985	-1.06602	0.9738	0.157364	9.41021e-09	2.16273	TRUE	Cold_high_EM_1
Luc7l	9.91306	9.76799	9.74173	9.31179	9.20291	9.19111	9.21247	9.20321	9.29487	9.21479	9.26937	9.22551	9.78065	9.67725	3.53963e-20	0.973727	-0.0100811	0.943908	0.0165311	1.53387e-11	-0.872855	0.880616	0.147901	6.90706e-07	0.708423	FALSE	Cold_high_EM_1
Acvr1b	8.6469	8.67202	8.69421	9.30198	9.09708	9.36884	9.2926	9.13078	9.40879	8.96981	9.19771	9.02827	8.64559	8.57194	3.62684e-20	0.0945548	0.364161	0.0367881	0.391295	7.83251e-07	0.826344	0.94755	0.132895	2.98979e-14	-1.35053	TRUE	Cold_low_EM_2
NAT8B_containing	6.00685	5.74071	6.16961	6.95704	7.23201	7.50956	7.7882	6.8098	7.81628	7.20095	7.08473	7.57458	5.9936	6.17601	3.68284e-20	0.0724282	0.94117	0.0763603	0.83645	6.92534e-10	2.64729	0.965835	-0.267652	1.32165e-12	-3.21609	FALSE	Cold_low_EM_2
Erlin1	8.57146	8.63416	8.53522	8.74129	8.84866	9.32795	9.20697	8.70599	9.26438	8.76624	8.77825	8.5489	8.78435	8.62525	4.08864e-20	9.54539e-07	0.770644	2.27744e-10	0.963371	0.165571	0.239581	0.821533	-0.198269	2.48053e-10	-1.00468	FALSE	IBA_high_EM_3
CYP2B7P_containing	6.25423	6.24213	6.12368	7.60434	7.48496	8.55106	7.56563	6.67666	7.86621	7.34242	6.93908	7.21006	6.6495	6.42965	4.64026e-20	0.079441	0.924962	1.81058e-05	1.83721	7.18309e-05	1.74277	0.556816	-0.807784	4.18448e-10	-2.7722	TRUE	Cold_low_EM_2
Plekhf2	9.40206	9.56679	9.60201	8.17543	8.35827	8.34057	8.37919	9.19536	8.51836	8.53025	8.6642	8.72052	9.60728	9.55562	4.64026e-20	0.865618	0.096783	0.0078302	-0.809774	0.000587796	-0.950401	0.989231	-0.0604516	3.02623e-10	1.82063	TRUE	Cold_high_EM_1
LOC101965479	8.12667	7.56842	7.76745	9.09763	8.87056	7.96153	7.99966	7.64866	8.08338	8.92696	7.93393	7.68356	7.98507	7.9742	5.94744e-20	1.03143e-07	-1.52674	0.172661	0.468196	0.806059	-0.0956048	0.948951	-0.210523	0.649116	-0.162068	TRUE	SA_high_9
Dag1	10.1817	10.3031	10.1042	9.98279	9.88925	9.57481	9.57603	9.96237	9.52672	9.88896	10.0092	10.0101	10.2983	10.2143	6.09998e-20	2.71468e-06	-0.613391	1.29851e-08	-0.722193	0.0407104	-0.262468	0.965835	-0.0698266	1.60156e-16	1.05449	FALSE	Cold_high_EM_1
Srsf7	8.85846	8.88158	8.75195	8.1727	7.97051	7.89908	8.07017	8.57591	8.048	8.30048	8.35653	8.5529	9.61806	9.10772	6.20289e-20	0.546605	-0.267971	0.00227185	-0.862476	0.0830255	-0.48175	0.0475499	-0.830965	5.70101e-16	2.17519	TRUE	Cold_high_EM_1
G20852	7.64391	7.87668	7.68473	8.74173	8.1634	8.85275	9.14183	8.61283	9.22829	7.86632	8.9819	8.86339	6.80885	7.14221	6.6969e-20	0.0114034	1.20234	0.441957	0.400676	1.47457e-06	1.91568	0.00391734	1.75173	1.05424e-20	-4.06809	TRUE	IBA_high_EM_3
Srp14	8.6473	8.98063	8.76029	7.66677	7.7741	7.80105	7.88412	8.6868	7.76488	7.94314	8.28123	8.59437	8.75336	8.87372	7.21198e-20	0.955706	0.0322835	1.36304e-06	-1.25062	0.175646	-0.36844	0.998564	0.0026096	6.33062e-10	1.61645	TRUE	Cold_high_EM_1
Rpl9	9.34905	9.43922	9.35405	8.67517	8.49484	8.73176	8.80276	9.34011	8.70286	8.69781	9.07003	9.13971	9.87505	9.51568	7.5087e-20	0.517691	0.224529	0.000818352	-0.737023	0.291666	-0.246292	0.286587	-0.483844	6.63e-12	1.46716	TRUE	Cold_high_EM_1
Dph3	7.57242	7.29859	7.23343	6.42917	6.27565	5.91183	6.14205	6.72938	5.94941	6.39835	6.53938	6.47691	6.86562	7.30131	7.5087e-20	0.0482554	-0.880431	0.00028117	-1.32902	1.09149e-05	-1.34167	0.673418	0.474607	3.63589e-10	2.19608	TRUE	Cold_high_EM_1
Cbr4	7.65941	7.65881	7.62901	8.13223	8.40105	9.11159	8.84699	7.93121	8.85596	8.85914	8.25089	7.9693	7.38352	7.5621	7.56789e-20	0.100088	0.675204	1.21355e-05	1.43196	0.0149891	0.822616	0.885755	0.366338	6.94815e-15	-2.62092	TRUE	Cold_low_EM_2
Zkscan1	10.436	10.3394	10.3687	9.59001	9.51585	9.65902	9.70316	10.2273	9.72768	9.6793	9.91643	10.1916	10.5088	10.3389	7.7229e-20	0.550391	0.178201	0.000207658	-0.686682	0.0616059	-0.348707	0.989231	-0.0460397	3.87141e-09	1.08143	TRUE	Cold_high_EM_1
Wee1	7.70575	7.82732	7.81258	7.21023	6.79195	6.74529	6.57141	7.2284	6.72983	6.7367	7.31132	7.40339	8.03869	7.81032	9.32517e-20	0.200383	-0.526468	2.6364e-05	-1.26062	0.00832124	-0.728707	0.94105	-0.212602	4.62664e-14	2.20193	TRUE	Cold_high_EM_1
Hspd1	9.98357	9.89645	9.74514	9.20491	8.98844	9.07999	9.06443	9.06838	9.20416	9.0942	9.09464	9.35625	9.99661	9.93615	9.42773e-20	0.930303	0.0384025	0.747894	-0.0972795	6.58083e-08	-1.06107	0.968636	-0.111169	1.95344e-09	1.26952	TRUE	Cold_high_EM_1
G25220	5.08426	4.99707	5.05593	6.83114	6.68215	7.17349	7.04459	5.83027	6.64451	7.24832	6.94513	5.76977	4.98963	4.87602	1.10805e-19	0.97365	0.0433681	0.112012	1.09862	4.54979e-08	3.59986	0.922446	0.719834	1.1275e-12	-5.41832	FALSE	Cold_low_EM_2
Tmem178b	6.19809	6.52555	6.13453	8.95791	9.80445	6.94187	7.16488	6.88133	7.32128	8.29245	7.17723	6.9582	6.09322	7.23863	1.22723e-19	2.00435e-06	-3.05955	0.775887	0.265865	0.0168723	1.59902	0.558719	-1.15941	0.342415	-0.705473	FALSE	SA_high_9
Arhgap1	7.17418	7.01722	7.1157	8.05425	7.78734	7.9402	7.92353	7.38354	7.91188	8.02838	7.77138	7.51152	6.94012	7.0645	1.53814e-19	0.909718	-0.0567357	0.0220671	0.617436	0.000199876	0.940603	0.929577	0.231367	1.60079e-11	-1.78941	FALSE	Cold_low_EM_2
Gabarapl2	8.81746	8.61055	8.77063	7.55917	7.57186	7.60687	7.51337	8.13146	7.66902	7.90745	7.67563	8.00584	9.02456	8.66239	1.55193e-19	0.755348	-0.180293	0.0548347	-0.652631	1.91517e-05	-1.22195	0.968587	-0.160307	2.6092e-11	2.03488	TRUE	Cold_high_EM_1
Lats2	9.02003	8.90346	8.89471	9.4581	9.56354	9.45935	9.50708	9.02604	9.43572	9.59266	9.2104	9.04829	9.10609	8.97844	1.62441e-19	0.670305	-0.11395	7.85669e-05	0.616391	0.0392315	0.332767	0.909306	-0.154814	5.61848e-07	-0.794345	FALSE	Cold_low_EM_2
Nr5a2	10.7361	10.94	10.8037	11.1788	11.3206	11.7088	11.5901	11.1847	11.5563	11.4469	11.1493	11.1531	11.0093	10.7667	1.64605e-19	0.0280585	0.459773	5.40497e-05	0.725259	0.000436495	0.613775	0.972827	-0.088511	3.75793e-12	-1.25052	TRUE	Cold_low_EM_2
Stat5b	8.12924	8.23481	8.2652	8.57815	8.95979	9.24326	9.11243	8.48885	9.10119	9.03467	8.68567	8.40628	8.1953	8.14007	1.70699e-19	0.154402	0.433834	1.71532e-05	1.01396	0.00834027	0.635978	0.978989	0.101268	4.12282e-13	-1.7512	TRUE	Cold_low_EM_2
Samd4a	9.7972	9.58146	9.57797	10.4803	10.2834	9.84792	9.75613	9.53647	9.96811	10.4257	9.5041	9.44127	9.82302	9.52996	1.74298e-19	4.54104e-05	-0.836173	0.00273296	0.627103	0.337894	-0.217043	0.998564	-0.0243574	0.076084	-0.385703	FALSE	SA_high_9
LOC101963557	6.5817	6.30506	6.39968	8.41029	8.0477	8.04752	7.85684	7.26475	6.90768	8.8361	6.90312	7.27684	6.31596	6.19221	1.76103e-19	0.055744	-1.1766	0.102574	0.936352	0.00253569	1.56539	0.919382	0.491169	3.07278e-08	-2.99291	TRUE	Cold_low_EM_2
Khk	8.61311	8.53519	8.25869	9.35444	9.80012	9.50041	9.83866	8.85844	9.63047	9.27595	8.82101	9.00551	8.41751	8.61476	1.84418e-19	0.611302	0.250457	3.48802e-05	1.23543	0.00703059	0.810512	0.991097	-0.05899	5.25244e-11	-1.98695	TRUE	Cold_low_EM_2
AOC3_gene5611	7.37852	6.84604	7.01406	7.85465	8.52629	8.71612	8.77547	7.98925	8.62553	8.6226	8.1973	8.0921	7.24075	7.08262	2.12814e-19	0.380677	0.496651	0.0185128	0.977758	2.90374e-07	1.94234	0.989231	-0.106602	2.12964e-12	-2.81349	TRUE	Cold_low_EM_2
Casp8	6.31966	6.76369	6.72261	7.37414	7.80258	7.70782	7.70514	7.20489	7.81699	7.57221	7.08132	7.11043	6.54333	6.75077	2.13658e-19	0.650005	0.23672	0.000640166	1.06661	0.000385235	1.11174	0.991097	-0.0642054	4.60958e-11	-2.11414	FALSE	Cold_low_EM_2
Tsnax	8.21672	7.9664	8.16579	7.49857	7.32515	7.07069	7.07756	7.56613	7.33966	7.34577	7.46582	7.49806	8.05871	8.19362	2.18406e-19	0.210854	-0.415058	0.0145872	-0.631456	5.16366e-06	-0.981168	0.998564	0.0131191	1.27139e-11	1.5995	FALSE	Cold_high_EM_1
UGT2B4_gene15926	8.26293	7.99315	8.42208	9.2585	9.7526	10.144	9.72267	9.50548	10.0539	9.55611	9.27381	8.79958	8.53924	8.14044	2.25127e-19	0.197151	0.667377	0.00430381	1.16984	1.17723e-06	1.83525	0.969241	-0.212631	2.33943e-12	-2.79246	TRUE	Cold_low_EM_2
Sc5d	9.23545	9.23711	9.02411	9.58921	9.88067	9.56002	9.46252	9.20367	9.40589	9.89244	9.39499	9.19501	8.763	8.75475	2.41206e-19	0.0346772	-0.501826	0.123073	0.352198	0.307317	0.229337	0.0113303	0.753429	1.04722e-10	-1.33496	TRUE	Cold_low_EM_2
LOC110597699	7.40384	7.42355	7.2341	8.02009	8.25646	8.72217	8.72229	7.7873	8.44898	8.52901	8.28872	8.04162	7.31694	7.4156	2.47182e-19	0.178532	0.549117	0.00388464	0.940856	8.27361e-06	1.37131	0.998564	-0.00499282	9.01916e-13	-2.30717	FALSE	Cold_low_EM_2
Llph	7.46478	7.88355	7.65137	6.50961	6.59273	6.63939	6.55831	7.28793	6.52464	6.74462	6.87464	7.03473	7.58236	7.57246	2.68051e-19	0.863443	-0.10899	0.00123936	-1.01711	0.000429557	-0.968574	0.952142	0.187829	2.33375e-09	1.79785	TRUE	Cold_high_EM_1
Minos1	8.82266	9.04744	9.09217	8.20352	8.40052	8.39104	8.1617	8.47166	8.33122	8.32103	8.51525	8.4802	9.25942	9.0728	2.70639e-19	0.940758	-0.0318994	0.158641	-0.327422	4.38934e-05	-0.76535	0.788371	-0.251507	1.26966e-11	1.34428	FALSE	Cold_high_EM_1
Ndufa10	8.77048	8.40128	8.50666	7.78908	7.64106	7.59022	7.6689	7.87316	7.63038	7.88218	8.0965	8.03715	8.60965	8.67035	3.10641e-19	0.493662	-0.267795	0.00767906	-0.684115	9.77649e-05	-0.872335	0.979988	-0.0847621	7.683e-12	1.64121	FALSE	Cold_high_EM_1
G9665	5.61071	5.56109	5.56174	7.28593	7.64665	7.10315	7.38772	6.13465	6.97367	8.67513	6.68257	6.66543	6.04452	5.50736	3.23695e-19	0.0679894	-1.31652	0.0875151	1.13705	7.10982e-05	2.43849	0.85758	-0.743466	7.35771e-06	-2.83208	TRUE	Cold_low_EM_2
Tp53inp2	9.57821	9.12851	9.23838	8.37501	8.59601	7.78117	7.75522	8.3513	7.9448	8.48933	8.63824	8.40158	9.08524	8.62735	3.58428e-19	8.82082e-05	-1.23229	0.000102932	-1.18663	2.44093e-06	-1.30614	0.217634	0.721072	5.08393e-09	1.7717	TRUE	Cold_high_EM_1
Dynll2	10.4748	10.1287	10.1435	9.4752	9.5122	9.09547	9.31955	9.45325	9.28963	9.48668	9.47641	9.69798	10.1378	10.1489	3.65579e-19	0.125545	-0.4369	0.0305347	-0.522474	2.80312e-07	-1.06622	0.917424	0.201675	5.42509e-10	1.38702	TRUE	Cold_high_EM_1
Zdhhc19	6.49888	6.34969	6.42748	7.24073	7.51665	7.7285	7.74858	6.86607	7.50027	7.62716	7.16768	7.22605	6.73735	6.34136	3.66509e-19	0.546653	0.31034	0.00360267	0.977864	8.76494e-06	1.45496	0.937905	-0.28142	2.36322e-10	-2.1514	FALSE	Cold_low_EM_2
Rnf144a	9.39475	9.10057	9.20625	9.59694	10.0538	10.2412	10.4686	9.66065	10.2086	9.88851	9.83439	9.67017	9.13491	9.26254	3.74459e-19	0.0174613	0.69313	0.000284723	0.927975	0.000344155	0.884116	0.979988	0.0947575	6.71122e-14	-1.90685	FALSE	Cold_low_EM_2
Znhit6	6.27521	6.48388	6.57715	7.66415	7.43216	7.92952	7.48033	7.07396	7.7202	7.41885	7.13079	6.91539	6.27184	6.70867	3.77611e-19	0.509873	0.348139	0.000654397	1.17635	0.000175261	1.29521	0.979988	-0.135871	4.57319e-11	-2.33569	FALSE	Cold_low_EM_2
Nrde2	9.08704	9.17377	9.20807	8.27314	8.43804	8.66176	8.55254	9.28764	8.69779	8.63742	9.12528	9.17975	9.36118	9.33566	3.85861e-19	0.23226	0.324168	1.37139e-06	-0.922152	0.567307	0.127948	0.687887	-0.27923	3.34828e-08	1.07343	FALSE	Cold_high_EM_1
Twf1	7.82467	7.7976	7.71225	6.83994	6.84235	6.7436	6.89208	7.19675	6.88612	6.88755	6.82828	7.05565	7.38781	7.59743	3.90103e-19	0.97208	-0.0205834	0.207152	-0.392336	2.73245e-08	-1.29574	0.367105	0.519363	9.45971e-06	1.16871	FALSE	Cold_high_EM_1
Ttr	10.8417	10.972	10.6538	11.7113	12.1503	12.1908	11.93	11.3255	12.2331	12.2379	11.8521	11.499	10.8954	10.5203	3.98105e-19	0.875923	0.102478	0.0190113	0.839302	3.25518e-05	1.33507	0.954054	0.218996	1.05995e-12	-2.39337	TRUE	Cold_low_EM_2
Sft2d1	8.82619	8.7362	8.62763	8.02766	8.15398	7.94743	8.06978	8.23678	8.01866	8.0118	8.3183	8.35151	8.6974	8.61425	4.19463e-19	0.757788	-0.101778	0.00586712	-0.499471	3.84618e-05	-0.643916	0.919382	0.144623	5.00055e-09	0.998765	TRUE	Cold_high_EM_1
UBB_containing	8.23171	8.34977	8.23536	7.11919	6.83578	6.82319	6.96477	7.85273	6.93661	6.96117	7.26857	7.91867	7.76951	7.66925	4.44803e-19	0.847381	-0.131423	5.66728e-06	-1.51126	0.00892039	-0.829973	0.0965921	0.908552	2.72005e-05	1.43268	TRUE	Cold_high_EM_1
ZNF791_like_gene24028	8.03657	8.00278	8.12722	6.99322	7.0812	7.05685	7.189	7.71541	7.24637	7.00545	7.59564	7.78547	7.7651	8.21086	4.72478e-19	0.500545	0.29354	0.000284723	-0.965635	0.0376184	-0.527748	0.979988	0.0919976	8.14364e-08	1.40139	FALSE	Cold_high_EM_1
Nt5dc3	7.95362	8.08589	7.89879	8.13334	8.31011	8.99152	8.83395	8.42818	8.88517	8.46423	8.84644	8.49045	7.81093	7.79039	5.04762e-19	0.000224155	0.962565	0.0758346	0.486567	1.82372e-06	1.14138	0.731028	0.367362	5.33398e-15	-1.99531	FALSE	IBA_high_EM_3
G38772	6.57277	6.51498	6.51899	7.83659	8.52773	7.68821	7.6581	7.60717	7.41922	8.99017	8.54339	8.00448	6.61806	6.27743	5.54918e-19	0.00861513	-1.49908	0.146759	-0.839709	2.98595e-10	3.07095	0.979988	0.214399	5.7559e-06	-2.44564	TRUE	Cold_low_EM_2
Metap2	9.87047	9.9354	9.8026	9.1667	8.99972	9.22065	9.05713	9.58287	9.16803	9.13457	9.30342	9.44271	10.081	9.81633	5.65709e-19	0.816362	0.0872706	0.0177992	-0.493574	0.00110941	-0.609461	0.965835	-0.109242	4.50817e-10	1.21228	TRUE	Cold_high_EM_1
AKR7A3_like	6.37447	6.2784	6.21553	7.14348	7.40784	6.54658	6.8888	6.47079	6.82105	7.3632	6.66884	6.65975	6.42207	6.36704	6.16718e-19	0.000691571	-0.955788	0.316088	0.331036	0.0100972	0.730003	0.94884	-0.208776	0.00375403	-0.852263	TRUE	SA_high_9
Kdelr1	7.2756	7.16969	7.30446	8.08496	8.00733	7.78853	7.86431	7.4278	7.82968	8.10549	7.80124	7.64595	7.21453	7.19711	6.2922e-19	0.16251	-0.390451	0.172193	0.343268	0.000349446	0.781343	0.97267	0.115925	7.36002e-08	-1.24054	TRUE	Cold_low_EM_2
MYL12B	8.14978	8.35946	8.13632	7.40214	7.42875	7.57324	7.51955	7.73563	7.4128	7.51874	7.54863	7.57487	8.11671	8.23543	6.33397e-19	0.815284	0.095151	0.400971	-0.216243	2.28832e-07	-0.952558	0.973654	0.0856939	8.89239e-08	1.08311	FALSE	Cold_high_EM_1
Atl2	11.1827	11.2796	11.046	10.3613	10.0724	10.8332	10.8124	11.0504	10.9185	10.1877	11.1505	10.8824	11.1802	11.166	7.67194e-19	8.56159e-09	1.10389	0.244568	-0.268036	0.491365	-0.155262	0.998564	0.0212267	0.0540368	0.402072	FALSE	SA_low_4_7
Eci2	9.78726	10.3144	9.9525	10.6626	10.9893	11.1854	11.3278	10.6514	11.3387	11.0133	10.8357	10.3876	9.63039	9.91193	8.51043e-19	0.155427	0.580236	0.00231395	0.999125	0.000564249	1.06945	0.6487	0.499982	7.50467e-16	-2.56856	TRUE	Cold_low_EM_2
Ddx6	10.7142	10.7207	10.6412	10.2543	10.2748	10.1852	10.1112	10.4317	10.2133	10.2817	10.3108	10.2653	10.6964	10.6304	9.00462e-19	0.290609	-0.169539	0.0282368	-0.268459	1.36578e-06	-0.508009	0.964565	0.0672573	3.85287e-10	0.70921	TRUE	Cold_high_EM_1
G30154	6.8062	6.73437	6.87253	7.56109	7.40932	7.61533	7.56966	7.1691	7.38757	7.45081	7.32275	7.2007	6.50658	6.76527	9.71032e-19	0.840044	0.0900594	0.035881	0.522622	0.000144811	0.887103	0.719106	0.369694	1.00519e-12	-1.77942	TRUE	Cold_low_EM_2
Rap2c	8.09157	8.20943	8.15201	7.33842	7.29489	7.44641	7.57218	7.67017	7.59472	7.52881	7.70712	7.69084	8.38431	8.14332	1.0147e-18	0.322648	0.303789	0.307341	-0.254582	0.00012493	-0.722906	0.922446	-0.168549	1.2817e-08	1.14604	TRUE	Cold_high_EM_1
Caln1	7.02665	6.36246	6.69674	8.44387	9.06229	7.52862	8.25828	7.43876	7.75728	8.82816	7.3725	7.81432	6.93088	6.72817	1.03501e-18	0.0120602	-1.39226	0.335019	0.576013	0.000376691	1.73035	0.978232	-0.21539	4.37319e-05	-2.09097	FALSE	Cold_low_EM_2
Cops5	6.27028	6.58363	6.6226	7.7104	7.29072	7.66535	7.48601	7.03714	7.35621	7.38495	7.21985	7.29416	6.40336	6.24821	1.05029e-18	0.932089	0.0552455	0.122008	0.557743	6.61704e-06	1.43465	0.821533	0.43979	1.69088e-12	-2.43218	TRUE	Cold_low_EM_2
Cpsf7	9.48475	9.48838	9.4594	8.98937	8.9592	8.96859	9.02246	9.25631	8.91966	9.02806	9.21987	9.19647	9.41316	9.35629	1.11234e-18	0.885847	-0.03373	0.000311179	-0.415933	0.00103066	-0.34566	0.643628	0.168712	1.90004e-07	0.592881	TRUE	Cold_high_EM_1
Rp9	9.20028	9.20219	9.20798	8.30174	8.36075	8.51721	8.66072	8.9181	8.5589	8.56378	8.6388	8.75579	9.2849	9.27686	1.27948e-18	0.263736	0.3027	0.14347	-0.320922	0.000510325	-0.63074	0.969241	-0.0988745	3.93553e-08	1.05054	TRUE	Cold_high_EM_1
Hhipl1	6.58702	6.11873	6.13151	7.86643	8.01023	6.81869	7.42487	6.42248	6.94771	8.30215	7.1923	7.11879	5.90984	5.84866	1.33053e-18	0.00426374	-1.55116	0.725429	0.247152	0.0052122	1.40179	0.332381	1.19475	1.38345e-07	-2.84369	TRUE	Cold_low_EM_2
FTCDNL1_containing	8.76532	8.74868	9.0628	9.64361	9.52175	10.3976	9.79911	9.33416	10.1016	9.70519	9.4525	9.24577	9.17392	9.01089	1.39386e-18	0.0174467	0.763984	8.55864e-06	1.22891	0.00112487	0.897176	0.76589	-0.383122	6.04547e-10	-1.74296	TRUE	Cold_low_EM_2
Atp6v1g1	9.44531	9.20655	9.20568	8.59594	8.44922	8.44296	8.49627	8.89124	8.43621	8.60322	8.66229	8.88795	9.27067	9.1923	1.41668e-18	0.637443	-0.161441	0.00282196	-0.615314	0.000152206	-0.700635	0.964394	0.116587	1.27964e-09	1.19936	TRUE	Cold_high_EM_1
Vasn	9.5679	8.9335	9.15724	8.25013	8.21801	7.66318	7.91996	7.92551	7.754	8.0375	8.27617	8.36531	8.97662	9.27551	1.43753e-18	0.0918661	-0.736197	0.0367371	-0.788652	4.39053e-07	-1.61932	0.965835	0.194687	1.65832e-10	2.21329	TRUE	Cold_high_EM_1
CUNH16orf45	5.90588	5.53639	5.62059	6.64972	7.70104	7.29525	7.47438	6.26431	7.3396	6.96326	6.72169	6.60193	5.59307	5.67774	1.54626e-18	0.757788	0.276699	0.00560928	1.42392	4.98118e-05	2.04622	0.979988	0.227132	3.87333e-12	-3.69727	FALSE	Cold_low_EM_2
Tmem184b	5.83384	5.7846	5.83272	7.1692	7.24372	6.6824	6.97994	5.89511	6.65029	6.88044	6.44158	6.28984	6.0297	5.88715	1.61725e-18	0.257431	-0.560487	0.00604671	1.06313	0.00609024	1.08069	0.920349	-0.361099	5.48729e-06	-1.78272	FALSE	Cold_low_EM_2
Bard1	8.94404	9.20682	9.01706	8.31181	8.18609	8.27995	8.3426	8.65399	8.41236	8.42638	8.68697	8.57637	9.31312	9.07146	1.66267e-18	0.86126	0.0732115	0.0254259	-0.496423	0.00156294	-0.621069	0.909306	-0.1926	1.50326e-10	1.31009	FALSE	Cold_high_EM_1
G40883	6.47678	6.70746	6.5884	6.99337	7.2806	7.57858	7.46708	7.38368	7.59053	6.87242	7.56875	7.38662	6.13913	6.53199	2.0886e-18	0.0210854	0.828774	0.671449	0.176253	1.61797e-08	1.67992	0.59308	0.567858	1.79986e-13	-2.42403	FALSE	IBA_high_EM_3
Aco2	11.1344	10.9989	11.1338	10.4735	10.4071	10.2886	10.2719	10.6183	10.4545	10.5787	10.784	10.5946	11.0926	11.1108	2.14509e-18	0.298882	-0.247522	0.00233041	-0.532753	0.000204547	-0.600717	0.998564	0.00548901	2.60547e-11	1.12798	TRUE	Cold_high_EM_1
Aaed1	8.77329	8.95322	8.79095	8.23423	8.21689	7.88814	7.91976	8.61237	7.99143	7.91354	8.65718	8.45534	8.68298	8.66683	2.45129e-18	0.191285	-0.367682	4.29774e-08	-1.12018	0.0807228	-0.359934	0.705302	0.285933	9.42017e-09	1.19418	TRUE	Cold_high_EM_1
Znf746	9.47044	9.50343	9.56067	9.095	9.08795	8.86489	8.85818	9.3401	8.94599	9.16216	9.10614	9.14541	9.63931	9.69112	2.49107e-18	0.0363843	-0.385949	0.000933438	-0.518467	0.00226749	-0.442036	0.678671	-0.218305	3.88765e-15	1.17881	TRUE	Cold_high_EM_1
Ube2v2	9.2216	9.22156	9.02659	8.3289	8.38391	8.43527	8.42364	8.72257	8.4783	8.52829	8.47153	8.53909	9.26626	9.06704	2.52853e-18	0.885847	0.059116	0.347406	-0.234497	1.29146e-06	-0.90698	0.998564	0.00387461	1.87867e-08	1.1376	FALSE	Cold_high_EM_1
Stau1	9.99174	9.78412	9.97187	10.5277	10.7216	10.6681	10.6422	10.0818	10.5198	10.7433	10.2345	10.0613	10.1885	9.93759	2.71948e-18	0.812333	-0.0876555	6.639e-05	0.784538	0.0394317	0.415382	0.846184	-0.232164	1.20717e-06	-0.967756	TRUE	Cold_low_EM_2
Lsm6	7.8365	7.8149	7.95452	7.16479	7.08552	7.2523	7.25235	7.66545	7.27597	7.23044	7.52094	7.56508	7.88347	8.07128	2.74845e-18	0.535013	0.211335	0.00518443	-0.586474	0.0237915	-0.428777	0.922446	-0.161215	1.96387e-09	1.17647	TRUE	Cold_high_EM_1
H2AFV_gene3204	9.5061	9.62159	9.41616	8.57243	8.83534	8.55699	8.58844	9.06353	8.63847	9.00435	8.96156	9.07005	9.52149	9.46774	3.76396e-18	0.143761	-0.402115	0.00050267	-0.750736	0.000356093	-0.712098	0.989231	0.0561201	2.34028e-11	1.40671	TRUE	Cold_high_EM_1
Sobp	6.24697	6.22936	6.23693	6.74439	6.44146	7.20471	7.0952	6.55618	6.91257	6.541	6.59763	6.59461	6.07371	6.09704	3.82231e-18	0.000632985	0.909602	0.000281948	0.901667	0.00254404	0.782978	0.772472	0.378647	2.26852e-14	-2.06329	FALSE	IBA_high_EM_3
Slc10a1	9.52698	9.58961	9.61303	10.3002	10.8	10.8251	10.5822	10.7034	10.517	11.1744	10.696	10.4811	9.54289	9.18001	3.99202e-18	0.671793	-0.252243	0.942079	0.0411067	2.06545e-08	1.82262	0.847434	0.40843	6.91208e-11	-2.27216	TRUE	Cold_low_EM_2
Anxa7	9.589	9.83044	9.56245	8.88504	9.15543	8.71317	8.80243	9.23958	8.91448	9.0389	9.10352	9.1022	9.68139	9.68116	4.1925e-18	0.132362	-0.385743	0.00658073	-0.567774	3.72835e-05	-0.766065	0.998688	-0.00170669	1.34723e-11	1.33555	FALSE	Cold_high_EM_1
Slc3a2	6.22852	6.32587	6.327	7.11544	7.31329	6.99657	7.31874	6.66663	7.0877	7.16474	6.99949	7.02883	6.08531	6.29168	4.3935e-18	0.862538	-0.099224	0.206813	0.429359	5.64587e-06	1.33778	0.941696	0.257443	2.22041e-10	-2.02458	TRUE	Cold_low_EM_2
Mtfr1	10.2534	10.3684	10.2821	9.48679	9.74016	9.50136	9.4819	9.88195	9.56898	9.77578	9.77132	9.7385	10.2641	10.1038	4.4029e-18	0.249055	-0.271553	0.0108285	-0.461476	3.86254e-06	-0.735473	0.837104	0.199674	6.00299e-09	0.997275	FALSE	Cold_high_EM_1
Srgap2	9.3323	9.40964	9.15079	10.4045	9.9331	9.60904	9.62977	9.59969	9.56351	10.235	9.4912	9.38842	9.20169	9.26586	4.61204e-18	4.7181e-05	-0.944598	0.524346	0.186271	0.105702	0.390054	0.965463	0.138745	0.00279768	-0.71507	FALSE	SA_high_9
Klhl15	8.78701	8.8242	8.6881	8.24073	8.21585	8.31224	8.10451	8.40775	8.18246	8.11426	8.17386	8.22594	9.09744	8.88692	4.63088e-18	0.970933	0.0150217	0.654677	-0.117748	1.57769e-05	-0.764414	0.495638	-0.337217	8.35919e-11	1.21938	FALSE	Cold_high_EM_1
Zbtb24	7.7064	7.63368	7.65955	7.09087	7.01129	7.11259	7.14356	7.2496	7.14906	6.91721	7.16125	7.20429	7.62992	7.71916	4.63629e-18	0.334124	0.272444	0.627866	-0.12113	1.82879e-06	-0.773418	0.998564	0.00736196	7.58198e-07	0.887186	FALSE	Cold_high_EM_1
Zbtb38	9.33644	9.03827	9.30913	9.7413	9.66927	9.93899	9.96937	9.42585	9.84085	9.72263	9.44477	9.35274	9.24525	9.30743	5.53193e-18	0.144659	0.323831	1.31171e-06	0.829349	0.0529688	0.350942	0.989231	-0.0450486	1.0789e-10	-1.13524	FALSE	Cold_low_EM_2
Lbh	6.94422	6.39755	6.71219	7.63988	8.48891	8.27671	8.37065	7.11183	8.05919	8.17057	7.08382	7.21086	7.29038	7.10496	6.18604e-18	0.863583	0.136812	3.02619e-06	1.89814	0.0242642	0.974439	0.253063	-1.01294	9.57844e-06	-1.85964	FALSE	Cold_low_EM_2
Zfyve1	8.5551	8.42167	8.52286	9.07934	9.14545	8.87182	8.78199	8.59539	8.80448	9.3576	8.67709	8.54433	8.53927	8.33269	6.58756e-18	0.00262001	-0.60952	0.0755366	0.369186	0.237197	0.244067	0.951094	0.132536	0.000129302	-0.745789	FALSE	SA_high_9
Znf367	7.92631	7.82327	7.90556	7.31395	7.00313	7.13235	7.20521	7.46581	7.12491	7.105	7.25902	7.4239	7.94316	7.93837	7.09222e-18	0.940086	0.0365999	0.08517	-0.428731	6.07289e-05	-0.804183	0.984025	-0.0656863	2.41412e-09	1.2986	FALSE	Cold_high_EM_1
Anks1a	10.8816	10.6824	10.7799	11.1514	11.3088	11.3886	11.3222	10.9203	11.2102	11.3085	10.9573	10.9075	10.6808	10.7949	7.56829e-18	0.789	0.0773533	6.81298e-05	0.614905	0.0613664	0.298761	0.957038	0.0972649	7.04417e-11	-1.01093	TRUE	Cold_low_EM_2
Glo1	10.6063	10.558	10.4618	9.65429	9.42273	9.20247	9.27441	10.4154	9.37781	9.70337	9.94593	9.86047	10.5594	10.2912	7.60002e-18	0.111179	-0.563434	5.02584e-07	-1.37883	0.0265501	-0.619094	0.951632	0.188709	8.59002e-11	1.80922	TRUE	Cold_high_EM_1
Sh2d4a	8.6548	8.9773	8.6789	9.09365	9.48894	9.80706	9.9686	9.03789	9.63593	9.48631	8.911	8.99434	8.78606	8.86941	8.78878e-18	0.0228527	0.679593	1.14215e-07	1.33683	0.131316	0.417982	0.989231	-0.0681722	8.83589e-11	-1.68664	TRUE	Cold_low_EM_2
Dlc1	9.01274	9.11296	9.0601	9.59578	9.85976	9.60381	9.45133	9.50327	9.67144	9.55987	9.40029	9.44553	8.97448	9.02431	8.91728e-18	0.567009	-0.161698	0.295106	0.221318	2.45737e-05	0.715648	0.94755	0.130615	3.00926e-09	-1.06758	FALSE	Cold_low_EM_2
Pdhb	8.83817	8.97179	8.83455	7.7764	7.80736	7.78069	7.84917	8.24354	7.81054	8.27656	8.28974	8.18896	8.80686	8.74011	8.91728e-18	0.442637	-0.309416	0.00518443	-0.766636	5.37289e-05	-0.977664	0.944639	0.190894	2.42426e-09	1.55341	TRUE	Cold_high_EM_1
Med7	8.30678	8.28365	7.85325	7.07653	6.97765	7.09751	6.94387	7.75575	7.1489	7.19284	7.504	7.61517	7.31123	7.43519	9.34077e-18	0.962325	-0.0289892	0.000346336	-1.0303	0.00202114	-0.814774	7.01685e-05	1.34529	0.107397	0.499789	TRUE	Unassigned
Pigp	7.12976	7.19538	7.15912	7.67172	7.77806	7.86637	7.88254	7.70653	7.96852	8.0872	7.6745	7.57704	7.07176	7.18786	1.0078e-17	0.855016	0.0810416	0.0706798	0.446381	9.62734e-06	0.98369	0.984601	0.077841	1.74257e-10	-1.50791	TRUE	Cold_low_EM_2
Coq5	8.184	8.15741	7.9828	7.26279	7.2153	7.08825	7.27007	7.66204	7.21672	7.38766	7.54444	7.59562	7.74676	8.0105	1.17241e-17	0.672996	-0.17563	0.00165937	-0.747307	0.000118906	-0.794989	0.523352	0.385457	4.6514e-07	1.15684	TRUE	Cold_high_EM_1
Slc7a2	12.2748	11.6984	11.7022	13.2306	12.5743	11.7124	11.5225	11.7886	11.5307	13.0255	11.6724	11.5204	11.6672	11.2911	1.27512e-17	4.94946e-10	-2.12437	0.836409	-0.110791	0.35355	-0.369064	0.381988	0.742612	0.526467	-0.262758	TRUE	SA_high_9
Sall1	8.02392	7.88193	8.09034	9.31318	9.11889	9.35149	8.66644	9.04087	8.74213	9.20044	8.73871	8.65133	7.7851	7.93866	1.35554e-17	0.429979	-0.388442	0.584333	0.237988	2.02171e-06	1.50275	0.923712	0.297651	1.83844e-09	-2.03839	TRUE	Cold_low_EM_2
Dscr3	8.02185	8.03314	7.91708	8.30893	8.48316	8.50238	8.50194	8.36595	8.51005	8.34988	8.33976	8.34213	7.88961	8.01738	1.45042e-17	0.381292	0.19233	0.100223	0.271848	2.09036e-06	0.68751	0.969241	0.0844266	1.88488e-11	-1.04378	FALSE	Cold_low_EM_2
Slc2a2	11.3348	11.5152	11.607	12.4326	12.0156	12.8255	12.6775	12.5105	12.8243	12.6071	12.2467	11.994	11.6528	11.5129	1.62555e-17	0.116479	0.595528	0.0140603	0.782322	1.77081e-06	1.35938	0.973234	-0.144206	3.54974e-11	-1.99749	TRUE	Cold_low_EM_2
Afg1l	8.1288	8.43478	8.28859	8.88881	9.1607	9.08777	9.02796	8.49107	8.9755	8.93732	8.6871	8.43711	8.36646	8.30611	1.7707e-17	0.9235	0.0417789	0.000172718	0.810832	0.0192095	0.515543	0.989231	-0.0652924	7.84417e-09	-1.26108	FALSE	Cold_low_EM_2
Rnpep	7.78314	7.805	7.73236	7.21081	7.17341	6.96803	6.93649	7.37021	7.12915	6.85398	7.17565	7.13013	7.96311	7.97222	1.88064e-17	0.748366	-0.149758	0.161115	-0.40079	6.74005e-05	-0.891648	0.793467	-0.293597	3.77931e-11	1.58604	FALSE	Cold_high_EM_1
Slc35e1	9.06035	8.79928	8.68925	8.25505	8.18545	7.95658	7.89936	8.34558	8.02085	8.13646	8.24365	8.25611	8.61552	8.66298	2.14314e-17	0.10823	-0.421556	0.00845078	-0.567013	1.472e-06	-0.88631	0.449591	0.37343	1.12767e-07	1.07989	TRUE	Cold_high_EM_1
Dexi	8.42907	8.04877	8.08803	7.32112	7.2945	7.18681	7.10066	7.40394	7.15195	7.5918	7.42953	7.50266	8.00842	8.26187	2.43348e-17	0.156199	-0.518948	0.0606183	-0.579038	1.02916e-06	-1.22353	0.973654	0.117166	8.07074e-10	1.6854	TRUE	Cold_high_EM_1
Pdhx	9.53036	9.66689	9.55135	8.99899	8.87044	9.0216	8.83367	9.35065	8.93687	8.83237	9.16855	9.12242	9.60747	9.507	2.43348e-17	0.873789	0.0542584	0.00836498	-0.472738	0.00120514	-0.524124	0.979988	0.0617527	4.05762e-08	0.935109	TRUE	Cold_high_EM_1
Usp37	8.21979	8.45605	8.21818	8.9656	8.76059	8.98181	8.8206	8.46137	8.87657	8.75165	8.49553	8.36694	8.12445	8.21307	2.43927e-17	0.764649	0.104613	7.193e-05	0.758184	0.131971	0.310359	0.78386	0.259032	9.93858e-12	-1.32757	FALSE	Cold_low_EM_2
Krit1	7.89525	7.94815	7.82047	8.35038	8.37145	8.23141	8.20094	8.10979	8.30449	8.27424	8.07093	8.06623	7.78077	7.8117	2.66592e-17	0.526437	-0.140958	0.0547633	0.296812	0.00436673	0.4067	0.8137	0.188045	1.96564e-09	-0.891557	FALSE	Cold_low_EM_2
Ctsh	10.5824	10.3112	10.4835	9.67751	9.35278	9.45051	9.78132	10.3604	9.68374	9.34144	10.168	10.1164	10.6275	10.5396	2.70897e-17	0.384173	0.325357	0.000294603	-0.928865	0.245886	-0.319549	0.957038	-0.157722	3.59209e-08	1.40614	TRUE	Cold_high_EM_1
CUNH5orf24	7.52251	7.5769	7.24211	6.79317	6.83293	6.47226	6.59195	6.79236	6.58818	6.616	6.60296	6.69539	7.48089	7.31329	3.06076e-17	0.274389	-0.417785	0.383346	-0.293724	2.21113e-08	-1.31347	0.973234	0.11551	1.10141e-08	1.49168	FALSE	Cold_high_EM_1
UQCRFS1_like_gene13576	9.33698	9.57305	9.43888	8.39979	8.62189	8.62405	8.66302	9.23059	8.66226	8.74057	8.97353	9.02195	9.40748	9.30578	3.39525e-17	0.818533	0.0943732	0.000838657	-0.721362	0.00984626	-0.530008	0.929577	0.170363	3.60616e-07	1.08101	TRUE	Cold_high_EM_1
Kcnj8	7.23302	7.13432	7.07706	7.81964	9.00564	9.44333	9.20698	8.08261	9.00688	9.47991	8.30599	8.1974	7.32357	7.00954	3.63819e-17	0.66732	0.394947	0.00374666	1.60826	5.15764e-05	2.11598	0.998564	-0.0502269	1.65986e-11	-3.67402	TRUE	Cold_low_EM_2
Slc30a1	9.23548	9.36339	9.13073	8.33492	8.66416	8.18085	8.12064	8.92123	8.365	8.56225	8.59395	8.763	9.31398	9.20898	3.72055e-17	0.0639215	-0.554715	0.000114052	-0.943426	0.00216746	-0.706886	0.998564	-0.00272234	6.38116e-12	1.65303	TRUE	Cold_high_EM_1
Slc30a2	8.66217	8.28969	8.48801	6.72827	7.40749	6.86174	7.09175	7.88555	7.18309	7.1757	7.83007	8.09542	8.28705	8.42757	4.07818e-17	0.792711	-0.197431	1.71005e-05	-1.65647	0.0327471	-0.808763	0.965463	0.223859	6.31138e-09	2.24138	TRUE	Cold_high_EM_1
Ppp1r15a	8.73325	7.9624	8.2559	7.17535	7.4309	6.67214	6.96581	7.57939	6.88701	7.29094	7.12426	7.41756	8.66335	8.23133	4.34379e-17	0.0584976	-0.950188	0.0118609	-1.09655	3.44019e-05	-1.56049	0.982968	-0.130006	5.5255e-12	2.78704	TRUE	Cold_high_EM_1
Pax8	7.8848	7.24011	7.47212	8.68222	8.93021	8.6396	8.97823	8.10495	8.69638	8.96996	8.65203	8.48165	7.37713	7.38892	4.56244e-17	0.86191	-0.130835	0.207084	0.561045	9.99744e-06	1.63385	0.884392	0.42649	2.75862e-11	-2.62138	TRUE	Cold_low_EM_2
Znf629	9.29691	9.13441	9.07656	8.57282	8.5618	8.45713	8.3834	8.6908	8.32575	8.61907	8.84197	8.88374	9.32917	9.08849	4.74022e-17	0.163527	-0.353707	0.000186285	-0.727253	0.00396017	-0.526638	0.989231	-0.0417369	1.02428e-11	1.29563	TRUE	Cold_high_EM_1
Srek1ip1	8.55635	8.72263	8.5535	7.68408	7.82709	7.99618	7.99257	8.20726	8.00726	7.98625	8.03155	8.06199	8.85642	8.58846	5.22885e-17	0.353899	0.293521	0.530965	-0.171851	6.55652e-05	-0.788458	0.933884	-0.163009	9.59962e-08	1.12332	FALSE	Cold_high_EM_1
Alg2	6.82596	7.32973	7.18403	7.97625	8.16482	7.91038	7.77808	7.78946	7.76853	8.13821	7.85767	7.73142	7.06361	7.21268	5.6569e-17	0.187515	-0.458532	0.892336	0.0567551	5.66138e-07	1.29858	0.998564	-0.00516773	1.58733e-06	-1.35017	TRUE	Cold_low_EM_2
CYP2C8	5.88877	6.2889	6.04858	6.89911	6.98741	8.28422	7.60421	6.80503	7.61536	6.75513	6.56762	7.01169	6.24437	6.73282	5.74821e-17	0.00042002	1.63954	5.21891e-05	1.78989	0.000233452	1.66013	0.364513	-1.00622	6.93602e-08	-2.4438	FALSE	IBA_high_EM_3
Pawr	9.13564	9.30608	9.11872	9.63482	9.56528	9.47966	9.45085	9.16883	9.51029	9.70909	9.12701	9.01025	9.1429	9.04643	5.84081e-17	0.210501	-0.252421	2.29008e-05	0.644584	0.651114	-0.0850126	0.839245	0.183156	1.96988e-06	-0.742728	FALSE	Cold_low_EM_2
Fam76b	8.74738	8.9189	8.68932	8.16411	8.25678	8.11985	8.01183	8.4285	8.13	8.24463	8.34143	8.30869	8.72273	8.64401	6.00478e-17	0.290609	-0.257406	0.00640166	-0.486212	1.79244e-05	-0.657418	0.821011	0.196555	1.82406e-08	0.947076	TRUE	Cold_high_EM_1
Bpgm	7.78639	7.68986	7.82063	6.8872	6.50723	6.78966	6.60258	7.43869	6.73951	6.52111	7.27522	6.96469	7.5921	7.58675	6.57227e-17	0.812154	0.148701	0.00143601	-1.02708	0.00469205	-0.823837	0.885755	0.312388	8.54533e-07	1.53853	FALSE	Cold_high_EM_1
Eif4ebp2	11.521	11.1302	11.3415	10.1043	10.5696	10.4289	10.3869	10.7109	10.3866	10.5117	10.61	10.6863	11.3141	11.3704	6.74532e-17	0.961786	-0.025056	0.113778	-0.44063	2.60221e-05	-0.989626	0.998564	0.0224249	1.59933e-08	1.40783	TRUE	Cold_high_EM_1
NPAT	9.04423	9.0898	8.87138	8.19676	8.12563	8.17152	8.07757	8.61298	8.09427	8.10376	8.19996	8.32321	9.21816	8.84413	6.80117e-17	0.922547	-0.0512939	0.0814732	-0.484335	5.96193e-05	-0.93655	0.994385	-0.0403209	4.09736e-09	1.46121	FALSE	Cold_high_EM_1
Lrrc41	9.83135	9.69627	9.64542	9.19184	9.06333	9.10036	9.05696	9.36824	9.17176	9.1449	9.16438	9.25013	9.81426	9.68013	6.98807e-17	0.918112	-0.0349635	0.200902	-0.245803	6.95203e-06	-0.685988	0.998564	-0.0110499	8.74015e-09	0.94284	TRUE	Cold_high_EM_1
Vcam1	6.3474	6.35659	6.54922	7.02287	7.42682	7.0235	7.22184	7.19767	6.78936	7.47422	7.00065	6.98104	5.97779	6.11044	7.02279e-17	0.227349	-0.523928	0.916169	-0.0520003	3.65855e-05	1.31824	0.161121	0.962404	6.65204e-10	-2.22864	FALSE	Cold_low_EM_2
Nufip2	11.2656	11.161	11.0051	10.5513	10.4897	10.3471	10.2872	10.571	10.479	10.5684	10.5927	10.589	11.2523	10.9452	7.21542e-17	0.280564	-0.273434	0.0952564	-0.339781	1.27033e-06	-0.828107	0.973654	0.0833376	3.03404e-09	1.08455	TRUE	Cold_high_EM_1
ABCG2_like_gene20019	8.72878	8.60357	8.71462	9.43056	9.4452	9.27469	9.20948	9.06759	9.28668	9.65027	9.14683	8.7891	8.62063	8.80307	7.24625e-17	0.140504	-0.401831	0.0808803	0.414975	0.00327491	0.627771	0.994385	-0.0366536	5.17997e-06	-1.00609	FALSE	Cold_low_EM_2
LOC101964325	8.51174	8.5228	8.34676	9.0023	9.51042	9.0609	9.32848	9.05105	9.31234	9.17161	9.28314	9.20737	8.34611	8.3442	7.98346e-17	0.981571	-0.0125602	0.775644	0.103696	9.30199e-08	1.29398	0.916267	0.24269	3.40479e-10	-1.64036	TRUE	Cold_low_EM_2
G14428	5.72299	5.38864	5.65977	6.59873	7.31322	7.18361	7.21653	6.70336	7.14823	6.46057	6.48179	7.09193	5.59599	5.64161	8.58246e-17	0.468505	0.533701	0.228781	0.675756	1.43286e-08	2.76356	0.998564	-0.0414236	7.30341e-11	-3.39789	FALSE	Cold_low_EM_2
Fkbp9	7.87772	7.85095	7.76357	6.89153	6.87114	6.81093	6.9882	7.3025	7.00907	7.0265	6.9762	7.4302	7.83464	7.91482	8.8993e-17	0.956868	0.0328453	0.0535704	-0.589808	0.00023341	-0.934828	0.991097	-0.0495707	8.25714e-09	1.57421	FALSE	Cold_high_EM_1
Slc30a10	9.09763	9.30837	9.28406	8.24345	8.04691	8.95877	8.89082	9.09638	9.02479	7.84852	9.23773	9.54224	9.23591	8.99301	9.12106e-17	1.69991e-09	1.66783	0.0738059	-0.547411	0.578081	0.181817	0.94755	0.20159	0.619932	0.164003	TRUE	SA_low_4_7
Cers5	8.54245	8.58623	8.55434	8.03499	8.02763	7.87233	7.88583	8.20796	7.97372	7.92084	7.97523	8.12093	8.70787	8.51232	9.14779e-17	0.620732	-0.156915	0.0980787	-0.342451	1.95455e-05	-0.715665	0.979988	-0.0690564	4.70652e-10	1.12717	FALSE	Cold_high_EM_1
Mfsd14a	10.0044	10.1889	9.95448	9.49847	9.41254	9.43659	9.35117	9.5813	9.38023	9.49394	9.46695	9.50112	10.308	9.96649	9.29746e-17	0.672996	-0.135073	0.361961	-0.205906	3.0815e-06	-0.799334	0.949974	-0.126155	6.30898e-10	1.1314	FALSE	Cold_high_EM_1
Abcg5	6.96991	6.82435	6.84963	7.60869	7.97932	7.92999	8.09257	7.53838	8.0609	8.37401	7.36924	7.3639	6.91697	7.18258	9.3463e-17	0.994474	-0.0038292	0.00265405	1.03853	0.000730014	1.14082	0.904068	-0.355528	1.25773e-07	-1.82382	FALSE	Cold_low_EM_2
Klhl36	8.92213	8.75187	8.94514	8.08083	8.14381	8.05347	8.29103	8.48453	8.18617	8.08043	8.33372	8.47945	8.81352	9.08951	9.98766e-17	0.696915	0.149411	0.0697729	-0.426837	0.00099054	-0.66315	0.968587	-0.11056	1.35749e-08	1.20055	TRUE	Cold_high_EM_1
Ccdc77	7.57481	7.51435	7.41486	6.71279	6.94112	6.98362	6.80655	7.09041	6.86771	6.91066	6.95459	7.09166	7.71438	7.60822	9.98766e-17	0.948767	0.031244	0.236477	-0.310328	0.00013345	-0.756122	0.821533	-0.242392	8.00801e-10	1.30884	FALSE	Cold_high_EM_1
Prpf19	8.82291	8.45238	8.77257	8.03338	7.88959	7.70237	7.85149	7.86127	7.77073	7.97262	7.91728	8.0244	8.54829	8.8765	1.00298e-16	0.359462	-0.345031	0.368839	-0.284869	2.57039e-07	-1.20604	0.998564	-0.02498	2.22753e-09	1.51589	TRUE	Cold_high_EM_1
LOC110598472	8.91397	9.20689	8.95561	7.80703	8.08216	7.97145	8.0262	8.63743	8.02639	8.26308	8.28881	8.48703	8.94889	8.95554	1.00652e-16	0.827935	-0.113515	0.0028401	-0.826377	0.00113651	-0.82443	0.965835	0.145011	1.68066e-08	1.5058	TRUE	Cold_high_EM_1
Ankra2	7.9827	8.1797	8.05537	7.3611	7.35638	7.41009	7.31032	7.80671	7.45873	7.44702	7.63916	7.59599	8.03558	8.07509	1.08306e-16	0.963835	0.0192633	0.0126289	-0.51829	0.000728826	-0.600335	0.989231	0.0511875	2.88542e-08	1.06744	TRUE	Cold_high_EM_1
Eef1a1	11.3811	11.1799	11.1951	10.3882	10.4204	10.544	10.6846	10.6176	10.6051	10.5717	10.8236	11.002	11.5905	11.4015	1.21402e-16	0.437876	0.257873	0.17814	-0.341693	0.00472818	-0.610909	0.639331	-0.344453	4.13968e-09	1.29705	TRUE	Cold_high_EM_1
Ikzf5	8.58682	8.61444	8.49539	7.67656	8.00503	7.8429	7.66789	8.0945	7.78292	7.97433	7.86981	8.03087	8.5722	8.5611	1.22278e-16	0.4465	-0.253856	0.0785939	-0.42178	6.71631e-06	-0.879838	0.998564	0.0211531	1.5919e-09	1.28047	FALSE	Cold_high_EM_1
Atp10d	10.4935	10.6662	10.6198	10.866	10.9095	11.164	11.0152	10.8829	11.0484	10.8571	10.7225	10.6397	10.4657	10.4257	1.22665e-16	0.0806569	0.311008	0.000327652	0.52459	0.0307132	0.318907	0.487577	0.272606	1.49202e-14	-1.1161	TRUE	Cold_low_EM_2
Glud1	9.67149	9.82284	9.81378	9.95462	10.4172	10.6461	10.7341	9.59021	10.7028	10.3085	9.81659	9.84766	10.0719	9.82809	1.27361e-16	0.0120602	0.690613	1.33316e-10	1.50369	0.901786	0.041147	0.837104	-0.29054	3.11283e-07	-1.2543	TRUE	Unassigned
Slx4ip	7.685	8.07792	7.82661	8.37568	8.89019	9.08925	9.03437	8.37823	9.05941	8.9072	8.56269	8.34974	7.89254	8.1105	1.28008e-16	0.232434	0.481618	0.000875092	1.01666	0.000254698	1.08052	0.941696	-0.239409	1.1223e-09	-1.85777	FALSE	Cold_low_EM_2
Naa25	11.2406	11.3598	11.4498	10.8545	10.7963	10.8765	10.8076	11.0931	10.7946	10.8185	11.0178	10.9272	11.5345	11.3473	1.48766e-16	0.984853	0.00585077	0.0626077	-0.296381	0.000694895	-0.4731	0.929577	-0.117271	9.08117e-10	0.886752	TRUE	Cold_high_EM_1
Rbm10	9.27702	9.14519	9.18114	8.81469	8.4411	8.44459	8.27832	8.60414	8.33461	8.67356	8.69231	8.53002	9.26271	9.18435	1.4935e-16	0.0371901	-0.529079	0.0526954	-0.451304	3.18401e-06	-0.905909	0.998564	-0.0106807	6.64688e-11	1.36789	FALSE	Cold_high_EM_1
Atg4c	7.56232	7.99107	7.84707	8.28082	8.55425	8.82553	8.63241	8.39805	8.70366	8.52125	8.32461	8.31899	7.63202	7.85546	1.57648e-16	0.210826	0.419472	0.0210075	0.620136	3.8727e-05	1.01435	0.969241	0.138063	7.52577e-12	-1.77255	FALSE	Cold_low_EM_2
Retreg3	7.09755	7.14654	7.33949	7.87057	7.84861	8.01467	7.82427	7.62894	7.77826	8.03873	7.56132	7.44221	7.25346	7.18534	1.5958e-16	0.855016	-0.0789531	0.0128476	0.578302	0.0013481	0.715752	0.998564	-0.0172849	2.72195e-08	-1.27677	FALSE	Cold_low_EM_2
Apom	6.92156	6.50348	6.73308	7.44118	8.0375	7.92424	7.89945	7.38224	7.90574	7.77199	7.57545	7.79788	6.82234	6.7374	1.80191e-16	0.733565	0.210411	0.183558	0.525846	2.4044e-07	1.73632	0.989231	-0.0778341	1.07034e-09	-2.18433	TRUE	Cold_low_EM_2
Igsf8	8.0697	8.20387	7.90497	7.12658	7.2086	7.01029	7.03974	7.36101	6.75237	7.26474	7.65356	7.66922	7.84681	7.67699	1.88299e-16	0.137735	-0.548377	1.29863e-05	-1.21787	0.00323086	-0.756464	0.440717	0.511583	1.71437e-07	1.46275	TRUE	Cold_high_EM_1
NME1	7.06627	7.16424	7.0887	7.56219	7.84688	7.98944	7.88802	7.20003	7.76233	7.88007	7.25145	7.29692	7.18907	7.40451	1.92952e-16	0.650686	0.174896	6.962e-07	1.12305	0.176959	0.348512	0.664631	-0.365636	2.56053e-06	-1.10593	TRUE	Cold_low_EM_2
Hdgfl2	9.18631	8.72752	9.09355	8.05133	7.85036	7.70853	7.79002	7.82927	7.90919	7.98931	8.27529	8.35351	8.88943	9.12362	1.96534e-16	0.577665	-0.300132	0.0622215	-0.67654	2.24373e-05	-1.30016	0.998564	0.0328958	3.0365e-09	1.9438	TRUE	Cold_high_EM_1
Btf3l4	9.07765	9.30336	9.12969	8.39513	8.19136	8.27161	8.38076	8.78264	8.3848	8.35124	8.50008	8.47894	9.02041	8.89769	2.11543e-16	0.875923	0.0675679	0.0810193	-0.417779	1.20719e-05	-0.871689	0.57951	0.355841	1.79925e-05	0.933627	FALSE	Cold_high_EM_1
Sap130	10.392	10.5621	10.2302	9.5555	9.84708	9.66006	9.55836	9.76855	9.48568	9.83684	9.8896	9.89882	10.505	10.4085	2.13141e-16	0.262575	-0.323111	0.0357132	-0.475585	4.61655e-05	-0.80654	0.988944	-0.0624761	1.21755e-10	1.3446	TRUE	Cold_high_EM_1
LOC101956422	8.65438	8.63904	8.72096	9.12069	9.17359	9.30261	9.22572	9.07143	9.2273	9.30451	9.20351	9.0157	8.65109	8.81685	2.28267e-16	0.800879	0.0792099	0.176726	0.257492	6.46943e-07	0.790961	0.965835	-0.0956597	2.00581e-08	-0.952793	FALSE	Cold_low_EM_2
Derl1	10.1444	10.0359	10.223	9.56766	9.3406	9.36843	9.30178	10.0739	9.34175	9.37693	9.90005	9.70592	10.2333	10.0631	2.29221e-16	0.635775	-0.165992	4.16028e-06	-0.935921	0.155103	-0.306974	0.998968	0.00168303	1.64573e-09	1.24121	TRUE	Cold_high_EM_1
Sqor	6.91994	7.0785	6.89033	7.63785	7.90139	7.8519	7.98767	7.22468	7.96355	7.63288	7.64385	7.34013	7.07813	7.14279	2.38546e-16	0.385679	0.333841	0.000917176	0.894867	0.000384369	0.952065	0.904068	-0.283794	1.11527e-08	-1.56314	FALSE	Cold_low_EM_2
Ercc6	7.66536	7.78789	7.84508	8.50349	8.28675	8.69522	8.50355	7.8271	8.62158	8.29464	8.14042	8.06356	7.94256	7.86084	2.56007e-16	0.167524	0.394665	5.96619e-06	0.992173	0.0235727	0.524636	0.907025	-0.228387	1.2869e-08	-1.28842	FALSE	Cold_low_EM_2
Bdh1	9.31434	9.28619	8.99333	9.733	10.152	10.4194	10.5536	9.2574	10.4614	9.67581	9.72789	9.68773	9.0006	9.30379	2.76399e-16	0.0126622	0.921807	1.21275e-05	1.4115	0.033478	0.708365	0.989231	0.0979811	1.19484e-11	-2.21784	TRUE	Cold_low_EM_2
Idh3a	8.50376	8.42375	8.54795	7.74634	7.71572	7.5346	7.60522	8.11532	7.57343	7.69951	8.12821	7.82633	8.59159	8.20449	2.84375e-16	0.444537	-0.283118	0.000640166	-0.830251	0.00162675	-0.698715	0.952142	0.149206	5.1906e-09	1.37976	TRUE	Cold_high_EM_1
Pnpo	7.00124	6.88924	7.06026	7.89732	8.17468	7.93091	8.24234	6.99481	8.01387	8.14502	7.76103	7.51794	6.80183	6.79935	3.04868e-16	0.986406	-0.0122256	0.00736689	1.0154	0.00631997	1.00667	0.860323	0.431745	7.52945e-11	-2.45382	TRUE	Cold_low_EM_2
Efcab14	9.19468	9.04727	9.03087	8.25648	8.43797	8.16795	8.37061	8.77897	8.36446	8.21512	8.50704	8.7	9.09055	8.98869	3.18581e-16	0.989147	-0.00497843	0.00561945	-0.612166	0.00174742	-0.626567	0.969241	0.10568	7.85254e-08	1.13305	TRUE	Cold_high_EM_1
Gtpbp4	9.38849	9.34429	9.33824	8.72403	8.60817	8.85419	8.60519	9.10238	8.75569	8.70291	8.96148	8.9123	9.47171	9.26539	3.26089e-16	0.726381	0.11421	0.027095	-0.420201	0.00187261	-0.523316	0.998564	-0.00199834	8.65491e-08	0.945515	TRUE	Cold_high_EM_1
Cops7a	7.60526	7.62942	7.72024	8.31373	8.28355	8.27147	8.24833	8.07384	8.28619	8.22341	8.1168	8.26352	7.4222	7.74573	3.32604e-16	0.98595	-0.00742664	0.4275	0.20319	1.65121e-06	0.957192	0.965835	0.124271	2.39852e-09	-1.28465	TRUE	Cold_low_EM_2
Tmem192	9.4894	9.72147	9.567	8.55254	8.78953	8.77054	8.79808	9.12956	8.78698	8.9794	8.955	9.21127	9.70713	9.63771	3.58606e-16	0.987908	-0.00693733	0.0307491	-0.53692	0.00101617	-0.724605	0.977295	-0.095848	3.56044e-09	1.35737	TRUE	Cold_high_EM_1
Icmt	7.94763	7.81198	7.79274	7.35958	7.32358	7.28567	7.17908	7.47103	7.11924	7.21928	7.41671	7.49546	7.86115	7.9469	3.59681e-16	0.482583	-0.21956	0.0141598	-0.503795	0.000301339	-0.619505	0.980324	-0.0626219	2.197e-10	1.18592	TRUE	Cold_high_EM_1
Csrnp1	9.74721	8.97617	8.78148	8.56075	8.08594	7.37269	7.61084	7.88941	7.41151	7.9806	7.81673	7.7441	8.89772	8.73675	3.60676e-16	0.00170473	-1.45519	0.161987	-0.69203	8.30303e-09	-2.26855	0.622281	0.669127	9.79846e-08	2.29146	TRUE	IBA_low_EM_5
Ufm1	9.63206	9.94862	9.57856	8.9856	8.72691	8.82558	8.70684	9.40696	8.67621	8.75267	9.05845	9.11638	9.66945	9.565	3.71389e-16	0.717441	-0.162538	0.00189804	-0.795967	0.00124117	-0.770655	0.934576	0.195124	4.09325e-08	1.3715	TRUE	Cold_high_EM_1
Ankrd40	7.65099	8.16782	8.22846	8.54526	8.96212	9.09023	8.95373	8.98668	8.90568	8.76196	8.95466	8.80519	7.53868	7.77677	3.76451e-16	0.505633	0.339538	0.799237	0.119946	5.98021e-07	1.5505	0.275251	0.790368	2.03414e-13	-2.46082	TRUE	Cold_low_EM_2
Glrx3	9.49663	9.23647	9.26538	8.79417	8.59894	8.64715	8.69577	8.82355	8.61914	8.74969	8.7289	8.77937	9.44656	9.25882	3.87468e-16	0.771654	-0.104368	0.390191	-0.202853	1.05631e-06	-0.855608	0.998564	-0.00249505	2.05308e-08	1.06096	TRUE	Cold_high_EM_1
Atp5o	9.56267	9.2581	9.46709	8.7235	8.48383	8.57788	8.62894	8.848	8.7272	8.77507	8.80951	8.78669	9.77643	9.38738	3.88541e-16	0.951751	-0.0310865	0.348038	-0.279835	3.50081e-05	-0.947798	0.914438	-0.221484	2.29638e-09	1.44912	TRUE	Cold_high_EM_1
LOC101961272	7.74496	7.3894	7.63281	8.94083	9.00114	8.47704	8.35422	8.5292	8.18853	8.67457	8.05742	7.77265	7.29546	7.44789	4.13884e-16	0.0516283	-0.837912	0.490555	0.314741	0.00250324	1.08066	0.791512	0.484894	4.76736e-07	-1.88029	FALSE	Cold_low_EM_2
Dhx35	9.09686	9.10309	9.17545	8.53947	8.64323	8.84344	8.95036	8.99333	8.85233	8.44651	8.99746	8.96481	9.24259	9.29023	4.41138e-16	0.000136564	0.581509	0.367169	-0.15577	0.26667	-0.167569	0.681046	-0.202809	0.000220476	0.526148	FALSE	Cold_high_EM_1
Mylip	9.67213	9.29747	9.90081	7.81204	7.84226	7.80907	8.13784	9.28219	7.81605	8.31938	8.23074	8.56351	10.1645	9.77	4.42013e-16	0.860385	-0.176847	0.00318537	-1.54117	0.0100256	-1.27846	0.918077	-0.453035	8.12353e-11	3.27266	TRUE	Cold_high_EM_1
Lamtor3	8.97812	9.31368	9.07473	8.19843	8.06607	8.17014	8.26325	8.88401	8.2944	8.19158	8.43273	8.71734	8.97018	9.01093	4.76173e-16	0.689485	0.176802	0.00287622	-0.764287	0.00803187	-0.636176	0.907025	0.238923	3.41375e-06	1.16154	TRUE	Cold_high_EM_1
Psmd12	9.94703	10.0591	9.85576	9.31933	9.2644	9.13659	9.13544	9.70464	9.25724	9.27302	9.39045	9.41431	9.9832	9.81618	5.68401e-16	0.55233	-0.18426	0.00566538	-0.552733	0.000374062	-0.644371	0.965835	0.105199	1.08747e-08	1.0919	TRUE	Cold_high_EM_1
G35114	7.5325	7.63039	7.11677	7.69997	8.09072	8.72027	8.59866	8.51505	8.52302	8.19387	8.3305	8.51093	7.59378	7.59276	6.22582e-16	0.00582913	0.979133	0.504278	0.267721	9.80266e-10	1.85416	0.929577	-0.271276	1.28602e-08	-1.8506	TRUE	IBA_high_EM_3
Ccnl1	10.3318	10.2933	10.1376	9.64106	9.58311	9.39469	9.49157	10.0764	9.59774	9.48256	9.80139	9.85146	10.1531	10.2285	6.27794e-16	0.717363	-0.12194	0.000304985	-0.683503	0.00943757	-0.475255	0.952142	0.121972	3.33382e-08	1.03679	TRUE	Cold_high_EM_1
CYP2C18_gene16227	6.06182	5.99204	5.90118	7.79131	6.73347	7.36808	7.17045	6.35159	6.87845	8.10086	6.21164	6.33913	6.04697	5.89072	6.44447e-16	0.219084	-0.83133	0.00285798	1.58938	0.159362	0.803685	0.998564	0.0556716	5.57925e-06	-2.44874	TRUE	Cold_low_EM_2
G33816	6.56939	6.67761	6.75493	7.75861	8.02957	7.49137	7.71571	7.34154	7.02304	8.56107	7.72453	7.45663	6.55641	6.49494	6.79806e-16	0.0157317	-1.18048	0.865503	-0.111334	4.0709e-05	1.71846	0.929577	0.372073	1.28952e-05	-1.9792	TRUE	Cold_low_EM_2
Thumpd1	7.99091	8.02976	7.93071	6.93906	7.09903	7.27085	7.38164	7.89147	7.26501	7.08632	7.46205	7.71154	7.87267	7.94667	7.40534e-16	0.103378	0.52451	0.00531895	-0.700654	0.0854922	-0.411659	0.958838	0.141797	6.52581e-05	0.970516	TRUE	Cold_high_EM_1
Zmiz2	7.47944	7.65371	7.58972	8.15128	8.19944	8.14648	8.07579	7.8388	8.13285	8.26412	8.12627	7.98471	7.54542	7.6033	7.45893e-16	0.661582	-0.144371	0.325459	0.228293	1.42499e-05	0.815026	0.998564	0.0190762	1.23134e-07	-1.0624	TRUE	Cold_low_EM_2
Tkfc	7.23845	6.91216	6.90304	8.20427	8.48459	7.70447	8.39703	7.06424	7.77905	8.39984	7.25719	7.42492	7.2491	7.17423	7.47328e-16	0.276937	-0.56282	0.000633784	1.32391	0.213675	0.526632	0.920349	-0.346509	0.000128933	-1.50403	TRUE	Cold_low_EM_2
Wdr53	8.05667	8.0288	7.83745	7.35739	7.27287	7.08858	7.06104	7.46269	7.2617	7.27421	7.3015	7.43313	7.90644	7.71741	8.15725e-16	0.342611	-0.32382	0.0437836	-0.508449	2.32459e-06	-0.963374	0.705302	0.306577	3.34073e-07	1.16525	FALSE	Cold_high_EM_1
Rpl37a	8.96535	9.03638	9.0776	8.31885	8.27347	8.39416	8.3393	8.85464	8.47043	8.41015	8.5532	8.77887	9.51125	9.11475	8.16914e-16	0.767496	0.126529	0.0203591	-0.562394	0.0726628	-0.412317	0.40606	-0.446018	2.48607e-10	1.42073	TRUE	Cold_high_EM_1
Ndufb2	7.81624	7.89357	7.87956	7.0227	7.01526	6.94747	6.85121	7.29389	6.98863	7.09549	7.24585	7.49428	7.22481	7.50889	8.40312e-16	0.581255	-0.226381	0.00147599	-0.793246	0.000189384	-0.806846	0.00897092	0.839984	0.00245552	0.760108	TRUE	Cold_high_EM_1
Dcaf10	9.31086	9.27367	9.12907	8.66031	8.6333	8.56402	8.50994	8.9058	8.65323	8.58822	8.67482	8.65799	9.1876	9.17407	8.51132e-16	0.801108	-0.0845266	0.149904	-0.286348	4.04523e-06	-0.734579	0.951094	0.115214	1.73879e-07	0.905714	FALSE	Cold_high_EM_1
Ddit3	10.976	11.3088	10.877	10.2083	10.3169	10.2468	10.2432	10.7441	10.3071	10.1828	10.8792	10.8014	11.2584	10.8995	8.55359e-16	0.911578	0.0501318	8.51336e-05	-0.883301	0.15419	-0.338247	0.998564	-0.0139797	4.22673e-08	1.23553	TRUE	Cold_high_EM_1
Ttc7a	8.61342	8.33009	8.43091	9.50101	9.21749	9.31365	9.14854	8.51597	8.89602	9.24855	8.58795	8.66587	8.52328	8.56653	1.0043e-15	0.390034	-0.309835	0.000304985	0.906739	0.302833	0.287049	0.973234	-0.120557	2.5053e-05	-1.07323	FALSE	Cold_low_EM_2
FAM241A_containing	8.64404	8.99556	8.75857	7.75263	7.92732	8.21097	7.86553	8.17779	8.20656	7.91849	7.87477	8.06261	8.92027	8.80259	1.01084e-15	0.235122	0.431109	0.748872	0.120264	7.76275e-07	-1.20719	0.989231	-0.0626719	1.37151e-05	1.1496	FALSE	Cold_high_EM_1
Lmbrd2	9.1274	9.26261	9.11672	8.40126	8.42507	8.38028	8.1723	8.80343	8.34457	8.37688	8.37206	8.48686	9.20846	9.02537	1.01084e-15	0.651613	-0.180699	0.0712226	-0.46108	1.96315e-05	-0.914656	0.973654	0.0997742	2.97457e-08	1.27596	FALSE	Cold_high_EM_1
CUNH8orf59	8.99734	9.17842	8.66976	7.86429	7.73585	7.99979	7.63404	8.52155	7.87092	7.8967	8.18663	8.25456	8.77642	8.53296	1.05289e-15	0.973984	0.0207905	0.00589236	-0.858685	0.000705722	-0.954966	0.572999	0.497711	1.27976e-05	1.31594	TRUE	Cold_high_EM_1
Edem2	7.69569	7.75619	7.7194	8.46529	8.43353	7.87813	7.66517	7.787	7.82417	8.26094	7.88368	7.66382	7.94409	7.92845	1.14201e-15	3.69394e-08	-1.01095	0.931144	0.0266529	0.433925	0.17066	0.46905	-0.358343	0.460569	0.16103	TRUE	SA_high_9
Nsg2	6.18918	5.51862	5.55834	7.63971	7.51928	6.47946	7.35257	6.11882	6.73088	7.95668	5.76067	6.26139	5.86298	5.72271	1.1446e-15	0.0716167	-1.25499	0.00694857	1.6428	0.290131	0.702817	0.998564	0.0546953	8.23089e-05	-2.40031	FALSE	Cold_low_EM_2
Rhof	9.48535	9.22923	9.34978	10.1051	10.1654	10.1088	10.1114	9.53127	10.0167	10.1434	9.9312	9.73144	9.43529	9.53991	1.15857e-15	0.822955	-0.0906743	0.0163525	0.546328	0.000634894	0.716231	0.913196	-0.203288	1.19253e-06	-1.05927	FALSE	Cold_low_EM_2
Adgrl1	6.47499	6.31568	6.42208	7.56488	7.93862	7.11619	7.35957	6.914	7.17662	7.54506	7.12551	7.47643	6.6023	6.76475	1.1711e-15	0.0507058	-0.799354	0.915071	0.0561606	6.53222e-07	1.68351	0.585114	-0.615933	0.002125	-1.12374	FALSE	Cold_low_EM_2
Trak1	8.10724	8.07309	8.28936	8.6805	8.65381	8.59983	8.57702	8.00695	8.4627	8.6932	7.96363	8.11319	8.36068	8.41566	1.23158e-15	0.415091	-0.208958	1.4797e-07	0.90743	0.377496	-0.177784	0.372806	-0.371143	0.0533493	-0.358503	FALSE	Unassigned
G17017	6.61128	7.01224	6.57119	7.13928	7.37348	8.01594	7.8595	7.6946	7.8363	7.89594	7.72616	7.67914	6.45466	6.54707	1.37384e-15	0.198829	0.637863	0.458173	0.349188	4.16981e-07	1.84528	0.688319	0.600853	1.89002e-12	-2.79532	TRUE	Cold_low_EM_2
Slc46a1	6.06255	6.131	6.07375	7.05622	7.10957	6.66523	6.51869	6.3969	6.61768	6.7759	6.6869	6.61839	5.84538	6.117	1.37425e-15	0.0408178	-0.708586	0.894545	0.0614818	0.000200887	1.1036	0.939799	0.256548	1.17242e-05	-1.42163	FALSE	Cold_low_EM_2
Rbm12	9.40807	9.47525	9.49426	9.80358	9.70245	9.81234	9.77002	9.66097	9.80586	9.6963	9.70448	9.66718	9.44094	9.41345	1.38654e-15	0.561214	0.101622	0.090102	0.203067	4.68675e-05	0.4239	0.951632	0.0759558	1.79686e-10	-0.702923	TRUE	Cold_low_EM_2
Ndufaf4	7.3993	7.60458	7.26906	6.67573	6.7981	6.49164	6.323	6.91698	6.36067	6.50539	6.9046	6.74754	7.09707	7.2732	1.44665e-15	0.0862795	-0.629123	0.00080694	-0.98367	0.000131796	-0.949533	0.585114	0.432025	1.00109e-07	1.50118	TRUE	Cold_high_EM_1
Cpsf6	10.4314	10.5868	10.3873	9.8993	9.91804	9.86641	9.85322	10.2605	9.887	9.89943	10.0409	10.1528	10.4342	10.3034	1.4719e-15	0.821941	-0.0639528	0.00198883	-0.468612	0.00161407	-0.446386	0.807144	0.183052	8.48453e-07	0.731945	TRUE	Cold_high_EM_1
Scap	8.55974	8.43388	8.55075	8.99646	9.04885	8.3852	8.39541	8.0918	8.33439	8.86759	8.37232	8.19055	8.75713	8.67991	1.48164e-15	4.07702e-08	-0.997324	0.223967	0.270015	0.0169357	-0.448248	0.57951	-0.313312	0.0116872	0.491545	FALSE	Unassigned
Vcpip1	9.24981	9.27757	9.41401	8.85369	8.78232	8.73553	8.79241	9.14167	8.77595	8.83112	8.87414	8.94018	9.70226	9.4658	1.55638e-15	0.796748	-0.0912385	0.072127	-0.368112	0.0088981	-0.47018	0.303661	-0.403066	1.03364e-11	1.24136	TRUE	Cold_high_EM_1
Arrdc4	7.82705	8.23191	8.15394	8.46302	8.58482	9.1919	9.00359	8.86134	8.98712	8.90546	8.77083	8.45604	7.69843	7.84065	1.59708e-15	0.0989424	0.625735	0.0881382	0.574171	0.000108879	1.1411	0.417772	0.630967	4.18362e-14	-2.34624	TRUE	Cold_low_EM_2
Thoc1	8.88722	8.96346	8.841	8.3093	8.36957	8.30843	8.32919	8.69857	8.27176	8.1756	8.50097	8.52171	8.89444	8.82581	1.59708e-15	0.955284	0.0202959	0.00699438	-0.462265	0.00253569	-0.462813	0.969241	0.0808744	2.1946e-07	0.844204	FALSE	Cold_high_EM_1
Sgms1	10.7548	10.852	10.9346	11.1016	11.4642	11.6838	11.539	11.1517	11.5405	11.3355	11.1162	10.9799	11.0119	10.9277	1.61495e-15	0.0536712	0.440946	1.3475e-05	0.819742	0.0149606	0.465459	0.904402	-0.1908	1.08214e-08	-1.0944	TRUE	Cold_low_EM_2
Rpl22	8.19381	8.04829	8.03652	7.3774	7.22528	7.3858	7.4237	7.70215	7.38018	7.24577	7.62561	7.55061	7.76318	8.02178	1.68768e-15	0.509873	0.229675	0.0784817	-0.412051	0.000133297	-0.730623	0.569449	0.340816	0.000162181	0.801858	TRUE	Cold_high_EM_1
Fam57a	7.25551	7.15601	7.1459	8.21532	8.15887	8.3246	8.16808	7.5625	8.32151	8.2055	8.13809	7.77794	7.6539	7.31192	1.7335e-15	0.816775	0.129639	0.0260572	0.706127	4.49388e-06	1.33581	0.447301	-0.600678	2.44462e-06	-1.44126	TRUE	Cold_low_EM_2
Lyplal1	6.16279	6.37881	6.26085	6.72554	7.04257	7.14346	6.97207	6.71354	7.06205	6.92663	6.55619	6.46141	6.30044	6.32976	1.7335e-15	0.509873	0.258591	0.000409376	0.901584	0.0060769	0.736934	0.983109	-0.0914493	7.38839e-09	-1.54707	FALSE	Cold_low_EM_2
Ido2	10.2924	10.117	10.1807	10.7619	11.3036	10.7229	10.8597	10.5273	10.7802	11.0884	10.6397	10.5047	10.2866	10.0837	1.77531e-15	0.142101	-0.435352	0.153565	0.379541	0.00396644	0.662827	0.994385	0.0396102	5.36079e-06	-1.08198	TRUE	Cold_low_EM_2
MCM10	6.63839	6.27537	6.32494	7.8776	8.62497	8.33216	7.65051	6.46419	7.25756	8.23704	6.81885	7.05873	6.74475	6.55067	2.12863e-15	0.365566	-0.685168	0.000855259	1.80506	0.11037	0.918798	0.919326	-0.497836	4.76244e-05	-2.22603	FALSE	Cold_low_EM_2
ASPA_like	6.25107	6.526	6.46797	6.92734	8.12364	7.59948	7.52342	6.8602	7.45716	8.00348	6.77247	6.81005	6.21234	6.22897	2.1533e-15	0.536435	-0.435768	0.00694857	1.26739	0.061319	0.893127	0.887632	0.506165	1.52082e-08	-2.66668	FALSE	Cold_low_EM_2
Emg1	6.15367	6.22631	6.39634	7.05101	6.94418	7.34491	7.16432	6.71199	7.26352	6.92835	7.00587	6.79325	5.99695	6.42031	2.36225e-15	0.235358	0.493785	0.0237164	0.742308	4.76049e-05	1.27088	0.989231	0.0890971	1.60285e-10	-2.10229	TRUE	Cold_low_EM_2
Vdac1	9.16284	9.09152	9.27594	8.84855	8.81579	8.64436	8.69559	8.71192	8.78057	8.84494	8.73578	8.75199	9.41581	9.26626	2.40514e-15	0.338697	-0.212314	0.912584	-0.0258887	1.29322e-06	-0.679637	0.622281	-0.233796	4.02491e-10	0.939322	FALSE	Cold_high_EM_1
Ube2l3	10.5213	10.3869	10.4406	9.99002	9.83934	9.91489	9.87483	10.1581	9.915	9.77213	10.0076	9.9937	10.4871	10.3802	2.47804e-15	0.848528	0.0576573	0.161115	-0.246763	6.56489e-05	-0.577045	0.983437	0.0488132	4.93918e-07	0.774995	TRUE	Cold_high_EM_1
Osgin2	9.16699	9.18211	9.14105	8.49813	8.54655	8.43734	8.37152	8.77192	8.57907	8.58073	8.53668	8.62605	9.26169	9.00475	2.59986e-15	0.686879	-0.139026	0.156317	-0.315286	8.08086e-06	-0.796293	0.987765	0.0571216	4.45866e-08	1.05446	TRUE	Cold_high_EM_1
Cct4	9.46411	9.42968	9.39304	8.96555	8.69974	8.70914	8.65713	8.81891	8.77548	8.8114	8.63113	8.82262	9.17251	9.27165	2.66781e-15	0.510906	-0.192327	0.807701	-0.0661282	1.00139e-09	-1.02796	0.45013	0.343749	5.82399e-05	0.750336	TRUE	Cold_high_EM_1
LOC101973713	7.76252	7.71491	7.66996	8.34038	9.11202	8.92973	8.92117	8.47143	9.03823	9.23894	8.14177	7.9398	7.54063	7.8198	2.69946e-15	0.999379	0.000899999	0.00177079	1.24166	0.013733	0.971226	0.992103	0.0698036	7.56361e-09	-2.28269	FALSE	Cold_low_EM_2
Ppp1r3c	6.63368	6.82629	6.9699	8.18577	7.80103	8.38624	7.94747	7.62519	8.06047	8.66682	8.05515	8.04707	7.03947	6.80207	2.86369e-15	0.796283	-0.206085	0.497898	0.364943	8.44779e-08	2.20393	0.969241	-0.233561	1.16066e-07	-2.33532	TRUE	Cold_low_EM_2
G24327	8.13721	7.40699	7.39427	9.10188	9.6627	9.12269	9.27695	8.14105	8.96925	9.23335	8.06266	8.56576	7.82509	7.57353	3.11145e-15	0.672996	-0.338324	0.00469291	1.37745	0.0168723	1.138	0.998564	0.0338846	9.37631e-08	-2.54934	TRUE	Cold_low_EM_2
Usp30	8.90815	8.51518	8.58668	7.88111	7.76319	7.90852	7.97677	8.39505	7.96743	7.89867	8.14289	8.25906	8.67706	8.75401	3.56533e-15	0.615025	0.200947	0.0287667	-0.549045	0.00556224	-0.619887	0.998564	-0.0267383	2.88277e-07	1.19567	TRUE	Cold_high_EM_1
Asah1	8.48595	8.56807	8.58662	7.9137	7.9166	8.01576	7.76678	8.21245	7.96917	8.04944	7.96093	8.20964	8.70446	8.80415	3.61492e-15	0.863985	-0.0724383	0.120637	-0.369904	0.0014574	-0.631032	0.651918	-0.308852	2.36132e-10	1.30979	FALSE	Cold_high_EM_1
Entpd5	8.65893	8.91781	8.74616	9.1705	9.60435	9.48849	9.44302	8.76651	9.48795	9.46287	8.99805	8.83961	8.7821	8.80776	3.65245e-15	0.873976	0.0693369	8.27197e-06	0.992797	0.370873	0.228799	0.998564	-0.00878951	1.11095e-07	-1.21281	TRUE	Cold_low_EM_2
Nr1i2	9.98004	9.92172	10.0683	10.5724	11.0453	10.5584	10.665	10.7512	10.6576	10.7707	10.6523	10.5836	9.95174	10.2001	3.67647e-15	0.382046	-0.286772	0.904848	-0.0419377	3.29716e-08	1.17393	0.959496	-0.140823	1.78009e-05	-0.991167	TRUE	Cold_low_EM_2
Fam213a	9.38667	9.68326	9.62236	8.35409	8.26424	8.39131	8.96522	9.22242	8.82387	8.2448	9.40936	9.11432	9.36429	9.74976	3.80878e-15	0.0163687	0.883754	0.0140076	-0.817169	0.201697	-0.429232	0.998564	0.0137111	0.000119223	1.23269	TRUE	Cold_high_EM_1
Pcf11	11.3478	11.3507	11.0871	10.6172	10.6807	10.7854	10.6902	10.9726	10.7257	10.6313	10.8718	10.8388	11.2703	11.1527	4.19564e-15	0.52249	0.151615	0.13923	-0.25163	0.000246808	-0.523778	0.94755	0.106892	1.02383e-05	0.668517	TRUE	Cold_high_EM_1
Kat5	8.04437	7.93385	7.95424	7.3391	7.14224	7.32125	7.38414	7.55878	7.21138	7.11179	7.80438	7.60226	7.937	7.9666	4.20027e-15	0.562142	0.217481	0.00518508	-0.643546	0.0242334	-0.47448	0.983955	0.0667014	1.65775e-06	1.05132	TRUE	Cold_high_EM_1
CISD1_like	6.9147	6.89131	6.86143	6.09956	5.83717	6.14475	6.30477	6.32365	6.28762	6.18968	6.57089	6.39267	7.70054	7.08227	4.30924e-15	0.379639	0.496511	0.402659	-0.382092	0.0263103	-0.790101	0.170829	-0.87963	9.02494e-09	2.05182	TRUE	Cold_high_EM_1
LOC101958376	7.30441	6.97008	6.98563	7.84834	8.46856	8.20507	8.55131	7.80988	8.28302	8.42028	7.70073	8.11704	7.31342	7.14956	4.79964e-15	0.86473	0.121317	0.0539114	0.773815	1.20815e-05	1.57262	0.951094	-0.265487	3.78189e-08	-2.08095	TRUE	Cold_low_EM_2
Grtp1	6.34171	6.17849	6.10935	7.08271	7.13283	6.69121	7.09032	6.35655	6.71951	7.30891	6.57886	6.31945	5.90785	6.18444	5.07248e-15	0.188288	-0.566276	0.0207781	0.831811	0.162401	0.522193	0.871334	0.40165	1.04051e-06	-1.75565	FALSE	Cold_low_EM_2
Baz1a	9.14376	9.26332	9.08167	9.91785	9.95916	9.81712	9.67886	9.25057	9.7373	9.68019	9.28764	9.0456	9.25856	8.87423	5.20665e-15	0.651613	-0.176025	9.06037e-05	0.903726	0.668776	0.122141	0.948951	0.165237	3.60616e-07	-1.1911	FALSE	Cold_low_EM_2
Hnf1a	10.4517	10.1746	10.4314	9.56858	9.56716	9.73886	9.82135	9.80356	9.76106	9.76736	9.8055	10.0443	10.5908	10.4976	5.43139e-15	0.468505	0.234916	0.491144	-0.183041	0.000684231	-0.685457	0.8137	-0.258549	8.28818e-08	1.12705	TRUE	Cold_high_EM_1
Mgmt	8.28885	8.41491	7.87124	9.26199	10.0069	9.26624	8.53549	9.58577	8.73703	9.47843	9.71512	9.35317	8.07833	7.76639	5.55371e-15	0.0255743	-1.14922	0.029153	-1.03669	2.86207e-08	2.31578	0.770209	0.604278	4.08559e-05	-1.88336	TRUE	Unassigned
Bora	7.07721	7.51911	7.20226	6.65397	6.65654	6.52334	6.33701	6.85299	6.54849	6.71204	6.69725	6.69877	7.47646	7.48705	6.43517e-15	0.293999	-0.428707	0.0676559	-0.575958	0.000396244	-0.901778	0.817225	-0.316167	5.56982e-11	1.7939	FALSE	Cold_high_EM_1
Bhlhe40	8.52226	8.35659	8.11459	9.33693	10.1998	8.91821	9.46013	8.46257	9.13807	9.71745	8.86731	8.46706	8.3841	8.10923	6.47106e-15	0.0636038	-0.91723	0.0276398	0.967235	0.215026	0.555317	0.973654	0.190991	4.68239e-05	-1.71354	TRUE	Cold_low_EM_2
MAPK6_G28536	8.92854	8.77727	8.66406	8.03	8.102	7.98762	8.01855	8.58086	7.97696	8.12122	8.28804	8.32868	8.47483	8.46832	6.53371e-15	0.608167	-0.178613	0.000384046	-0.736544	0.00199528	-0.592479	0.0887168	0.565434	0.000269669	0.763589	TRUE	Cold_high_EM_1
Heca	9.38364	9.44955	9.54574	8.36316	8.53383	8.7304	8.48701	8.90037	8.58417	8.86678	8.61291	8.80095	9.7787	9.4982	6.94933e-15	0.984826	-0.0115293	0.398071	-0.294022	7.82978e-05	-1.04538	0.913196	-0.257609	1.10141e-08	1.59701	FALSE	Cold_high_EM_1
Dnajc11	10.3397	10.1674	10.1534	9.79647	9.49461	9.70622	9.66266	9.89851	9.59681	9.63127	9.86264	9.91281	10.3787	10.3642	6.98642e-15	0.962325	0.0173853	0.0452658	-0.382696	0.00650113	-0.467397	0.837104	-0.205457	1.79194e-09	1.05555	TRUE	Cold_high_EM_1
Nek4	6.09245	6.57702	6.29882	7.30408	7.5805	7.2044	7.05366	6.6815	7.20286	7.41308	6.88676	6.38769	6.41919	6.29563	6.99946e-15	0.328488	-0.476757	0.0147571	0.904032	0.034709	0.783574	0.998564	-0.0312767	6.53162e-06	-1.65633	FALSE	Cold_low_EM_2
ENSSTOG00000031375	8.32219	8.1683	8.21986	7.13921	7.3778	7.49199	7.94262	8.46792	7.62167	7.42694	8.17615	8.40847	8.3633	8.35692	7.2891e-15	0.0271236	0.754947	8.22927e-05	-1.10109	0.416216	0.252122	0.955805	-0.173579	0.000340105	1.02255	TRUE	Cold_high_EM_1
Glmn	8.18298	8.45978	8.36927	7.7062	7.57332	7.73378	7.79736	7.88082	7.71101	7.6294	7.83947	7.67504	8.30016	8.28786	7.38824e-15	0.505091	0.215042	0.759708	-0.0861029	2.09036e-06	-0.852098	0.969241	0.0987077	2.0924e-05	0.839493	FALSE	Cold_high_EM_1
Miip	7.36313	7.18734	7.30546	7.01358	6.69362	6.45766	6.41902	6.59382	6.55863	6.76532	6.52652	6.69901	7.29952	7.36135	7.60559e-15	0.0252691	-0.706446	0.434556	-0.264736	1.99524e-07	-1.20935	0.989476	-0.048374	3.17918e-09	1.52246	FALSE	Cold_high_EM_1
Sdccag8	9.53825	9.7659	9.45457	10.077	10.18	10.1568	10.0843	9.87956	10.0464	10.0852	9.84871	9.79001	9.52932	9.63733	7.6622e-15	0.929907	-0.0302863	0.0163525	0.423348	0.00385809	0.47545	0.990664	0.0335675	3.1891e-08	-0.932366	FALSE	Cold_low_EM_2
CUNH16orf72	11.6227	11.251	11.4165	10.8336	10.8188	10.656	10.6878	11.0296	10.7219	10.9767	10.9767	10.8797	11.5175	11.3869	7.77831e-15	0.179427	-0.335784	0.0235254	-0.464887	0.000107889	-0.707509	0.998564	0.00619516	1.2768e-09	1.1662	TRUE	Cold_high_EM_1
Utp23	8.32339	8.49359	8.27472	7.34151	7.38446	7.40842	7.3583	8.18172	7.3702	7.72011	7.79306	7.96441	8.21121	8.18536	7.86387e-15	0.620444	-0.229953	3.87665e-05	-1.1108	0.0345898	-0.553464	0.85758	0.291959	3.8174e-07	1.3723	TRUE	Cold_high_EM_1
Psmb1	10.341	10.0412	10.2054	9.7385	9.63232	9.48563	9.57945	9.83814	9.4758	9.63364	9.81904	9.90641	10.1555	10.203	8.00274e-15	0.258135	-0.262701	0.00110452	-0.560515	0.00235739	-0.490788	0.981032	0.0590963	3.34626e-09	0.992207	TRUE	Cold_high_EM_1
Gga3	8.60993	8.32786	8.36171	7.99347	7.59712	7.70306	7.63166	7.8066	7.70419	7.83662	7.81004	7.9265	8.61652	8.60203	8.32934e-15	0.52599	-0.250502	0.309074	-0.303735	3.63522e-05	-0.939063	0.899187	-0.241705	8.73294e-10	1.4845	FALSE	Cold_high_EM_1
G9896	7.17861	7.23321	7.44702	7.8269	8.00572	8.25269	8.34112	7.79903	8.1979	8.23132	8.0441	7.99167	7.37819	7.5733	8.36112e-15	0.314089	0.377515	0.0685897	0.531908	7.84752e-07	1.28115	0.807641	-0.353708	1.01589e-07	-1.45935	FALSE	Cold_low_EM_2
Ggct	7.8313	7.86966	7.61844	6.72053	7.27365	6.55752	6.66269	7.00771	6.63271	7.19379	7.01358	7.26042	7.90153	7.72295	8.36112e-15	0.00852049	-1.00024	0.00408715	-0.997388	0.00021437	-1.11042	0.998564	-0.0375793	4.27424e-11	2.14539	TRUE	Cold_high_EM_1
Nisch	9.78734	9.78878	9.91919	9.33735	9.17046	9.30649	9.46312	9.55907	9.41101	9.26694	9.69472	9.70616	9.98062	10.075	8.41351e-15	0.315136	0.242115	0.0198445	-0.416893	0.214306	-0.222244	0.570943	-0.28227	3.75336e-08	0.921407	FALSE	Cold_high_EM_1
Sox13	6.73752	6.57015	6.56366	7.35281	7.38817	7.28004	7.49355	6.73803	7.14758	7.49073	7.04602	6.982	6.41138	6.58287	8.61925e-15	0.746402	-0.161827	0.0169694	0.706629	0.0209946	0.674167	0.907025	0.299221	1.2817e-08	-1.68002	TRUE	Cold_low_EM_2
Ttc38	9.06767	8.5845	8.1657	7.18114	7.19327	6.83361	7.24362	7.72716	7.23989	7.38868	7.97165	7.84348	8.07918	8.37292	8.65126e-15	0.714072	-0.273507	0.00130138	-1.36253	0.00164728	-1.23228	0.577766	0.684129	4.61628e-06	1.91068	FALSE	Cold_high_EM_1
Scrib	8.18366	7.50857	7.78094	7.39987	6.71531	6.93588	6.97713	6.47253	6.85133	7.22095	6.80012	6.66932	8.29178	8.31568	8.76736e-15	0.509873	-0.438211	0.267187	0.56697	3.98594e-08	-2.15697	0.616754	-0.657878	7.85254e-08	2.24788	FALSE	Unassigned
Nup88	9.10817	9.25324	9.16649	8.67072	8.59169	8.46159	8.37372	8.87505	8.51634	8.69594	8.64475	8.84069	9.47291	9.14678	9.41749e-15	0.188288	-0.355148	0.00638793	-0.580701	0.00353819	-0.566168	0.898115	-0.202939	1.79551e-11	1.34981	TRUE	Cold_high_EM_1
Yipf6	8.14954	8.1596	8.06593	7.4306	7.2843	7.38262	7.48519	7.73205	7.42939	7.51617	7.56927	7.68782	7.91557	7.82625	9.6057e-15	0.886005	0.0578691	0.0559339	-0.409098	3.80325e-05	-0.71808	0.23023	0.442238	0.000525335	0.68494	TRUE	Cold_high_EM_1
Nup62cl	7.50532	7.28341	7.46985	6.42902	6.31575	6.77408	6.65172	7.01249	6.6713	6.69058	6.68927	7.12351	7.73236	7.62961	9.82596e-15	0.31888	0.476415	0.172661	-0.503188	0.012022	-0.767666	0.77151	-0.398896	1.12849e-07	1.66975	FALSE	Cold_high_EM_1
Aldh5a1	8.67669	8.44866	8.41051	9.21848	9.28006	9.14232	9.49235	8.74529	9.21642	9.3985	9.03981	8.97657	8.40056	8.54584	9.85538e-15	0.986034	-0.0087252	0.0244442	0.603706	0.00185058	0.773635	0.979988	0.0998811	7.81222e-09	-1.47722	TRUE	Cold_low_EM_2
Arl1	7.95502	8.08192	7.89018	7.19201	7.07558	7.10487	7.0242	7.23224	6.98421	7.1241	7.10214	7.2417	7.22431	7.66429	9.85538e-15	0.702174	-0.182568	0.360751	-0.297174	4.34612e-08	-1.28468	0.0191341	0.865163	0.0087459	0.716693	FALSE	Cold_high_EM_1
Mphosph6	7.74203	7.74589	7.75701	6.86647	6.88832	6.97506	7.07034	7.40491	7.14127	6.8982	7.0228	7.15386	7.53977	7.57701	1.00764e-14	0.266163	0.375673	0.399361	-0.243855	2.36735e-05	-0.884761	0.643628	0.338585	0.000760463	0.790031	FALSE	Cold_high_EM_1
ENSSTOG00000033129	8.94168	9.21673	9.12868	8.39501	8.07444	8.27984	8.10221	8.83199	8.17544	8.27435	8.6196	8.53294	8.95981	8.8184	1.04605e-14	0.793415	-0.120019	0.000623777	-0.831155	0.00582889	-0.631112	0.665486	0.351874	3.99464e-06	1.11039	TRUE	Cold_high_EM_1
Ywhah	7.69741	7.84173	7.70292	6.9992	6.74839	6.8139	6.93362	7.52237	6.86492	6.92064	7.03564	7.20016	7.87282	7.749	1.07726e-14	0.964023	-0.0278805	0.0126499	-0.76374	0.00475644	-0.760894	0.988944	-0.0816543	1.63846e-08	1.60629	TRUE	Cold_high_EM_1
Pim3	9.99482	9.19615	9.25025	8.33724	8.31345	7.76332	8.25735	8.23749	8.17792	8.39221	8.65739	8.7709	9.59309	10.1567	1.11666e-14	0.484645	-0.491414	0.0722574	-0.897154	0.000705722	-1.46897	0.854533	-0.51345	1.63059e-10	2.87957	TRUE	Cold_high_EM_1
Hgd	10.8398	10.3367	10.4775	11.6937	11.9008	11.3694	11.4798	10.7379	11.1919	12.0464	10.7451	11.2398	10.7025	10.7695	1.16126e-14	0.0431551	-0.805445	0.066199	0.677792	0.046008	0.685968	0.937905	-0.264578	0.00157307	-1.09918	TRUE	Cold_low_EM_2
Krt8	8.81248	8.91682	8.66406	8.36301	8.11108	7.87264	7.76036	7.82458	7.59962	8.2193	7.95389	8.15157	8.42835	8.62462	1.18319e-14	0.00186027	-0.891406	0.139536	-0.445713	5.97657e-08	-1.29297	0.536839	0.448348	9.94161e-07	1.29033	TRUE	IBA_low_EM_5
G6pc	10.7004	10.6853	10.907	11.2854	12.4756	12.73	12.4556	12.2841	12.5896	12.9025	12.1547	11.7238	10.6669	10.3595	1.21623e-14	0.778248	0.274549	0.19727	0.778471	3.54865e-06	2.28341	0.903037	0.530945	5.33228e-12	-3.59283	TRUE	Cold_low_EM_2
Stxbp6	10.989	10.9581	11.1569	10.2476	10.115	10.9492	10.8491	11.2347	10.9293	10.3551	10.8071	11.0532	11.334	11.2792	1.31266e-14	1.03143e-07	1.13554	0.462352	-0.200318	0.79947	0.0712013	0.521679	-0.390886	0.0225975	0.520003	TRUE	SA_low_4_7
LOC110597988	6.52661	6.56847	6.75869	7.71647	7.56732	7.42295	7.35427	6.83344	7.34108	7.58385	7.36467	7.25879	6.60827	6.73106	1.31397e-14	0.320031	-0.421896	0.332829	0.355331	0.000102164	1.1706	0.989231	-0.088276	6.68442e-06	-1.43765	TRUE	Cold_low_EM_2
Ccdc90b	6.33416	6.30182	6.59117	6.92544	6.93815	7.26385	7.22982	6.78804	7.18423	6.89859	6.87951	6.73301	6.66247	6.47721	1.31921e-14	0.0517316	0.541572	0.000848852	0.777906	0.00035391	0.853819	0.821533	-0.311061	4.07109e-08	-1.32066	FALSE	Cold_low_EM_2
Gsap	8.12968	8.35633	8.1539	9.08324	9.50548	8.97398	8.96527	8.42825	8.98947	8.94169	8.38546	8.67889	8.20834	8.40102	1.46633e-14	0.382579	-0.35554	0.00735551	0.789173	0.0460723	0.582361	0.969241	-0.151263	2.43078e-05	-1.22027	FALSE	Cold_low_EM_2
Ttf2	7.31954	7.35455	7.21988	6.72539	6.629	6.41719	6.31315	6.98201	6.49124	6.67055	6.59967	6.9166	7.5214	7.28725	1.63361e-14	0.130475	-0.572064	0.0024438	-0.902392	0.00337586	-0.756414	0.954073	-0.164501	5.6608e-11	1.82331	FALSE	Cold_high_EM_1
Ndfip1	10.9229	10.9367	10.9759	10.1892	10.2739	10.3099	10.2207	10.722	10.2164	10.4143	10.3332	10.5567	11.1194	10.9554	1.66596e-14	0.831468	-0.081122	0.0218039	-0.485174	0.00351581	-0.562866	0.957615	-0.121951	3.41579e-09	1.16999	TRUE	Cold_high_EM_1
Snap29	9.91059	9.97218	9.75456	9.4494	9.55173	9.17038	9.27083	9.43687	9.30547	9.41005	9.41087	9.31845	9.78237	9.74887	1.8027e-14	0.0369216	-0.373875	0.206894	-0.220753	9.15248e-08	-0.732155	0.733076	0.203685	6.12474e-07	0.749224	TRUE	Cold_high_EM_1
Bcdin3d	7.99054	7.95599	7.87057	6.93462	7.0523	7.18281	7.00037	7.69593	7.13038	7.10499	7.37195	7.55682	7.46612	7.74892	1.84158e-14	0.768974	0.143558	0.00159314	-0.813325	0.0116115	-0.595644	0.26665	0.556639	0.000920843	0.852331	TRUE	Cold_high_EM_1
Rubcn	7.10174	7.25153	7.38296	7.90669	7.85361	7.88123	7.76741	7.57537	7.95996	7.82334	7.44919	7.61754	7.23536	7.32795	1.99019e-14	0.959184	0.0222627	0.00818187	0.575171	0.00333329	0.62233	0.991097	-0.0428087	9.65068e-08	-1.15469	FALSE	Cold_low_EM_2
Cda	6.84229	6.64674	6.53321	7.67244	7.40217	7.27737	7.14907	7.05349	7.18236	7.44008	6.88641	6.88623	6.72751	6.45998	2.02124e-14	0.117154	-0.524829	0.104229	0.488799	0.039335	0.584119	0.951094	0.19883	8.63471e-06	-1.27175	FALSE	Cold_low_EM_2
Atl3	9.624	9.68392	9.6881	9.33465	9.29968	9.1687	9.07646	9.42674	9.11284	9.30602	9.30882	9.26963	9.78228	9.59962	2.11338e-14	0.0441739	-0.330955	0.0126353	-0.358408	0.000191832	-0.47031	0.992103	-0.0231277	2.09501e-10	0.851846	FALSE	Cold_high_EM_1
Rab5a	9.88596	9.72871	9.79888	9.20576	9.19996	9.31749	9.06655	9.30824	9.20938	9.28737	9.12868	9.17107	9.97421	9.69952	2.15998e-14	0.889813	-0.0517788	0.98533	0.00584628	1.67269e-07	-0.915635	0.991097	-0.0360051	5.9271e-07	0.945794	FALSE	Cold_high_EM_1
Mfap1	6.56503	6.78895	6.72485	7.40546	7.1823	7.16965	7.18809	7.17015	7.10919	7.25325	7.08796	7.07951	6.60321	6.59855	2.1625e-14	0.512032	-0.216667	0.75915	0.0907278	2.62068e-05	0.877941	0.914406	0.218417	2.2445e-07	-1.18709	TRUE	Cold_low_EM_2
Med4	8.50499	8.66913	8.46292	7.61418	7.61625	7.91396	7.8136	8.16255	7.81973	7.79804	7.83048	8.05319	8.43791	8.28409	2.16738e-14	0.32841	0.320464	0.256792	-0.299845	8.8359e-05	-0.806659	0.678671	0.318613	0.000493465	0.787891	TRUE	Cold_high_EM_1
Crybg1	9.05517	9.13802	9.21234	8.38662	8.63324	8.20755	8.47523	9.0369	8.4299	8.50789	8.64901	8.95789	9.45774	9.36271	2.20211e-14	0.522899	-0.247835	0.000330258	-0.88007	0.194838	-0.331361	0.577766	-0.403094	1.86854e-11	1.61453	FALSE	Cold_high_EM_1
Wbp11	8.35421	8.54141	8.19279	7.51186	7.47461	7.55233	7.58712	8.21362	7.53184	7.4636	7.96397	8.13983	7.64104	7.96667	2.22151e-14	0.758453	0.144312	9.23027e-05	-0.963351	0.151605	-0.359855	0.00403493	0.939686	0.156004	0.383521	TRUE	Unassigned
Sod1	9.6238	9.66843	10.0448	10.1594	10.307	10.6662	10.5826	11.1251	10.5587	10.2712	10.6371	10.54	9.7494	9.70732	2.23213e-14	0.125338	0.560912	0.437637	-0.280804	5.74765e-10	1.67828	0.97267	0.145881	1.47519e-07	-1.54336	TRUE	Unassigned
Cry2	10.5026	10.281	10.3928	9.38155	10.0599	9.40944	9.0335	9.78775	9.14903	9.96785	9.66337	9.63955	10.6538	10.5813	2.32534e-14	0.000880422	-1.11667	0.00929188	-0.862707	0.000554384	-1.04646	0.907025	-0.308767	1.58978e-12	2.21793	TRUE	Cold_high_EM_1
Pid1	11.6513	11.8429	11.7778	12.297	12.0255	12.941	12.6439	12.288	12.6112	12.4367	12.2558	12.1585	12.1216	11.9116	2.42179e-14	0.00514659	0.72721	0.000947471	0.79171	0.000175544	0.849107	0.536839	-0.419496	2.70549e-07	-1.22132	TRUE	IBA_high_EM_3
Ireb2	10.1405	10.1797	10.0765	9.59011	9.58399	9.69838	9.57899	9.94217	9.63665	9.60785	9.74405	9.91866	10.1532	10.0386	2.74772e-14	0.77085	0.0760108	0.00996452	-0.374013	0.00840744	-0.353278	0.965835	0.0772996	2.9413e-06	0.649991	TRUE	Cold_high_EM_1
Arrdc3	8.59562	9.11661	9.32361	9.86347	11.7751	12.0237	10.9865	9.76155	11.2205	11.3208	9.75287	9.425	9.43182	9.14566	2.99954e-14	0.758063	0.374789	1.75335e-05	2.83233	0.0797222	1.21703	0.949974	-0.469251	1.00063e-07	-3.58011	TRUE	Cold_low_EM_2
Tm4sf4	8.30553	7.87793	8.52201	9.67751	9.72266	9.25868	9.15139	9.5015	8.96488	9.54045	8.82087	9.08901	8.00641	8.2896	3.04624e-14	0.0992955	-0.796139	0.933776	-0.051337	1.26191e-05	1.6229	0.962069	0.243457	5.57435e-06	-1.81502	TRUE	Cold_low_EM_2
S1pr1	6.903	6.43528	7.03639	8.14396	7.74164	7.99055	7.76621	7.2545	7.88165	8.03067	7.48549	7.26421	7.03097	6.9387	3.15285e-14	0.805105	-0.162984	0.0119462	0.941709	0.00250403	1.08726	0.928654	-0.316119	3.13232e-06	-1.71285	FALSE	Cold_low_EM_2
LOC106145083	6.171	5.91349	6.25921	6.61859	7.03466	7.12881	6.9761	6.71598	7.09709	6.8875	6.61077	6.82365	6.23832	6.28149	3.46291e-14	0.416264	0.355362	0.0429297	0.643079	1.04185e-05	1.32314	0.919865	-0.29152	8.12324e-08	-1.6747	TRUE	Cold_low_EM_2
Alkbh1	8.34362	8.521	8.31937	7.7711	7.7424	7.76647	7.7288	8.13066	7.79303	7.84901	7.93467	8.0029	8.30253	8.36814	3.50897e-14	0.918074	-0.0396491	0.0186516	-0.456346	0.000785001	-0.559347	0.949974	0.11925	6.55245e-07	0.896443	FALSE	Cold_high_EM_1
Slbp	7.33537	6.93215	6.86155	6.7573	6.69919	6.06263	6.16018	6.29459	6.08501	6.54033	6.0746	6.22774	7.01358	7.41985	3.70786e-14	0.00192562	-1.2214	0.633495	-0.23786	5.05428e-07	-1.62184	0.929577	-0.266426	1.4644e-09	2.12612	FALSE	IBA_low_EM_5
Carmil3	6.50725	6.59865	5.89824	8.88049	7.63528	7.22372	7.28272	6.32271	7.1003	8.03883	6.7397	6.69172	6.69966	6.51766	3.99477e-14	0.00512808	-1.73039	0.0685897	1.13677	0.388755	0.561103	0.926856	-0.493054	0.0467661	-1.20482	FALSE	SA_high_9
Dirc2	9.39572	9.24109	9.50035	8.035	8.21709	8.29789	8.12078	8.96183	8.22438	8.38134	8.49423	8.24969	9.76529	9.18907	3.99477e-14	0.987908	-0.0105001	0.0924826	-0.69071	0.000881609	-1.17509	0.973234	-0.168431	3.40944e-08	2.03423	FALSE	Cold_high_EM_1
Cxcl12	8.67905	8.31146	8.72406	8.98426	9.64091	9.63008	9.83897	9.20992	9.6281	9.29177	8.9922	9.35426	8.40848	8.42059	4.25427e-14	0.191279	0.562658	0.0220526	0.805003	0.00060621	1.10561	0.891201	0.35271	1.13759e-11	-2.26332	TRUE	Cold_low_EM_2
ZNF699_containing_gene24796	9.08719	9.13362	8.97002	8.36502	8.43797	8.46007	8.45047	8.96066	8.59128	8.48787	8.78744	8.81265	8.88234	8.96185	4.3279e-14	0.650269	0.131657	0.000446797	-0.581406	0.093983	-0.275936	0.639331	0.248337	0.000269082	0.609005	TRUE	Cold_high_EM_1
CYP2A7	10.0024	9.66224	9.72338	10.4552	10.6458	10.8842	10.7083	10.436	10.5473	11.0376	10.6582	10.3067	9.72784	9.57008	4.39492e-14	0.962032	-0.0306584	0.287064	0.391689	6.44439e-05	1.17895	0.907025	0.306692	1.433e-09	-1.87733	TRUE	Cold_low_EM_2
Apoh	10.3128	9.94137	10.0388	10.9103	11.1018	11.4367	11.3272	10.0151	11.279	11.4737	10.3616	10.5461	10.3781	9.81274	4.4457e-14	0.721482	0.238287	1.58787e-05	1.60633	0.277367	0.449227	0.998564	-0.0163789	7.28492e-08	-2.03918	TRUE	Cold_low_EM_2
LOC101970734	6.23311	6.48704	6.59737	7.35572	7.76752	8.20476	8.32212	7.56141	7.94285	8.39714	8.32279	7.51399	6.56646	6.23412	4.58501e-14	0.688557	0.373977	0.473469	0.484584	4.21152e-08	2.84841	0.990664	0.11393	7.11076e-10	-3.44692	TRUE	Cold_low_EM_2
Hexb	8.79547	8.77349	8.75109	8.30137	8.35611	8.50208	8.48734	8.45263	8.41665	8.41393	8.34346	8.48012	9.08174	8.91099	5.27852e-14	0.405259	0.191461	0.692933	0.083308	0.000246808	-0.521159	0.263273	-0.337806	1.882e-07	0.775656	FALSE	Cold_high_EM_1
SNRPB_like	8.6474	8.67003	8.52244	8.00359	7.89199	8.02149	8.06707	8.49566	8.01596	7.99313	8.26007	8.4648	8.50581	8.48113	5.71586e-14	0.657563	0.140754	0.000343773	-0.639498	0.128528	-0.271371	0.793859	0.218136	0.000115181	0.692732	TRUE	Cold_high_EM_1
Klc4	6.82186	6.79618	6.90901	7.53548	7.92468	7.0856	7.46348	6.69741	7.0171	7.90579	7.04045	6.80885	6.78634	6.70303	6.18199e-14	0.00465665	-1.00051	0.0627694	0.668666	0.822272	0.0978643	0.952142	0.223395	0.00425191	-0.989926	FALSE	SA_high_9
Zbtb9	6.79623	6.90965	6.86313	7.30035	7.08146	7.08809	7.39843	7.42993	7.18272	7.55285	7.45398	7.49597	6.29025	6.45192	6.44008e-14	0.762726	-0.160153	0.261877	-0.377777	2.1981e-05	1.1656	0.0191341	1.10149	1.80659e-09	-1.88932	TRUE	Unassigned
Hnf4a	11.6766	11.3643	11.5176	12.128	12.1564	12.0545	12.1352	11.9466	11.9736	12.2293	12.2119	11.9491	11.5476	11.3829	6.50746e-14	0.594232	-0.178107	0.915263	0.0334535	3.61775e-06	0.899102	0.965463	0.124582	3.59435e-07	-1.05714	TRUE	Cold_low_EM_2
Fads1	7.4247	7.39946	7.61456	8.77337	8.49628	8.4871	9.14448	7.61579	9.04212	8.46356	8.23111	8.19022	7.25953	7.70106	6.80704e-14	0.385679	0.526506	0.000848852	1.42144	0.00758037	1.12661	0.998564	-0.0262078	3.18858e-09	-2.52185	FALSE	Cold_low_EM_2
Vti1a	10.9183	10.9877	10.9427	11.1621	11.2493	11.5113	11.3429	11.0349	11.3675	11.1222	11.1775	11.1431	10.9592	10.9831	7.99902e-14	0.0144588	0.359146	0.000311179	0.46568	0.00733539	0.341578	0.998564	-0.0147583	7.9029e-10	-0.792499	FALSE	Cold_low_EM_2
Rrp1b	8.43385	8.41572	8.50035	8.10004	7.91289	7.88415	7.74797	7.82904	7.68306	7.92256	8.0549	7.86152	8.50876	8.47583	8.0577e-14	0.146362	-0.380182	0.264838	-0.268379	4.49388e-06	-0.835031	0.989231	-0.044338	6.25321e-09	1.14775	FALSE	Cold_high_EM_1
Zmynd12	7.42593	7.67111	7.5349	7.65164	7.91193	8.50505	8.58312	8.38398	8.40808	8.24848	8.36644	8.41364	7.39727	7.6949	8.59281e-14	0.00907261	0.884118	0.625326	0.194259	6.15654e-08	1.54044	0.998564	-0.00320062	1.61939e-08	-1.73149	FALSE	IBA_high_EM_3
LOC110597766	7.46371	7.38511	7.42345	6.69544	6.16863	6.35851	6.52943	7.72555	6.33036	6.9717	7.32914	7.51774	8.15104	7.88944	8.79609e-14	0.371845	-0.584768	2.6718e-07	-2.21207	0.62628	0.245464	0.295218	-0.943819	1.74826e-11	2.91042	TRUE	Cold_high_EM_1
LOC110599192	6.79265	6.49076	6.57081	7.54456	7.82984	7.18492	6.72505	6.60793	6.78674	8.51659	6.77805	6.41821	6.89455	6.62104	8.86965e-14	5.86574e-05	-1.86702	0.269892	0.608595	0.959054	0.0335783	0.965835	-0.258828	0.471092	-0.383346	FALSE	SA_high_9
Adgrl2	10.8306	11.0458	10.9413	11.0015	11.1055	11.4403	11.4459	11.2233	11.4159	11.0831	11.0399	11.0539	10.9169	10.9575	9.32932e-14	4.45213e-05	0.581117	0.000180446	0.52375	0.0178408	0.332132	0.989694	0.0286045	2.50401e-10	-0.884486	TRUE	IBA_high_EM_3
Mid1ip1	8.2897	8.54359	8.43076	8.85634	9.52869	8.82288	9.23388	9.09292	9.08641	9.51991	9.27093	9.1872	8.15879	7.99437	9.78351e-14	0.341344	-0.44238	0.684378	-0.182719	1.58436e-05	1.34683	0.390298	0.693228	2.93397e-08	-1.85734	TRUE	Cold_low_EM_2
Tmem229b	8.09681	8.02492	8.28772	9.39428	9.12378	8.905	8.84409	8.68047	8.69022	8.85821	8.41415	8.51838	8.24858	8.38383	1.04022e-13	0.128204	-0.521013	0.130103	0.466307	0.0044109	0.773724	0.876961	-0.301023	0.000906211	-0.939008	TRUE	Cold_low_EM_2
Sar1b	10.0292	9.97688	9.99587	10.3665	10.7564	10.6442	10.4608	10.0558	10.4364	10.5339	10.2334	10.2021	9.9329	9.8809	1.07068e-13	0.843856	-0.0741196	0.00477185	0.570572	0.0971073	0.339368	0.9148	0.18219	2.86703e-08	-1.09213	TRUE	Cold_low_EM_2
Snx17	7.87544	8.0364	7.92416	8.43639	8.25415	8.28092	8.31457	8.16143	8.30478	8.30057	8.35228	8.28533	7.52875	7.72395	1.09551e-13	0.902446	-0.0476845	0.818573	0.0646216	0.000860152	0.624106	0.0643603	0.610322	9.94272e-11	-1.29905	TRUE	Cold_low_EM_2
Spata13	10.4399	10.3498	10.5058	10.7706	11.152	11.3215	11.1216	10.8738	11.1811	10.87	10.6833	10.6652	10.6602	10.5738	1.10659e-13	0.100339	0.413087	0.000255299	0.744254	0.00363702	0.579087	0.722682	-0.288126	3.91984e-07	-1.03522	FALSE	Cold_low_EM_2
Dad1	6.81009	7.12684	6.74869	8.25437	7.67032	8.08201	7.87713	7.2205	8.1129	8.15595	7.78883	7.24156	6.8795	6.72092	1.15437e-13	0.959444	-0.0418141	0.020988	0.979132	0.00489759	1.13111	0.965835	0.249038	9.93213e-09	-2.35928	TRUE	Cold_low_EM_2
Emc7	7.33408	7.43823	7.24139	6.55109	6.52569	6.48218	6.45602	6.80963	6.53865	6.75518	6.63573	6.8249	6.96536	7.11234	1.24456e-13	0.564573	-0.247095	0.0561283	-0.53732	8.87792e-06	-0.981503	0.274348	0.535679	0.000117392	0.983144	FALSE	Cold_high_EM_1
Aars2	7.43387	7.28633	7.4241	6.8546	6.35668	6.50486	6.39876	7.08442	6.31204	6.51854	6.82373	6.99879	7.37254	7.39778	1.24594e-13	0.395687	-0.411513	0.00027036	-1.17051	0.0259989	-0.65906	0.998564	0.0211075	6.37268e-09	1.80846	TRUE	Cold_high_EM_1
Rnd3	9.36683	9.84029	9.75493	10.2398	10.3924	11.097	10.6361	10.1079	10.6624	10.5303	10.4067	10.088	9.73586	9.72718	1.28188e-13	0.0882294	0.64591	0.00271822	0.949193	0.0011814	0.974624	0.989231	-0.0830256	2.67518e-09	-1.84079	TRUE	Cold_low_EM_2
Nagk	7.10377	7.1667	7.01041	7.69555	7.49659	7.64729	7.88606	7.49541	7.77195	7.77573	7.5822	7.43154	6.71651	7.0352	1.3243e-13	0.650686	0.196696	0.0918537	0.476274	0.00115569	0.829407	0.618765	0.4427	7.59028e-11	-1.74838	TRUE	Cold_low_EM_2
Cnn3	10.7047	10.7096	10.7711	10.1905	10.1779	10.1423	10.1221	10.2641	10.0918	10.384	10.3734	10.2344	10.9428	10.6647	1.40437e-13	0.355037	-0.229113	0.153941	-0.278901	9.61939e-05	-0.632782	0.958617	-0.104851	2.78117e-09	1.01653	TRUE	Cold_high_EM_1
ZNF480_containing	8.18459	7.9129	8.065	7.10136	6.92683	7.25133	7.26775	7.66272	7.53467	7.27413	7.7525	7.74521	7.98984	8.00619	1.40437e-13	0.135345	0.528059	0.0249687	-0.633126	0.0522724	-0.506058	0.97267	0.124821	0.000145667	1.01436	FALSE	Cold_high_EM_1
Lhpp	9.21048	8.46524	8.6004	10.3782	9.81831	8.99488	9.29658	8.57745	8.68564	10.025	8.90674	8.83726	8.50424	8.26413	1.42054e-13	0.00020721	-1.64678	0.440372	0.415287	0.984254	0.0124984	0.510202	0.791211	0.0070418	-1.219	TRUE	SA_high_9
Tmem260	7.67817	7.87031	7.92002	8.12641	8.49283	8.63112	8.54251	8.16516	8.5314	8.3954	8.15013	8.19471	7.96217	8.00086	1.44859e-13	0.199885	0.349263	0.00144366	0.672935	0.00101325	0.680181	0.819627	-0.265425	2.77428e-07	-1.08769	FALSE	Cold_low_EM_2
Pdia5	10.4938	10.2703	10.2758	10.9783	10.9095	11.0491	10.8918	10.4702	10.8344	11.133	10.8008	10.6178	10.2321	10.2871	1.46878e-13	0.742614	-0.127772	0.0437427	0.469767	0.0126011	0.537705	0.929577	0.1799	4.82885e-08	-1.18737	TRUE	Cold_low_EM_2
LOC110599085	8.4112	8.47192	8.81629	8.72255	9.03099	9.75143	9.45233	9.36814	9.35751	8.74416	9.33132	9.3226	8.65998	8.77896	1.47257e-13	9.37473e-05	1.11182	0.352813	0.311056	3.14261e-07	1.33664	0.930664	-0.228028	4.06585e-07	-1.41967	TRUE	IBA_high_EM_3
Cryz	8.27277	8.40526	8.31884	8.83417	9.19317	9.15655	9.2447	8.76555	8.9692	9.19359	8.51916	8.80607	8.35108	8.51631	1.62565e-13	0.893187	0.0653732	0.00604979	0.704408	0.00352882	0.717366	0.951821	-0.171064	6.68714e-07	-1.25071	TRUE	Cold_low_EM_2
Znf330	8.30104	8.3971	8.40952	7.65628	7.88228	7.73744	7.66452	8.15788	7.81198	7.77207	7.96842	8.05193	8.37354	8.31364	1.63157e-13	0.840998	-0.0747055	0.00356023	-0.559899	0.00911886	-0.452881	0.979988	0.0641037	2.34729e-07	0.948676	TRUE	Cold_high_EM_1
Masp1	9.24139	9.47955	9.44364	10.4052	10.2452	10.3053	10.3098	10.367	10.182	10.2063	9.99932	9.70318	9.53097	9.38444	1.63535e-13	0.955196	-0.0330649	0.299772	0.344977	7.8105e-06	1.18045	0.981535	-0.0991524	4.00898e-07	-1.42627	FALSE	Cold_low_EM_2
Poc1a	8.55357	8.19073	8.2775	8.44721	8.12385	7.28117	7.43511	7.81161	7.40102	8.03312	8.03867	7.85035	8.55899	8.47167	1.63922e-13	1.97736e-08	-1.55519	0.000445511	-1.01308	0.00991042	-0.695216	0.920349	-0.237287	3.1612e-12	1.94559	FALSE	IBA_low_EM_5
Eif4enif1	9.79269	9.85624	9.74243	9.40209	9.27611	9.31679	9.33535	9.49656	9.40358	9.34189	9.45941	9.5121	9.74383	9.77394	1.6561e-13	0.907423	0.029813	0.126858	-0.212752	0.000155762	-0.43341	0.951094	0.0814687	4.82616e-06	0.564694	TRUE	Cold_high_EM_1
Cluh	11.0939	10.8612	10.976	10.302	10.1567	10.2603	10.409	10.3295	10.31	10.2508	10.6787	10.6908	11.1572	11.0558	1.68934e-13	0.678872	0.156567	0.0948881	-0.404448	0.00809951	-0.567487	0.938289	-0.168849	1.81048e-07	1.14078	TRUE	Cold_high_EM_1
Vipas39	6.26186	6.65959	6.78711	7.57508	7.49224	7.33275	7.44367	6.87354	7.59261	7.62171	7.24198	7.10659	6.59095	6.58873	1.7269e-13	0.789	-0.165141	0.061276	0.678008	0.00152701	1.06225	0.998564	0.0229952	3.60616e-07	-1.76325	FALSE	Cold_low_EM_2
Slc25a27	7.15857	7.25792	7.33821	7.74406	8.74542	8.87811	8.36049	7.83941	8.35936	8.71032	7.92611	7.72159	7.12284	7.25798	1.73076e-13	0.898174	0.108307	0.00716176	1.19809	0.00688285	1.16284	0.982968	0.14818	9.48188e-09	-2.50911	FALSE	Cold_low_EM_2
LOC101965764	8.10386	8.2608	7.99853	8.09025	8.56917	8.74282	8.7895	8.95831	8.81765	8.62312	8.88444	9.03141	7.73575	8.0329	1.78107e-13	0.138251	0.540732	0.462371	-0.26221	5.39797e-08	1.45988	0.651918	0.453877	1.68236e-08	-1.65155	TRUE	Unassigned
Pcca	12.5321	12.5531	12.5671	12.2939	12.3391	12.2391	12.2375	12.6195	12.2168	12.3117	12.4404	12.5063	12.8438	12.6875	1.8423e-13	0.391234	-0.137625	2.30923e-05	-0.46	0.894592	0.0197042	0.0878546	-0.314518	4.52869e-12	0.754814	FALSE	Cold_high_EM_1
Mocs2	6.08637	6.47691	6.39581	7.03369	7.13508	6.81055	6.6957	6.65042	6.76341	6.88811	6.82124	6.865	6.09656	6.07603	1.8655e-13	0.173794	-0.488562	0.933697	-0.036866	0.000388591	0.982064	0.456855	0.596464	5.78708e-07	-1.54166	FALSE	Cold_low_EM_2
Gapdh	10.7362	10.5573	10.3548	9.55429	9.84553	9.24576	9.64604	9.36963	9.52512	9.70225	9.76425	9.74253	10.5606	10.3674	1.93116e-13	0.381832	-0.382267	0.496476	-0.258917	6.5085e-07	-1.39543	0.968587	0.161237	7.80535e-07	1.49311	TRUE	Cold_high_EM_1
Vti1b	8.43351	8.57121	8.31359	7.7026	7.8101	7.55244	7.41587	8.22189	7.65611	7.86958	7.87944	8.08411	8.4663	8.29473	1.96459e-13	0.132319	-0.475159	0.000109615	-0.94433	0.0169357	-0.553641	0.969241	0.118125	1.02133e-08	1.37985	FALSE	Cold_high_EM_1
Ets1	8.50567	8.76889	8.79348	9.26162	9.26547	9.38747	9.3712	9.22044	9.52017	8.90658	9.02093	9.19256	8.57721	8.5757	2.00451e-13	0.142982	0.43108	0.0689547	0.459991	0.000221269	0.827627	0.904068	0.238285	7.01682e-11	-1.5259	TRUE	Cold_low_EM_2
Pck1	11.5522	10.6052	11.2888	11.8154	12.6555	12.3844	13.0053	12.6828	12.6807	12.4182	13.0267	12.7831	10.9483	10.9243	2.07726e-13	0.464286	0.556278	0.829123	-0.161725	8.88979e-09	2.68633	0.834783	0.600427	4.36123e-10	-3.12504	TRUE	Cold_low_EM_2
Lnpep	10.0945	10.2972	10.2627	9.76612	9.95017	9.75612	9.61789	9.9102	9.73875	9.89469	9.78999	9.78663	10.3542	10.3696	2.16247e-13	0.15342	-0.28429	0.28564	-0.197396	9.03871e-05	-0.568429	0.783445	-0.196899	3.08948e-10	0.962724	TRUE	Cold_high_EM_1
Rnaseh1	8.05695	7.62192	7.73311	7.2632	7.10487	7.14431	7.06963	7.29299	7.04493	7.13713	7.15881	7.30596	7.93611	7.89979	2.16958e-13	0.733864	-0.16187	0.303087	-0.3199	6.42499e-05	-0.933666	0.965864	-0.132286	3.49541e-08	1.38585	TRUE	Cold_high_EM_1
Rnf41	7.56276	7.69557	7.6067	8.18308	8.0826	8.13786	8.15118	7.77667	8.1175	8.06394	8.07728	7.89002	7.45466	7.55584	2.35627e-13	0.909718	0.0441452	0.0846768	0.371857	0.00190459	0.60611	0.855102	0.238231	2.41479e-09	-1.2162	FALSE	Cold_low_EM_2
Epdr1	9.9505	9.95208	10.1382	8.98744	8.80926	9.09114	9.32364	9.93433	9.06103	9.20297	9.51049	9.60489	10.0932	9.92878	2.41291e-13	0.531707	0.279029	0.00228969	-0.876057	0.13595	-0.436774	0.998564	0.0282464	5.48729e-06	1.28458	TRUE	Cold_high_EM_1
G27167	6.17882	5.57782	5.6946	7.63586	7.19614	7.51111	7.77452	5.54906	7.30993	7.50225	6.67029	6.58961	5.54548	5.40882	2.41559e-13	0.915421	0.136927	0.00273248	2.00922	0.0616454	1.29069	0.535511	1.2786	6.68535e-11	-4.57851	TRUE	Cold_low_EM_2
Phkg2	8.30721	8.15785	8.03201	7.79142	7.3904	7.54961	7.43766	7.42556	7.35825	7.55792	7.49004	7.67716	8.53652	8.33547	2.56527e-13	0.551161	-0.281797	0.662463	-0.17534	7.29386e-05	-1.07616	0.630805	-0.440726	3.64282e-09	1.69223	FALSE	Cold_high_EM_1
LOC106145352	7.49523	8.17485	7.84874	9.73633	9.31423	8.29441	8.93992	9.20102	9.36129	9.24763	9.22936	9.04811	7.7216	7.76712	2.58734e-13	0.228338	-0.767331	0.625551	-0.310763	3.13738e-07	2.30793	0.960042	0.300029	2.67063e-06	-2.29719	FALSE	Cold_low_EM_2
SP2-AS1_containing	5.82623	5.98652	5.99783	7.1736	8.05541	7.23166	7.17702	6.36864	6.9875	6.83738	6.60796	6.10762	6.02811	6.1266	2.75352e-13	0.462807	-0.556894	0.00834282	1.39599	0.0398478	1.10234	0.954054	-0.342894	4.24275e-05	-2.15544	FALSE	Cold_low_EM_2
Hyi	6.55293	6.5545	6.91643	7.40057	7.7512	7.47636	7.72424	7.28003	7.59129	7.62818	7.3116	7.44843	6.43836	6.82388	2.84588e-13	0.9978	-0.00176799	0.250398	0.449298	4.00752e-05	1.34783	0.989231	0.106466	4.64248e-08	-1.90359	TRUE	Cold_low_EM_2
Vdac2	9.50508	9.28522	9.40053	8.9113	8.9552	8.97401	8.94544	9.10141	8.99461	8.86833	9.13898	9.15399	9.45854	9.46461	2.87888e-13	0.688381	0.101228	0.100223	-0.25732	0.00498848	-0.376878	0.969241	-0.0718054	4.46678e-07	0.706003	TRUE	Cold_high_EM_1
Pold4	6.34428	6.27865	6.38272	6.77843	7.11231	6.74542	6.99465	7.05085	6.94388	7.46476	7.46861	7.40766	5.97811	6.20186	2.88541e-13	0.417891	-0.452018	0.0804909	-0.721941	5.53467e-08	1.95253	0.676585	0.613991	6.3589e-06	-1.84458	TRUE	Unassigned
Per2	9.32585	9.41876	9.60067	9.59044	9.64666	8.89591	8.55422	8.9388	8.49209	9.32344	9.25153	9.35535	10.0887	10.0246	2.91537e-13	2.48811e-07	-1.50751	0.00177079	-0.955526	0.265122	-0.359083	0.0539788	-0.904244	4.84695e-14	2.21885	TRUE	IBA_low_EM_5
Mcfd2	8.32126	8.45254	8.29076	8.69063	8.71629	8.83944	8.69043	8.59359	8.72725	8.82516	8.62819	8.58022	8.33448	8.29476	3.16981e-13	0.969787	0.011657	0.108068	0.262284	0.000763747	0.486078	0.964394	0.0927197	2.72195e-08	-0.841082	TRUE	Cold_low_EM_2
CUNH2orf76	7.69727	7.87886	7.8092	8.39059	8.30729	8.60483	8.33535	8.0317	8.48014	8.12618	8.21195	8.20077	7.62048	7.80521	3.22638e-13	0.293276	0.322881	0.0186516	0.550632	0.00154032	0.696589	0.94755	0.167802	4.62381e-10	-1.41502	FALSE	Cold_low_EM_2
Ctr9	8.74039	8.95468	8.72361	8.19158	8.26037	8.23616	8.20834	8.40937	8.23113	8.29103	8.24473	8.28241	8.86198	8.67861	3.39276e-13	0.908536	-0.042525	0.531179	-0.144206	2.90491e-06	-0.761667	0.973234	0.0794166	3.45572e-06	0.826456	TRUE	Cold_high_EM_1
LOC110598376	9.24754	9.67875	9.17752	9.38325	9.80813	10.0735	10.2036	10.1407	9.95554	9.97449	10.5734	10.5952	8.72062	9.02039	3.62361e-13	0.307742	0.526806	0.194078	-0.552953	3.8657e-07	1.76056	0.162949	0.972455	5.22617e-09	-2.18006	TRUE	Unassigned
Snrpb2	7.94245	8.01934	7.91766	7.24603	7.18583	7.15598	7.09995	7.63137	7.27508	7.31295	7.28697	7.6167	7.86252	7.99979	3.75475e-13	0.790979	-0.12589	0.0150306	-0.630458	0.00239251	-0.685039	0.989231	0.0639981	2.11993e-07	1.2515	TRUE	Cold_high_EM_1
Narf	6.68694	6.61091	6.49374	7.57709	7.26639	7.58166	7.48285	6.64522	7.47197	7.61903	7.08575	6.7688	7.06265	6.90503	3.86234e-13	0.963835	0.0282785	8.91564e-05	1.2079	0.072598	0.599168	0.231948	-0.77383	0.00115224	-1.03324	TRUE	Cold_low_EM_2
Cbx3	8.20644	8.27499	7.95903	7.10889	7.31024	7.10896	7.22561	7.65074	7.19109	7.45062	7.32668	7.53092	7.46154	7.60265	4.03336e-13	0.601077	-0.23968	0.0366679	-0.613684	3.99757e-05	-1.01457	0.00254441	1.05248	0.0464127	0.575777	TRUE	Cold_high_EM_1
Serpinf1	7.14173	6.8466	7.1595	7.44983	7.67066	6.90758	6.88257	6.63706	6.79066	7.46862	6.84674	6.70176	8.14298	7.54317	4.19758e-13	0.00028665	-1.23904	0.53516	0.267706	0.0845456	-0.590876	0.00068417	-1.37684	1.65021e-07	1.70001	FALSE	Unassigned
Cops3	9.29327	9.15994	9.24346	8.75488	8.56656	8.49035	8.6297	8.73893	8.64069	8.58134	8.81658	8.71855	9.24757	9.02795	4.26397e-13	0.836164	-0.073428	0.186833	-0.276733	2.09024e-05	-0.711381	0.910831	0.166888	6.13034e-06	0.821226	FALSE	Cold_high_EM_1
Rrp9	7.94952	7.96111	7.81873	7.33174	6.96573	6.97051	7.17645	7.23209	7.19549	7.23659	7.22915	7.26102	7.71646	7.86649	4.26397e-13	0.836536	-0.104154	0.510003	-0.214599	1.40069e-06	-1.10525	0.919382	0.212456	1.20717e-05	1.10739	TRUE	Cold_high_EM_1
MT1E_like	9.16158	9.78193	9.6588	9.39287	10.1513	9.60794	9.85783	11.5548	10.0521	10.4809	11.007	11.0093	9.44648	9.25122	4.38627e-13	0.619834	-0.397807	1.75335e-05	-2.05178	6.23056e-09	2.62318	0.928654	0.41113	0.0576532	-0.98253	TRUE	Ent_high_0_8
G8045	9.63869	9.63434	9.34755	8.92948	8.37103	9.10799	9.00402	9.15333	9.09278	8.8423	9.45962	9.38749	10.3512	10.0365	4.51596e-13	0.150323	0.596682	0.236088	-0.446737	0.465382	-0.267935	0.0566972	-0.975825	1.54842e-07	1.6905	TRUE	Cold_high_EM_1
Apool	9.16047	9.34062	9.12599	8.29248	8.46876	8.65632	8.48925	9.04344	8.6194	8.54987	8.76174	8.79666	9.30537	9.14382	4.55871e-13	0.418603	0.262379	0.0415072	-0.471824	0.0219572	-0.483285	0.999115	-0.00154944	8.94958e-06	0.956658	FALSE	Cold_high_EM_1
Nol12	6.87381	6.82419	7.00102	7.58761	7.86356	7.61834	7.96498	7.21205	7.74434	7.6049	7.6454	7.90303	6.49412	6.69085	4.72053e-13	0.818984	0.154311	0.537711	0.281295	4.92886e-05	1.41125	0.48753	0.711283	1.54004e-10	-2.40383	FALSE	Cold_low_EM_2
ENSSTOG00000033369	6.20889	6.40796	5.95675	6.84596	6.76228	7.19029	7.3299	6.38808	7.51036	7.06418	6.94881	6.80669	6.05756	6.15636	4.94729e-13	0.102959	0.781472	0.00681639	1.07879	0.00224604	1.19652	0.964394	0.253344	3.8344e-10	-2.52865	FALSE	Cold_low_EM_2
Cdk16	8.51677	8.32716	8.21284	7.69434	7.5579	7.47175	7.57443	7.61324	7.6102	7.60455	7.85772	7.93717	8.23642	8.36817	5.05872e-13	0.809971	-0.114853	0.093383	-0.462138	0.00017276	-0.854783	0.973234	0.110194	8.66865e-07	1.20673	FALSE	Cold_high_EM_1
Dnaja2	10.0697	9.73528	9.80792	9.03217	9.29896	9.08451	9.11592	9.51745	9.26596	9.2585	9.29631	9.40251	9.96957	9.93297	5.29017e-13	0.860174	-0.0775009	0.0938293	-0.411156	0.00101018	-0.694092	0.979988	-0.0852292	6.4855e-08	1.19048	TRUE	Cold_high_EM_1
U2surp	11.1799	11.1876	11.1188	10.6546	10.7479	10.7271	10.5633	10.9463	10.7354	10.7366	10.859	10.8964	11.3769	11.1408	5.44934e-13	0.821941	-0.0631941	0.0217336	-0.360534	0.0150552	-0.354818	0.908171	-0.14231	5.39482e-09	0.857662	TRUE	Cold_high_EM_1
G15365	5.05599	5.86053	5.93678	5.07472	4.82798	5.85471	6.67082	7.77585	6.68135	4.85032	7.11365	7.31561	5.13331	6.11934	5.45231e-13	3.55126e-07	4.41631	0.0736736	-1.50286	2.33854e-05	3.10473	0.995908	-0.116484	0.0739891	-1.48538	TRUE	Ent_high_0_8
Dtx2	7.95397	7.74689	7.77859	8.57078	8.78821	7.91551	7.91919	7.70285	7.88026	8.35627	7.94435	7.92263	7.87845	7.94044	5.60065e-13	2.20264e-06	-1.13281	0.813032	0.0852797	0.692213	0.119661	0.972827	-0.119168	0.774744	-0.0857731	FALSE	SA_high_9
Plcb3	6.46101	6.16379	6.4165	7.36732	7.35791	7.25113	7.51198	6.39809	7.39452	7.34911	7.0178	7.05829	6.23409	6.3988	5.88382e-13	0.940086	0.0587299	0.0207374	0.935827	0.00355	1.13141	0.989231	0.107367	4.66893e-08	-2.17461	TRUE	Cold_low_EM_2
Senp7	9.21561	9.49928	9.50648	9.64835	9.7403	10.0745	9.97381	9.66001	9.98809	9.67205	9.70885	9.77172	9.40869	9.45795	5.92487e-13	0.00717186	0.514748	0.00651269	0.484057	0.000768984	0.562438	0.998564	-0.0119641	2.15654e-09	-1.03453	FALSE	IBA_high_EM_3
SCD_like	6.35022	5.54045	5.74729	8.32662	8.3916	5.16788	5.94603	5.50893	5.83522	10.8853	4.95718	5.66657	6.57258	5.39487	5.95694e-13	4.79361e-07	-5.45906	0.663217	0.668061	0.365455	-1.13041	0.982968	-0.368792	0.518776	0.831143	TRUE	SA_high_9
Phf5a	7.79419	7.9304	7.70351	7.22322	7.35484	7.23866	7.22756	7.65933	7.13409	7.24873	7.51734	7.54163	7.04506	7.19212	6.51153e-13	0.657164	-0.161887	0.00123314	-0.674102	0.0849289	-0.34136	8.97436e-08	1.25681	0.313411	-0.241346	FALSE	Unassigned
Usp47	11.2784	11.2943	11.1682	10.7075	10.8125	10.8362	10.7431	11.0839	10.8115	10.7747	10.8771	10.9753	11.3491	11.2128	6.56163e-13	0.840998	0.0533656	0.0501958	-0.291688	0.00671925	-0.362893	0.989231	-0.0332811	5.76306e-07	0.687862	TRUE	Cold_high_EM_1
Tsc22d1	8.69147	8.84031	8.92968	9.84275	9.53495	9.43006	9.58263	9.25119	9.36452	9.37571	9.19795	9.08597	8.90867	8.84476	6.62275e-13	0.566999	-0.215936	0.0690713	0.471785	0.00405785	0.673306	0.989231	-0.071626	9.04033e-06	-1.07346	TRUE	Cold_low_EM_2
Cdon	6.09077	6.65469	6.60374	7.11645	7.33384	7.78118	7.41598	6.61186	7.54181	7.32546	6.9325	6.67131	6.42043	6.56236	6.66542e-13	0.293276	0.538624	5.75342e-05	1.49646	0.116655	0.639317	0.998564	-0.0212888	3.58968e-08	-2.11449	FALSE	Cold_low_EM_2
Whamm	10.4567	10.4055	10.4903	9.84693	10.0482	9.80781	9.86772	10.1999	9.81956	9.98571	10.0182	10.3401	10.5704	10.5444	6.96955e-13	0.382872	-0.225785	0.00101868	-0.591575	0.0538586	-0.344846	0.929577	-0.14149	9.20353e-10	1.07791	TRUE	Cold_high_EM_1
Kctd9	8.37589	8.42416	8.37019	7.88516	7.76961	7.7549	7.84375	8.03023	7.86742	7.8859	7.80189	7.81985	8.48488	8.31083	7.04844e-13	0.940226	-0.0301507	0.706891	-0.0992562	3.62859e-06	-0.790465	0.998564	0.0046146	2.012e-06	0.885107	FALSE	Cold_high_EM_1
Rbp4	11.4992	11.2201	11.2475	11.9047	12.7384	12.5093	12.4975	11.5935	12.3216	12.5625	12.1055	11.9401	11.396	11.2111	7.12316e-13	0.985357	-0.0137595	0.0260886	0.850077	0.00353819	1.02479	0.992103	0.0635208	7.47029e-08	-1.93839	TRUE	Cold_low_EM_2
Tamm41	7.03804	7.62651	7.45575	7.99437	8.31577	8.50793	8.20651	7.79856	8.20938	8.28969	7.65287	7.72135	7.34441	7.32569	7.13245e-13	0.773523	0.167722	0.00193287	1.00248	0.0404589	0.673698	0.973654	0.147863	1.79458e-08	-1.82404	FALSE	Cold_low_EM_2
Vbp1	8.08151	8.17089	8.09494	7.3762	7.37796	7.48834	7.4187	7.81285	7.46976	7.54388	7.56479	7.49859	8.05197	7.96651	7.49516e-13	0.909444	0.0497453	0.205246	-0.309943	6.31331e-05	-0.760791	0.904402	0.19563	2.8402e-05	0.875105	FALSE	Cold_high_EM_1
Pwp1	8.5924	8.64895	8.43206	8.02832	7.71997	7.84054	7.941	8.24951	7.89494	7.82439	8.06087	8.20618	8.51596	8.52681	8.11572e-13	0.871465	0.0689988	0.0328199	-0.485493	0.00385809	-0.576643	0.978486	0.0846	3.67578e-06	0.977536	TRUE	Cold_high_EM_1
Lin7a	9.52226	9.58134	9.36128	9.86981	10.456	10.2704	10.2547	9.72134	10.1869	10.3923	9.7935	9.77477	9.62213	9.43609	8.23522e-13	0.9235	-0.0494461	0.00346652	0.769151	0.0439519	0.526776	0.991097	-0.0501428	1.4462e-06	-1.24578	FALSE	Cold_low_EM_2
Atad2	9.40862	9.61609	9.35893	9.10776	8.88837	8.67289	8.78799	8.97398	8.84757	8.88632	9.01438	8.97258	9.48553	9.40424	8.49017e-13	0.186938	-0.327358	0.0887873	-0.355926	4.47359e-05	-0.713667	0.989231	0.0534333	5.63141e-08	1.01616	FALSE	Cold_high_EM_1
Mdh2	9.22897	8.91813	9.11362	8.27648	8.13119	8.12619	8.34276	8.41467	8.38629	8.41724	8.69476	8.62145	9.0707	9.15236	9.22213e-13	0.957208	0.0290203	0.078615	-0.497512	0.00171961	-0.765681	0.998564	-0.0047161	7.29958e-07	1.26791	TRUE	Cold_high_EM_1
Mtpap	9.11934	9.37716	9.09184	8.47602	8.47817	8.59687	8.53846	8.91745	8.57279	8.59582	8.76721	8.76979	8.89109	8.91827	9.52021e-13	0.787774	0.0927811	0.0300748	-0.415361	0.000972068	-0.553759	0.0890074	0.496256	0.0109733	0.472864	FALSE	Cold_high_EM_1
Tbce	7.97072	7.61478	7.71101	8.45598	8.43264	8.26879	8.38268	7.75712	8.29191	8.43793	7.997	7.90323	7.83858	7.88089	9.66543e-13	0.563106	-0.203331	0.00101868	0.741538	0.28176	0.267285	0.965835	-0.12642	0.000109697	-0.882404	FALSE	Cold_low_EM_2
Tbc1d23	8.73221	8.77174	8.72141	8.96249	8.92194	8.99574	8.92041	8.66658	9.01564	8.93459	8.64532	8.58101	8.6283	8.67252	1.00752e-12	0.756958	0.0674908	3.11092e-07	0.597452	0.342093	-0.127526	0.699378	0.176649	9.85361e-08	-0.646575	FALSE	Cold_low_EM_2
Ip6k3	6.71164	5.42426	5.44431	7.57126	8.66125	5.78506	6.21844	6.53832	5.47692	8.44487	5.74085	6.03176	5.82603	5.74426	1.03899e-12	4.22046e-07	-4.03544	0.573114	-0.605005	0.796832	0.271151	0.945691	0.618707	0.780054	-0.284853	TRUE	SA_high_9
Rps26	7.17449	7.18477	6.96196	6.62446	6.43648	6.75804	6.82612	6.85538	6.80581	6.37655	6.91182	7.04465	6.31709	6.27265	1.04157e-12	0.0289581	0.652978	0.39454	-0.249976	0.340988	-0.242489	1.75405e-08	1.65094	1.23711e-05	-1.15847	TRUE	Unassigned
Asgr2	7.2341	7.40723	7.09634	7.64092	7.43158	7.72903	7.81502	7.62012	7.7916	7.52797	7.76363	7.82093	7.09701	7.00136	1.08828e-12	0.130083	0.431697	0.787408	0.0847208	1.04783e-05	0.942698	0.538713	0.422828	5.76976e-10	-1.45025	TRUE	Cold_low_EM_2
Pcgf5	9.34662	9.6498	9.51208	8.77922	9.23061	8.63908	8.66187	9.0799	8.74575	9.06997	8.9267	8.97405	9.58058	9.64804	1.21326e-12	0.0194686	-0.633599	0.0331873	-0.535161	0.000481043	-0.771289	0.956691	-0.142657	3.8344e-10	1.44911	FALSE	Cold_high_EM_1
Mink1	8.30042	8.20725	8.21618	8.71143	8.71514	8.56598	8.52977	8.07057	8.57367	8.53536	8.27679	8.10228	8.08675	8.19818	1.23275e-12	0.554282	-0.164161	7.02187e-05	0.69865	0.671484	-0.0925903	0.873078	0.195048	8.59176e-06	-0.801108	FALSE	Cold_low_EM_2
Itih2	9.78091	9.87153	9.66747	10.0669	10.2729	10.421	10.534	10.1542	10.424	10.319	9.85884	10.0901	9.87915	9.68141	1.24599e-12	0.159807	0.36749	0.00110905	0.676489	0.0135128	0.5059	0.998564	0.00711511	7.10528e-09	-1.1895	TRUE	Cold_low_EM_2
Egln3	6.91956	6.9589	6.73539	7.73409	7.59076	7.16815	7.21768	6.71001	7.16568	7.47238	7.04963	6.8561	6.85372	6.92109	1.28501e-12	0.0112825	-0.721165	0.0359552	0.581502	0.806893	0.08318	0.998564	-0.00771037	0.0159494	-0.656971	FALSE	SA_high_9
Pou2f1	9.93761	9.87703	10.0758	9.38721	9.41046	9.64793	9.57988	9.86533	9.54218	9.5218	9.81123	9.83667	9.98501	10.0182	1.48684e-12	0.178501	0.254127	0.00782309	-0.395234	0.35286	-0.144944	0.989231	-0.0323712	7.16271e-05	0.572549	TRUE	Cold_high_EM_1
Rpl31	7.74389	7.85676	7.65992	7.76786	7.50944	7.84274	7.77858	8.07041	7.81385	7.68342	8.01396	8.05008	7.05382	7.28855	1.51347e-12	0.359945	0.283121	0.0996546	-0.379385	0.0065435	0.553154	4.55602e-05	1.11693	8.02145e-09	-1.2907	TRUE	Unassigned
Prcc	8.95966	8.78644	8.86546	8.38379	8.27516	8.50739	8.36669	8.59159	8.36853	8.31564	8.60884	8.60081	8.83267	8.91072	1.52732e-12	0.524211	0.161658	0.0686317	-0.31125	0.00873159	-0.38784	0.995483	0.0240758	1.37314e-05	0.675015	FALSE	Cold_high_EM_1
Rab1a	11.6981	11.785	11.6351	11.3221	11.1212	11.275	11.2783	11.3773	11.2308	11.2894	11.3875	11.3923	11.8431	11.7052	1.55672e-12	0.932089	0.024055	0.244118	-0.190465	0.000887051	-0.445646	0.964394	-0.0836963	2.5427e-07	0.719807	TRUE	Cold_high_EM_1
GLRX5_containing	8.72772	8.14159	8.42338	7.36478	7.46379	6.91964	7.36603	7.53905	7.04828	7.22343	7.79884	7.93009	7.87709	8.09603	1.6519e-12	0.411199	-0.456556	0.00153836	-1.19937	0.00254183	-1.05255	0.365376	0.760002	6.76365e-05	1.49193	TRUE	Cold_high_EM_1
Usp33	9.27149	9.2746	9.22456	8.82386	8.85937	8.772	8.76175	8.88463	8.87265	8.78596	8.72621	8.74941	9.20443	9.10212	1.67972e-12	0.909718	-0.0316191	0.832826	0.0434448	9.61151e-09	-0.709192	0.719103	0.185584	0.00050854	0.480163	FALSE	Cold_high_EM_1
MORF4L2	10.3756	10.4462	10.2057	9.73119	9.48103	9.755	9.67635	9.93457	9.75419	9.71281	9.87549	9.76927	10.1957	10.101	1.73118e-12	0.646111	0.142833	0.346839	-0.207833	3.52517e-05	-0.705964	0.507829	0.327406	0.001701	0.586391	TRUE	Cold_high_EM_1
Gpr39	10.1326	9.9964	9.93942	10.888	10.7751	10.9753	10.5223	10.0633	10.7341	10.4895	10.2734	10.1873	10.1096	10.1102	1.84073e-12	0.930262	0.0440485	0.000149814	0.936395	0.23134	0.321658	0.97267	-0.122089	5.58611e-06	-1.13596	TRUE	Cold_low_EM_2
Csnk1d	10.533	9.84693	10.2341	9.52779	9.3782	9.26101	9.36407	9.30118	9.28198	9.47675	9.49052	9.56099	10.3029	10.1871	1.86932e-12	0.520635	-0.301752	0.454542	-0.27969	7.84656e-06	-1.25159	0.998564	0.0303798	5.58857e-07	1.5009	TRUE	Cold_high_EM_1
SLC39A14	10.2881	9.98851	10.2558	11.5367	10.8108	11.1372	10.9408	10.5231	10.9466	11.2649	10.683	10.3024	10.2709	10.0131	1.88378e-12	0.483291	-0.353605	0.0219673	0.800592	0.0683666	0.618166	0.989231	0.0887602	6.02976e-06	-1.50752	FALSE	Cold_low_EM_2
Klf7	7.23814	7.3429	7.36828	8.54042	8.07417	8.1023	7.96324	7.96477	7.97022	7.97363	7.66716	7.67784	7.38714	7.25077	1.91666e-12	0.429505	-0.342823	0.22608	0.413163	0.00164728	0.91798	0.998564	0.0138626	9.74217e-06	-1.34501	FALSE	Cold_low_EM_2
HPD_like_gene12596	11.3935	11.1741	10.9298	11.6301	11.8677	10.6794	10.6353	11.2598	10.7673	11.42	11.0123	11.0006	10.789	10.796	2.01228e-12	4.12469e-10	-1.52541	0.0150306	-0.653773	0.822012	-0.0747955	0.164507	0.658616	0.826729	0.0699528	TRUE	SA_high_9
Cd59	7.8697	8.13104	8.19004	8.53889	8.96119	8.83515	8.75584	8.55128	8.9777	8.87532	8.60338	8.49876	8.07504	8.24882	2.01456e-12	0.865074	0.0833635	0.0633455	0.51643	0.000247949	0.911258	0.965835	-0.155344	1.00655e-06	-1.27234	FALSE	Cold_low_EM_2
Rps27	8.78011	8.99779	8.73057	8.24253	8.08753	8.27342	8.31688	8.70074	8.32818	8.29854	8.55606	8.59259	8.16748	8.2379	2.01867e-12	0.57478	0.177055	0.0102786	-0.511379	0.1255	-0.297794	1.03001e-06	1.08886	0.188562	-0.279688	TRUE	Unassigned
Lrch3	9.06437	9.32476	9.25301	9.72232	9.65727	9.81778	9.69586	9.42636	9.74246	9.56344	9.30016	9.42845	9.34109	9.35055	2.32151e-12	0.522899	0.163615	0.00023323	0.604737	0.0384885	0.34772	0.837104	-0.196645	5.4755e-06	-0.755812	FALSE	Cold_low_EM_2
Colca2	6.43756	6.65716	6.53807	6.58234	6.28157	7.38564	7.01871	7.09866	7.24673	6.44772	7.00091	6.85838	6.33934	6.51182	2.35703e-12	2.69731e-07	1.5054	0.189451	0.42528	0.00126405	0.91293	0.923498	0.264713	7.42183e-08	-1.60292	FALSE	IBA_high_EM_3
Kars	8.1736	8.07134	8.11966	7.63979	7.36732	7.49555	7.39624	7.68004	7.56245	7.48259	7.57671	7.6347	7.95647	8.05446	2.37329e-12	0.987908	-0.00628322	0.297087	-0.259715	1.8875e-05	-0.797665	0.85758	0.22068	4.98887e-05	0.8367	FALSE	Cold_high_EM_1
Znf672	8.1032	7.97906	8.24709	7.6819	7.48531	7.09602	7.37115	7.31588	7.30315	7.48935	7.5475	7.6866	8.1986	8.30748	2.62033e-12	0.126947	-0.549662	0.118837	-0.495135	0.000266902	-0.946464	0.945691	-0.199602	2.74366e-09	1.6412	FALSE	Cold_high_EM_1
Fam159a	5.24058	5.78502	5.51024	6.25307	6.14675	7.36652	7.00759	5.81849	6.32418	6.32626	6.01682	5.94642	5.55258	5.60053	2.62033e-12	0.0266161	1.2828	0.000111104	1.93352	0.0509295	1.0566	0.989231	-0.112493	3.43048e-08	-2.87763	FALSE	Cold_low_EM_2
Elovl2	7.93743	8.00787	8.34001	7.96218	8.51433	9.75723	9.31587	8.95298	9.48631	8.48327	8.36247	8.87449	8.38787	8.64954	2.69127e-12	1.4773e-06	1.89385	0.00305738	1.20821	0.00214365	1.19983	0.514047	-0.729635	3.2506e-05	-1.67841	TRUE	IBA_high_EM_3
G36643	5.58209	5.56708	5.36674	6.30036	7.11673	7.3393	7.41434	5.42217	6.55807	7.9009	6.05234	5.48772	5.44515	5.66441	2.69664e-12	0.883505	-0.196105	6.78328e-05	2.76841	0.471916	0.596692	0.990664	-0.143309	7.04873e-06	-3.22179	TRUE	Cold_low_EM_2
Sugp1	7.10642	6.94239	6.95604	7.76394	7.57388	7.63728	7.54262	7.19231	7.43905	7.63309	7.42385	7.15932	7.01553	6.99985	2.75845e-12	0.590176	-0.199155	0.0444799	0.498535	0.0176085	0.564053	0.998564	0.0179429	6.92056e-06	-1.08053	FALSE	Cold_low_EM_2
Chd1	10.4914	10.4459	10.1493	9.83191	9.89558	9.73628	9.64252	9.9198	9.70664	9.80642	9.75505	9.84417	10.4782	10.2307	2.81597e-12	0.360234	-0.254359	0.310242	-0.234738	1.21792e-05	-0.785708	0.989231	0.0393418	3.3844e-07	0.981104	FALSE	Cold_high_EM_1
CUNH1orf43	6.27124	6.62878	6.44303	6.68468	6.79093	6.8742	7.06882	7.02257	7.03922	7.08082	7.25269	7.16486	6.08988	6.22086	2.8252e-12	0.628933	0.247851	0.513653	-0.249552	1.79708e-06	1.39562	0.367105	0.715661	1.92029e-08	-1.86173	FALSE	Unassigned
Chchd7	7.44032	7.8326	7.67639	6.34932	6.6806	6.51045	6.70431	7.18343	6.73833	6.68047	6.78953	6.99076	7.34783	7.7615	2.85859e-12	0.822427	0.159871	0.0989188	-0.667496	0.00141457	-1.08019	0.973654	0.157485	1.10593e-05	1.59021	TRUE	Cold_high_EM_1
Cage1	6.86038	7.27104	6.91775	7.28699	7.50013	7.76775	7.83756	7.6123	7.80723	7.5622	7.51539	7.6331	7.07924	7.09182	2.90116e-12	0.0472076	0.595036	0.177721	0.38218	4.88324e-06	1.10929	0.979988	-0.0985736	6.79251e-08	-1.3929	FALSE	Cold_low_EM_2
Umps	8.92271	8.88022	8.85277	8.03695	8.29365	8.33312	8.32878	8.64511	8.32704	8.17715	8.44843	8.75359	8.80838	8.86227	2.90116e-12	0.349889	0.270729	0.0184193	-0.490507	0.0616262	-0.365014	0.969121	0.100915	0.000141018	0.754606	TRUE	Cold_high_EM_1
C1qtnf6	6.60096	6.18601	6.43925	7.2182	7.34759	6.77262	7.01328	6.70585	6.68306	7.16512	6.86397	6.80316	5.97077	6.26982	3.12512e-12	0.061176	-0.731411	0.861899	0.0870308	0.0165421	0.797439	0.415098	0.709167	6.66622e-06	-1.59364	TRUE	Cold_low_EM_2
Thra	7.76391	7.75645	7.57951	6.78174	6.93196	6.89706	7.16333	7.28744	6.88609	7.15873	7.38639	7.24221	7.76744	7.88398	3.23396e-12	0.93739	0.0454028	0.0430969	-0.595705	0.0157438	-0.62432	0.94755	-0.18394	1.52691e-07	1.40396	FALSE	Cold_high_EM_1
Acly	9.06619	8.97104	8.92845	9.9597	9.67681	8.89451	8.97184	8.87802	9.01477	10.9482	9.12481	9.04874	9.23469	9.04631	3.36403e-12	5.03616e-07	-2.14666	0.891672	-0.0941683	0.836608	0.119463	0.965887	-0.240834	0.681325	0.215539	TRUE	SA_high_9
Eva1a	10.2681	9.54457	9.57691	10.7686	10.9665	10.7864	10.634	10.5757	10.5694	10.8301	10.2567	10.2025	9.51571	9.49915	3.42029e-12	0.622628	-0.288341	0.228996	0.497651	0.0108618	0.898703	0.491329	0.661087	8.36177e-09	-2.05744	TRUE	Cold_low_EM_2
Senp2	8.86784	8.76585	8.738	8.30361	8.20662	8.25903	7.97443	8.40466	8.01225	8.33541	8.18922	8.24235	9.22036	8.7856	3.4775e-12	0.312122	-0.354375	0.238224	-0.342931	0.000736573	-0.788186	0.721281	-0.337817	1.69165e-09	1.46893	FALSE	Cold_high_EM_1
Slc6a12	8.64063	8.0939	8.26897	9.38414	9.82477	8.82462	9.25828	9.10868	8.76283	9.3136	9.1178	8.97393	8.19795	8.3072	3.48307e-12	0.0392245	-0.869705	0.785828	-0.139097	0.000225999	1.27582	0.957615	0.226134	0.000233424	-1.36286	TRUE	Cold_low_EM_2
Fabp1	8.37046	8.00567	8.29772	10.072	9.36355	9.5757	10.3559	9.60895	9.9824	8.63007	9.47208	9.38167	7.91284	8.20235	3.49535e-12	0.314089	0.758864	0.197057	0.802555	1.18582e-05	2.247	0.951094	0.379088	2.7145e-10	-3.42864	TRUE	Cold_low_EM_2
Znf782	6.55947	6.69313	6.75623	7.19165	7.37742	7.14853	7.13586	6.82189	7.37221	7.37215	6.95635	6.85645	6.8138	6.71934	3.565e-12	0.693469	-0.157324	0.00658329	0.657997	0.0500551	0.48749	0.94755	-0.177595	6.64894e-05	-0.967893	TRUE	Cold_low_EM_2
STX18_containing	8.50575	8.33504	8.40489	7.93146	7.87854	7.87043	7.5411	8.1119	7.68309	7.81648	7.93072	7.96445	8.33578	8.39416	3.70968e-12	0.259213	-0.324396	0.0128476	-0.541098	0.000855703	-0.631563	0.965835	0.107483	1.64699e-07	1.06518	TRUE	Cold_high_EM_1
Soat2	7.11004	7.36553	7.21429	6.73984	6.3076	7.30018	7.72059	7.68834	7.68863	6.53897	7.56724	7.84426	7.02373	7.29418	3.86076e-12	1.273e-09	2.10086	0.705522	-0.176623	0.00894048	0.875475	0.979988	0.139504	0.0194454	-0.838356	TRUE	SA_low_4_7
Spcs3	9.47007	9.73602	9.41187	9.00988	8.89771	8.89029	8.57206	8.9566	8.61896	8.97914	8.86445	9.02794	9.34298	9.47786	3.93985e-12	0.105745	-0.460401	0.0852422	-0.430683	1.8543e-05	-0.898752	0.891201	0.230147	1.17853e-06	1.09929	TRUE	Cold_high_EM_1
Fam177a1	7.70498	7.52866	7.58828	7.31657	6.9778	6.73917	6.91597	7.06722	6.63254	7.05721	6.68912	7.0379	7.78443	7.85732	4.12345e-12	0.0645912	-0.713627	0.353677	-0.358848	7.18309e-05	-1.14119	0.870358	-0.323429	3.00373e-09	1.82346	FALSE	Cold_high_EM_1
Cped1	10.179	10.1702	10.0739	10.4723	10.9077	10.8568	10.7133	10.468	10.7867	10.8115	10.193	10.3641	10.142	10.2488	4.47444e-12	0.883117	0.0622216	0.00121608	0.711124	0.0692298	0.406183	0.982952	-0.0732183	1.75136e-06	-1.04409	FALSE	Cold_low_EM_2
Rab17	7.38955	6.82106	6.94518	8.45245	7.87447	8.27327	8.154	6.99671	7.71321	7.8721	7.20585	7.12485	6.90399	7.01786	4.4787e-12	0.956188	-0.0482235	5.75483e-05	1.68316	0.82902	0.1215	0.956691	0.270649	1.2794e-06	-2.07531	TRUE	Cold_low_EM_2
ARSD_containing	9.03791	9.20098	8.89347	7.47671	7.73377	8.17345	8.52131	8.95086	8.22062	8.07398	8.68126	8.8127	8.8531	9.08345	4.80342e-12	0.0109694	1.01046	0.0229835	-0.828506	0.435372	-0.301124	0.979803	0.137856	0.00518566	0.991774	TRUE	Cold_high_EM_1
Dnah6	7.14517	7.13186	7.00569	7.54517	7.57207	7.9286	7.60408	7.53567	8.05844	7.34822	7.57746	7.46586	7.17137	6.96214	4.82568e-12	0.0275437	0.658537	0.0231405	0.614067	0.00063053	0.869448	0.989231	0.0701839	3.88879e-09	-1.5537	FALSE	Cold_low_EM_2
Crot	9.51158	10.2263	10.1754	10.2134	9.55354	11.1534	11.2299	10.318	11.3702	9.86657	10.7875	10.406	9.66871	9.8903	4.9316e-12	2.99164e-07	2.105	0.01188	1.10997	0.0372544	0.889526	0.903037	0.426523	8.60844e-09	-2.42602	TRUE	IBA_high_EM_3
Tnfrsf1a	8.79469	8.40426	8.38924	9.36487	9.12746	8.921	8.83683	8.94179	8.70994	9.07526	8.778	8.68241	8.16833	8.11374	4.97782e-12	0.0570117	-0.592227	0.909373	0.0457504	0.0633961	0.496478	0.0842345	0.769949	9.32628e-07	-1.31218	TRUE	Cold_low_EM_2
G24346	5.84216	5.80205	5.57513	6.90124	7.61447	5.58082	6.33635	6.61177	5.95508	7.26082	6.23018	5.87346	5.41421	5.77889	5.20794e-12	6.55859e-05	-2.29105	0.44361	-0.543843	0.0348021	1.2289	0.96433	0.360601	0.0994098	-1.04566	FALSE	SA_high_9
Tmem30a	8.48888	8.51181	8.50381	7.96268	7.98345	8.00288	8.04636	8.09422	8.11164	8.09353	7.86583	8.03256	8.56873	8.47341	5.61543e-12	0.809971	0.0800879	0.620888	0.11435	4.34605e-07	-0.789157	0.998564	-0.0109583	5.99449e-05	0.685765	FALSE	Cold_high_EM_1
Insig1	8.6122	8.4514	8.53151	10.7177	10.0104	8.81221	8.8371	9.05777	9.23838	9.21319	8.80953	9.24208	8.12884	8.40137	5.6179e-12	0.000765414	-1.76598	0.897069	-0.101821	0.063289	0.953845	0.902437	0.511633	0.00920884	-1.36366	TRUE	SA_high_9
Rnf141	8.29762	8.63592	8.39764	7.34974	7.55764	7.65369	7.46411	8.17842	7.56845	7.67206	7.72892	7.82412	8.32991	8.34285	5.80938e-12	0.932089	0.0512548	0.0359797	-0.65224	0.00336008	-0.803941	0.946999	0.205562	1.61685e-05	1.25062	FALSE	Cold_high_EM_1
Ccdc120	7.99387	7.47777	7.74424	8.6292	8.67905	8.39695	8.09121	7.7589	8.11018	8.43947	7.78026	7.59147	7.83017	7.82118	5.8792e-12	0.0746367	-0.613382	0.00289156	0.878173	0.938963	-0.0303081	0.984389	-0.0923511	0.0116807	-0.755514	TRUE	SA_high_9
Calcoco2	10.1294	10.24	10.0876	9.49514	9.5579	9.54794	9.49744	9.98875	9.27458	9.56693	9.73015	9.62999	10.182	10.1301	5.92821e-12	0.626707	-0.166243	0.00694857	-0.573419	0.0105869	-0.510088	0.998564	0.0176224	1.78055e-07	1.06589	TRUE	Cold_high_EM_1
TMEM135_like	9.38288	9.7446	9.21248	8.20477	8.33206	8.34444	8.52251	9.20925	8.40108	8.45628	8.80048	8.94488	8.99597	9.51289	5.93781e-12	0.788897	0.169015	0.00465125	-0.971522	0.0412235	-0.677473	0.917334	0.298915	5.71538e-05	1.35008	TRUE	Cold_high_EM_1
COX4I1_like	9.81041	9.19319	9.45916	8.38184	8.45485	8.20945	8.60184	8.42105	8.46087	8.50987	8.61507	8.88954	9.2792	9.55056	6.32686e-12	0.97716	-0.0202888	0.364529	-0.384013	6.10152e-05	-1.30787	0.973234	0.16322	1.17728e-05	1.52867	TRUE	Cold_high_EM_1
Nup155	8.53495	8.76165	8.6925	7.86171	7.86298	8.21834	7.94357	8.40116	8.08627	8.03599	8.13211	8.32784	8.85142	8.64303	7.09004e-12	0.377882	0.302808	0.188023	-0.349529	0.0129356	-0.555204	0.969241	-0.113233	9.74217e-06	1.01797	FALSE	Cold_high_EM_1
Rgmb	8.9678	8.43637	8.55534	8.81729	8.61945	7.81979	8.21509	7.86602	7.89821	8.54731	7.71184	7.89161	8.89132	8.93707	7.10822e-12	0.00037831	-1.15593	0.396831	0.330732	9.37262e-07	-1.43234	0.85758	-0.347311	3.78418e-06	1.44892	TRUE	IBA_low_EM_5
Glul	9.184	9.03243	9.22071	9.86629	9.94222	9.48165	9.51049	9.92273	9.55645	9.89108	9.49769	9.42178	9.19179	9.08218	7.18154e-12	0.0236189	-0.606258	0.553329	-0.17763	8.29407e-05	0.87316	0.992103	0.0423003	0.00228328	-0.73783	TRUE	Cold_low_EM_2
Ranbp3l	5.31356	5.20271	5.52791	6.48146	7.15736	7.72321	6.11864	5.87349	6.50185	7.72667	5.37442	5.3877	5.34323	5.10551	7.2377e-12	0.796283	-0.355543	0.000332651	2.70461	0.454721	0.66422	0.969241	0.423596	1.3097e-06	-3.79243	FALSE	Cold_low_EM_2
Lin54	9.11534	9.2636	8.96336	8.75595	8.88375	8.46926	8.32631	8.67116	8.43974	8.58586	8.68966	8.6335	9.2067	9.09428	7.26332e-12	0.00807457	-0.594719	0.0433201	-0.435217	0.000212939	-0.684888	0.995908	-0.0285167	5.02011e-09	1.14862	FALSE	Cold_high_EM_1
Kdm4a	9.29527	9.36755	9.34121	9.02093	8.99797	9.16739	9.10653	9.26486	9.10856	9.00331	9.35022	9.27075	9.59687	9.48177	7.27817e-12	0.192871	0.209738	0.0330146	-0.271212	0.999898	-3.16309e-05	0.118624	-0.312878	7.14076e-07	0.584122	FALSE	Cold_high_EM_1
Lrp10	7.82979	8.14268	7.83533	8.22239	8.31778	8.15283	8.19967	8.18858	8.07625	8.36889	8.2173	8.06696	7.4751	7.55611	7.84447e-12	0.362162	-0.270033	0.966087	-0.0136883	0.0363668	0.436587	0.00622074	0.823338	8.16302e-09	-1.24624	TRUE	Cold_low_EM_2
ENSSTOG00000032690	6.34881	6.52158	6.57796	6.57782	6.59989	7.44349	7.26685	6.68833	7.12794	6.73778	6.94084	6.8226	6.38613	6.58014	8.02289e-12	3.71723e-05	1.17618	0.00295069	0.828923	0.00872858	0.739075	0.998564	0.0129351	2.49053e-08	-1.58093	FALSE	IBA_high_EM_3
G31489	7.47261	7.70203	7.66009	8.71062	8.67196	7.30328	7.15961	7.59585	7.21185	8.67081	7.25948	7.51973	7.83111	6.75864	8.03159e-12	2.24967e-08	-2.45133	0.420001	-0.45664	0.715138	-0.20502	0.933852	0.364414	0.580728	0.297246	TRUE	SA_high_9
Tex264	7.51225	7.15207	7.29446	7.06322	6.92926	6.87029	6.96861	6.58861	6.64566	7.16202	6.62697	6.58481	7.84412	7.51403	8.04228e-12	0.326002	-0.423051	0.161002	0.495908	1.64482e-06	-1.3462	0.410171	-0.572909	1.52196e-06	1.4232	FALSE	Unassigned
Luzp1	9.68285	9.72183	9.72518	9.0477	8.75257	9.37211	9.20278	9.39443	9.38125	9.00161	9.23002	9.15842	9.69273	9.62791	8.33808e-12	0.00220869	0.663423	0.692858	0.107584	0.000489733	-0.655146	0.969241	0.0987992	0.029886	0.448763	FALSE	Cold_high_EM_1
Fam162a	8.16958	7.8306	7.44008	8.28584	8.29479	8.22488	8.4293	8.083	8.32406	8.39107	8.30549	8.03389	7.04466	7.12241	8.37019e-12	0.987908	0.00939124	0.441957	0.314587	0.102179	0.564825	0.000261796	1.59975	5.08075e-13	-2.47916	TRUE	Cold_low_EM_2
Ugcg	8.15228	7.97374	8.07719	8.75557	8.42362	8.56864	8.42495	8.06594	8.39341	8.71697	7.93442	7.98413	8.12697	7.94915	8.53069e-12	0.366328	-0.284233	0.000246187	0.817913	0.795808	-0.0748038	0.981535	0.0766412	0.000318051	-0.81975	FALSE	Cold_low_EM_2
CUNH19orf12	7.34074	7.44578	7.45053	7.95066	7.94058	7.87115	8.04935	7.88438	7.89891	8.25428	8.03672	7.82258	7.16064	7.41988	8.76992e-12	0.655754	-0.189258	0.88465	0.0565024	5.55187e-05	0.97487	0.9148	0.242605	1.01218e-06	-1.27398	TRUE	Cold_low_EM_2
Lsm4	7.19869	6.94779	7.10212	7.29786	7.62137	7.61324	7.85529	7.60618	7.68742	7.5944	7.94474	7.75248	6.84989	7.00702	8.94937e-12	0.378611	0.357394	0.862062	-0.0734128	8.63395e-07	1.30633	0.840782	0.347616	5.55025e-08	-1.58054	FALSE	Cold_low_EM_2
CUNH6orf62	9.8742	10.0151	9.90001	9.2306	9.45969	9.12989	9.17077	9.63636	9.2711	9.49652	9.43509	9.61772	9.72994	9.82053	9.1376e-12	0.127853	-0.361298	0.00110146	-0.618874	0.0038208	-0.516578	0.704512	0.262241	3.13232e-06	0.873211	TRUE	Cold_high_EM_1
Pipox	7.35229	7.15488	6.56751	8.42569	9.30667	7.60153	8.62701	7.8208	8.29779	8.90566	7.32233	8.17179	6.75886	6.74609	9.25968e-12	0.192365	-1.01851	0.326161	0.713634	0.0142948	1.48809	0.805237	0.786097	1.51948e-06	-2.98782	TRUE	Cold_low_EM_2
Csnk1g1	8.96821	9.2936	9.08311	9.7931	9.66577	9.72929	9.55968	9.40224	9.61588	9.51973	9.34399	9.21182	9.0527	9.07349	9.31815e-12	0.911594	-0.0445091	0.0141032	0.521861	0.0542132	0.400905	0.965463	0.123042	3.36663e-07	-1.04581	FALSE	Cold_low_EM_2
CYP4V2_like	10.7046	10.5225	10.3679	10.5418	10.8106	9.38233	9.71598	10.5747	9.31262	11.0982	10.2131	10.3181	10.5364	10.2084	9.36949e-12	4.56989e-13	-2.27531	2.32453e-06	-1.54712	0.62672	-0.19359	0.929577	0.268722	1.28952e-05	1.47199	TRUE	IBA_low_EM_5
Minpp1	7.77409	7.90258	7.80939	8.31778	8.32134	8.28999	8.08271	8.13199	8.14094	8.4038	8.16963	8.04426	7.81904	7.91933	9.40192e-12	0.175339	-0.294124	0.642736	0.105104	0.000481094	0.574611	0.982968	-0.0582438	0.000421035	-0.621472	FALSE	Cold_low_EM_2
G29980	5.71088	5.59973	5.28856	7.31927	7.48192	6.33023	6.95531	5.87686	6.47646	7.4032	6.30038	6.63908	6.24923	5.56099	9.40372e-12	0.0669892	-1.28808	0.421155	0.585323	0.000858398	1.99555	0.507367	-1.1367	0.0211959	-1.44417	FALSE	Cold_low_EM_2
Rgs8	5.94206	5.7664	5.8306	6.50954	7.19901	7.63055	7.4649	6.13413	7.26752	7.44006	6.95427	6.47613	6.37227	6.18545	1.01556e-11	0.472365	0.561893	0.00364207	1.54553	0.000679538	1.7888	0.417772	-1.08876	2.3113e-05	-2.24557	TRUE	Cold_low_EM_2
Dhx15	10.6007	10.6801	10.6307	10.1076	10.0529	10.2328	10.1218	10.4191	10.204	10.0629	10.2205	10.2727	10.8099	10.5201	1.04538e-11	0.426724	0.189947	0.340026	-0.184487	0.00266519	-0.462849	0.989231	-0.0342534	2.26039e-05	0.68159	TRUE	Cold_high_EM_1
G34581	7.68143	7.41657	7.35832	8.51804	7.96037	6.94772	6.83103	7.0129	7.12985	8.95551	7.45214	6.66596	6.96904	7.33843	1.07719e-11	6.89067e-08	-2.65571	0.74995	-0.230395	0.218297	-0.672286	0.829983	0.608576	0.628354	0.294105	FALSE	SA_high_9
Gpat3	10.4651	10.9514	11.2587	9.8609	9.22278	11.5638	11.1538	11.5315	11.2989	9.67977	11.9491	11.0963	11.082	11.1225	1.11977e-11	4.30777e-11	3.07043	0.613801	-0.324654	0.0355683	1.03267	0.973234	-0.232187	0.386596	-0.475833	TRUE	SA_low_4_7
Pdk1	8.71871	8.54607	8.56529	7.85967	7.98128	7.99875	7.78158	8.39958	7.94592	7.7718	8.00578	8.31895	8.63547	8.62163	1.18987e-11	0.898115	0.0627429	0.0198656	-0.594776	0.0237661	-0.529696	0.998688	-0.00204891	2.59849e-06	1.12652	FALSE	Cold_high_EM_1
CUNH7orf31	8.79641	9.02602	8.818	8.12243	8.23935	7.97829	8.10533	8.29456	8.11844	8.05028	8.70151	8.47497	8.73964	8.69159	1.20436e-11	0.771734	-0.130375	0.00209324	-0.749652	0.0169029	-0.550447	0.809109	0.289056	2.43078e-05	1.01104	TRUE	Cold_high_EM_1
Cers4	8.54565	8.4333	8.00899	7.51053	7.45851	7.56623	7.58928	7.93947	7.31285	7.42568	7.69995	7.83957	8.3513	8.19514	1.20619e-11	0.925683	0.0566293	0.0548347	-0.605757	0.00324418	-0.805129	0.969241	0.144885	1.19916e-05	1.266	TRUE	Cold_high_EM_1
SCO1_like	8.28287	8.2808	8.2267	7.63478	7.7172	7.74247	7.5221	8.09888	7.62112	7.69206	7.88595	8.20131	8.22193	8.28685	1.29856e-11	0.795304	-0.104726	0.000179543	-0.778263	0.218713	-0.261158	0.992103	0.0352583	1.08445e-06	1.00416	TRUE	Cold_high_EM_1
Ctsc	8.72656	8.67629	8.79723	8.87637	9.14537	9.57723	9.48531	8.95664	9.40729	9.29337	9.09845	9.084	8.97497	8.78887	1.32062e-11	0.0158686	0.60733	0.000933204	0.738488	0.00476453	0.617769	0.858843	-0.252234	7.29958e-07	-1.10402	TRUE	Cold_low_EM_2
CYB561D1_containing	6.45564	6.25845	6.42747	7.03383	6.78806	7.18964	7.09567	6.72508	6.99794	7.03127	6.80497	6.86893	6.25956	6.48143	1.32062e-11	0.540229	0.256719	0.0566163	0.545917	0.000691549	0.911758	0.996483	0.0404561	8.56802e-08	-1.49813	TRUE	Cold_low_EM_2
Bccip	7.95669	7.89747	7.91021	7.32788	7.22081	7.17226	7.30312	7.619	7.43823	7.19542	7.50537	7.6181	7.70017	7.84777	1.3536e-11	0.706139	0.143452	0.0328025	-0.47065	0.00628435	-0.519925	0.749993	0.263621	0.00044586	0.726954	TRUE	Cold_high_EM_1
Mbtps1	10.1019	9.69325	9.99404	9.29637	9.32215	9.49576	9.37351	9.48573	9.34367	9.40476	9.47387	9.5512	10.1591	10.0082	1.35644e-11	0.779168	0.108366	0.557684	-0.155299	0.000976791	-0.646667	0.909306	-0.19505	1.12499e-06	0.997016	FALSE	Cold_high_EM_1
CUNH9orf85	7.59901	7.81993	7.71843	8.03581	8.23744	8.42574	8.26177	8.04028	8.38488	8.35361	8.16568	8.03902	7.87276	7.82159	1.36423e-11	0.447718	0.231553	0.0282626	0.473014	0.0002692	0.728437	0.880616	-0.227023	2.87967e-06	-0.974427	FALSE	Cold_low_EM_2
Khsrp	9.04964	8.53698	8.67753	8.0287	7.54718	7.48992	7.72795	7.97631	7.70895	7.91361	7.97531	8.21409	8.57369	8.76209	1.37103e-11	0.483291	-0.375243	0.0423444	-0.753898	0.000624855	-1.10754	0.965835	0.186637	1.05986e-06	1.6748	TRUE	Cold_high_EM_1
Traf6	8.92182	8.5309	8.39411	8.03407	7.83356	7.8001	7.72883	8.14256	7.80746	7.93464	8.02946	8.14313	8.846	8.53308	1.3795e-11	0.508557	-0.290381	0.0531915	-0.584714	0.00172927	-0.821183	0.989231	-0.0705468	7.86396e-08	1.47644	TRUE	Cold_high_EM_1
Cog4	8.11685	7.93522	8.31374	8.76057	8.78629	8.67669	8.60778	8.35853	8.75884	8.65283	8.51248	8.42444	8.17457	8.17055	1.43728e-11	0.835374	-0.0828244	0.0610411	0.426845	0.00489455	0.586282	0.989231	-0.0445979	6.2836e-06	-0.968529	TRUE	Cold_low_EM_2
Sptbn1	11.289	11.2554	11.3445	11.5652	11.6528	11.8066	11.6442	11.4885	11.6023	11.6478	11.4339	11.4145	11.44	11.3501	1.43736e-11	0.623542	0.102177	0.00193547	0.397695	0.0145799	0.307082	0.858843	-0.141978	1.00548e-05	-0.562799	TRUE	Cold_low_EM_2
Spire1	10.5486	10.3707	10.5628	10.8426	10.8408	10.9839	10.936	10.5101	10.8029	10.8665	10.6626	10.5179	10.4792	10.4434	1.4621e-11	0.735575	0.0932926	0.000292073	0.560339	0.308384	0.173433	0.968587	0.0836194	1.38471e-07	-0.817391	TRUE	Cold_low_EM_2
Otud6b	8.15003	8.45339	7.95739	7.45568	7.37049	7.61171	7.19531	7.51799	7.24064	7.34707	7.4055	7.6217	8.22213	8.18735	1.49374e-11	0.9235	-0.0603657	0.438519	-0.29141	6.98806e-05	-1.10422	0.998564	0.0214162	4.2536e-06	1.37422	TRUE	Cold_high_EM_1
Ap1ar	7.26502	7.31315	7.477	7.78803	8.32045	8.05085	7.87877	7.84274	7.90121	8.12883	7.91309	7.95674	7.41604	7.34996	1.53038e-11	0.505633	-0.268603	0.838405	0.0794647	2.25055e-05	1.06492	0.998564	-0.0328235	3.97903e-05	-1.11156	FALSE	Cold_low_EM_2
Ecsit	7.1278	7.44487	7.30428	6.6854	6.69622	6.64115	6.39782	6.99713	6.5486	6.6666	6.82426	6.87356	7.16099	7.24405	1.54633e-11	0.39595	-0.329214	0.00477185	-0.745779	0.00400734	-0.652352	0.933852	0.183654	1.10809e-06	1.21448	FALSE	Cold_high_EM_1
Trim23	9.22806	9.45898	9.2128	7.93351	8.44334	8.38572	8.26624	8.87152	8.28623	8.58097	8.56076	8.70694	9.29332	9.19344	1.65726e-11	0.895106	-0.0822466	0.0355868	-0.703485	0.0036481	-0.872092	0.979988	0.115033	3.04249e-06	1.46054	FALSE	Cold_high_EM_1
Fech	8.10501	8.21391	8.24869	7.78583	7.88202	7.72478	7.58903	8.13123	7.62591	7.84152	7.96623	7.96469	8.28799	8.3133	1.68418e-11	0.106624	-0.363599	0.000114027	-0.671561	0.204463	-0.221768	0.904068	-0.160252	5.24869e-10	1.05358	FALSE	Cold_high_EM_1
Dis3l2	11.2688	11.143	11.0762	11.5999	11.8545	11.5431	11.4386	11.3251	11.402	11.6822	11.3488	11.1797	11.0141	11.2054	1.69485e-11	0.0696419	-0.394815	0.148619	0.294126	0.176041	0.259931	0.965835	0.105612	0.000339409	-0.659669	FALSE	Cold_low_EM_2
Dctd	8.83795	9.30366	9.131	9.64458	9.69265	9.78646	9.80897	9.29126	9.81972	9.74348	9.37356	9.40632	9.11412	9.29903	1.75689e-11	0.646502	0.173935	0.0014033	0.730488	0.0306354	0.494617	0.948436	-0.162509	3.08231e-06	-1.0626	TRUE	Cold_low_EM_2
Hgsnat	11.048	10.6939	10.3256	9.63495	10.0038	9.54111	9.69927	10.0913	9.55248	9.76802	9.82308	10.0755	10.665	10.4509	1.79747e-11	0.423417	-0.37277	0.0456946	-0.678345	0.000374062	-1.06769	0.923498	0.270741	3.1428e-06	1.4753	TRUE	Cold_high_EM_1
Foxo3	12.1407	11.791	12.0241	12.8566	12.8068	12.4159	12.1328	12.1555	12.1138	12.9645	12.4229	11.9948	12.0831	11.8087	1.79942e-11	0.000376992	-0.995247	0.903098	0.0507464	0.156975	0.405575	0.981535	0.0923413	0.0560148	-0.548663	TRUE	SA_high_9
Larp4	10.7272	10.9406	10.6423	11.1782	11.3128	10.5306	10.3624	10.6874	10.4102	10.9952	10.6283	10.529	10.7814	10.6444	1.86297e-11	4.12469e-10	-1.17304	0.202405	-0.289027	0.363371	-0.197676	0.957274	0.121091	0.08118	0.365613	TRUE	SA_high_9
Nom1	8.80042	8.38818	8.61829	7.86172	7.87737	7.85176	7.96878	8.24118	7.78694	7.9149	8.10022	8.32698	8.48209	8.61621	1.88124e-11	0.962163	-0.0242349	0.0140076	-0.620673	0.0115669	-0.580063	0.965887	0.126642	7.32874e-06	1.07409	TRUE	Cold_high_EM_1
Sart3	9.65306	9.14556	9.22726	8.77961	8.62134	8.53123	8.58322	8.75004	8.61141	8.71241	8.77721	8.83498	9.45495	9.28514	1.92509e-11	0.567267	-0.226763	0.20888	-0.358856	0.000148968	-0.876068	0.998564	0.013157	6.59044e-07	1.22177	FALSE	Cold_high_EM_1
Irak3	8.76504	8.7275	8.5731	8.2409	8.29128	8.04228	8.11216	8.61665	8.0302	8.36573	8.37746	8.51459	8.6941	8.75738	2.04629e-11	0.0547276	-0.430186	1.86727e-05	-0.769562	0.191028	-0.242651	0.989476	-0.0351382	5.45127e-09	1.04735	FALSE	Cold_high_EM_1
Abhd2	13.1673	13.339	13.4425	12.2095	12.4686	13.4625	13.4346	13.4087	13.328	12.6459	13.6404	13.2074	13.2726	13.3143	2.0871e-11	4.12469e-10	1.58604	0.958522	-0.0222628	0.439285	0.232609	0.989231	0.0658057	0.35429	-0.276152	TRUE	SA_low_4_7
Fh	9.9867	9.89927	9.99979	10.4761	10.5581	10.2655	10.191	10.2777	10.1305	10.9092	10.1613	10.0358	10.0019	9.89684	2.13819e-11	0.00145472	-0.732877	0.829965	0.0692048	0.0804116	0.391355	0.990233	0.0434717	0.0272683	-0.504031	TRUE	SA_high_9
Thrsp	8.6664	8.40664	8.55163	9.27575	10.0928	9.27034	9.94934	9.62197	9.89724	10.1836	10.2901	9.69078	8.69809	8.47742	2.18195e-11	0.758234	-0.260983	0.718405	-0.235005	4.5583e-08	2.38721	0.995908	-0.0697486	1.13671e-05	-2.08246	TRUE	Cold_low_EM_2
Cmtr1	8.74336	8.73344	8.7349	8.36751	8.31789	8.32601	8.39774	8.47215	8.38116	8.44999	8.43389	8.40582	8.85956	8.80639	2.23382e-11	0.983582	-0.0060026	0.556821	-0.102672	0.000377232	-0.439885	0.886468	-0.132521	2.95088e-07	0.675077	FALSE	Cold_high_EM_1
Etnk2	8.97082	8.25411	8.44723	9.42695	10.0058	9.07074	9.42392	8.72027	9.17669	9.99265	9.10891	8.6103	8.40415	8.18204	2.27122e-11	0.0709097	-0.92486	0.167349	0.668989	0.318063	0.468095	0.723761	0.604331	5.94691e-05	-1.74142	TRUE	Cold_low_EM_2
Sf3b1	11.0679	10.9587	10.8187	10.4956	10.3253	10.4175	10.2468	10.6039	10.3948	10.4217	10.4987	10.4702	11.075	10.8423	2.34486e-11	0.758063	-0.1016	0.193357	-0.269974	0.000334771	-0.615077	0.998564	0.0049565	1.09207e-06	0.880094	TRUE	Cold_high_EM_1
Sf3a1	9.80362	9.58893	9.6677	9.19005	8.97053	9.32544	9.16044	9.44488	9.19085	9.15885	9.41244	9.50578	9.86297	9.73977	2.39095e-11	0.462807	0.206127	0.0622215	-0.370104	0.0876542	-0.316684	0.926856	-0.152022	4.12215e-06	0.83881	TRUE	Cold_high_EM_1
Foxa1	7.72567	7.65595	7.70466	8.11802	8.10172	8.19971	8.02791	7.8468	8.14323	8.03419	7.74135	7.83861	7.79229	7.79978	2.40212e-11	0.819231	0.0671947	0.000339987	0.561452	0.111027	0.268962	0.904068	-0.162186	3.03804e-05	-0.668228	TRUE	Cold_low_EM_2
Tfip11	8.06578	7.70943	7.92535	7.49868	7.27691	7.05547	7.0752	7.30268	7.05885	7.3183	7.51454	7.49746	7.79573	7.96006	2.44829e-11	0.0659232	-0.593145	0.00752914	-0.728414	0.0018339	-0.744645	0.989231	0.0723573	4.64248e-08	1.4007	FALSE	Cold_high_EM_1
Arhgap35	10.5815	10.4358	10.5472	11.1182	11.0053	11.1486	11.2195	10.755	11.0167	11.1581	11.0814	10.8586	10.6255	10.3301	2.51187e-11	0.897666	0.0553571	0.139416	0.363536	0.00101422	0.694353	0.979988	0.0847022	1.86915e-07	-1.14259	TRUE	Cold_low_EM_2
Usp38	9.71452	9.91788	9.72358	9.34644	9.43955	9.1439	9.04149	9.71757	9.07644	9.27458	9.35131	9.47831	9.95094	9.80674	2.54992e-11	0.0554911	-0.467739	0.000287755	-0.734808	0.0797219	-0.358332	0.958649	-0.121735	1.22422e-09	1.21488	TRUE	Cold_high_EM_1
G8370	7.32715	7.51672	7.83962	8.66667	8.44148	9.1603	8.83239	8.7879	9.27945	7.64725	8.56811	8.59782	7.79846	7.71928	2.61138e-11	0.0193541	1.21712	0.169975	0.707545	4.72873e-06	1.97235	0.94755	-0.332551	3.02904e-07	-2.34734	FALSE	IBA_high_EM_3
Zbtb7b	9.97134	9.52932	9.82534	9.01897	8.71569	8.38267	8.77246	9.0238	8.75341	8.86943	9.45714	9.4006	9.62641	9.69628	2.61822e-11	0.400387	-0.401285	0.000564552	-1.12912	0.0338963	-0.686345	0.951094	0.218721	9.15914e-07	1.59674	TRUE	Cold_high_EM_1
Grk3	8.90251	8.85356	8.94459	9.53397	9.50616	9.30512	9.45201	9.00631	9.2677	9.4953	9.29937	9.00795	8.95908	9.04983	2.64373e-11	0.326057	-0.264147	0.0616295	0.390517	0.0280762	0.427379	0.929577	-0.159864	0.000865515	-0.658032	FALSE	Cold_low_EM_2
G10378	8.09847	8.49848	7.79946	7.94125	7.28569	8.94961	8.93928	8.70407	8.84071	7.75723	8.62066	8.93	7.79111	7.75756	2.74512e-11	1.05958e-07	2.0894	0.645061	0.2467	0.00894048	1.03108	0.49702	0.744337	6.01029e-07	-2.02212	TRUE	IBA_high_EM_3
Srr	7.60156	8.01609	7.57924	8.14372	9.14698	8.77822	8.82238	8.26946	8.73002	9.30579	8.29061	8.3053	7.4636	7.58386	2.77017e-11	0.688858	-0.301019	0.0957285	0.805676	0.0190074	1.03652	0.880616	0.478753	1.92922e-07	-2.32094	TRUE	Cold_low_EM_2
Tmem243	10.072	10.2534	10.2047	10.4435	10.4304	10.7834	10.6535	10.1542	10.685	10.316	10.3873	10.2131	10.097	10.2326	2.81579e-11	0.0114537	0.486564	1.43724e-05	0.728249	0.309925	0.191285	0.989231	0.0396982	2.00581e-08	-0.959233	TRUE	Cold_low_EM_2
Zfc3h1	11.0417	11.0995	10.9825	10.4997	10.6551	10.5474	10.4575	10.8089	10.504	10.5124	10.5522	10.7191	11.2292	10.9922	2.82483e-11	0.763669	-0.0929048	0.0966989	-0.309398	0.00304745	-0.482111	0.965835	-0.092601	1.42293e-07	0.884109	TRUE	Cold_high_EM_1
Atox1	8.35922	8.72177	8.75455	7.72037	8.1179	7.79412	7.77952	8.28166	7.84358	7.95307	8.01445	8.23168	8.68317	8.84794	2.93862e-11	0.55929	-0.264603	0.0250846	-0.667808	0.0130964	-0.671252	0.944291	-0.204579	2.392e-08	1.54364	FALSE	Cold_high_EM_1
Otud1	7.59986	7.93887	7.7472	6.71482	6.8971	7.07434	7.20939	7.90218	7.09081	7.00553	7.50135	7.66093	8.09983	7.66264	2.95683e-11	0.254274	0.513674	0.00144758	-1.02582	0.89247	-0.056006	0.954073	-0.194794	6.0169e-05	1.27662	TRUE	Cold_high_EM_1
Ddx52	7.3156	7.55439	7.45343	6.97587	6.58668	6.76783	6.67529	6.90892	6.62779	6.60514	6.70789	6.83795	7.40233	7.34407	2.95683e-11	0.884273	-0.083089	0.462274	-0.261512	2.47395e-05	-1.06465	0.965887	0.141824	1.9692e-05	1.18433	FALSE	Cold_high_EM_1
Dapk2	10.467	10.4008	10.5483	10.035	10.4199	11.1003	10.9836	10.7587	11.088	10.3082	10.8859	10.5676	10.7606	10.7715	2.99631e-11	6.88172e-10	1.27662	0.029517	0.499685	0.0204785	0.500879	0.373552	-0.451361	0.0146031	-0.549204	TRUE	IBA_high_EM_3
Cep63	8.23247	8.40409	8.40794	8.58986	8.62923	8.77953	8.7632	8.48355	8.81706	8.49068	8.51383	8.49484	8.28258	8.35845	3.08071e-11	0.0461869	0.356582	0.000972774	0.497454	0.0370491	0.320807	0.973654	0.0704694	4.93027e-09	-0.888731	FALSE	Cold_low_EM_2
PHYH_containing_ENSSTOG00000031003	8.46939	8.93732	8.90675	8.27321	8.35968	9.0558	8.96966	9.38834	9.03493	8.5732	9.44427	9.2109	9.25884	9.29631	3.10892e-11	9.40859e-05	1.07073	0.0738007	-0.514461	9.85036e-05	0.973988	0.0720541	-0.775556	0.279303	0.316028	TRUE	SA_low_4_7
Rbm20	6.02451	5.97179	5.96671	6.81376	7.15623	6.98828	7.12008	6.06517	6.77588	7.70072	6.36182	6.86286	5.88686	5.82724	3.6918e-11	0.489257	-0.526411	0.10485	0.897325	0.0238241	1.1705	0.951094	0.365104	3.67578e-06	-2.43293	FALSE	Cold_low_EM_2
Serpina7	7.11796	6.83339	6.80344	7.38013	7.17862	9.39423	8.55489	7.08529	9.0337	8.57614	7.95837	7.30345	6.97501	6.633	3.74387e-11	0.0255743	1.70882	0.000351368	2.37678	0.0816542	1.21035	0.979988	0.266319	9.57537e-09	-3.85345	TRUE	IBA_high_EM_3
CYP7A1	4.11383	3.86971	3.87487	5.14176	7.67553	5.50744	5.42582	4.23022	5.67703	7.59775	4.37061	4.18146	4.18394	3.7924	3.8125e-11	0.0482681	-3.1004	0.0428206	2.95823	0.20754	2.0464	0.981443	-0.554558	0.00279846	-4.45007	TRUE	Cold_low_EM_2
Camsap3	8.72378	8.28263	8.3525	7.8455	7.69646	7.77244	7.73946	7.94349	7.69268	7.8432	8.11901	8.19777	8.5338	8.65059	4.09125e-11	0.822427	-0.113497	0.022328	-0.637479	0.0261642	-0.568314	0.951632	-0.17098	1.10922e-07	1.37677	TRUE	Cold_high_EM_1
Itm2b	9.44976	9.75478	9.73765	8.94453	8.95877	8.95933	8.87591	9.38308	8.96003	9.08207	8.92912	9.14678	9.804	9.67525	4.15449e-11	0.803724	-0.112962	0.150158	-0.392985	0.00174631	-0.722403	0.973234	-0.10976	3.44718e-07	1.22515	FALSE	Cold_high_EM_1
Vps29	7.41322	7.62512	7.26481	7.05721	7.14061	6.3904	6.33596	7.04579	6.5043	6.96905	6.78558	6.91509	6.61911	6.97313	4.20059e-11	3.68716e-05	-1.3256	0.000990339	-1.05232	0.0021151	-0.86221	0.00391734	1.14884	0.0201304	0.76569	FALSE	Unassigned
Znf281	7.77272	7.82757	7.854	7.87368	7.77758	7.74469	7.61681	7.85699	7.8348	7.95605	7.81427	7.77311	7.16061	7.24532	4.281e-11	0.416615	-0.223045	0.621854	-0.1206	0.811382	0.0558574	1.88204e-07	1.17688	2.10473e-08	-1.11213	TRUE	Unassigned
Tsku	9.43654	8.21922	8.45914	10.0439	10.0454	7.8006	8.17035	8.66146	7.9948	9.53594	8.37079	8.60537	9.12124	8.93032	4.37341e-11	1.8347e-10	-3.15152	0.0673486	-1.0362	0.456327	-0.435541	0.968587	-0.273677	0.000973528	1.74542	TRUE	SA_high_9
Tmem123	9.44268	9.84075	9.80932	10.4889	10.7247	10.3883	9.99187	9.90852	10.0751	11.1488	10.0188	9.66623	9.87765	9.66305	4.41962e-11	0.00831061	-1.00558	0.218628	0.488119	0.377164	0.338413	0.989231	-0.0868134	0.0413019	-0.739719	TRUE	SA_high_9
Thsd7b	6.36458	5.98482	5.63139	8.35949	12.6602	6.68938	6.6086	6.31032	6.82614	6.92195	6.19477	6.17941	6.11902	6.26336	4.45903e-11	0.00016614	-4.69717	0.570712	0.902104	0.751977	0.489922	0.989231	-0.328952	0.446048	-1.06307	FALSE	SA_high_9
Serbp1	10.4297	10.3049	10.4122	9.9544	9.96062	9.98015	10.0936	10.1201	10.1115	9.94523	9.92156	10.0756	10.5284	10.4769	4.55815e-11	0.363788	0.18677	0.802468	0.0513032	0.00027169	-0.48909	0.845534	-0.162334	2.44437e-05	0.600121	TRUE	Cold_high_EM_1
Synj2bp	10.6469	10.7084	10.6337	10.2198	10.1196	10.1932	10.0463	10.4429	10.0976	10.0599	10.2232	10.2596	10.7254	10.5112	4.63838e-11	0.911594	-0.0368543	0.076329	-0.322719	0.00163118	-0.501001	0.969241	0.0844766	9.29e-06	0.739244	TRUE	Cold_high_EM_1
Plekha1	8.49048	8.55436	8.45941	9.15851	8.99259	9.04147	9.00755	8.67643	8.99762	8.83868	8.97635	8.73435	8.32012	8.45738	4.70773e-11	0.964009	0.0194149	0.13127	0.356394	0.00514727	0.582433	0.903037	0.218083	6.65631e-08	-1.15691	TRUE	Cold_low_EM_2
LOC110598625	6.40415	6.47179	6.50497	6.78197	6.75398	7.00054	7.17	6.67344	7.11805	6.85305	6.83677	6.9888	6.36944	6.43947	4.79334e-11	0.055744	0.561621	0.0624452	0.484641	0.000650375	0.828796	0.969241	0.1404	1.20061e-08	-1.45384	FALSE	Cold_low_EM_2
Cfap97	8.47168	8.42111	8.48142	7.83516	8.00039	8.10242	8.16309	7.97977	8.16057	8.03243	8.02715	8.10129	8.49923	8.47157	4.80842e-11	0.118772	0.322276	0.292523	0.200298	6.12791e-06	-0.654498	0.996483	-0.0208455	0.0029444	0.475045	FALSE	Cold_high_EM_1
Pdrg1	8.43717	8.04128	8.20038	7.63479	7.55424	7.59094	7.60435	7.59585	7.62115	7.65735	7.73954	7.85423	8.31605	8.31009	4.90405e-11	0.978142	-0.0134901	0.444408	-0.22826	0.000318351	-0.797179	0.978989	-0.093796	2.10422e-06	1.11924	TRUE	Cold_high_EM_1
GABPB1-AS1_like	8.60258	9.04636	8.97824	8.92173	9.17763	9.63713	9.66031	9.42441	9.63352	9.3082	9.53851	9.56335	8.91947	8.89211	4.94604e-11	0.00450875	0.795788	0.489794	0.220731	5.88608e-06	1.09198	0.998564	-0.00321983	3.69404e-07	-1.30949	TRUE	IBA_high_EM_3
Ezr	9.24387	8.81014	8.99642	8.51041	8.68178	8.26051	8.28202	8.31872	8.37422	8.38955	8.26479	8.4622	9.22386	9.003	5.10608e-11	0.240106	-0.401585	0.860131	-0.0683879	4.72239e-06	-1.0712	0.973654	-0.110352	6.78898e-07	1.24994	FALSE	Cold_high_EM_1
Slc30a4	8.52566	8.84108	8.62925	8.00718	7.99159	7.89768	7.85116	8.32209	7.97909	7.86187	7.91207	8.28451	8.62702	8.75592	5.21263e-11	0.872916	-0.0814462	0.0904648	-0.483478	0.00250324	-0.737556	0.998564	-0.013189	1.45605e-06	1.23422	TRUE	Cold_high_EM_1
Aldh2	10.2698	10.0307	10.0819	9.60383	9.79417	9.58104	9.73488	9.70631	9.39937	9.6038	9.62396	9.78733	10.3724	10.3892	5.35876e-11	0.670407	-0.155963	0.440115	-0.204057	0.002341	-0.622727	0.568041	-0.358891	1.87671e-08	1.18568	TRUE	Cold_high_EM_1
Fam104a	9.00256	9.01594	9.01913	8.58937	8.27664	8.37953	8.33374	8.84713	8.40996	8.48311	8.81708	8.85427	9.06044	8.80471	5.45208e-11	0.69654	-0.13603	5.69569e-05	-0.784563	0.296592	-0.217151	0.946999	0.139253	1.17638e-05	0.862461	TRUE	Cold_high_EM_1
Cd164	8.93668	8.91579	8.70431	8.28146	8.25434	8.34788	8.27528	8.35648	8.418	8.41999	8.48783	8.35817	8.97408	8.8414	5.52355e-11	0.884273	0.0552298	0.760121	-0.0815124	8.15377e-05	-0.691231	0.982849	-0.0615709	9.40675e-06	0.834314	TRUE	Cold_high_EM_1
Tcaf2	6.8665	7.00723	7.09744	6.15275	6.37013	6.21468	6.40297	6.88076	6.42937	6.25778	6.48921	6.76041	7.1534	7.19857	5.75219e-11	0.730231	0.200199	0.0246553	-0.729447	0.146215	-0.439481	0.891201	-0.292666	9.66894e-07	1.46159	FALSE	Cold_high_EM_1
Kcnn2	9.22866	9.4972	9.54594	9.51371	10.5607	11.3452	10.9836	10.0331	10.7859	10.7835	9.96167	9.91317	9.45188	9.74999	5.758e-11	0.0980256	0.966115	0.000383281	1.68308	0.0369454	1.00224	0.954054	-0.308003	5.86198e-07	-2.37731	FALSE	Cold_low_EM_2
Zbtb33	7.08088	6.94578	7.06965	6.45449	6.41159	6.35783	6.27433	6.43085	6.40147	6.19119	6.59856	6.48483	6.79236	6.74934	5.87644e-11	0.956868	-0.0299643	0.270639	-0.330714	2.34623e-05	-0.921547	0.328718	0.497475	0.00296963	0.754786	FALSE	Cold_high_EM_1
Abi1	9.81994	9.98239	10.0518	10.2784	10.39	10.5083	10.2753	10.0623	10.3688	10.4409	10.047	9.97459	9.99227	9.99628	5.97925e-11	0.942296	0.0246878	0.00036674	0.595841	0.311374	0.186789	0.989231	-0.046162	1.32672e-05	-0.736468	TRUE	Cold_low_EM_2
G9560	6.00122	5.62136	5.59682	6.05493	6.89442	6.79023	7.15673	7.2177	6.58081	7.06388	7.77261	8.0539	6.30027	5.80123	6.12356e-11	0.86473	0.206072	0.038263	-1.38211	4.68953e-11	3.93998	0.772606	-0.865327	0.0109124	-1.69254	TRUE	Ent_high_0_8
Asxl1	9.90527	9.84037	10.0216	10.2481	10.3969	10.4481	10.3747	10.2873	10.5389	10.1406	10.1375	10.1964	10.0157	9.97441	6.12449e-11	0.15854	0.297164	0.0201616	0.405593	0.000972068	0.528849	0.965835	-0.0952421	4.51408e-07	-0.8392	FALSE	Cold_low_EM_2
ENSSTOG00000032173	7.19807	7.11812	7.09956	5.95592	5.70744	5.75891	6.03713	6.63035	5.95886	5.93812	6.1125	6.44823	6.10089	6.78439	6.12449e-11	0.863868	0.159125	0.030067	-1.05503	0.00396017	-1.20995	0.154451	1.12908	0.0160487	1.1359	TRUE	Cold_high_EM_1
Rab11a	8.74419	8.60154	8.43032	7.75219	7.95797	7.65314	7.72438	8.24054	7.83628	7.9083	7.90686	7.92902	8.2647	8.40393	6.27603e-11	0.518576	-0.268984	0.0570111	-0.544115	0.000189137	-0.904576	0.485723	0.467757	0.000212885	0.980934	FALSE	Cold_high_EM_1
Cops8	7.21683	7.22854	7.16767	6.76672	6.50338	6.5963	6.51325	6.79955	6.48412	6.5797	6.63786	6.86511	7.12667	7.2305	6.28911e-11	0.695969	-0.177608	0.0752882	-0.490478	0.000976791	-0.732019	0.989231	0.0633513	1.8826e-06	1.15915	FALSE	Cold_high_EM_1
Prkn	11.4836	11.4603	11.5386	11.5783	11.3598	11.0512	10.8355	11.4605	10.9764	11.4607	11.5705	11.4678	11.8454	11.5929	6.3581e-11	1.05405e-06	-0.850031	2.60518e-07	-0.886379	0.746422	0.0715303	0.449591	-0.336791	5.37399e-11	1.15164	FALSE	IBA_low_EM_5
Ppp2r1a	9.66178	9.35811	9.46751	9.08617	8.90209	8.94368	8.96891	8.98591	9.01612	8.93583	9.08974	9.12962	9.64764	9.5395	6.41398e-11	0.98913	0.00444424	0.550983	-0.146866	0.000346939	-0.643352	0.954054	-0.118537	1.71141e-06	0.908755	FALSE	Cold_high_EM_1
Acad10	7.43132	7.3641	7.41936	7.60508	7.44877	7.93043	8.02517	7.59741	8.09699	7.50695	7.84344	7.72829	7.4019	7.55335	6.4483e-11	3.74111e-05	0.875904	0.0175066	0.509115	0.00145681	0.647379	0.965835	-0.119992	7.25159e-07	-1.0365	FALSE	IBA_high_EM_3
Angptl3	7.6635	7.81134	7.72652	8.30942	8.52957	8.80511	8.5247	8.50829	8.66255	8.52655	8.75868	8.47184	8.04983	7.38052	6.54171e-11	0.517644	0.336188	0.757201	0.143998	7.72869e-07	1.5617	0.998143	-0.0433534	1.00725e-06	-1.66235	TRUE	Cold_low_EM_2
Palmd	8.44404	8.87866	8.75236	9.3647	9.55256	9.72583	9.71032	9.51312	9.52744	9.50626	9.04691	9.25234	8.90334	9.08733	6.60446e-11	0.522899	0.281615	0.0487068	0.601764	8.16763e-05	1.06942	0.536839	-0.506379	5.1206e-05	-1.1648	FALSE	Cold_low_EM_2
Sepsecs	9.59916	9.81137	9.79824	8.88558	9.02715	9.43972	9.2806	9.68455	9.26109	9.06716	9.37084	9.43298	9.78884	9.7093	6.89289e-11	0.0137236	0.576678	0.243464	-0.275976	0.135331	-0.314781	0.998564	0.00684988	0.00514221	0.583907	FALSE	Cold_high_EM_1
Wsb1	7.26603	7.06428	7.16643	9.44002	8.11708	8.01696	8.37265	7.76138	8.34553	8.67266	8.14786	7.7222	7.79775	7.70415	6.91974e-11	0.111842	-0.960787	0.281447	0.621775	0.002016	1.48232	0.275251	-1.14245	0.0635786	-0.961641	TRUE	Cold_low_EM_2
Sgpl1	9.02947	9.00821	8.92165	9.29375	9.57016	9.56388	9.31104	8.71858	9.24896	9.44756	8.84909	8.90116	9.10764	9.02363	7.76922e-11	0.790235	-0.100621	2.96631e-06	0.93823	0.343821	-0.216316	0.965887	-0.11198	0.00387049	-0.609935	TRUE	Unassigned
Ccdc71	9.46597	9.51112	9.32524	8.81035	8.84647	8.86616	8.88513	9.17721	8.9236	8.96126	9.14901	9.09127	9.21872	9.43001	7.78909e-11	0.921485	0.0348734	0.0227328	-0.409989	0.00933717	-0.423346	0.844404	0.192252	0.000181572	0.641083	TRUE	Cold_high_EM_1
Cdc42bpg	7.08031	6.72677	6.7471	7.83116	7.63812	7.23616	7.41155	6.6707	7.36972	7.72579	7.16152	7.06083	6.69606	6.81391	7.80451e-11	0.107695	-0.656122	0.0661618	0.666425	0.428596	0.303126	0.94755	0.248281	0.00043214	-1.21783	FALSE	Cold_low_EM_2
Unc50	8.07117	7.90329	7.99208	7.41414	7.26003	7.37834	7.22709	7.58545	7.19569	7.34375	7.30127	7.53882	7.74105	7.92485	8.04563e-11	0.746264	-0.146656	0.134128	-0.413079	0.000143332	-0.839985	0.805403	0.288577	7.19705e-05	0.964487	FALSE	Cold_high_EM_1
LOC101964473	7.28292	7.75969	7.69967	8.8589	8.51633	8.74517	8.66304	8.74241	8.68482	8.25271	7.97534	8.12358	7.26839	7.45561	8.06602e-11	0.798435	0.19921	0.21715	0.598029	0.000795174	1.37225	0.843571	0.505678	6.69413e-09	-2.47596	TRUE	Cold_low_EM_2
Cpn2	9.53505	9.5416	9.49209	9.68414	9.75451	9.79679	9.91325	9.96408	9.90221	9.64772	9.83979	9.92099	9.77435	9.65623	8.24635e-11	0.058315	0.286017	0.815137	-0.0424519	1.81108e-09	0.696034	0.232833	-0.301891	0.00660473	-0.351691	TRUE	Unassigned
Ube3b	8.50647	8.39252	8.53369	8.92624	8.92522	8.9071	8.87706	8.60006	8.92006	8.87525	8.81213	8.69643	8.54515	8.59715	8.26254e-11	0.97208	-0.0114381	0.0449599	0.333966	0.00315256	0.452652	0.923712	-0.137479	4.33863e-05	-0.649139	FALSE	Cold_low_EM_2
Naa50	9.31472	9.66944	9.36803	8.97944	8.79644	8.8499	8.84415	9.09075	8.8862	8.93494	8.92779	8.94668	9.47432	9.50671	8.86751e-11	0.849607	-0.0746757	0.394646	-0.210251	0.000191954	-0.702238	0.996483	-0.0257265	2.8057e-06	0.938216	FALSE	Cold_high_EM_1
Ttll4	7.19403	7.19742	7.5992	7.95961	8.30773	8.31916	8.03101	7.7226	8.22794	8.41678	7.75495	7.6369	7.54679	7.69684	9.35607e-11	0.897849	-0.0778201	0.00784075	0.851875	0.0194872	0.737735	0.618765	-0.507863	0.000659939	-1.08175	FALSE	Cold_low_EM_2
LOC110598119	6.60976	6.22704	6.53906	7.21936	7.58513	7.15029	7.31675	6.5368	7.19725	7.2482	6.81791	6.86705	6.7238	6.54895	9.60225e-11	0.661582	-0.244126	0.0106383	0.885749	0.0672508	0.646936	0.909306	-0.332637	0.000488079	-1.20005	TRUE	Cold_low_EM_2
Zcrb1	7.28751	7.56152	6.99793	6.4224	6.19653	6.26147	6.19276	6.90061	6.35518	6.31266	6.45498	6.81332	6.89995	7.02612	9.71243e-11	0.915421	-0.0812233	0.0130164	-0.961864	0.00601165	-0.933537	0.551988	0.601569	0.000493465	1.29383	FALSE	Cold_high_EM_1
Eif3j	8.62566	8.6272	8.54093	8.34071	8.11708	8.06238	8.01371	8.15496	8.16724	8.10592	8.08185	8.10558	8.6204	8.55979	9.78435e-11	0.516832	-0.180424	0.888686	-0.0387247	1.67492e-06	-0.755791	0.989231	0.0348119	1.10082e-05	0.759704	FALSE	Cold_high_EM_1
Kcnk5	9.32494	8.43145	8.77053	9.94691	10.2607	9.4438	9.34338	9.30275	9.25024	10.6061	9.38076	8.7194	8.77498	8.43954	9.8563e-11	0.00511494	-1.45152	0.629413	0.304043	0.330765	0.509275	0.840225	0.558459	0.00533154	-1.37178	TRUE	SA_high_9
Actr1a	8.75364	8.48888	8.54187	8.23895	8.15348	8.0302	7.7816	8.1759	7.97499	8.08921	8.06332	8.03413	8.53503	8.58245	9.96391e-11	0.115982	-0.411571	0.250862	-0.278743	2.20851e-05	-0.794863	0.973234	0.0913188	1.38805e-06	0.982287	FALSE	Cold_high_EM_1
ACSM1_containing	8.09757	6.72927	6.80295	7.665	9.28792	6.27104	6.61942	7.06132	6.3146	9.38561	6.7963	7.46567	7.03676	7.0127	1.0057e-10	1.98787e-09	-4.42077	0.0687879	-1.54405	0.661188	-0.406634	0.913196	0.716244	0.141024	1.23444	TRUE	SA_high_9
Kdm3a	10.4291	10.1336	10.2489	10.0648	9.96315	9.88019	9.84649	9.78196	9.87149	10.1373	9.76391	9.82837	10.5247	10.3785	1.06491e-10	0.150996	-0.31477	0.529527	0.138164	4.88324e-06	-0.732364	0.681821	-0.249453	8.63478e-07	0.843654	FALSE	Unassigned
Hmgcr	7.52514	7.6159	7.51888	8.7898	8.1553	7.99303	7.88298	7.56245	7.83465	8.4214	8.02205	7.65605	7.46814	7.20145	1.08609e-10	0.0136871	-0.945148	0.571225	0.250729	0.21971	0.453145	0.8137	0.431315	0.00143175	-1.13519	FALSE	Cold_low_EM_2
Pex5	8.80147	8.66801	8.71186	9.31437	9.84912	9.39083	9.44564	8.64067	9.2391	9.44407	9.14397	8.92811	8.67433	8.65597	1.09505e-10	0.501228	-0.308005	0.0211557	0.724799	0.206606	0.405113	0.973654	0.13568	2.77321e-05	-1.26559	TRUE	Cold_low_EM_2
Akr7a2	7.6478	7.68418	7.39088	8.19461	8.6593	7.96411	8.33819	7.31209	8.05246	8.40348	7.63052	7.74142	7.43612	7.56885	1.11439e-10	0.276229	-0.488294	0.00418873	0.979654	0.895366	0.0596172	0.972827	0.164504	0.000418161	-1.20378	TRUE	Cold_low_EM_2
Tcn2	7.3063	7.17297	7.38194	7.74071	7.8871	7.60759	7.6352	7.73035	7.5349	7.87916	7.82334	7.76478	7.56898	7.50859	1.11439e-10	0.0481802	-0.433653	0.135637	-0.306256	5.96073e-08	0.937505	0.26665	-0.439932	0.361253	-0.191317	FALSE	Unassigned
Rpl7	7.367	7.65932	7.49944	7.54652	7.26887	7.70954	7.60123	7.85586	7.4963	7.51331	7.9307	7.80495	6.51992	6.92241	1.12167e-10	0.551067	0.280728	0.202355	-0.427307	0.0229731	0.660991	3.92127e-05	1.58031	5.63331e-09	-1.814	TRUE	Unassigned
Ugp2	10.9251	10.9959	11.0108	11.1443	11.6408	11.9472	11.8544	11.303	11.8831	11.914	11.2875	11.3021	11.1665	10.9947	1.19863e-10	0.259392	0.430707	0.000972774	0.942656	0.0370563	0.59688	0.965835	-0.158956	1.17355e-06	-1.38058	TRUE	Cold_low_EM_2
Vapb	8.62338	8.7603	8.65415	9.30163	9.18037	9.29542	9.25345	8.95431	9.18979	9.26882	9.20966	9.1187	8.50108	8.84958	1.24139e-10	0.987908	-0.00645505	0.344392	0.248794	0.0002076	0.778721	0.999115	-0.000788658	3.65809e-06	-1.02673	TRUE	Cold_low_EM_2
Casp3	7.01722	7.42878	7.2857	6.25019	6.17809	6.34472	6.15076	6.90128	6.33348	6.55518	6.39138	6.66455	7.49574	7.14746	1.33425e-10	0.86473	-0.135243	0.0563819	-0.826362	0.00807358	-0.984627	0.989231	-0.107046	9.19356e-07	1.91804	FALSE	Cold_high_EM_1
Elavl1	9.2942	9.13365	9.23176	8.90954	8.65609	8.81282	8.82058	8.98523	8.80147	8.75121	9.0686	9.02037	9.38942	9.36738	1.35806e-10	0.826962	0.0697843	0.0491445	-0.350151	0.122932	-0.259669	0.722682	-0.224195	3.03421e-07	0.834015	FALSE	Cold_high_EM_1
Bub3	8.59768	8.44523	8.44509	8.05119	7.76094	7.59264	7.70531	8.25127	7.81651	7.7278	7.93464	8.1586	8.46505	8.49044	1.39897e-10	0.510906	-0.261969	0.00518443	-0.727484	0.0204084	-0.561127	0.989231	0.0554522	7.50143e-07	1.23316	TRUE	Cold_high_EM_1
Atp6v1b2	10.0728	10.0233	9.98629	9.53657	9.41269	9.34985	9.27778	9.32702	9.39774	9.59921	9.47603	9.50787	10.1109	9.7337	1.44267e-10	0.29838	-0.296886	0.559061	-0.154914	3.31773e-06	-0.882892	0.931427	0.162358	2.13552e-05	0.875448	TRUE	Cold_high_EM_1
Rps23	7.28553	7.42525	7.2232	6.8506	6.54638	6.86109	6.87705	7.44025	6.91704	6.73075	7.15242	7.22402	6.64811	6.64869	1.57499e-10	0.324862	0.370596	0.00694857	-0.703095	0.999806	-0.000128667	4.55602e-05	1.28326	0.0380348	-0.580033	TRUE	Unassigned
Ahr	8.65496	8.65306	8.83872	9.80284	9.41936	9.31657	9.10622	8.96746	9.21953	9.6484	8.36183	8.64374	9.14719	9.00076	1.658e-10	0.0776551	-0.65337	0.00383474	0.913517	0.998994	0.000582184	0.44994	-0.587891	0.342353	-0.326208	FALSE	SA_high_9
Gfm2	7.23692	7.63469	7.46319	8.16909	8.08874	8.19186	8.03742	7.55624	8.15971	7.99316	7.93937	7.63372	7.43613	7.37522	1.70766e-10	0.886005	0.0753053	0.0127738	0.704437	0.0442286	0.562778	0.978989	0.114914	5.96816e-07	-1.38213	FALSE	Cold_low_EM_2
G15462	6.63123	6.45526	6.5255	7.17491	8.38611	6.71946	7.23775	6.40219	7.02286	7.47799	6.53801	6.70065	5.87499	6.29751	1.77115e-10	0.0379379	-1.28508	0.143196	0.883569	0.895308	0.0958244	0.508248	1.00354	0.000396324	-1.98294	TRUE	Cold_low_EM_2
LOC101966219	8.37759	8.22291	8.30541	9.26326	10.4252	9.49177	9.45559	9.4169	10.2518	9.69173	9.3301	9.8502	8.74066	8.71442	1.77986e-10	0.877764	-0.148138	0.547476	0.382114	8.60608e-07	2.29931	0.59978	-0.816668	0.000230053	-1.86475	TRUE	Cold_low_EM_2
Sccpdh	8.24738	8.67848	8.5297	8.88488	9.37096	9.25807	9.28552	8.83913	9.25692	9.51275	8.8694	8.62695	8.49917	8.26976	1.7886e-10	0.958958	-0.0336413	0.0155395	0.797078	0.0865832	0.559222	0.949974	0.221054	6.5357e-07	-1.57735	FALSE	Cold_low_EM_2
TRAF3IP2-AS1_containing	8.40312	8.33995	8.26993	7.91246	7.67426	7.8277	7.69264	7.98937	7.73564	7.68484	7.86607	8.03445	8.23873	8.24608	1.81255e-10	0.982218	-0.00947848	0.0800456	-0.373546	0.00156046	-0.566307	0.907025	0.179808	8.54086e-05	0.760046	FALSE	Cold_high_EM_1
Slc2a9	10.0205	9.55116	9.73968	9.31335	8.9969	10.0363	10.3398	9.77958	10.0717	9.06881	9.84232	9.90204	9.95844	9.89125	1.86022e-10	3.76049e-11	1.71921	0.0857182	0.508529	0.649423	0.148182	0.94755	-0.195634	0.110657	-0.461077	FALSE	SA_low_4_7
ZNF717_containing_gene4682	6.23475	6.45091	6.37101	6.95068	7.02484	7.05209	6.92072	6.62195	7.12852	7.09203	6.8754	6.69915	6.35069	6.62976	1.87742e-10	0.96314	0.025461	0.0520567	0.567517	0.00158599	0.872749	0.880616	-0.309633	6.21323e-05	-1.13063	FALSE	Cold_low_EM_2
Lmo7	9.50662	9.59976	9.58025	9.73961	10.0164	10.042	9.89672	9.58551	10.1196	10.1168	9.57185	9.42784	9.53601	9.52532	1.88289e-10	0.819231	0.0837858	2.51515e-05	0.813033	0.978764	0.00760041	0.979988	0.0752625	5.95824e-06	-0.895896	FALSE	Cold_low_EM_2
Znf326	10.6809	10.5403	10.5381	10.0188	10.2505	10.1246	10.0376	10.1804	10.1243	10.2133	10.0205	10.0381	10.639	10.4904	1.89167e-10	0.675411	-0.117564	0.883667	0.0372519	6.4778e-07	-0.752612	0.981535	0.0559554	6.11188e-05	0.659405	TRUE	Cold_high_EM_1
Sfmbt2	11.1527	11.1018	10.9525	11.1294	11.4306	11.6521	11.8049	11.3683	11.6862	11.134	11.2506	11.2698	11.0523	11.243	1.91297e-10	0.000248693	0.744272	0.00081694	0.666565	0.0306747	0.429541	0.965835	-0.112648	6.72551e-07	-0.983459	FALSE	IBA_high_EM_3
LOC110599375	6.22397	6.61389	6.43794	6.80504	6.72835	7.07228	7.08965	6.97407	7.21843	6.84934	7.23306	6.97423	6.08159	6.43397	1.98636e-10	0.122515	0.61464	0.776203	0.124968	2.00253e-05	1.29897	0.860323	0.379864	5.55252e-08	-1.8038	FALSE	IBA_high_EM_3
Plod2	9.08739	9.23194	8.97606	9.57751	9.92071	9.72721	9.71958	9.3578	9.57209	9.73188	9.14916	9.34012	9.58952	9.47009	2.15172e-10	0.742705	-0.124373	0.00273248	0.649016	0.0845456	0.380501	0.0285226	-0.702635	0.152745	-0.326882	TRUE	Unassigned
Pim1	9.0501	9.12361	9.50095	8.24963	8.26313	8.34239	7.99055	9.36111	8.52194	7.83437	8.79626	9.3116	9.28987	9.36258	2.17969e-10	0.608611	0.334203	0.000186285	-1.46769	0.953001	-0.031742	0.989231	-0.10537	5.3862e-05	1.6048	TRUE	Cold_high_EM_1
Cdk19	9.18839	9.45583	9.09833	9.54789	10.1506	9.98346	10.0064	9.65484	9.96019	10.032	9.78152	9.51435	9.0217	9.1673	2.20366e-10	0.907799	0.0670376	0.0939595	0.531811	0.0102573	0.732575	0.885825	0.306556	5.85098e-08	-1.57094	TRUE	Cold_low_EM_2
LOC101959125	8.27515	8.16261	8.28027	8.82911	8.79015	8.81316	8.79698	8.39229	8.77861	8.83307	8.85148	8.55504	8.27817	8.20017	2.20366e-10	0.940758	-0.0334737	0.239834	0.304199	0.000972068	0.717138	0.998564	0.0252789	4.18129e-06	-1.04662	FALSE	Cold_low_EM_2
Znf594	6.63528	6.86941	6.96318	6.70151	6.56443	7.17586	7.4372	7.86529	7.3271	7.03775	7.51054	7.75349	6.74507	6.99167	2.20508e-10	0.0109702	1.02083	0.0842479	-0.650007	4.16981e-07	1.64396	0.989268	-0.0729275	0.0118311	-0.92102	TRUE	Ent_high_0_8
Emc10	8.2847	8.06501	8.22681	8.43935	8.18601	8.05551	8.09451	8.46748	8.1831	8.45565	8.54007	8.41915	7.54011	7.75813	2.25802e-10	0.137429	-0.424	0.0105976	-0.595854	0.0168324	0.525898	0.000497677	1.01753	5.95827e-05	-0.947579	TRUE	Unassigned
Mff	8.71938	8.77069	8.63841	8.1171	8.28912	8.33419	8.20505	8.43565	8.20178	7.98541	8.38695	8.3843	8.70454	8.80042	2.26423e-10	0.546444	0.180417	0.220955	-0.259612	0.0105615	-0.447618	0.989231	-0.0490698	3.3132e-05	0.756299	FALSE	Cold_high_EM_1
Nln	9.21538	9.52549	9.40763	8.70984	8.97112	8.82663	8.72794	9.10401	8.9124	8.72773	8.93141	9.04873	9.56597	9.46789	2.26495e-10	0.960711	0.0218955	0.162369	-0.33655	0.0114237	-0.520189	0.923498	-0.178663	8.63478e-07	1.0354	FALSE	Cold_high_EM_1
Creb3l2	9.49712	9.60398	9.86258	10.7159	10.3445	10.624	10.2457	9.92709	10.2692	10.7286	10.0385	9.62122	9.92606	9.76747	2.30139e-10	0.476188	-0.333798	0.00832803	0.845207	0.20275	0.422608	0.910831	-0.293837	0.00216459	-0.973978	FALSE	Cold_low_EM_2
CYB5A_containing	11.428	11.3637	11.5759	11.7908	11.9745	12.2712	12.0458	11.8671	12.1076	12.1282	11.9288	11.6794	11.5642	11.6578	2.35598e-10	0.383296	0.264774	0.0238338	0.504594	0.00102032	0.669573	0.862572	-0.234069	9.92623e-06	-0.940099	TRUE	Cold_low_EM_2
Kmo	9.62808	9.34461	9.65995	10.4602	10.5399	10.14	10.0875	10.2773	9.87201	10.7234	9.88081	9.85592	9.8386	9.36044	2.46453e-10	0.0192332	-0.838188	0.932526	0.0420979	0.00587662	0.847126	0.983109	-0.101437	0.0160868	-0.787787	TRUE	Cold_low_EM_2
G23507	7.26313	7.07992	6.85096	7.63067	7.62218	7.78541	8.51695	7.17612	8.09465	7.45623	7.75686	7.60262	6.66563	6.90753	2.54592e-10	0.04175	0.989862	0.0143338	1.05629	0.027748	0.925308	0.694406	0.623976	6.22412e-10	-2.60558	TRUE	Cold_low_EM_2
Smarcad1	8.48233	8.74264	8.59582	9.17055	8.98425	9.29842	9.09897	8.88756	9.15144	8.96286	8.94073	8.76699	8.68289	8.71242	2.68151e-10	0.412038	0.229767	0.00735551	0.529453	0.00800636	0.504976	0.951094	-0.132808	3.26602e-06	-0.901621	FALSE	Cold_low_EM_2
Cul4b	7.56356	7.47073	7.56043	7.72958	7.95078	8.08845	7.85076	7.52587	8.02236	7.87879	7.5383	7.47968	7.57676	7.58478	2.72516e-10	0.431829	0.214787	3.25199e-06	0.845168	0.915427	0.027207	0.981535	-0.0647095	1.76433e-05	-0.807665	FALSE	Cold_low_EM_2
Washc3	7.81819	8.12792	7.95545	8.3033	8.33435	8.88822	8.61213	8.32	8.74393	8.51341	8.38525	8.00073	7.7827	8.01111	2.79531e-10	0.0710848	0.590378	0.00228467	0.83974	0.0483972	0.549738	0.968595	0.147424	1.90541e-08	-1.5369	FALSE	Cold_low_EM_2
Nme2	8.47419	8.84471	8.52383	8.14301	8.11991	7.9992	8.05066	8.38718	8.00257	8.00989	8.52186	8.52229	7.86831	8.04526	3.08578e-10	0.745659	-0.133441	0.000499214	-0.779216	0.484506	-0.172904	2.14909e-05	1.14973	0.444293	-0.197613	TRUE	Unassigned
Prepl	8.56841	8.59055	8.5797	7.93594	8.04775	8.13238	7.87043	8.41805	8.06126	8.17187	8.03894	8.11638	8.93725	8.75132	3.09778e-10	0.908449	-0.057312	0.292865	-0.304173	0.015484	-0.56972	0.558719	-0.402908	8.76278e-08	1.2768	FALSE	Cold_high_EM_1
Itga2b	7.62216	7.4475	7.23796	6.99548	7.05009	6.74612	6.79261	7.23886	6.62197	7.07038	7.14519	7.09546	7.76116	7.47529	3.23392e-10	0.045924	-0.658406	0.00157359	-0.874746	0.0854922	-0.448893	0.858843	-0.27864	1.11163e-09	1.60228	FALSE	Cold_high_EM_1
Plg	11.8204	11.4077	11.4892	11.9245	12.0895	12.0283	12.139	12.0905	12.0926	12.1499	12.0045	12.0531	11.5307	11.3629	3.23417e-10	0.918074	0.0453278	0.822201	0.0723776	0.000108931	0.805137	0.837776	0.25871	2.26681e-07	-1.13623	TRUE	Cold_low_EM_2
Smarce1	9.15923	9.25954	9.18698	8.26993	8.45129	8.59091	8.5667	9.17576	8.64753	8.54384	8.79057	8.89809	8.95978	9.16478	3.28515e-10	0.344432	0.312376	0.0118621	-0.599851	0.18411	-0.31606	0.889342	0.233687	0.00360282	0.682224	TRUE	Cold_high_EM_1
Ccdc66	8.89051	9.23305	9.0544	8.5934	8.71194	8.44657	8.44178	8.9225	8.57091	8.44545	8.57435	8.71784	9.42828	9.30939	3.31557e-10	0.662331	-0.17991	0.0996546	-0.435556	0.052251	-0.463862	0.441813	-0.451517	1.00541e-08	1.35094	FALSE	Cold_high_EM_1
Rmdn3	8.89009	8.79625	8.7532	8.27569	8.15338	8.25218	8.19578	8.23646	8.25682	8.24195	8.50574	8.43849	8.6408	8.73564	3.34652e-10	0.948767	0.0254494	0.203658	-0.278137	0.000415186	-0.61946	0.821011	0.222517	0.000403518	0.675081	TRUE	Cold_high_EM_1
ENSSTOG00000032862	7.54955	7.33558	7.35569	7.96278	8.09705	8.15407	8.30141	7.47373	8.03229	7.89364	7.78509	7.9556	7.0426	7.34865	3.39212e-10	0.541907	0.294311	0.0319199	0.699195	0.0289614	0.683497	0.740013	0.440179	6.287e-09	-1.82287	FALSE	Cold_low_EM_2
Hsdl2	11.1882	11.5058	11.2539	10.4058	10.8061	10.4211	10.6282	11.0455	10.5445	10.5299	10.9902	10.921	11.1787	11.5515	3.51835e-10	0.839146	-0.10074	0.00625974	-0.733342	0.0822595	-0.462892	0.989231	-0.0681889	1.1381e-06	1.26442	TRUE	Cold_high_EM_1
GSTA2	7.82822	7.91872	8.05365	9.33881	9.76146	8.89841	9.14628	8.82412	9.49133	8.59539	8.47969	9.0112	8.11286	8.19271	3.52009e-10	0.830428	-0.185925	0.206813	0.666642	0.00027018	1.61312	0.921142	-0.407193	6.10998e-05	-1.87256	TRUE	Cold_low_EM_2
Acvr2a	10.0198	10.0301	9.99967	9.45283	9.60046	9.71274	9.59772	9.66804	9.73365	9.5889	9.47359	9.65558	10.1349	10.0037	3.54175e-10	0.30188	0.22567	0.439534	0.149813	2.26752e-05	-0.616229	0.975478	-0.0661095	0.000737234	0.532525	TRUE	Cold_high_EM_1
LOC106145070	8.49684	8.60285	8.40382	9.03733	9.47575	9.11006	9.45286	8.83348	9.20269	9.32578	9.12314	9.08167	8.77594	8.78993	3.61439e-10	0.931466	-0.0456882	0.172193	0.408903	0.000136075	0.966232	0.521679	-0.480467	0.000946304	-0.894668	FALSE	Cold_low_EM_2
Sap30	7.75444	7.70249	7.89751	7.46681	7.84405	7.56442	7.26736	7.04835	7.39743	7.83157	7.11771	7.12998	8.29686	7.9198	3.67635e-10	0.109404	-0.570271	0.0454279	0.626789	5.02433e-06	-1.22001	0.44489	-0.528226	7.57094e-05	1.12145	FALSE	Unassigned
Hic2	8.14847	8.01582	7.89084	7.47003	7.33245	7.27261	7.54192	7.80835	7.53161	7.36259	7.99687	7.97828	8.01992	8.00121	3.72876e-10	0.728859	0.149988	0.000343773	-0.826806	0.739911	-0.0920132	0.990233	0.0441678	0.000170792	0.874651	TRUE	Cold_high_EM_1
Rps29	8.06976	8.40341	8.06135	7.32877	7.19873	7.438	7.55873	8.05305	7.55789	7.37758	8.02289	8.08115	8.22146	7.70929	3.83442e-10	0.289195	0.43607	0.00156299	-0.921793	0.630705	-0.160636	0.821533	0.341519	0.0129309	0.740909	TRUE	Cold_high_EM_1
Pex1	10.9825	11.2752	11.165	10.2535	10.6037	10.5951	10.693	10.8993	10.8024	10.472	10.979	10.9147	11.2054	11.3162	3.84349e-10	0.113172	0.419982	0.127988	-0.361042	0.225678	-0.275269	0.946457	-0.156001	0.000222912	0.792312	TRUE	Cold_high_EM_1
Bap1	8.8514	8.28073	8.55871	7.91015	7.72945	7.80326	7.80646	8.10532	7.80078	7.86005	8.19204	8.21343	8.52836	8.45846	3.8906e-10	0.918074	-0.058365	0.0207357	-0.674908	0.0127729	-0.659585	0.945596	0.199543	3.88022e-05	1.13495	TRUE	Cold_high_EM_1
Znf830	7.77975	7.69208	7.57221	6.75383	6.91383	6.98871	6.93255	7.2882	6.88302	6.89765	7.0185	7.26552	7.15606	7.49677	4.00495e-10	0.782032	0.146311	0.0999602	-0.493821	0.0017161	-0.781797	0.259367	0.602853	0.016393	0.672765	TRUE	Cold_high_EM_1
G3182	9.4217	9.72717	9.45046	8.38414	8.79975	8.64314	8.64887	9.30784	8.71933	8.81069	8.84765	9.21961	9.5006	9.51959	4.128e-10	0.967925	-0.024539	0.00919994	-0.794635	0.0536682	-0.56865	0.989231	0.0687308	1.0954e-05	1.29455	TRUE	Cold_high_EM_1
Gtf2h3	7.18322	7.23493	6.99676	6.72383	6.34304	6.53131	6.63159	6.70341	6.60686	6.54589	6.64548	6.72197	7.28765	7.26772	4.14394e-10	0.805486	0.128577	0.593144	-0.188466	0.00157133	-0.778052	0.924341	-0.211568	6.37155e-06	1.17809	FALSE	Cold_high_EM_1
G37106	7.08559	7.19798	6.7457	7.53456	7.82006	7.83029	7.70427	7.00764	7.58759	8.00291	7.20294	7.23954	7.07562	7.07578	4.35589e-10	0.789	-0.156233	0.00195599	1.00053	0.371053	0.323304	0.989231	-0.0820253	0.000139863	-1.24181	FALSE	Cold_low_EM_2
Ddx31	9.31346	8.73036	9.13614	8.81046	8.73094	8.71641	8.62357	8.56535	8.61756	8.82505	8.7297	8.89535	9.91753	9.56768	4.37727e-10	0.63345	-0.237565	0.736344	-0.141651	0.0887238	-0.520363	0.0204949	-1.00415	1.55817e-08	1.66616	FALSE	Unassigned
Letm1	9.86151	9.47509	9.65101	9.29922	9.09524	8.98447	9.01778	9.04082	9.02612	8.98909	9.29561	9.22803	9.83207	9.78915	4.78317e-10	0.56726	-0.21583	0.272599	-0.305842	0.00148673	-0.715285	0.929577	-0.186978	2.50412e-07	1.2081	FALSE	Cold_high_EM_1
Sp2	7.84536	7.82416	7.8377	7.8388	8.06606	8.17082	8.2408	8.25585	8.16332	7.969	8.21446	8.33253	7.9206	7.85028	5.02872e-10	0.0559173	0.386553	0.587263	-0.114867	1.0638e-07	0.817753	0.978989	-0.0699705	0.000209354	-0.632915	FALSE	IBA_high_EM_3
Tmem248	9.94043	9.82519	9.81217	9.52337	9.19252	9.35696	9.35963	9.56933	9.36724	9.27047	9.45223	9.43757	10.0133	9.88131	5.17695e-10	0.895684	0.0496749	0.382771	-0.203371	0.00270048	-0.547325	0.954054	-0.119946	4.69223e-06	0.870641	TRUE	Cold_high_EM_1
Shf	7.37733	7.20322	7.19414	7.76125	8.33232	7.70248	8.15816	7.60307	7.9794	8.34324	7.798	7.84577	7.13242	7.29959	5.35134e-10	0.505633	-0.349109	0.368187	0.371611	0.00366519	0.978916	0.988944	0.105705	3.29354e-05	-1.45623	TRUE	Cold_low_EM_2
P4ha1	7.34266	7.63461	7.53836	8.39495	8.70707	8.6508	8.31489	7.96867	8.57779	8.27173	7.42099	8.0248	7.96209	7.948	5.48905e-10	0.91157	0.077344	0.00110905	1.16485	0.061319	0.688325	0.292152	-0.812784	0.0043818	-1.04039	FALSE	Cold_low_EM_2
Brf1	10.4258	10.0321	10.2164	9.5298	9.64773	9.58412	9.80178	9.69019	9.59653	9.58956	9.82095	9.82798	10.2706	10.25	5.57259e-10	0.733507	0.129819	0.496389	-0.181061	0.00101617	-0.664522	0.998564	-0.0126378	5.59412e-05	0.858221	FALSE	Cold_high_EM_1
Timm44	7.61271	7.258	7.30373	6.9307	6.85364	6.81624	7.0452	6.82059	7.0067	7.01667	7.00773	7.00367	7.77593	7.72083	5.57259e-10	0.904386	0.0678742	0.91853	0.043202	0.00253569	-0.777364	0.353734	-0.548409	1.39433e-06	1.28257	FALSE	Cold_high_EM_1
Mettl2a	7.78257	7.77431	7.62293	7.20078	6.96173	7.18988	7.16347	7.31756	7.17772	7.14088	7.20863	7.27308	7.49348	7.56928	5.67638e-10	0.661442	0.163026	0.556821	-0.158287	5.94711e-05	-0.748422	0.503174	0.354772	0.00930089	0.551937	FALSE	Cold_high_EM_1
G37299	6.13671	6.84925	6.45717	6.83564	6.23395	7.92339	7.5066	7.39476	7.6816	6.93841	7.62881	6.95671	6.14328	6.16266	5.73494e-10	0.00166589	1.74894	0.341393	0.589335	0.00127157	1.62793	0.59308	0.896732	5.29034e-09	-3.11399	TRUE	IBA_high_EM_3
Wdr89	7.49164	7.44575	7.52897	8.03361	8.15199	8.17619	8.15008	7.64008	8.15704	8.19303	8.01958	8.19698	7.46869	7.54606	5.94847e-10	0.921601	0.0533462	0.318604	0.317195	0.000247707	0.950559	0.998564	-0.0157909	4.83823e-06	-1.25196	FALSE	Cold_low_EM_2
Upb1	9.61735	9.87318	9.63274	10.2093	10.383	10.5166	10.3934	10.1383	10.3656	10.6483	10.3498	10.0842	9.39139	9.80729	5.9538e-10	0.9935	-0.00394871	0.266484	0.37331	0.00174054	0.867841	0.955805	0.181603	7.36273e-07	-1.42275	TRUE	Cold_low_EM_2
Deptor	8.83852	8.78229	8.88487	8.69551	9.38251	9.65528	9.84316	9.16464	9.68772	9.1901	9.0964	9.04567	8.8211	8.98681	6.0752e-10	0.00188203	0.952972	0.000424886	1.00959	0.081588	0.51821	0.980268	-0.104292	7.81309e-07	-1.42351	FALSE	IBA_high_EM_3
Alms1	10.4771	10.6885	10.5508	10.055	10.0629	10.2048	10.1927	10.426	10.2627	10.1648	10.4427	10.3341	10.7155	10.5515	6.16678e-10	0.297281	0.211918	0.0764162	-0.281934	0.163363	-0.212348	0.969241	-0.0738207	0.000107123	0.568103	TRUE	Cold_high_EM_1
Dctn6	7.60289	7.9435	7.84904	6.96217	7.08509	7.04654	7.04747	7.67077	7.07381	7.16281	7.27114	7.41931	7.75646	7.66119	6.35275e-10	0.949968	-0.0363749	0.0069268	-0.759283	0.0459701	-0.521151	0.94755	0.183271	5.01062e-05	1.09716	FALSE	Cold_high_EM_1
Rbx1	9.19666	9.15351	9.08608	8.61358	8.613	8.63456	8.63778	8.92993	8.73618	8.78498	8.97904	8.90391	9.04672	9.03443	6.54767e-10	0.987908	0.00402317	0.0043283	-0.436709	0.0592477	-0.275514	0.76589	0.19161	0.000543411	0.520613	TRUE	Cold_high_EM_1
Fzd6	8.31208	8.53282	8.48919	7.74823	7.90257	8.02315	8.03864	8.44303	8.18508	7.70865	8.20853	8.29088	8.49687	8.48872	6.63298e-10	0.0280953	0.537962	0.0875151	-0.3808	0.497914	-0.153742	0.989231	-0.0518342	0.00474005	0.586376	FALSE	Cold_high_EM_1
Cerkl	6.66262	6.49679	6.462	6.54139	6.72644	6.70879	7.23205	7.14358	7.02134	6.61256	7.36262	7.35216	6.56192	6.51572	6.77787e-10	0.0482554	0.731543	0.170223	-0.46551	3.30459e-07	1.4545	0.998564	0.0349294	0.00136782	-1.02392	FALSE	Ent_high_0_8
Hnrnpul2	8.71866	8.86904	8.87211	9.18574	9.15092	9.13819	9.04512	8.86832	9.03806	9.2173	9.04402	8.83849	8.52124	8.68705	7.05195e-10	0.507517	-0.178299	0.18429	0.263376	0.217541	0.230985	0.313058	0.393212	5.44064e-07	-0.887572	TRUE	Cold_low_EM_2
Slk	9.81022	9.82413	9.68256	9.22347	8.94407	9.20217	9.18607	9.4809	9.19153	9.11015	9.20902	9.47737	9.66361	9.60537	7.16821e-10	0.605531	0.16965	0.14347	-0.32755	0.0046571	-0.540214	0.819627	0.239244	0.00195952	0.62852	TRUE	Cold_high_EM_1
Rfx1	6.50403	6.15678	6.4206	7.42031	7.11602	7.08035	6.99964	6.37907	6.8887	7.01165	6.75631	6.48771	6.43626	6.35461	7.20541e-10	0.486316	-0.354897	0.0186283	0.838993	0.232462	0.448986	0.998564	-0.025577	0.000327623	-1.2624	FALSE	Cold_low_EM_2
Map7d1	7.72537	7.61161	7.67458	8.26961	8.1423	7.60931	7.54712	7.54279	7.51123	7.96524	7.76636	7.57484	7.37728	7.54225	7.24525e-10	7.00978e-06	-0.993732	0.662463	-0.13321	0.982484	-0.00705261	0.522278	0.403334	0.300788	-0.263072	FALSE	SA_high_9
Stk16	6.55108	6.42373	6.4491	7.07201	7.09484	7.34173	6.95963	6.72025	7.14531	6.95827	7.14545	6.93266	6.47431	6.27694	7.27795e-10	0.702088	0.199815	0.271616	0.385822	0.000738446	1.00507	0.945691	0.240998	2.23611e-07	-1.63189	TRUE	Cold_low_EM_2
Sigmar1	6.50299	6.85698	6.63059	6.77757	6.74906	6.60971	6.69477	7.05659	6.69951	7.07676	7.09585	6.94714	6.15355	6.09824	7.33323e-10	0.33493	-0.388748	0.0257144	-0.661704	0.00631997	0.739447	0.00248026	1.23742	2.62682e-05	-1.31516	TRUE	Unassigned
Lgals8	9.33246	9.1595	9.23349	8.87805	9.11562	8.71256	8.72302	9.00273	8.75393	9.09585	8.90854	8.94104	9.35603	9.33214	7.42327e-10	0.00271897	-0.527452	0.0328439	-0.368416	0.00594209	-0.42159	0.921142	-0.135167	5.31285e-09	0.925173	TRUE	IBA_low_EM_5
Hnrnpf	11.7133	11.7301	11.6413	11.0685	11.2864	11.1499	11.1888	11.4116	11.1467	11.3077	11.3904	11.4522	11.7439	11.525	7.53011e-10	0.688681	-0.107333	0.0123169	-0.406064	0.0150943	-0.371902	0.948951	0.108357	1.77936e-05	0.669609	TRUE	Cold_high_EM_1
G887	7.45322	7.28319	6.95571	7.61042	8.1532	7.60303	7.68811	7.72348	7.23678	8.26364	7.6831	7.66458	6.62187	6.79359	8.00334e-10	0.0568858	-0.869936	0.587263	-0.271127	0.0277439	0.849406	0.077897	1.16708	1.48865e-05	-1.74536	FALSE	Cold_low_EM_2
Fam168b	9.72396	9.71137	9.68132	8.96844	9.10048	9.17315	9.07618	9.24116	9.14969	9.37431	9.08135	9.21106	9.88147	9.65559	8.24691e-10	0.915242	-0.0469773	0.83257	-0.0693106	9.37024e-05	-0.806395	0.977295	-0.0911408	1.11485e-05	0.966846	FALSE	Cold_high_EM_1
Fip1l1	10.1858	10.3513	10.1708	9.77444	9.76162	9.86351	9.78413	10.1908	9.87882	9.70042	10.0325	9.99858	10.344	10.1773	8.48787e-10	0.484274	0.164807	0.0207904	-0.369997	0.225762	-0.194833	0.998564	-0.0177054	0.000137477	0.582535	TRUE	Cold_high_EM_1
LOC106145120	6.51136	6.44974	6.09263	6.9814	7.05347	6.90305	6.5381	6.03244	6.78592	7.0464	6.32143	6.06582	6.42271	6.27266	8.57591e-10	0.273199	-0.493845	0.00028575	1.24894	0.273957	-0.416597	0.994553	0.0567242	0.0121187	-0.889063	FALSE	Unassigned
Papd5	10.1298	10.2053	10.1363	10.4685	10.3012	10.551	10.4442	10.0039	10.4645	10.4692	10.1284	10.1423	10.165	10.1871	8.91402e-10	0.629831	0.115191	4.0254e-06	0.652194	0.814581	-0.0441802	0.998564	-0.0105179	4.40148e-05	-0.597496	TRUE	Cold_low_EM_2
Selenop	12.6974	12.3777	12.4497	13.2937	13.6666	14.2014	13.6411	13.5394	13.7843	14.1295	13.4583	12.6587	12.6036	12.0189	9.00892e-10	0.810539	0.219263	0.0784817	0.943637	0.00498848	1.34318	0.951632	0.330597	8.69409e-08	-2.61742	TRUE	Cold_low_EM_2
Cstf3	10.3966	10.5418	10.3688	9.87479	9.3311	9.75344	9.58409	10.1769	9.73566	9.49207	9.78563	9.94278	10.6865	10.4354	9.02809e-10	0.733826	0.179014	0.161483	-0.466618	0.0241385	-0.659158	0.965463	-0.173509	1.04138e-05	1.29928	FALSE	Cold_high_EM_1
G3bp2	9.2206	9.26723	9.20374	8.90494	9.01547	9.11622	9.15223	8.77388	9.28627	8.90451	8.86181	8.84455	9.31267	9.29199	9.06104e-10	0.0095079	0.407753	4.52075e-06	0.623462	1.97019e-06	-0.612236	0.949974	-0.0941023	0.605366	0.0828767	FALSE	Unassigned
Fam192a	7.39524	7.73672	7.61111	8.04057	8.11065	7.91169	7.86771	8.08701	8.0927	7.92663	8.00172	7.98868	7.42752	7.48594	9.12414e-10	0.787497	-0.110506	0.770511	-0.0895328	5.96193e-05	0.838549	0.838833	0.268271	7.7861e-06	-1.01729	FALSE	Cold_low_EM_2
Trim32	6.66839	6.38746	6.58986	7.06746	7.59406	7.16635	6.99518	7.03129	7.05649	7.55812	6.74264	6.72366	6.38783	6.62618	9.25971e-10	0.143553	-0.623211	0.266917	0.445914	0.0757003	0.636601	0.984961	0.112312	0.00084891	-1.19483	FALSE	Cold_low_EM_2
Pnrc1	10.0381	10.247	9.94318	9.14818	9.57039	9.01514	9.16818	9.46672	9.23821	9.57824	9.47334	9.6182	10.2626	9.853	9.27536e-10	0.138321	-0.533452	0.0353308	-0.639394	0.00242694	-0.827692	0.998564	0.0326793	4.20495e-07	1.43441	TRUE	Cold_high_EM_1
Snx2	10.1741	10.2899	10.2422	10.308	10.359	10.6882	10.5368	10.4214	10.5561	10.3705	10.2845	10.3486	10.2858	10.2166	9.28358e-10	0.00293676	0.394194	0.00128736	0.397244	0.0412235	0.252795	0.998564	-0.00456702	1.33866e-07	-0.645472	TRUE	IBA_high_EM_3
Rmnd5a	10.032	9.54295	9.79045	9.42597	9.34178	9.03495	9.11402	9.24177	9.13028	9.45359	9.32488	9.27801	9.83381	9.77487	9.43594e-10	0.0379675	-0.533981	0.217249	-0.312157	0.000112657	-0.789121	0.996483	0.0282281	8.12301e-07	1.07305	TRUE	Cold_high_EM_1
Zdhhc13	8.19182	8.44391	8.24479	7.72255	7.68927	7.61888	7.66216	8.25303	7.65491	7.64564	7.87906	8.02328	8.24693	8.17703	9.46485e-10	0.869247	-0.0734696	0.00125429	-0.730047	0.142063	-0.330022	0.944291	0.160856	5.73478e-05	0.899213	FALSE	Cold_high_EM_1
Chrac1	8.1633	8.3527	8.23593	7.3008	7.39535	7.60185	7.46275	8.01608	7.57353	7.69792	7.72602	8.00347	8.11068	8.17899	9.61305e-10	0.790353	0.133625	0.0158287	-0.665445	0.0594365	-0.48621	0.938289	0.19535	0.0002913	0.956305	TRUE	Cold_high_EM_1
G34589	8.45714	8.53468	8.38779	9.26854	8.93286	8.29495	8.3063	8.19204	8.51359	10.1031	8.73649	8.15527	8.0227	8.07961	9.7555e-10	8.0417e-05	-1.85323	0.973912	-0.0240986	0.941364	-0.0465928	0.602915	0.75743	0.176288	-0.686739	FALSE	SA_high_9
Ddx24	8.55111	8.16289	8.24263	7.79924	7.73543	7.75301	7.61174	7.87759	7.69703	7.82178	7.84896	7.78259	8.2496	8.41017	9.79596e-10	0.653053	-0.178651	0.346839	-0.262913	0.000227075	-0.782221	0.998564	0.0231698	7.32416e-06	1.02196	FALSE	Cold_high_EM_1
Psmb4	7.48558	7.44934	7.33214	6.89224	6.58583	6.50454	6.60862	7.04875	6.67968	6.5671	6.98837	7.0943	6.54963	6.91266	9.8831e-10	0.763963	-0.168547	0.0056461	-0.84846	0.033214	-0.596758	0.000674411	1.23883	0.55514	0.206387	TRUE	Unassigned
Psmd6	8.95752	8.6809	8.82724	8.3366	8.37346	8.02028	8.23764	8.45866	8.21	8.35082	8.40231	8.41831	8.63256	8.78135	9.92915e-10	0.191297	-0.337123	0.0313605	-0.44958	0.00089551	-0.602045	0.855102	0.212927	1.67343e-05	0.838698	TRUE	Cold_high_EM_1
Fam234a	8.27857	8.06638	8.13355	7.77049	7.74058	7.41094	7.59429	7.79276	7.52543	7.63086	7.62168	7.58889	8.05605	8.29273	1.01405e-09	0.226571	-0.370056	0.308065	-0.276826	0.000132989	-0.786979	0.998564	-0.00723426	1.42348e-06	1.07104	FALSE	Cold_high_EM_1
G3590	8.96631	8.89027	8.88005	9.02784	8.61913	9.60835	9.81699	9.37843	9.57727	8.43306	9.22142	9.01211	8.75908	8.96649	1.04334e-09	1.78726e-07	1.5552	0.0227055	0.733882	0.0745964	0.56039	0.984961	0.0967648	6.27477e-06	-1.39104	TRUE	IBA_high_EM_3
Ndrg1	9.10172	8.19725	8.81137	7.86104	7.63417	7.44069	7.59101	8.38435	7.41572	7.71123	7.53517	8.34807	8.87819	9.22356	1.05396e-09	0.494134	-0.513734	0.0138533	-1.25038	0.0556053	-0.928071	0.917424	-0.431222	5.50076e-08	2.60968	FALSE	Cold_high_EM_1
Zfand6	11.3043	11.6403	11.556	10.9071	10.8828	10.873	10.9004	11.406	10.9941	10.9992	11.3692	11.1858	11.6294	11.3944	1.05881e-09	0.977789	-0.0110256	0.00143601	-0.63816	0.291857	-0.226353	0.998564	0.00865907	1.64495e-05	0.855854	TRUE	Cold_high_EM_1
Letmd1	7.05841	7.33049	7.4367	7.83993	7.87698	7.84635	7.90771	7.42408	7.89021	7.9113	7.73604	7.5743	7.16053	7.33412	1.06201e-09	0.984106	0.0106524	0.0600779	0.52224	0.0165933	0.623741	0.982968	0.086842	2.98465e-06	-1.23282	TRUE	Cold_low_EM_2
Gnat1	6.42738	6.02822	6.26989	6.94205	7.13035	7.04342	7.16127	6.3577	7.01856	7.01376	6.61519	6.79193	6.54012	6.53923	1.06551e-09	0.905791	0.0755519	0.00752553	0.890432	0.0156547	0.813031	0.542292	-0.594807	0.000876829	-1.10866	TRUE	Cold_low_EM_2
Mapkbp1	8.42428	8.26775	8.47753	7.76217	7.70197	8.09024	8.2081	8.2102	8.02608	7.94046	8.23834	8.24698	8.55387	8.53014	1.09942e-09	0.0152475	0.56471	0.413661	-0.197156	0.313969	-0.211358	0.854533	-0.216679	0.00162776	0.625193	FALSE	Cold_high_EM_1
Mphosph10	7.51708	7.85814	7.52389	6.90187	6.97051	6.80693	6.97418	7.23704	6.92055	6.79366	7.01499	7.13698	7.25134	7.33682	1.12284e-09	0.967036	0.0233009	0.149674	-0.425724	0.000474896	-0.826806	0.197854	0.613913	0.0179134	0.638617	FALSE	Cold_high_EM_1
LOC110598593	6.53513	6.6387	6.52726	7.21111	7.24953	6.79627	6.92497	6.80784	6.87679	7.31884	7.17972	6.81772	6.45432	6.62031	1.12814e-09	0.0236987	-0.704349	0.706124	-0.141352	0.00203562	0.826033	0.989231	0.0723067	0.00991876	-0.756989	FALSE	Cold_low_EM_2
Kat8	7.24978	7.39418	7.4669	7.05486	6.8815	6.86003	6.79615	7.32395	6.90059	6.91781	7.346	7.29348	7.42588	7.45499	1.13459e-09	0.616764	-0.185076	2.54882e-05	-0.878207	0.908615	-0.0300108	0.97267	-0.0954589	1.4612e-06	1.00368	FALSE	Cold_high_EM_1
Lactb	8.39603	8.72847	8.43074	7.88724	7.88578	7.54089	7.70523	8.46449	7.76242	7.83935	8.1319	8.12115	8.24165	8.46676	1.13763e-09	0.343949	-0.365172	0.000133517	-1.01423	0.149212	-0.391119	0.85758	0.28951	3.03666e-05	1.11584	TRUE	Cold_high_EM_1
Man1a2	10.7315	11.0299	10.8388	10.3355	10.3862	10.5412	10.4466	10.7885	10.5432	10.2627	10.6055	10.6513	10.9767	10.899	1.15234e-09	0.143553	0.304777	0.146135	-0.267668	0.16995	-0.236335	0.97267	-0.0799303	0.00043214	0.583933	TRUE	Cold_high_EM_1
Ca2	6.12255	6.35903	6.43365	7.47734	7.42558	6.74338	6.8847	6.73929	6.73722	6.87057	6.66379	6.54319	6.50824	6.61961	1.15382e-09	0.0241069	-0.883957	0.515818	0.283385	0.0276524	0.784459	0.673418	-0.530146	0.153845	-0.537699	TRUE	SA_high_9
Igbp1	9.03492	9.07533	8.85023	8.50255	8.50156	8.49627	8.30555	8.77909	8.4344	8.40726	8.64222	8.6354	8.82414	8.75209	1.18679e-09	0.737812	-0.107553	0.0103609	-0.467661	0.00761249	-0.441522	0.367105	0.355708	0.0019492	0.553475	TRUE	Cold_high_EM_1
Plpp3	11.5477	11.5829	11.8904	12.502	12.2043	12.5281	12.3217	12.359	12.5473	12.3329	12.2098	11.94	11.8593	11.844	1.18679e-09	0.688381	0.178015	0.106488	0.459664	0.00035904	0.879221	0.902437	-0.259996	3.2835e-05	-1.07889	TRUE	Cold_low_EM_2
Cadps2	10.8033	10.8781	10.8834	10.608	10.6411	10.9783	10.9175	10.4941	10.8116	10.6748	10.301	10.4113	10.5013	10.6827	1.18734e-09	0.0166758	0.417072	3.01552e-08	0.82262	2.63729e-06	-0.671804	0.0887168	0.435046	0.00015908	-0.585863	FALSE	Unassigned
Znf335	6.52265	6.12319	6.40396	7.43621	7.01647	7.05101	6.99138	6.58397	7.10627	6.99342	6.8962	6.64554	6.19812	6.35652	1.22282e-09	0.750887	-0.198736	0.104904	0.625797	0.0286674	0.791977	0.965835	0.218129	7.84888e-06	-1.6359	FALSE	Cold_low_EM_2
Clu	10.008	9.53514	9.49914	10.4846	10.5565	9.62658	9.88712	9.68349	9.62585	10.6392	10.1563	9.8504	9.6262	9.55577	1.22423e-09	2.5796e-05	-1.32151	0.42328	-0.30917	0.229021	0.405724	0.94884	0.221335	0.368368	-0.317888	TRUE	SA_high_9
Fam208a	9.1043	9.35734	9.13192	9.69335	9.81474	9.81153	9.68681	9.6077	9.76915	9.45723	9.33849	9.35708	9.12477	9.13505	1.22423e-09	0.705572	0.143541	0.0238338	0.520162	0.0363335	0.462602	0.952142	0.147403	2.61286e-07	-1.13017	TRUE	Cold_low_EM_2
Arl14ep	7.22005	7.53935	7.37536	6.58414	6.62126	6.59908	6.72019	7.38888	6.78282	6.57945	6.99933	7.12242	7.0274	7.13792	1.22632e-09	0.623705	0.241106	0.00177679	-0.890408	0.315985	-0.291221	0.394744	0.546887	0.0310746	0.634743	TRUE	Cold_high_EM_1
Pmpca	9.0083	8.4316	8.67484	8.04619	7.99626	7.76742	7.95739	8.01939	7.86185	8.15183	8.13151	8.19717	8.56434	8.7572	1.23451e-09	0.379557	-0.365352	0.167784	-0.448932	0.000345831	-0.952214	0.973234	0.126963	7.27761e-06	1.27418	FALSE	Cold_high_EM_1
Fam60a	7.03367	7.00286	7.04241	6.56589	6.57059	6.47742	6.61572	6.54249	6.71758	6.43179	6.25499	6.47092	7.11234	7.08412	1.28482e-09	0.680575	0.185052	0.167784	0.404925	1.47457e-06	-1.10191	0.973654	-0.102637	0.00128713	0.799622	FALSE	Cold_high_EM_1
Atxn1l	9.21827	9.07456	9.01212	8.635	8.43403	8.49654	8.52577	8.70678	8.48318	8.69751	8.69287	8.62156	8.98835	8.91176	1.29777e-09	0.616812	-0.153359	0.170475	-0.286531	0.000139187	-0.643154	0.655685	0.269331	0.000347738	0.660355	TRUE	Cold_high_EM_1
LOC110598741	7.38426	7.37072	7.34078	6.83051	6.7604	6.599	6.74769	7.12186	6.67639	6.86204	6.93261	6.88044	7.26743	7.72189	1.31444e-09	0.540907	-0.284685	0.0530857	-0.600814	0.0197227	-0.626769	0.916267	-0.240824	1.28248e-07	1.46841	TRUE	Cold_high_EM_1
Asxl2	9.98242	10.1709	10.0514	10.4033	10.5315	10.5168	10.3422	10.3266	10.4662	10.4913	10.3992	10.1717	10.1107	9.95945	1.38389e-09	0.869247	-0.0524947	0.215022	0.237098	0.00631997	0.4451	0.973234	0.0771187	6.05281e-06	-0.759317	TRUE	Cold_low_EM_2
Pard6b	7.66747	7.817	7.65376	8.20603	8.3175	7.98639	8.44914	7.88719	8.30281	8.29777	7.99422	7.93874	7.66249	7.77451	1.38389e-09	0.979585	-0.0122461	0.0221498	0.567323	0.0502855	0.474999	0.998564	0.00728284	1.23427e-05	-1.04961	TRUE	Cold_low_EM_2
Uhrf2	9.27165	9.5774	9.61885	10.0873	10.4716	10.2402	10.0958	9.65118	10.2684	10.2337	10.0438	9.74849	9.70246	9.49634	1.39984e-09	0.831468	-0.110916	0.0381307	0.611118	0.0252894	0.621339	0.965835	-0.159015	0.000130849	-1.07344	FALSE	Cold_low_EM_2
CUNH12orf43	8.34453	8.88966	8.65408	9.1201	9.53169	9.41397	9.51307	9.01465	9.60441	9.7873	9.58727	9.51292	8.2538	8.46393	1.40266e-09	0.999507	-0.000717075	0.731663	0.187429	0.000384929	1.3288	0.701847	0.569496	1.11796e-07	-2.08573	TRUE	Cold_low_EM_2
Usp22	9.87847	9.77351	9.75881	9.17626	9.28631	9.23754	9.40215	9.46859	9.33152	9.36876	9.50709	9.52761	9.65337	9.76986	1.43807e-09	0.787518	0.0807815	0.113778	-0.277362	0.00495652	-0.424225	0.879403	0.165369	0.000810647	0.536217	TRUE	Cold_high_EM_1
Pbld	9.41778	9.43882	9.40485	9.76734	10.3036	10.0473	10.012	9.30746	10.0116	10.3171	9.58215	9.70239	9.49086	9.22854	1.44365e-09	0.671298	-0.207698	0.00840368	0.785496	0.394711	0.275356	0.979988	0.114612	5.45544e-05	-1.17546	FALSE	Cold_low_EM_2
Nepro	9.12254	9.38604	9.25674	8.4906	8.28816	8.48925	8.41725	9.23506	8.44604	8.50162	8.78098	8.70833	9.01046	8.94306	1.44884e-09	0.944111	0.0394749	0.0031668	-0.810921	0.0933876	-0.457563	0.525896	0.468352	0.00377103	0.800132	TRUE	Cold_high_EM_1
ZNF768_containing	8.60035	8.62877	8.68643	8.86734	9.0131	9.25116	9.4275	9.08373	9.29774	9.2624	9.31543	9.23361	8.50048	8.81794	1.46587e-09	0.181817	0.430929	0.546049	0.192502	1.20719e-05	1.03614	0.995727	-0.039999	2.69181e-06	-1.18864	TRUE	Cold_low_EM_2
Sem1	8.87409	8.9867	8.78307	8.18438	8.24161	8.27213	8.33416	8.75871	8.37026	8.26862	8.40512	8.48163	8.91903	8.75103	1.4667e-09	0.625247	0.17234	0.0952398	-0.384275	0.0204059	-0.469959	0.973234	0.0949348	0.000303013	0.759299	TRUE	Cold_high_EM_1
LOC106145196	8.92477	9.06244	8.95418	8.51557	8.51202	8.41521	8.35492	8.89845	8.39744	8.50128	8.62626	8.60685	8.87002	8.84157	1.5417e-09	0.418782	-0.212725	0.00179241	-0.554986	0.0297783	-0.36722	0.768217	0.222966	6.80312e-05	0.69924	TRUE	Cold_high_EM_1
Abcg1	10.9615	9.97307	10.6326	9.02951	9.43877	8.97586	9.42743	9.44918	9.03167	9.9784	9.5593	10.1007	11.3295	10.9131	1.54265e-09	0.365657	-0.712743	0.0923202	-1.02274	0.0209519	-1.26524	0.736567	-0.758975	2.76363e-08	3.04696	TRUE	Cold_high_EM_1
Ube2d3	11.23	11.3486	11.2288	10.6805	10.8047	10.8274	10.7766	11.0697	10.8748	10.8532	10.8989	10.9381	11.1912	11.0981	1.58071e-09	0.766934	0.0764434	0.161177	-0.222906	0.00205714	-0.414648	0.62993	0.219099	0.00371941	0.418454	TRUE	Cold_high_EM_1
Gtf3c4	9.90254	9.7078	9.64059	8.6331	8.94515	9.15874	9.47119	9.29006	9.15961	8.89442	9.29544	9.47058	9.57188	9.77429	1.58761e-09	0.00797738	0.770934	0.738917	-0.12144	0.0250894	-0.574095	0.965835	0.141464	0.040766	0.554071	TRUE	Cold_high_EM_1
Crebzf	10.0225	10.0674	9.84926	9.36202	9.49119	9.45106	9.42377	9.90354	9.43363	9.49271	9.58102	9.72438	9.94186	9.99434	1.59363e-09	0.944518	-0.0260474	0.00785265	-0.499356	0.0826943	-0.319062	0.989231	0.0438316	2.04306e-05	0.774586	TRUE	Cold_high_EM_1
Slc22a23	12.5296	12.2621	12.5838	12.1882	12.0479	12.7795	12.7723	12.7955	12.7783	12.0256	12.7465	12.5228	12.566	12.3815	1.61548e-09	1.15105e-08	1.11011	0.592365	0.141128	0.0418007	0.416358	0.998564	0.00807788	0.006923	-0.565564	TRUE	SA_low_4_7
G35225	5.74554	5.75003	5.84226	8.0122	6.36028	5.41858	5.43863	8.28231	5.52443	8.90939	8.8612	6.59275	5.67265	5.13268	1.69867e-09	5.47017e-06	-5.07144	3.19067e-06	-5.13962	5.70143e-05	4.2289	0.921142	0.995281	0.954532	-0.0845657	TRUE	Unassigned
ENSSTOG00000034178	8.85989	8.80981	8.87232	8.5264	8.5365	8.43793	8.4683	8.55661	8.54124	8.59145	8.47057	8.4435	9.00612	8.85712	1.72675e-09	0.657217	-0.110349	0.982196	0.00536063	4.18473e-05	-0.537223	0.926856	-0.114878	4.44058e-06	0.64674	FALSE	Cold_high_EM_1
Znf664	7.60204	7.47244	7.43103	7.99171	8.11781	8.03842	7.88127	7.50494	7.76626	7.92078	7.5559	7.51543	7.71194	7.5445	1.74266e-09	0.525361	-0.202066	0.0014377	0.668641	0.697432	0.100824	0.904402	-0.208586	0.00885302	-0.560879	FALSE	Cold_low_EM_2
INTS6L_like_gene8579	7.90879	7.84171	7.71112	8.09984	8.58925	8.49726	8.66123	7.8024	8.49845	8.18782	7.81945	8.06813	7.91161	7.88076	1.74565e-09	0.312122	0.384395	4.33488e-05	1.10925	0.510805	0.211389	0.979988	-0.111806	1.35777e-05	-1.20883	FALSE	Cold_low_EM_2
Tmem50b	9.731	9.67747	9.51669	9.07891	9.40819	9.00829	8.91537	9.27496	9.07009	9.2406	9.24823	9.2815	9.58796	9.73128	1.76277e-09	0.064367	-0.43649	0.0313605	-0.447456	0.00323534	-0.546469	0.998564	-0.0059954	2.27763e-07	0.999921	TRUE	Cold_high_EM_1
Cfd	7.39515	6.82918	6.60143	7.80986	7.94232	7.3753	7.62642	6.93122	7.35784	8.23158	7.34892	7.20234	6.54195	6.64635	1.82414e-09	0.0939736	-0.897627	0.321022	0.522193	0.425526	0.398935	0.430376	0.890104	7.28582e-05	-1.81123	TRUE	Cold_low_EM_2
Dnajb1	7.0764	6.97418	6.9004	7.49995	7.4005	7.30787	7.24186	6.89512	7.26272	7.45168	6.99759	7.26392	6.56653	6.73203	1.83293e-09	0.393178	-0.31198	0.18045	0.388374	0.468667	0.212236	0.150738	0.70818	1.09303e-06	-1.30879	FALSE	Cold_low_EM_2
Cfap100	8.30915	7.95438	7.88951	6.78906	7.04031	6.66549	6.80432	7.41461	6.66162	7.3794	6.90021	7.06745	7.34132	7.95478	1.83719e-09	0.160732	-0.802416	0.0688774	-0.885238	0.000286728	-1.48865	0.701482	0.615563	7.86063e-05	1.75832	TRUE	Cold_high_EM_1
Xbp1	9.63647	10.0083	9.86637	10.1653	10.7633	11.0294	10.8703	10.9505	10.9125	11.2159	10.804	10.3337	9.73038	9.67107	1.8886e-09	0.783253	0.21288	0.517262	0.339991	0.000126281	1.51785	0.948951	0.293322	2.54048e-07	-2.15116	TRUE	Cold_low_EM_2
Gldc	10.0934	10.4047	10.2426	12.5542	11.4699	11.6845	11.4403	10.9557	11.4195	10.8978	10.964	10.8082	10.4053	10.4263	1.90345e-09	0.54188	-0.495223	0.0916678	0.959275	0.0198612	1.20025	0.968587	-0.275015	0.000334202	-1.88451	TRUE	Cold_low_EM_2
Slc6a13	6.85601	6.24387	5.68188	8.13944	7.59084	7.13547	6.76664	5.81084	6.487	7.3765	6.28666	5.81563	5.98786	5.50909	1.91601e-09	0.0719164	-1.47489	0.0218039	1.67728	0.324895	-0.751431	0.403058	1.42761	0.00108158	-2.35346	FALSE	SA_high_9
G2892	6.92727	6.82926	6.37809	6.95564	7.49099	8.09345	7.76497	6.80585	7.6145	7.35592	7.52467	7.03214	6.39055	6.31345	1.93289e-09	0.1178	0.906904	0.019629	1.1417	0.0648778	0.890917	0.483766	0.906627	8.2262e-10	-2.93925	FALSE	Cold_low_EM_2
CUNH19orf54	7.87475	7.73234	7.81584	8.27214	8.38827	8.5848	8.52964	7.94394	8.34586	8.58712	8.34821	8.103	7.75537	7.91662	1.9334e-09	0.830424	0.107116	0.0371967	0.584657	0.0117159	0.66626	0.997608	-0.0350024	6.00197e-06	-1.21591	TRUE	Cold_low_EM_2
Ccdc43	7.78298	7.9646	7.64127	7.19832	7.03596	7.02153	7.05258	7.76782	7.19044	7.25245	7.4701	7.64308	7.64176	7.71815	1.99077e-09	0.796283	-0.130013	0.000133043	-0.986425	0.414013	-0.226119	0.9148	0.226222	0.000158863	0.986322	FALSE	Cold_high_EM_1
Mtch1	9.07239	8.5513	8.6584	8.40087	8.13301	7.98568	7.84279	8.15443	7.92438	8.20755	8.21429	8.21482	8.64171	8.72969	2.008e-09	0.065521	-0.603654	0.0980787	-0.49484	0.000264542	-0.915905	0.951094	0.179093	4.69223e-06	1.23165	TRUE	Cold_high_EM_1
Pxn	8.66117	8.562	8.77089	9.00025	9.29533	9.05056	8.91879	8.67241	9.02806	9.05997	8.58929	8.43596	8.70101	8.72305	2.008e-09	0.497845	-0.213247	0.000261272	0.749993	0.636253	-0.117381	0.989231	-0.0539927	0.00640366	-0.578619	FALSE	Unassigned
Abhd17b	8.63827	8.75319	8.72534	8.45924	8.56375	8.3926	8.32897	8.25103	8.43188	8.45083	8.37701	8.28964	8.89739	8.78672	2.0209e-09	0.40336	-0.188852	0.43312	0.149491	1.19497e-05	-0.613108	0.737392	-0.199841	9.87819e-06	0.663458	FALSE	Unassigned
Abcb1	9.34195	9.1372	9.23429	9.67617	9.83171	9.71451	9.54431	9.16596	9.56784	9.6622	9.14022	9.37095	9.36822	9.39394	2.0305e-09	0.52599	-0.184645	0.000777318	0.637256	0.862069	0.0437275	0.85758	-0.212396	0.0164905	-0.468587	FALSE	Unassigned
Arvcf	9.48201	9.45515	9.61094	8.42968	8.82913	8.71622	8.73482	8.79169	8.71461	9.00107	9.02731	9.11073	9.49405	9.63674	2.03274e-09	0.848528	-0.105581	0.168668	-0.44694	0.0038208	-0.793084	0.990664	-0.0552072	5.56562e-06	1.29523	FALSE	Cold_high_EM_1
Fam8a1	8.71074	8.76246	8.79304	7.72649	7.78336	7.84712	7.98722	8.68857	7.92268	8.01055	8.03805	8.44581	8.52101	8.4639	2.04281e-09	0.802872	0.141643	0.00514853	-0.862306	0.120043	-0.474673	0.663483	0.442302	0.00355872	0.894676	TRUE	Cold_high_EM_1
SCD_containing_gene16210	7.7978	6.98326	7.24378	7.83803	7.79257	6.53601	6.52159	7.5315	6.30306	8.72367	7.08798	7.10859	7.3986	6.99372	2.07184e-09	4.84155e-10	-3.25565	0.00267596	-1.69356	0.787073	-0.183554	0.952142	0.352753	0.0073549	1.52436	FALSE	SA_high_9
Pdp2	8.70859	8.53145	8.42123	7.64749	8.07861	7.56156	7.70718	8.25885	7.56395	7.95296	8.4122	8.43047	8.15424	8.58028	2.10317e-09	0.142319	-0.570244	5.34842e-06	-1.34642	0.463212	-0.244491	0.903037	0.29453	1.95572e-05	1.29638	TRUE	Cold_high_EM_1
Tfb1m	6.47774	6.71542	6.81577	7.26714	7.3379	7.40954	7.22058	6.85541	7.18142	7.17364	6.77637	6.65452	6.94291	7.04731	2.11361e-09	0.980264	0.0129441	0.000184404	0.961174	0.416852	0.24539	0.262969	-0.614166	0.0266876	-0.592398	FALSE	Unassigned
G0s2	7.97638	8.93864	8.49761	9.43984	9.9761	9.11209	10.3359	9.78649	9.97041	10.1264	10.9452	9.6745	7.83826	8.0287	2.13309e-09	0.970859	0.0519234	0.534094	-0.538714	4.68762e-06	2.9309	0.398883	1.40452	3.22761e-08	-3.79671	TRUE	Cold_low_EM_2
Cfl1	9.5506	9.1156	9.35342	8.77866	8.40336	8.31112	8.376	8.6186	8.36177	8.36666	8.82622	8.8841	8.68687	8.98566	2.2041e-09	0.464837	-0.349139	0.017157	-0.786368	0.00285933	-0.891464	0.0965921	0.865449	0.0123759	0.812382	TRUE	Cold_high_EM_1
Nelfe	6.36581	6.59794	6.51256	7.26455	7.10075	7.20552	6.9579	6.55359	6.89234	7.18626	7.01125	6.81086	6.22857	6.4034	2.26832e-09	0.574547	-0.282633	0.280603	0.404617	0.0314446	0.703677	0.824283	0.40951	5.95824e-06	-1.5178	TRUE	Cold_low_EM_2
Onecut2	11.3965	11.3959	11.3498	12.1365	11.8446	11.9802	11.7859	11.7914	11.7426	11.8048	11.5744	11.3167	11.1928	11.181	2.26832e-09	0.717441	-0.151199	0.102322	0.429162	0.126242	0.381685	0.683914	0.350085	1.19435e-06	-1.16093	TRUE	Cold_low_EM_2
Ide	10.0601	10.1298	10.0856	9.86409	9.96237	9.82728	9.691	9.74648	9.69972	9.82858	9.7571	9.7107	10.3446	10.1169	2.30168e-09	0.180498	-0.246294	0.950597	0.014131	0.000109569	-0.513658	0.682314	-0.203671	5.73868e-07	0.703198	FALSE	Unassigned
Morc2	7.92086	7.58278	7.48136	8.13982	8.25029	8.25148	8.22241	7.67661	8.33969	8.26355	7.87388	7.8214	7.74372	7.54098	2.30626e-09	0.860732	0.0874019	0.00146318	0.829142	0.350396	0.27053	0.982968	0.0867238	5.95228e-06	-1.1864	FALSE	Cold_low_EM_2
Chordc1	9.80563	10.0141	9.78645	9.43555	9.25976	9.21457	8.97185	9.53693	9.19796	9.30907	9.24488	9.34648	9.98624	9.68854	2.33498e-09	0.264093	-0.350725	0.104162	-0.414988	0.000944924	-0.724675	0.989231	0.0625077	2.92608e-06	1.07715	TRUE	Cold_high_EM_1
G26980	6.09451	6.33437	6.1731	6.14445	6.52479	6.9357	6.94344	6.94929	6.84187	6.89758	7.01611	7.03081	6.15178	6.11782	2.34487e-09	0.175273	0.632701	0.772161	-0.145019	1.92692e-06	1.6363	0.973234	0.180317	9.75572e-06	-1.6716	TRUE	IBA_high_EM_3
Cggbp1	8.06104	8.49346	8.06279	7.17233	7.38165	7.50801	7.43918	8.13906	7.44418	7.50313	7.78795	8.01616	7.25663	7.57698	2.34612e-09	0.740915	0.192792	0.00514853	-0.912538	0.351993	-0.317577	0.000485483	1.38456	0.686291	-0.154446	FALSE	Unassigned
Kidins220	10.9669	10.9304	10.8331	10.4618	10.6014	10.6004	10.6208	10.6257	10.5843	10.5239	10.5882	10.6549	10.9534	10.8662	2.36482e-09	0.522397	0.115436	0.90093	-0.0219524	0.00023563	-0.397249	0.989231	0.0232932	0.000651243	0.395908	TRUE	Cold_high_EM_1
Traf1	7.45127	7.22177	7.3694	8.06854	8.09756	8.01831	8.46373	7.56935	8.28429	8.19749	8.02995	8.12935	7.36286	7.5843	2.37042e-09	0.664312	0.24537	0.128203	0.566203	0.000432072	1.14441	0.951632	-0.231992	1.37678e-05	-1.47862	TRUE	Cold_low_EM_2
STAT5A_containing	7.17633	7.40098	7.44781	7.9179	8.03534	7.98369	7.96228	7.47377	7.80351	8.01027	7.83417	7.36528	7.27915	7.2754	2.38171e-09	0.817602	-0.118646	0.0423444	0.599978	0.0878373	0.494724	0.965864	0.157296	1.01356e-05	-1.252	TRUE	Cold_low_EM_2
Nmrk1	7.54114	7.66204	7.44346	8.10797	7.97664	8.12786	8.15162	7.96433	8.42021	8.34381	8.21182	7.85558	7.58024	7.51153	2.4072e-09	0.763002	0.151528	0.227512	0.384284	0.000714549	0.912108	0.998564	0.0300796	2.62849e-06	-1.32647	FALSE	Cold_low_EM_2
Ptma	7.90608	7.69939	7.41371	6.91617	6.72559	6.4092	6.53584	6.7796	6.57431	6.88888	6.74488	6.94229	6.73899	7.42503	2.45268e-09	0.177251	-0.698241	0.1469	-0.652799	5.97129e-05	-1.44598	0.197854	0.942659	0.00445614	1.15612	TRUE	Cold_high_EM_1
Impad1	8.58028	8.89738	8.68805	8.09555	7.98394	8.09441	8.0502	8.43849	8.06254	8.10441	8.15059	8.2914	8.48788	8.72204	2.55648e-09	0.973727	0.016041	0.124136	-0.394052	0.00279575	-0.64506	0.913196	0.206668	0.000302308	0.832444	FALSE	Cold_high_EM_1
Dpm1	8.97092	9.0127	8.81727	8.24192	8.34203	8.18549	8.19596	8.505	8.25461	8.29998	8.33629	8.42607	8.37564	8.77169	2.62845e-09	0.707557	-0.148183	0.156206	-0.357377	0.000166144	-0.774197	0.144105	0.570582	0.0147967	0.560992	FALSE	Cold_high_EM_1
ADH1B	10.8981	10.5833	11.1508	11.678	12.271	12.7696	12.2621	12.2991	12.2959	12.6318	11.3453	11.8115	11.2423	11.1687	2.66997e-09	0.732436	0.301767	0.104904	0.887883	0.000235167	1.74056	0.880616	-0.530874	2.71425e-05	-2.09757	TRUE	Cold_low_EM_2
Arl13b	6.34867	6.63591	6.479	7.34036	7.13204	7.14675	7.01189	6.80451	7.14694	6.86163	6.73908	6.68794	6.60011	6.41386	2.67767e-09	0.942296	-0.0418893	0.0246767	0.680106	0.0521658	0.58694	0.998564	-0.0225106	2.9427e-05	-1.24454	FALSE	Cold_low_EM_2
Aass	12.1276	11.7608	11.3696	10.8012	11.2201	10.246	10.5724	10.7828	10.3415	11.1347	10.8999	11.3528	11.7655	11.4676	2.69476e-09	0.00707052	-1.16046	0.00574398	-1.11177	0.00379716	-1.09557	0.94884	0.274128	7.25399e-07	1.93321	TRUE	Cold_high_EM_1
Aatf	7.53626	7.76528	7.95574	8.48152	8.37615	8.58675	8.55689	7.91872	8.54071	7.99332	8.13297	7.98831	7.8591	7.79736	2.8374e-09	0.283259	0.418105	0.00147672	0.916787	0.0817374	0.519379	0.982968	-0.0946744	3.43195e-06	-1.34149	TRUE	Cold_low_EM_2
Parn	10.4483	10.3358	10.3423	10.9278	10.7853	10.4228	10.3297	10.1741	10.3531	10.6014	10.3115	10.1426	10.4363	10.3032	2.86777e-09	0.000361642	-0.648149	0.177582	0.271488	0.272855	-0.210134	0.992103	0.0308497	0.659074	-0.0922036	TRUE	SA_high_9
Actr3b	8.09239	7.79074	7.92365	7.64569	7.33893	7.38846	7.42965	7.77504	7.45699	7.43038	7.66138	7.73527	8.23068	8.10523	3.01134e-09	0.857002	-0.0867162	0.031398	-0.549548	0.184794	-0.324334	0.618765	-0.361933	1.34187e-07	1.23581	FALSE	Cold_high_EM_1
Pigv	7.54572	7.67668	7.64972	8.05913	8.19885	8.06262	8.21268	7.93766	8.19687	8.19407	8.18907	8.28991	7.811	7.79872	3.04229e-09	0.97546	0.0135059	0.922359	0.032585	1.22116e-06	1.00211	0.720403	-0.31638	0.00144554	-0.718311	FALSE	Cold_low_EM_2
Eml6	5.83541	6.12708	6.1423	6.46025	6.57706	7.07595	7.01893	6.84193	6.97747	7.10738	6.57928	6.43067	6.14297	6.04157	3.05816e-09	0.405259	0.478211	0.0938936	0.725635	0.000806747	1.32804	0.989231	-0.107032	2.17937e-06	-1.94665	FALSE	Cold_low_EM_2
Glod4	7.83018	8.06448	8.21824	7.68142	7.51172	7.71598	7.51417	7.69266	7.75477	7.81704	7.52896	7.53743	8.45758	8.4465	3.08461e-09	0.983556	-0.0115432	0.663437	0.156572	0.0030045	-0.749434	0.206008	-0.626737	2.65496e-06	1.2196	FALSE	Unassigned
Sorbs1	11.3399	11.4855	11.5758	11.1106	10.927	11.6008	11.4867	11.7862	11.8074	10.7004	11.4284	11.7154	12.036	11.9022	3.14815e-09	5.24216e-06	1.18932	0.984189	-0.00844058	0.215658	0.35032	0.0881773	-0.751661	0.149281	0.409782	FALSE	SA_low_4_7
Fxyd1	6.22544	5.8083	6.17208	6.68916	7.24272	7.02828	7.47249	6.58605	6.93107	7.20954	7.05149	7.0765	6.12631	6.19515	3.15827e-09	0.855016	0.163065	0.439768	0.437551	4.8507e-05	1.83015	0.981535	-0.167107	1.08516e-05	-2.1006	FALSE	Cold_low_EM_2
Sptlc1	9.78305	9.80923	9.59078	9.34182	9.35896	9.27302	9.13844	9.48221	9.28117	9.2673	9.3507	9.29275	9.85991	9.69535	3.30847e-09	0.56726	-0.154967	0.237036	-0.232452	0.00140971	-0.510447	0.982968	-0.0547573	1.9527e-06	0.797657	TRUE	Cold_high_EM_1
Nampt	10.3317	10.0462	9.82144	9.76736	10.1516	9.08797	9.31227	9.38624	9.20827	9.73689	9.43322	9.32908	10.0149	9.79287	3.32723e-09	4.05093e-05	-1.1641	0.385113	-0.298281	4.34147e-05	-1.07758	0.876961	0.298526	0.000149377	1.07733	FALSE	IBA_low_EM_5
Nhlrc2	9.19604	9.41339	9.29392	8.62199	8.56066	8.99652	8.98652	9.28899	9.00489	8.76809	8.95978	9.06391	9.3746	9.36779	3.40602e-09	0.00739788	0.602789	0.469359	-0.179201	0.240579	-0.24836	0.9738	-0.0852397	0.01225	0.512801	TRUE	Cold_high_EM_1
Acsl3	9.5489	9.71206	9.49648	8.54617	8.87708	8.8679	8.76936	9.22564	8.83652	9.12514	9.12364	9.16603	9.62757	9.47943	3.42541e-09	0.855034	-0.0929457	0.0355696	-0.582436	0.0178167	-0.602918	0.989231	0.0736497	1.93545e-05	1.1117	FALSE	Cold_high_EM_1
Il6r	9.82738	9.23159	9.57719	10.4413	10.5688	10.1093	10.2129	10.0065	10.1057	10.4099	10.0787	10.1344	10.0167	9.96536	3.42541e-09	0.118898	-0.516083	0.740423	0.124001	0.000375093	0.907258	0.164058	-0.687311	0.239009	-0.343948	TRUE	Cold_low_EM_2
Alkbh5	9.62745	9.38106	9.5238	9.11388	9.04777	8.96338	9.05364	9.17216	9.0268	9.19116	9.21398	9.25922	9.54894	9.55968	3.47316e-09	0.504234	-0.172234	0.0685282	-0.326008	0.00655748	-0.425711	0.989231	-0.0373587	1.19744e-06	0.789078	TRUE	Cold_high_EM_1
Trank1	8.70395	8.66296	8.91303	8.47765	7.85893	9.45493	9.52975	9.18877	9.52256	8.60522	9.35062	9.53813	8.82138	8.95423	3.52149e-09	1.09028e-07	1.93126	0.663437	0.218727	0.00392977	1.04699	0.969241	-0.190205	0.00520214	-1.07551	TRUE	IBA_high_EM_3
Naa16	8.18977	8.5101	8.42673	8.81954	8.9207	9.01173	8.76343	8.57191	8.84962	8.90783	8.31132	8.31931	8.47093	8.48564	3.55272e-09	0.983298	-0.00967815	0.000255299	0.803306	0.699446	0.105508	0.952142	-0.147319	0.000692073	-0.761495	FALSE	Cold_low_EM_2
G9129	7.26386	7.45455	7.26702	7.06991	6.74084	7.94377	7.9981	7.83856	7.87684	7.36918	8.02359	7.86173	7.5723	7.47923	3.58047e-09	1.27376e-06	1.56401	0.898463	0.0628752	0.000429557	1.08261	0.886468	-0.339439	0.0155822	-0.806051	FALSE	IBA_high_EM_3
Ascc1	9.31576	9.45929	9.29426	9.96507	9.75701	9.95766	9.72891	9.44294	9.76243	9.98358	9.62793	9.47104	9.52342	9.28113	3.6427e-09	0.70793	-0.135583	0.0220671	0.502508	0.129125	0.332109	0.986374	-0.0644064	0.000277239	-0.77021	FALSE	Cold_low_EM_2
Elp3	8.38813	8.63755	8.52269	8.70018	8.85133	9.07403	9.03195	8.64069	9.08087	8.89988	8.83105	8.58199	8.52765	8.58728	3.73452e-09	0.0973467	0.396819	0.00128736	0.630072	0.070078	0.364047	0.989231	-0.0507389	1.43863e-06	-0.94338	FALSE	Cold_low_EM_2
Nfrkb	9.7776	9.97445	9.74726	9.32645	9.43423	9.29099	9.35964	9.63319	9.34856	9.35045	9.43274	9.53699	9.96716	9.76515	3.74348e-09	0.846636	-0.0648774	0.0823013	-0.326832	0.0116164	-0.419542	0.992103	-0.0306229	5.61823e-06	0.776997	TRUE	Cold_high_EM_1
Sde2	7.69314	7.63204	7.39174	6.71959	6.78859	6.86818	6.65085	7.15811	6.90763	6.80264	7.00305	7.13024	7.09719	7.48008	3.76229e-09	0.878676	0.0901487	0.0926446	-0.540311	0.00391223	-0.776681	0.542168	0.482376	0.00495786	0.834616	FALSE	Cold_high_EM_1
Fbxo8	9.7699	10.1911	10.0942	8.97137	9.35229	9.37256	9.37557	9.9415	9.43939	9.30093	9.85178	9.69052	9.92255	9.84118	3.92215e-09	0.415151	0.303733	0.0067561	-0.703727	0.363421	-0.25101	0.899187	0.254758	0.0070418	0.699978	TRUE	Cold_high_EM_1
LOC101960968	7.67708	7.9004	7.93268	7.43323	6.9522	7.09164	6.96506	7.72866	6.89905	7.02214	7.32259	7.1346	8.16047	8.08824	3.95482e-09	0.564573	-0.343586	0.0325812	-0.840413	0.0721694	-0.657605	0.819627	-0.432023	1.00963e-07	1.93004	TRUE	Cold_high_EM_1
Dhx16	7.07605	7.21019	7.12452	7.60446	7.63711	7.53573	7.54759	7.37398	7.50316	7.57927	7.57015	7.45043	7.0015	7.23579	3.96092e-09	0.695914	-0.137852	0.665831	0.118172	0.000615578	0.682916	0.992103	0.0377905	8.22817e-05	-0.838879	TRUE	Cold_low_EM_2
Prag1	8.30791	8.4626	8.37183	7.65032	7.7182	8.36558	8.5429	8.43974	8.49465	7.36837	8.02953	8.44952	8.44469	8.77869	4.11882e-09	6.89067e-08	1.60025	0.483916	0.25958	0.927086	-0.0364422	0.798739	-0.37558	0.663192	0.152442	FALSE	SA_low_4_7
Fasn	11.5463	11.1542	11.0553	11.5284	11.2888	9.80585	10.3144	10.2291	10.0413	11.8793	11.0623	10.5499	11.214	11.3267	4.20793e-09	2.83169e-09	-2.51172	0.0240907	-1.06015	0.0456546	-0.895996	0.998564	0.0231479	1.51215e-05	1.933	TRUE	IBA_low_EM_5
Wdfy2	9.80467	9.90399	9.75573	10.1307	10.2793	9.8971	9.86353	9.78751	9.84592	10.0417	9.79459	9.83181	9.77884	9.64471	4.33846e-09	0.00318724	-0.459107	0.520482	0.117192	0.861592	0.0335287	0.723761	0.202586	0.0194454	-0.353306	FALSE	SA_high_9
Abhd3	9.95019	10.3353	10.1678	8.83764	9.36072	8.89559	9.16053	9.07671	9.08464	9.27281	9.73273	9.44196	10.0103	9.96197	4.34493e-09	0.721892	-0.227385	0.0872992	-0.676278	0.00248064	-1.04763	0.932247	0.286173	7.34799e-05	1.43773	FALSE	Cold_high_EM_1
Usp48	8.79766	8.74904	8.87283	9.95416	9.34553	9.62599	9.4363	8.97228	9.34305	9.47124	9.27899	8.99236	8.83843	8.88391	4.58124e-09	0.611342	-0.257451	0.0543625	0.647682	0.0712078	0.579066	0.989231	-0.0832637	0.000318622	-1.14348	TRUE	Cold_low_EM_2
G33812	6.8648	6.67682	6.35121	7.21846	7.77973	6.91888	6.88491	6.90755	6.91361	7.75354	7.26066	7.04891	6.61322	6.20691	4.61723e-09	0.00565497	-1.2322	0.543811	-0.316146	0.0298278	0.893413	0.821533	0.512924	0.0125884	-1.09019	FALSE	SA_high_9
CUNH8orf76	7.64389	7.79018	7.76342	7.29821	7.22797	7.27037	7.45729	7.5536	7.29584	7.37706	7.51051	7.43546	8.06998	7.86265	4.74036e-09	0.819377	0.0934117	0.267187	-0.273912	0.0948648	-0.34637	0.447301	-0.374023	1.04916e-06	0.994305	FALSE	Cold_high_EM_1
Traf4	8.25402	8.29987	8.21678	8.51219	8.75249	7.95119	8.26295	8.3112	8.17993	8.82811	8.61452	8.26856	7.88629	7.8515	4.85442e-09	0.000304223	-0.941265	0.111631	-0.445939	0.232658	0.321868	0.093606	0.723058	0.0267509	-0.598987	TRUE	Unassigned
Abraxas2	8.21772	8.37201	8.24159	7.77775	7.74203	7.79314	7.87413	8.03351	7.84739	7.85246	7.88832	7.96606	8.2272	8.35685	4.87385e-09	0.773523	0.0967984	0.330446	-0.206138	0.00402487	-0.470659	0.998564	-0.00699896	8.56388e-05	0.683795	FALSE	Cold_high_EM_1
Snap23	8.54496	8.73592	8.57295	8.13453	8.07795	8.05995	8.08144	8.49174	8.20423	8.26659	8.36766	8.37818	8.71235	8.62414	4.87984e-09	0.851575	-0.0682818	0.00852213	-0.497972	0.127751	-0.279461	0.982968	-0.057892	3.7719e-06	0.835326	FALSE	Cold_high_EM_1
Nemf	10.3175	10.5606	10.4322	9.94391	10.0206	10.0493	9.89665	10.2408	9.99245	9.92156	10.0157	10.1476	10.4666	10.4429	5.04492e-09	0.930303	0.0292566	0.179601	-0.251252	0.00741166	-0.425701	0.999948	6.97849e-05	3.97129e-05	0.676883	TRUE	Cold_high_EM_1
Ube2a	7.19166	7.2434	7.00521	6.50887	6.46448	6.60203	6.45082	6.8529	6.56478	6.42467	6.5867	6.55332	6.38892	6.55192	5.10132e-09	0.759922	0.156368	0.450016	-0.252063	0.000887051	-0.808175	6.14892e-05	1.28865	0.465761	-0.228408	FALSE	Unassigned
LOC101976763	6.99512	6.47344	7.1479	7.8863	7.77817	7.90564	7.94332	7.11371	7.99801	7.96245	7.34892	7.49974	7.46717	7.24736	5.12104e-09	0.871465	0.118143	0.00604671	1.07558	0.0204785	0.901292	0.303661	-0.867958	0.00477355	-1.10892	FALSE	Cold_low_EM_2
LUC7L2	11.1004	11.1769	11.0575	10.7097	10.7618	10.7969	10.7171	10.9641	10.7395	10.7077	10.8625	10.8804	11.2633	11.0364	5.32936e-09	0.872287	0.0401028	0.0964306	-0.23457	0.0347425	-0.26958	0.981535	-0.0444146	1.94567e-05	0.548564	TRUE	Cold_high_EM_1
Cops2	9.66651	9.70262	9.60641	9.13365	9.18254	9.18431	9.05029	9.52412	9.21201	9.1345	9.26706	9.28914	9.58477	9.48569	5.34805e-09	0.999684	-0.000111217	0.0473369	-0.351466	0.00872858	-0.414881	0.744838	0.220022	0.00110187	0.546324	TRUE	Cold_high_EM_1
Ints6	10.1146	10.5526	10.3281	10.8105	11.0618	11.0319	10.8035	10.3708	10.9037	10.8502	10.5653	10.3543	10.4329	10.1708	5.4043e-09	0.989165	0.00555634	0.00208839	0.780466	0.458911	0.210785	0.982952	0.0838973	1.95572e-05	-1.07515	TRUE	Cold_low_EM_2
Tnrc18	9.92791	9.77282	9.90435	10.2971	10.643	10.2628	10.3381	9.84324	10.3125	10.4021	10.171	10.156	9.82483	9.87122	5.41857e-09	0.482881	-0.236924	0.108419	0.392623	0.0871578	0.391374	0.989231	0.0599339	0.000176918	-0.843931	TRUE	Cold_low_EM_2
CUNH1orf226	10.1349	10.2564	10.1438	10.7359	10.6711	10.6483	10.5782	10.4012	10.5654	10.4436	10.4152	10.248	10.1021	10.2895	5.54791e-09	0.90878	-0.0407067	0.0376024	0.397066	0.0508968	0.356163	0.998564	-0.0154976	4.76613e-05	-0.737732	FALSE	Cold_low_EM_2
Plekha6	10.1102	10.0826	9.9744	10.5111	10.6345	10.5222	10.6648	9.98635	10.5197	10.6566	10.3782	10.3078	10.1899	10.0844	5.58255e-09	0.908536	-0.0483048	0.013859	0.544208	0.0952711	0.366297	0.965887	-0.11517	0.00021466	-0.795335	TRUE	Cold_low_EM_2
EPB41L3_containing	8.44153	8.33178	8.68346	7.42273	8.03107	7.26414	7.72185	7.54597	7.20405	7.7326	7.91326	8.36529	8.95553	9.1795	5.65068e-09	0.338697	-0.654165	0.0372994	-1.07059	0.126742	-0.757582	0.508248	-0.855197	1.70207e-08	2.68337	TRUE	Cold_high_EM_1
Stx16	10.1983	10.0924	10.0751	9.90696	9.69405	9.56921	9.64777	9.8948	9.64044	9.60802	9.83529	9.90959	10.1962	10.1854	5.82185e-09	0.393798	-0.20506	0.0147543	-0.420636	0.0459016	-0.326869	0.969241	-0.0834231	3.62931e-07	0.830928	TRUE	Cold_high_EM_1
Tm2d1	9.22162	9.28149	9.28532	8.73204	8.87492	8.78798	8.60549	9.17964	8.76365	8.74227	8.9201	9.04119	9.26781	9.14594	5.83549e-09	0.709693	-0.116752	0.00215622	-0.548024	0.115668	-0.280002	0.954054	0.109129	4.39943e-05	0.718897	TRUE	Cold_high_EM_1
Prickle3	7.07433	7.14085	7.1389	6.84731	6.80887	6.36281	6.48943	7.2804	6.46056	6.69632	7.12341	7.00027	6.77493	7.05234	5.97032e-09	0.02042	-0.729506	6.85929e-08	-1.37366	0.740239	0.0992063	0.651918	0.373546	0.00081685	0.900903	TRUE	Unassigned
Rtp3	7.63393	7.48944	7.30475	8.42902	8.67087	8.18624	8.41112	8.04508	8.18074	8.34872	7.70701	8.17665	6.99104	7.64761	6.02515e-09	0.566172	-0.359634	0.327635	0.465132	0.0120732	0.993978	0.965835	0.238006	2.92512e-05	-1.69712	TRUE	Cold_low_EM_2
Bmpr2	10.9388	11.3571	11.2159	11.5351	11.6728	12.1169	11.8168	11.7404	12.0683	11.8541	11.5454	11.2009	11.1627	10.8847	6.10838e-09	0.243357	0.476528	0.0161781	0.772247	0.0500647	0.608326	0.913196	0.284231	4.82885e-08	-1.6648	TRUE	Cold_low_EM_2
Rnf125	9.50654	9.49082	9.73407	9.97228	10.8916	10.8935	10.4906	10.1135	10.5574	10.5468	9.78045	10.1772	9.8188	9.72579	6.37931e-09	0.780763	0.194046	0.0117183	0.989955	0.0253094	0.844989	0.929577	-0.314994	6.52597e-05	-1.51995	TRUE	Cold_low_EM_2
Nipal1	9.49747	9.62304	9.42642	9.9192	10.1683	9.60501	9.99236	9.30573	9.49025	10.5133	9.5166	9.38351	9.27037	9.26653	6.42419e-09	0.0252691	-0.789649	0.122027	0.531995	0.743138	-0.126667	0.693562	0.44899	0.00753978	-0.854318	TRUE	SA_high_9
LOC101955119	7.21081	7.03979	7.00671	7.66019	7.99045	7.63193	7.87546	7.03023	7.74093	7.83341	7.49047	7.49572	7.11541	7.16511	6.51201e-09	0.810572	-0.137556	0.0330155	0.701135	0.0694212	0.587556	0.989231	-0.0799272	0.000145667	-1.20876	TRUE	Cold_low_EM_2
ABCG2_like_gene20024	10.1213	9.89556	10.0132	9.10563	9.52315	8.85722	9.15512	9.71341	9.21356	9.00438	9.52227	9.63808	10.0685	9.78955	6.63067e-09	0.589652	-0.26255	0.00342435	-0.901554	0.0742425	-0.544948	0.973234	0.140595	1.51215e-05	1.30591	FALSE	Cold_high_EM_1
Dmtf1	9.45131	9.6373	9.45039	8.93862	8.80046	8.94263	8.83913	9.30098	9.02056	8.95583	8.97889	9.04211	9.54654	9.39016	6.91529e-09	0.868686	0.0678272	0.234586	-0.289787	0.00362721	-0.583196	0.973654	0.0923505	0.000220335	0.780632	FALSE	Cold_high_EM_1
Tial1	9.20947	9.25334	9.11338	8.68711	8.76395	8.80369	8.6894	9.02633	8.81436	8.61818	8.8826	8.92197	9.00575	9.0359	7.27352e-09	0.581255	0.13513	0.0816328	-0.282959	0.0150661	-0.346029	0.367105	0.302742	0.0354883	0.326247	FALSE	Cold_high_EM_1
Hnrnpa3	11.4479	11.6267	11.3684	10.937	10.9651	11.1083	10.9821	11.4107	11.0231	10.8967	11.1747	11.2443	11.2736	11.2917	7.32573e-09	0.457595	0.179698	0.0243664	-0.38066	0.110797	-0.264222	0.337791	0.344039	0.0765153	0.300842	TRUE	Cold_high_EM_1
Snrk	10.2836	10.0932	10.1266	10.573	10.6931	10.8705	10.5919	10.6977	10.7657	10.7533	10.4574	10.2462	10.1867	9.96421	7.32573e-09	0.80004	0.112159	0.098358	0.433053	0.0154297	0.572927	0.945691	0.177878	7.25159e-07	-1.18386	TRUE	Cold_low_EM_2
Map2k2	8.3199	8.06978	8.15518	8.77387	9.02342	8.94828	9.2521	8.46813	8.74313	8.76963	8.72184	8.45529	7.82147	8.28033	7.559e-09	0.697207	0.220869	0.0359552	0.735558	0.0340712	0.70869	0.952142	0.223126	5.58857e-07	-1.66737	FALSE	Cold_low_EM_2
Large2	8.13467	7.59905	7.67226	7.05152	7.17835	6.50156	6.88598	6.99619	6.80637	7.13548	7.36604	7.33902	7.63437	7.97899	7.74498e-09	0.112423	-0.779952	0.0140839	-1.00317	0.0107053	-0.938982	0.998564	0.0371885	7.08048e-07	1.90496	TRUE	Cold_high_EM_1
Atp5g2	6.71183	6.8205	7.08631	7.09107	7.12468	7.59174	7.59906	7.49045	7.61356	7.5178	7.631	7.53018	6.68398	6.96774	7.93676e-09	0.140252	0.594936	0.83257	0.0985439	1.94727e-05	1.29844	0.979988	0.120889	3.5862e-06	-1.51787	TRUE	IBA_high_EM_3
Parp11	6.83132	7.03357	6.98767	7.22626	7.19779	7.39981	7.22952	7.44695	7.52056	7.12247	7.44898	7.32794	6.7409	6.93484	8.09712e-09	0.225292	0.377271	0.966905	-0.0145587	3.74272e-05	0.908412	0.907028	0.239545	2.59401e-06	-1.1334	FALSE	Unassigned
Acsm2b	9.40877	8.84546	8.9453	9.65568	10.2256	9.20765	9.40016	9.16853	8.88813	10.6659	9.28261	9.28682	9.1349	9.10821	8.47475e-09	0.000116338	-1.67116	0.892107	-0.0910703	0.519596	0.317746	0.998564	-0.0195435	0.684791	-0.207132	TRUE	SA_high_9
Znf106	9.80258	10.0653	9.78306	9.40773	9.31007	9.46981	9.38126	9.60278	9.42528	9.41862	9.46601	9.43995	9.84452	9.87459	8.5467e-09	0.803581	0.0802916	0.591055	-0.120022	0.000564618	-0.558122	0.978989	0.0685249	0.000427468	0.609619	TRUE	Cold_high_EM_1
Gadd45g	7.5364	7.15958	7.48496	8.1238	8.41503	7.84009	8.82015	8.95402	7.81586	9.10963	8.94576	8.53747	7.18321	7.26734	8.59035e-09	0.505633	-0.57405	0.17776	-0.855631	1.71378e-06	2.5093	0.94755	0.414745	0.000328024	-2.06841	TRUE	Unassigned
Atpaf1	8.54698	8.78385	8.63027	7.52707	7.55003	7.97146	7.9207	8.59293	7.96236	8.06912	8.27322	8.38054	8.62617	8.54146	8.60452e-09	0.396581	0.390273	0.0131804	-0.803962	0.346471	-0.316813	0.973654	0.137961	0.00192747	0.982814	TRUE	Cold_high_EM_1
COX6C_like	7.74816	8.1647	8.3159	7.08417	7.25676	7.31815	7.09245	7.31786	7.30035	7.19989	7.52263	7.39907	7.32261	7.64339	8.73894e-09	0.863868	0.108928	0.421417	-0.318616	0.00024471	-1.09056	0.0285226	1.03057	0.287452	0.378605	FALSE	Cold_high_EM_1
Rfx3	8.08898	8.42056	8.04469	8.55087	8.94453	8.96012	8.7772	8.47692	8.85367	8.68505	8.44924	8.37177	7.93403	8.25844	8.85946e-09	0.672996	0.198634	0.0124566	0.722872	0.0990909	0.479009	0.956691	0.176986	8.96159e-07	-1.37887	FALSE	Cold_low_EM_2
Pus10	8.50708	8.63699	8.58107	8.9763	9.7986	9.00972	8.93702	8.84996	8.99662	9.22808	8.89094	8.82653	8.50051	8.42642	9.01421e-09	0.079562	-0.647218	0.579656	0.219902	0.085001	0.544051	0.94755	0.222744	0.00177606	-0.986696	FALSE	Cold_low_EM_2
Ganc	8.79525	8.41532	8.70034	8.91514	9.43792	9.45866	9.69335	9.00201	9.22057	9.44175	8.78	9.07533	8.54436	8.47636	9.0262e-09	0.591865	0.28544	0.0160374	0.838122	0.0826943	0.595987	0.929577	0.277081	2.95006e-07	-1.71119	FALSE	Cold_low_EM_2
Thtpa	8.80193	8.76248	8.9186	9.30927	9.20678	9.33026	9.37167	9.08369	9.29872	9.27825	9.34583	9.25376	9.05721	8.80926	9.31109e-09	0.746181	0.112025	0.466586	0.173764	4.77265e-05	0.744149	0.923712	-0.16805	0.00012923	-0.749863	TRUE	Cold_low_EM_2
Mob1a	8.76356	8.76204	8.70275	8.2419	8.3321	8.16822	8.26501	8.60348	8.34896	8.35293	8.48646	8.52728	8.50017	8.43561	9.31925e-09	0.7933	-0.07642	0.00318417	-0.456328	0.0591265	-0.276625	0.0285226	0.480471	0.121216	0.252483	TRUE	Cold_high_EM_1
Mapre2	7.968	7.87473	8.27925	8.86232	9.19644	8.60241	8.37663	8.29231	8.49885	8.72049	8.26844	8.1587	8.30661	7.88076	9.4102e-09	0.0562363	-0.761821	0.245986	0.455355	0.255076	0.417542	0.989231	-0.087112	0.026381	-0.785785	FALSE	Cold_low_EM_2
Mbnl2	11.1613	10.7602	10.9354	11.7332	11.413	12.1714	11.6368	11.1286	11.6207	11.6555	11.1732	11.0628	11.2088	10.8262	9.43106e-09	0.470686	0.347758	0.000343773	1.13668	0.357945	0.324477	0.989231	-0.0925299	1.97819e-05	-1.36863	FALSE	Cold_low_EM_2
Gcdh	9.53759	9.33317	9.12084	8.45897	8.9226	8.17347	8.56705	8.37464	8.36521	8.78429	8.65035	8.67527	9.1995	9.33817	9.614e-09	0.117154	-0.633186	0.39186	-0.338371	7.92828e-05	-1.18985	0.977295	0.133136	1.5385e-05	1.39508	TRUE	Cold_high_EM_1
Ndufa9	8.52147	8.62443	8.54815	7.92442	8.00896	8.1992	7.8929	8.43657	8.12555	8.09413	8.318	8.27526	8.55127	8.5041	9.65007e-09	0.731735	0.119961	0.0241979	-0.451878	0.112936	-0.301876	0.973654	0.08176	0.000426527	0.671993	TRUE	Cold_high_EM_1
Mrpl48	8.1726	8.36797	8.25362	7.59556	7.72427	8.01135	8.00547	8.32038	8.11129	7.79736	8.13983	8.21953	8.25899	8.30112	9.66686e-09	0.00304159	0.613662	0.143597	-0.297626	0.99654	-0.00136417	0.998564	-0.00296488	0.118239	0.301955	FALSE	SA_low_4_7
Fam204a	8.15751	8.28345	8.32333	7.6533	7.72848	7.82569	7.48013	7.9779	7.58788	7.57138	7.68609	7.73009	8.20081	8.31166	9.73938e-09	0.94152	-0.0369616	0.304555	-0.297144	0.00185021	-0.704645	0.998564	0.0192052	4.39943e-05	0.982583	FALSE	Cold_high_EM_1
Erh	7.82349	7.58045	7.58792	7.19877	7.02636	7.18871	7.00584	7.04492	7.01492	7.05516	7.18999	7.25468	7.78468	7.55547	1.03985e-08	0.932089	-0.0448826	0.584244	-0.182729	0.000354979	-0.831611	0.998564	0.0164039	7.10378e-05	0.997936	FALSE	Cold_high_EM_1
G22456	6.99769	7.57517	7.73871	7.21934	6.53211	8.33358	8.06293	8.28454	8.35588	6.78828	8.20768	7.89383	7.92515	7.97066	1.07064e-08	3.13858e-08	2.58113	0.756779	0.203028	0.010784	1.18694	0.585114	-0.791602	0.247374	-0.598368	FALSE	SA_low_4_7
Lrp12	8.81407	8.78614	8.57097	8.10263	8.19697	8.31654	8.38531	8.49758	8.31064	8.25658	8.23378	8.38924	8.83613	8.78792	1.10388e-08	0.332159	0.276041	0.851245	-0.0562292	0.00477871	-0.531091	0.964289	-0.115131	0.000379654	0.702452	FALSE	Cold_high_EM_1
Gucd1	11.3927	11.0205	11.6321	10.5996	10.7641	10.6934	10.5487	11.2115	10.6757	10.8955	10.8253	11.0201	11.6929	11.5805	1.11377e-08	0.680575	-0.204193	0.0403865	-0.634649	0.105918	-0.485344	0.793859	-0.368581	2.5427e-07	1.48857	TRUE	Cold_high_EM_1
Lig3	7.28066	7.04401	7.14719	7.62062	7.54966	7.87934	7.71852	7.354	7.56213	7.69706	7.63261	7.45728	7.09349	7.10598	1.11377e-08	0.681295	0.173652	0.125854	0.419798	0.00681641	0.667438	0.965835	0.149263	1.18353e-06	-1.2365	TRUE	Cold_low_EM_2
Bckdhb	10.9305	11.0545	10.8667	9.98625	10.5764	10.2587	10.1796	10.6635	10.3161	10.2611	10.8245	10.7837	11.2885	10.9599	1.12038e-08	0.872045	-0.0858259	0.00341022	-0.824601	0.441062	-0.238693	0.913196	-0.256112	1.6218e-06	1.31941	FALSE	Cold_high_EM_1
UQCRB_like	7.16922	7.433	7.46877	7.48577	7.57585	7.53424	7.37988	7.88717	7.65439	7.68163	7.81148	7.78739	7.06304	7.14312	1.15507e-08	0.834145	-0.0946382	0.0450366	-0.499343	6.42499e-05	0.879812	0.344101	0.526321	0.000258702	-0.90679	TRUE	Unassigned
Igfbp1	9.88235	9.6285	10.5266	10.7406	12.2396	13.3019	12.4714	12.1235	12.6962	12.9624	11.6006	11.1534	10.1818	9.83128	1.18611e-08	0.580539	0.795934	0.0829522	1.71371	0.000700848	2.93893	0.989231	0.190209	7.58413e-08	-4.84286	TRUE	Cold_low_EM_2
Hipk1	9.19528	9.13995	9.1559	9.00597	8.80744	8.88532	8.78043	8.81796	8.8062	8.9039	8.70026	8.70524	9.2318	9.18389	1.18901e-08	0.564507	-0.137633	0.396918	0.15493	1.68552e-06	-0.648962	0.981535	-0.0493175	0.000245563	0.543349	FALSE	Unassigned
Asf1a	6.84375	7.17597	6.97053	5.92508	6.23908	6.01457	6.16771	6.69339	6.26698	6.57576	6.39092	6.57371	7.27668	7.14507	1.18901e-08	0.688669	-0.286048	0.0492552	-0.854829	0.0503189	-0.757482	0.920349	-0.329886	8.02244e-07	1.9422	FALSE	Cold_high_EM_1
Smim19	7.95183	8.45178	8.27214	7.14161	7.28537	7.94359	8.02726	8.33995	7.91682	7.642	8.20868	8.25541	8.33779	8.35635	1.21053e-08	0.000865363	1.12008	0.14729	-0.502329	0.790782	0.103457	0.972827	-0.147955	0.0958492	0.546827	TRUE	SA_low_4_7
Rps17	6.85686	6.82564	6.98035	6.90542	6.62363	6.86158	6.89262	6.99136	6.82407	6.66786	7.13289	7.1528	6.37048	6.34535	1.22827e-08	0.509873	0.25313	0.107937	-0.418783	0.0667144	0.433551	0.000463622	1.13154	1.10343e-05	-1.14631	TRUE	Unassigned
G13634	6.33885	6.95426	6.21859	8.70347	7.97255	7.37637	6.5829	6.53682	6.48748	7.21248	6.77291	6.86833	6.27939	6.00307	1.23124e-08	0.00708179	-1.98244	0.747645	0.303717	0.594935	0.422318	0.749993	0.93504	0.019865	-1.66108	FALSE	SA_high_9
CYP1A1_like	4.21191	3.60394	3.7416	5.20442	7.42169	3.86397	4.20112	3.70493	4.41315	7.40485	4.18625	4.11372	4.6342	3.65581	1.24273e-08	0.000253785	-5.76804	0.855173	0.432307	0.705748	0.740696	0.924341	-1.35307	0.92527	0.180071	TRUE	SA_high_9
Ptbp3	9.78296	9.91479	9.76062	9.41474	9.32788	9.31711	9.36166	9.49911	9.30324	9.31017	9.19398	9.25368	9.721	9.67133	1.24273e-08	0.910686	-0.0387032	0.93879	0.0213325	2.93246e-06	-0.744617	0.792923	0.217041	0.00427567	0.506244	FALSE	Cold_high_EM_1
Znrf1	9.07049	9.07184	9.04877	9.38334	9.66329	9.64348	9.46379	9.25456	9.53428	9.40161	9.14929	9.26382	9.21821	9.35408	1.26009e-08	0.790235	0.0884283	0.00278293	0.547321	0.0659544	0.340465	0.399819	-0.367183	0.0049323	-0.520603	FALSE	Cold_low_EM_2
Rtf1	9.03231	9.03623	9.00208	8.50745	8.71035	8.63642	8.55056	8.72739	8.64332	8.71879	8.56689	8.60865	9.10207	8.99834	1.26119e-08	0.805463	-0.073521	0.901158	-0.0302541	6.44439e-05	-0.581362	0.995908	-0.0221948	5.46325e-05	0.633811	FALSE	Cold_high_EM_1
Cmpk1	8.98698	9.05633	8.94825	8.6759	8.43706	8.47139	8.44716	8.56344	8.45927	8.38796	8.45784	8.31923	8.78399	8.87876	1.26906e-08	0.832648	-0.0781424	0.930458	0.0267828	1.52058e-06	-0.843814	0.651918	0.284653	0.00689556	0.532378	FALSE	Cold_high_EM_1
Ncoa5	8.93217	9.04586	8.8528	8.43257	8.41323	8.66136	8.53437	8.74227	8.55447	8.381	8.58548	8.59522	8.83502	8.76312	1.32929e-08	0.123718	0.309908	0.66756	-0.0905732	0.00254404	-0.441439	0.54741	0.262524	0.102907	0.269488	FALSE	Cold_high_EM_1
Rprd1a	9.57174	9.71659	9.56383	8.96655	9.06594	9.26583	9.26333	9.57405	9.34874	9.05828	9.30608	9.3413	9.51926	9.57842	1.33303e-08	0.0217506	0.449961	0.371287	-0.181771	0.118644	-0.268752	0.933884	0.131011	0.0710593	0.319511	FALSE	Cold_high_EM_1
Zc3h12c	10.2363	10.4038	10.2817	9.59636	9.84554	9.75923	9.62074	10.0796	9.62685	9.83257	9.73244	9.94447	10.4667	10.2112	1.34636e-08	0.664312	-0.162744	0.0808803	-0.420013	0.0111724	-0.544195	0.995727	-0.0344626	5.56175e-06	0.998671	FALSE	Cold_high_EM_1
Klhl9	8.1229	8.38961	8.2097	7.70311	7.53448	7.53385	7.6234	8.02065	7.73431	7.53668	7.75729	7.90983	8.12536	8.04351	1.35234e-08	0.837066	0.0913277	0.061937	-0.457993	0.0165933	-0.515503	0.770209	0.284779	0.0027263	0.688717	TRUE	Cold_high_EM_1
Sav1	8.83956	8.48633	8.55576	7.87532	7.97378	7.78188	7.81505	8.41599	7.86455	7.92994	7.92695	7.95177	8.63974	8.46601	1.37624e-08	0.698139	-0.196416	0.0968238	-0.528178	0.00374499	-0.792669	0.965835	0.154726	5.23507e-05	1.16612	TRUE	Cold_high_EM_1
Sult2b1	7.28029	6.813	6.85158	8.26364	7.89435	7.44862	7.57772	6.74464	7.26056	7.66651	7.13583	7.02951	7.01102	7.16151	1.38124e-08	0.0586358	-0.881841	0.045344	0.852155	0.970942	0.0206251	0.981443	-0.141403	0.0833198	-0.731377	FALSE	SA_high_9
G2027	8.05816	8.50325	8.16105	8.41004	8.72052	9.29437	9.11288	8.81687	8.85374	9.33863	8.97113	8.85102	7.82499	7.81306	1.38509e-08	0.632032	0.321769	0.478301	0.358489	0.00473066	1.12412	0.363395	0.879186	8.43206e-09	-2.36179	TRUE	Cold_low_EM_2
Snrpc	6.93186	6.78535	6.77044	7.10536	7.13002	6.98833	6.98592	6.94216	7.07076	6.97689	6.97164	6.8022	6.51409	6.36983	1.43937e-08	0.7994	-0.10286	0.406814	0.219313	0.400795	0.204229	0.012775	0.841828	7.15865e-08	-1.26537	FALSE	Cold_low_EM_2
Gata6	9.23397	9.27728	9.48917	9.51346	9.84408	9.90337	9.76652	9.45112	9.88135	9.90871	9.48886	9.48546	9.2218	9.33243	1.46035e-08	0.741978	0.128709	0.00588095	0.618687	0.217872	0.289979	0.965835	0.12596	2.51434e-06	-1.03463	TRUE	Cold_low_EM_2
Eif2ak1	8.16025	8.18393	8.16917	8.37198	8.48582	8.40577	8.3241	8.13474	8.38468	8.52832	8.13851	8.15408	8.02571	8.15928	1.47138e-08	0.493741	-0.156044	0.00852213	0.405408	0.951546	0.012585	0.900581	0.153722	0.000181572	-0.571715	FALSE	Cold_low_EM_2
Ankzf1	7.34671	7.43375	7.27588	6.64262	6.86691	6.69766	6.64001	6.98152	6.65441	6.97105	7.09685	6.88117	7.17237	7.16434	1.47822e-08	0.287445	-0.366823	0.0103845	-0.64664	0.0070534	-0.585243	0.637759	0.344267	0.000229791	0.887616	FALSE	Cold_high_EM_1
A2m	11.4647	11.2164	11.6359	12.7042	11.5687	14.1153	12.6508	12.3826	12.8722	11.8498	11.7574	11.9533	11.8223	11.467	1.52175e-08	0.00846938	1.83311	0.00165937	1.99959	0.0917001	1.09343	0.967098	-0.339164	1.27704e-05	-2.75387	TRUE	IBA_high_EM_3
Lsg1	8.07038	8.11827	7.93975	7.58182	7.29607	7.60268	7.44104	7.76175	7.52807	7.29207	7.47557	7.62973	8.1478	7.98368	1.626e-08	0.519006	0.250987	0.573011	-0.177526	0.00421394	-0.653725	0.998564	-0.0166255	0.000463201	0.847877	FALSE	Cold_high_EM_1
Oit3	6.75599	6.73226	6.93409	7.17303	7.03295	7.00437	7.13668	7.12475	7.18141	7.01463	6.95627	6.83763	6.19218	6.4661	1.63347e-08	0.886455	0.0738397	0.425755	0.261263	0.189089	0.376441	0.012428	1.04371	5.05051e-09	-1.68142	FALSE	Cold_low_EM_2
Usp8	8.69043	8.92654	8.65073	9.16786	9.12447	9.24569	9.03128	9.11722	9.11583	9.12707	8.92878	8.86679	8.52031	8.65377	1.64452e-08	0.980264	-0.0102509	0.244819	0.270596	0.0363335	0.423896	0.627583	0.322302	5.58857e-07	-1.01679	FALSE	Cold_low_EM_2
Bpnt1	7.4773	7.34226	7.38692	8.02029	7.97433	8.05811	8.03093	7.50265	8.12135	7.88767	7.8576	7.6935	7.24962	7.64731	1.64869e-08	0.689485	0.18247	0.0198445	0.653306	0.0268335	0.602988	0.979988	-0.105007	2.32193e-05	-1.15129	FALSE	Cold_low_EM_2
Rbm41	7.8214	7.97003	7.90079	8.28017	8.5142	8.4986	8.31822	8.1662	8.33332	8.49081	8.20512	7.97335	8.16397	7.97475	1.66731e-08	0.826674	-0.085343	0.0365233	0.461307	0.0294119	0.460402	0.731028	-0.294582	0.00347822	-0.627127	FALSE	Cold_low_EM_2
Kng1	11.3782	11.4622	11.4925	11.441	12.3911	12.5251	12.4536	11.8498	12.4856	12.1862	11.8532	11.8961	11.7133	11.5107	1.69129e-08	0.143553	0.625412	0.00558788	0.969812	0.0242557	0.765398	0.933884	-0.27042	1.80063e-05	-1.46479	TRUE	Cold_low_EM_2
Fam114a1	9.35202	9.36991	9.23732	9.23822	9.08208	9.5572	9.71323	9.36228	9.70221	9.08025	9.34672	9.23321	9.15299	9.33482	1.72523e-08	2.6493e-07	0.862607	0.000889233	0.569625	0.811382	0.0527467	0.929577	0.140831	9.04033e-06	-0.763202	TRUE	IBA_high_EM_3
Phyhd1	7.46643	6.77083	6.97017	7.91268	7.6428	7.12226	7.12838	6.94207	7.09797	7.95027	6.99296	6.82575	7.84276	7.60295	1.73986e-08	0.000891394	-1.27301	0.384808	0.393929	0.442711	-0.321159	0.0720541	-1.06023	0.00861585	0.987458	FALSE	Unassigned
LOC110598438	6.91714	6.75237	7.05571	7.08524	6.98143	7.85988	8.1031	7.53423	7.97957	7.72407	7.7653	7.8953	7.16369	7.05291	1.74018e-08	0.0118325	1.14226	0.399698	0.411288	3.48941e-05	1.59532	0.918077	-0.372297	6.54022e-05	-1.63431	FALSE	IBA_high_EM_3
Ndufa4	7.40412	7.97167	7.53217	7.08541	7.13944	7.23501	7.09081	7.73189	7.31481	7.34148	7.60277	7.64565	6.49782	6.81368	1.74018e-08	0.948727	0.0453906	0.029517	-0.766372	0.89247	0.0591371	1.50017e-06	1.93619	0.000541834	-1.22896	TRUE	Unassigned
Abtb2	11.4577	10.9014	11.0071	12.7138	11.863	11.7536	11.5959	11.2873	11.4615	11.997	11.5297	11.2204	11.1646	11.0011	1.75879e-08	0.0327855	-0.980181	0.380704	0.422856	0.362704	0.399408	0.981535	0.135551	0.0202952	-0.957814	FALSE	SA_high_9
G28823	8.25213	8.05384	7.89562	7.49236	7.57885	7.47109	7.60915	7.47888	7.55034	7.83681	7.44603	7.58651	8.44652	8.13908	1.77687e-08	0.705572	-0.182871	0.830796	0.0875421	0.000244396	-0.940431	0.784787	-0.34019	1.04568e-05	1.19308	TRUE	Cold_high_EM_1
Acss2	9.43257	9.14732	9.42005	10.2273	10.0205	9.57664	9.39027	9.59907	9.42525	11.3103	9.53645	9.19391	9.74761	9.33705	1.79625e-08	0.00016614	-1.86634	0.968196	0.0298381	0.662659	0.25762	0.94755	-0.348688	0.919034	0.0612295	TRUE	SA_high_9
Susd6	10.1041	10.2401	10.3085	11.2163	11.0321	10.983	10.7105	10.5466	10.7607	10.6926	10.5545	10.2237	10.5115	10.2845	1.79679e-08	0.522899	-0.272387	0.0378086	0.608517	0.11698	0.450625	0.890506	-0.287225	0.00661965	-0.771917	TRUE	Cold_low_EM_2
NT5C3A_containing	8.15253	7.75867	8.28843	9.47846	9.19496	9.41659	8.88724	10.1537	8.8371	9.02483	10.0262	8.55649	7.65286	8.12063	1.81216e-08	0.813576	-0.265746	0.127451	-1.03233	5.30752e-07	2.84053	0.956691	0.383883	0.000415163	-2.19209	TRUE	Unassigned
PHYH_like	6.89824	7.16898	7.48215	7.46073	7.69855	8.02338	7.96283	8.33305	8.07277	7.49499	7.97851	7.87465	7.26319	7.4786	1.83436e-08	0.0566245	0.794534	0.882619	-0.0787048	8.5983e-07	1.61091	0.923762	-0.306111	0.000586043	-1.2261	FALSE	IBA_high_EM_3
Engase	8.22297	7.87395	7.86264	7.61032	6.79054	6.33421	6.84972	7.30196	6.73278	6.86832	7.54177	7.19845	8.03398	8.30314	1.84213e-08	0.0990795	-1.04639	0.00784005	-1.40589	0.0418517	-1.01533	0.969241	-0.254752	1.07002e-07	2.67598	TRUE	Cold_high_EM_1
G2584	7.20176	7.30561	7.32375	6.49273	6.67702	6.59555	6.90317	7.09597	6.78774	7.08473	6.81923	6.99145	7.87274	7.70449	1.85065e-08	0.983034	-0.016063	0.361244	-0.385889	0.170192	-0.491903	0.196843	-0.829077	5.51989e-07	1.70687	TRUE	Cold_high_EM_1
Tti1	8.44755	8.48924	8.5017	8.11314	8.10872	8.19204	8.0399	8.37946	8.08435	8.26472	8.34539	8.37703	8.63791	8.57928	1.88487e-08	0.709693	-0.103382	0.00438763	-0.447711	0.443976	-0.126062	0.770209	-0.189625	3.48403e-07	0.763398	FALSE	Cold_high_EM_1
Ppil4	8.51131	8.84495	8.52573	8.10879	7.98706	7.97975	8.01962	8.34203	8.02077	8.08253	8.05162	8.2042	8.57968	8.53771	1.91728e-08	0.835144	-0.0905854	0.18741	-0.338078	0.00179834	-0.65494	0.951094	0.146715	0.000158929	0.846303	FALSE	Cold_high_EM_1
Srd5a1	8.56323	8.53436	8.45874	10.0601	9.14885	9.21322	8.88194	8.27309	8.81238	9.45424	8.52454	8.88606	8.46613	8.54504	1.96375e-08	0.0419398	-0.989655	0.158195	0.664462	0.701886	0.196373	0.998564	0.0437364	0.0391873	-0.904571	FALSE	SA_high_9
Xpo1	9.32605	9.49407	9.45011	9.55894	9.50136	9.31051	9.30689	9.06811	9.51926	9.8367	9.06736	8.91702	9.85021	9.68841	1.99405e-08	0.123854	-0.415979	0.00426504	0.640164	0.00273435	-0.631207	0.20434	-0.531104	0.0200807	0.522146	TRUE	Ent_low_6
Cdan1	7.6499	7.448	7.56749	6.98242	6.93527	6.97076	7.10512	7.3558	7.06016	7.09187	7.19406	7.44121	7.57153	7.8742	2.03331e-08	0.847381	0.102413	0.0595015	-0.542382	0.209378	-0.341358	0.838655	-0.29375	6.38812e-06	1.17749	TRUE	Cold_high_EM_1
Tox4	9.81966	9.30356	9.32807	8.62411	8.74294	8.78681	8.74749	9.16027	8.73915	8.75731	8.87174	8.98659	9.22671	9.16914	2.03637e-08	0.869247	0.0834748	0.152728	-0.421045	0.00326987	-0.734552	0.410934	0.513939	0.0178357	0.641659	TRUE	Cold_high_EM_1
Retreg2	9.44799	9.49235	9.34425	8.53228	8.96935	8.7174	8.89284	9.05951	8.69626	8.93509	8.8047	8.9808	9.51546	9.44193	2.03678e-08	0.823129	-0.104809	0.314375	-0.298128	0.00269789	-0.710377	0.989231	-0.0554068	1.72443e-05	1.06391	TRUE	Cold_high_EM_1
G504	6.35106	6.19412	6.46174	6.75885	7.22244	7.04285	6.99677	6.39257	7.05227	6.8453	6.62784	6.73045	6.39818	6.33453	2.05482e-08	0.860708	0.108933	0.0135801	0.828649	0.0840056	0.59348	0.998564	-0.0296284	2.87508e-05	-1.3925	TRUE	Cold_low_EM_2
Abhd12	7.82948	7.8134	7.94271	8.42479	8.42993	8.15076	8.01526	7.99135	7.95266	8.19144	7.739	7.86435	7.79768	7.83788	2.11355e-08	0.0268759	-0.527217	0.192423	0.311808	0.793325	0.0701253	0.97267	0.104151	0.0274219	-0.486084	FALSE	SA_high_9
Fstl1	7.4002	7.02919	7.00367	9.02185	7.69714	7.63225	7.83945	7.31423	7.8483	8.04817	7.44661	7.59633	6.86326	6.91088	2.14268e-08	0.115569	-0.996431	0.35858	0.566214	0.264226	0.623928	0.855102	0.59327	0.000746562	-1.78341	FALSE	Cold_low_EM_2
Fndc3a	10.3821	10.6052	10.3867	10.8447	10.6853	10.9334	10.7585	10.6589	10.8406	10.6841	10.5823	10.4868	10.4114	10.3435	2.15611e-08	0.522356	0.165964	0.0115737	0.438923	0.15403	0.251275	0.909306	0.162042	3.4671e-07	-0.85224	FALSE	Cold_low_EM_2
Inppl1	7.93699	8.09628	7.91644	8.66717	8.60326	8.1394	8.3528	8.16758	8.26364	8.38247	8.39966	8.1852	7.88541	7.99905	2.16091e-08	0.0647165	-0.494684	0.96632	0.0146841	0.0154297	0.539901	0.978989	0.0937927	0.00571648	-0.648377	TRUE	Cold_low_EM_2
Arf1	10.4255	9.81321	10.0906	9.51863	9.35383	9.43805	9.45316	9.47521	9.40501	9.49256	9.67445	9.62344	10.078	10.1985	2.18994e-08	0.93739	-0.0422621	0.416157	-0.263977	0.00140095	-0.806482	0.998564	0.0210286	7.58495e-05	1.04943	TRUE	Cold_high_EM_1
BTD	7.38914	7.75197	7.7344	7.03705	7.11434	7.08852	7.21899	7.86563	7.2246	7.02869	7.83252	7.64262	7.46069	7.76916	2.28281e-08	0.608611	0.239653	8.51336e-05	-1.06472	0.279522	0.310553	0.996483	0.0357503	0.0112433	0.718418	TRUE	Unassigned
ENSSTOG00000032162	6.4182	6.3902	6.62479	7.25827	7.04108	7.11877	7.50941	6.88928	7.1194	7.28503	7.1604	7.43163	6.51955	6.58362	2.29246e-08	0.86126	0.121515	0.751117	0.157419	2.91541e-05	1.44856	0.981535	-0.133046	7.21682e-05	-1.47293	FALSE	Cold_low_EM_2
Amotl2	8.26701	8.379	8.67157	9.12189	9.1162	8.76812	8.79467	8.56133	8.73924	9.20261	8.73438	8.51327	8.88705	8.68281	2.32853e-08	0.0213663	-0.613276	0.310577	0.283555	0.185541	0.331549	0.249177	-0.554138	0.833396	-0.0609657	TRUE	SA_high_9
Nelfa	8.14405	7.73518	7.78066	7.29146	6.98094	7.03112	7.33921	7.20281	7.1067	7.30315	7.29368	7.36438	7.87168	7.93598	2.3314e-08	0.936973	-0.0512426	0.590046	-0.220275	0.000540894	-1.00653	0.998564	0.0214849	0.000107567	1.20532	FALSE	Cold_high_EM_1
Ap2a1	10.812	10.4293	10.3515	10.0934	9.96205	9.42598	9.58481	9.77111	9.59968	9.60818	10.0949	9.9495	10.3319	10.2485	2.33641e-08	0.081348	-0.629891	0.0297949	-0.685324	0.00189334	-0.884127	0.705302	0.420071	0.000126537	1.14938	TRUE	Cold_high_EM_1
Glcci1	9.03005	9.41033	9.1676	9.24102	9.81209	10.0291	9.97722	9.56429	10.0717	9.74475	9.48437	9.43813	9.24762	9.35488	2.34176e-08	0.0627102	0.622925	0.00274238	0.85248	0.057378	0.542848	0.973234	-0.13488	7.47846e-06	-1.26045	FALSE	Cold_low_EM_2
Fgd4	9.83486	10.0195	9.84969	10.3512	10.2949	10.3885	10.3592	10.258	10.38	10.1905	10.0799	9.88568	9.93763	9.92981	2.37464e-08	0.620533	0.150006	0.0127738	0.478907	0.054801	0.361217	0.995727	-0.029297	1.29141e-05	-0.810827	TRUE	Cold_low_EM_2
Mospd1	9.21956	9.31818	9.29374	7.69502	8.70333	8.08298	8.04706	9.18341	8.17571	8.40781	8.41741	8.79387	9.72824	9.49662	2.41129e-08	0.522899	-0.471145	0.00744275	-1.30525	0.209861	-0.626817	0.886468	-0.487354	2.51553e-07	2.41942	TRUE	Cold_high_EM_1
Nup133	7.304	6.99643	7.36126	6.92607	6.75031	6.83922	6.71406	6.92685	6.97225	6.8934	7.05584	7.00116	7.85116	7.54751	2.41731e-08	0.988026	-0.00773109	0.445249	-0.277087	0.214108	-0.377751	0.0946645	-0.776497	4.83924e-07	1.43133	FALSE	Cold_high_EM_1
Lmnb1	8.86419	9.07589	8.99939	8.65065	8.69471	8.82479	8.82731	8.68686	8.88089	8.72639	8.60473	8.59445	9.12327	9.10112	2.4459e-08	0.152859	0.264759	0.00960084	0.386677	5.98261e-05	-0.536326	0.732512	-0.191857	0.019386	0.341506	FALSE	Unassigned
Uck2	9.03389	8.8434	9.08708	8.76026	8.03085	8.29617	8.30189	7.99612	8.31736	8.43273	8.35703	8.19039	9.16442	9.31346	2.46419e-08	0.671793	-0.25056	0.643743	0.215038	7.18309e-05	-1.28797	0.880616	-0.361654	3.25362e-05	1.43459	FALSE	Cold_high_EM_1
Myc	6.89011	7.06548	7.34163	7.29959	6.33408	7.94161	8.34029	8.08897	8.25646	6.63314	8.30846	7.90106	7.73019	7.5871	2.53588e-08	2.29907e-06	2.49148	0.855059	0.144699	0.000356093	1.80749	0.483766	-0.983435	0.0835356	-0.968758	TRUE	IBA_high_EM_3
Acvr1	9.9473	10.1349	10.0748	10.2421	10.6995	10.8834	10.7347	10.6096	10.7456	10.8259	10.6345	10.2057	9.98813	9.99669	2.64566e-08	0.556925	0.266146	0.149034	0.465683	0.00443732	0.797476	0.973654	0.12967	1.35517e-06	-1.39283	TRUE	Cold_low_EM_2
Slc25a16	8.52777	8.76579	8.47145	8.01262	8.08041	8.07905	7.88975	8.3332	8.06175	7.85133	8.38433	8.31799	8.51881	8.34995	2.68489e-08	0.921474	0.0438728	0.00991019	-0.568635	0.104122	-0.345958	0.755991	0.27752	0.00332366	0.637073	FALSE	Cold_high_EM_1
Acadl	10.4036	10.4043	10.0966	9.64376	9.69407	9.8484	10.0392	10.0318	9.92829	9.67895	10.0575	10.0507	10.0944	10.1594	2.70132e-08	0.0266161	0.456259	0.477097	-0.156449	0.0449479	-0.354587	0.536839	0.308106	0.300229	0.202929	TRUE	Cold_high_EM_1
Mtus1	11.1203	11.1805	11.5192	11.6831	11.7971	12.7395	12.0196	11.4162	12.2407	12.15	11.6501	11.354	11.7259	11.4178	2.72206e-08	0.10985	0.721158	0.000100419	1.4008	0.334481	0.386859	0.788371	-0.468789	0.000353005	-1.31887	TRUE	Cold_low_EM_2
Tgs1	8.52498	8.66772	8.71686	8.11968	8.11748	8.4047	8.11483	8.45085	8.26104	8.07946	8.37701	8.37892	8.74497	8.61156	2.76218e-08	0.269507	0.281845	0.28905	-0.228232	0.0660601	-0.330892	0.989231	-0.044004	0.000972767	0.603128	FALSE	Cold_high_EM_1
RMC1	8.57665	8.45263	8.51362	8.21543	8.32193	7.89498	7.93943	8.35565	7.8015	8.05184	8.18483	8.21597	8.37877	8.47189	2.76767e-08	0.00658851	-0.591677	0.000756449	-0.660564	0.0444026	-0.375314	0.916267	0.168148	6.93793e-06	0.86773	TRUE	Cold_high_EM_1
Ssbp3	9.75298	9.67596	9.79817	10.3447	10.0561	10.1234	10.1756	9.89964	10.175	10.0875	9.9662	9.79493	9.77835	9.85985	2.76767e-08	0.959129	-0.0190713	0.0165711	0.450127	0.0985301	0.307558	0.962141	-0.10932	0.000372036	-0.648365	TRUE	Cold_low_EM_2
Slc27a4	7.59023	7.50698	7.63056	8.22634	8.18668	8.05383	7.92577	7.65865	7.97286	7.9354	7.91471	7.64846	7.52161	7.64517	2.79031e-08	0.494134	-0.241552	0.0948881	0.42485	0.119528	0.38116	0.998564	0.00630657	0.00067132	-0.812317	FALSE	Cold_low_EM_2
Micalcl	9.02603	8.61464	8.62387	7.68086	8.00248	8.08498	8.20953	8.3574	8.11606	7.94485	8.73583	8.72118	9.15148	8.64348	2.81585e-08	0.327089	0.47253	0.0227328	-0.812021	0.645048	-0.184378	0.954054	-0.215813	0.000380563	1.21221	FALSE	Cold_high_EM_1
G5840	7.68636	7.60996	7.43043	7.38482	7.48664	7.92305	7.57742	8.04706	7.75107	7.55956	7.96056	7.8112	7.23242	7.24659	2.8429e-08	0.0944205	0.493108	0.267187	-0.301704	0.00224819	0.68518	0.110719	0.666643	1.65797e-05	-1.05012	TRUE	Unassigned
Kbtbd2	9.49414	9.55403	9.42559	9.03366	9.0018	9.01251	9.06628	9.31581	9.08839	9.08069	9.09379	9.23906	9.3823	9.39239	2.93981e-08	0.905539	0.0359795	0.113778	-0.260401	0.00667055	-0.383225	0.768217	0.190892	0.00279667	0.452734	TRUE	Cold_high_EM_1
Gcsh	7.85285	8.04872	7.85654	7.40109	7.29394	7.47915	7.44814	7.2621	7.40138	7.53768	7.29351	7.08712	7.47362	7.66557	3.05409e-08	0.902671	0.057858	0.0947022	0.432919	1.69619e-08	-1.18584	0.115906	0.609334	0.593957	0.143591	FALSE	Unassigned
Asrgl1	7.07526	7.10037	7.02855	7.55064	7.68705	6.89826	7.07948	6.93484	6.98011	7.5089	6.76986	7.05545	6.74629	7.12206	3.136e-08	0.000159999	-1.06041	0.726155	0.137327	0.508446	-0.209754	0.923498	0.238927	0.61354	-0.166501	FALSE	SA_high_9
Ptpn11	10.6007	10.3556	10.4984	10.1505	9.67958	9.80345	9.60252	10.2213	9.74748	9.858	10.0766	9.98826	10.6422	10.3934	3.14475e-08	0.371473	-0.331524	0.0219673	-0.625223	0.0306971	-0.555417	0.998564	-0.0299758	2.74991e-06	1.21062	FALSE	Cold_high_EM_1
Mal2	10.1604	10.0624	9.97974	9.36108	9.42862	9.70956	9.55438	9.6914	9.61748	9.68846	9.7057	9.65326	10.1307	10.0087	3.20064e-08	0.459259	0.213383	0.763254	-0.0798991	0.00214365	-0.557436	0.998564	0.0202641	0.0013901	0.617071	TRUE	Cold_high_EM_1
Bahcc1	6.35091	6.13097	6.15446	6.77458	6.59704	7.10082	7.2135	6.02564	6.85655	6.68775	6.49283	6.33584	5.96645	6.37686	3.24067e-08	0.166277	0.674397	0.000158735	1.4458	0.582958	0.256183	0.992103	0.0717262	6.76406e-06	-1.77371	FALSE	Cold_low_EM_2
ENSSTOG00000030030	9.60336	9.45856	9.435	9.69111	9.69262	9.99361	9.98309	9.86275	9.94521	9.4891	9.66257	9.67357	9.62659	9.49519	3.29379e-08	0.00239595	0.554064	0.0283833	0.391592	0.00699045	0.448544	0.973234	-0.0795746	8.23921e-06	-0.760561	FALSE	IBA_high_EM_3
LOC101956130	6.44371	6.64527	6.77393	7.98839	6.9951	7.59406	8.31441	7.91629	7.30043	7.41654	7.56973	7.56166	6.36526	6.49581	3.29417e-08	0.602445	0.460398	0.760898	0.231048	8.4582e-05	2.06077	0.922446	0.493059	6.94066e-07	-2.78488	FALSE	Cold_low_EM_2
G10129	9.35714	9.69586	9.00605	10.2371	9.77148	10.6189	10.2718	9.7404	10.2515	10.4673	10.2204	9.64502	8.9366	9.17017	3.34764e-08	0.688557	0.296287	0.101576	0.776216	0.0341804	0.919524	0.694314	0.6286	7.09113e-08	-2.32434	TRUE	Cold_low_EM_2
Prune1	8.47921	8.6059	8.45998	8.18089	8.27951	7.97115	7.96688	8.11524	7.99599	8.16434	8.1359	8.29288	8.61021	8.43892	3.35614e-08	0.0564573	-0.416854	0.0695814	-0.356508	0.00302388	-0.494235	0.998564	0.00291336	1.64023e-06	0.847829	FALSE	Cold_high_EM_1
G7632	6.90396	7.44374	7.27148	6.71364	6.5888	7.27496	7.54489	8.09471	7.18617	7.20139	7.95175	8.09063	7.23832	7.35798	3.38562e-08	0.058465	0.946203	0.00564484	-1.15827	0.000163107	1.45217	0.989231	-0.112471	0.71126	-0.181421	TRUE	Ent_high_0_8
Ccndbp1	6.98279	7.11406	7.03773	6.54677	6.58179	6.67429	6.40026	6.5766	6.43457	6.7561	6.38727	6.51407	7.04363	7.03129	3.39717e-08	0.509873	-0.267805	0.958522	0.0217865	1.20719e-05	-0.994558	0.995908	0.035193	0.000177728	0.937578	FALSE	Cold_high_EM_1
Cep57l1	7.94769	8.17042	8.02811	7.56864	7.62691	7.58848	7.55889	7.55061	7.78036	7.76472	7.47752	7.42325	8.23018	8.0116	3.41687e-08	0.986034	-0.00778137	0.213068	0.321336	3.87845e-06	-0.937233	0.973234	-0.100614	0.00120557	0.716511	FALSE	Unassigned
Rps16	9.11117	8.66006	8.71752	8.31193	7.97335	7.98569	8.23416	8.32136	8.02	8.02617	8.43689	8.51595	8.79766	8.90546	3.42612e-08	0.940758	-0.0448093	0.0644265	-0.590699	0.0304184	-0.62565	0.998564	0.0170579	4.54009e-05	1.19929	TRUE	Cold_high_EM_1
G24030	6.74123	7.18615	6.85047	6.47812	6.43363	6.17306	6.20795	6.64223	6.19852	6.31551	6.21439	6.55849	7.03882	7.15975	3.50642e-08	0.332304	-0.487475	0.100891	-0.63353	0.014271	-0.79473	0.931146	-0.25709	6.51879e-07	1.68535	TRUE	Cold_high_EM_1
G11179	7.25478	7.27779	7.07181	6.85892	6.68071	6.74092	6.76818	6.57526	6.7485	6.70852	6.7225	6.635	7.1544	7.10029	3.69852e-08	0.96985	0.018361	0.431879	0.224784	1.15074e-06	-0.988328	0.944291	0.157316	0.00784034	0.606228	TRUE	Cold_high_EM_1
Cbll1	8.3142	8.53805	8.36324	7.94103	7.98053	7.91925	7.85634	8.30973	7.96139	7.92513	8.16606	8.24139	8.18506	8.1692	3.71575e-08	0.847748	-0.0652934	0.00115994	-0.556261	0.210726	-0.215434	0.197854	0.404846	0.0398108	0.36685	TRUE	Cold_high_EM_1
SLC17A5_like_ENSSTOG00000026847	6.73151	7.2042	7.00352	6.03248	6.14528	6.41443	6.08295	6.62499	6.3487	6.46553	6.37657	6.49092	7.27841	7.03998	3.88899e-08	0.860752	0.135119	0.338897	-0.441254	0.0182517	-0.858091	0.945691	-0.266528	3.03755e-05	1.56587	FALSE	Cold_high_EM_1
Drg1	8.56845	8.9836	8.73161	7.97773	8.16507	8.01657	8.21453	8.70355	8.2732	8.18063	8.41481	8.52511	8.84613	8.80341	3.98373e-08	0.809552	0.117062	0.0171804	-0.638177	0.273957	-0.296269	0.989231	-0.0604608	9.931e-05	0.994907	FALSE	Cold_high_EM_1
Wwp2	8.90382	8.85427	9.05733	8.58542	8.41744	8.93433	8.85681	9.06455	8.89662	8.51788	8.94301	8.97118	9.14013	9.00473	4.019e-08	0.00010764	0.679605	0.474872	-0.147782	0.438196	0.144098	0.844721	-0.190903	0.289241	0.194586	TRUE	SA_low_4_7
Bin1	8.85155	8.58729	8.76151	8.1887	7.8999	8.17111	8.15179	8.2117	8.27338	8.02839	8.4991	8.27846	8.64465	8.76237	4.05102e-08	0.416615	0.291906	0.447335	-0.22601	0.00927192	-0.601191	0.982968	0.0769142	0.00210169	0.750287	TRUE	Cold_high_EM_1
Ccnt2	10.9579	11.17	11.0945	10.4871	10.733	10.5957	10.4272	10.864	10.5688	10.5652	10.6045	10.6977	11.0754	11.0662	4.07205e-08	0.729456	-0.113854	0.137133	-0.30761	0.0059446	-0.491715	0.992103	0.0312212	3.29354e-05	0.768103	TRUE	Cold_high_EM_1
Preb	7.96115	8.30036	8.40465	8.98756	8.75315	8.86941	8.71587	8.30341	8.70916	9.07453	8.62933	8.42747	8.16122	8.28181	4.08022e-08	0.514704	-0.287166	0.0996546	0.517443	0.127461	0.458794	0.995483	0.0466206	0.000472863	-1.02286	TRUE	Cold_low_EM_2
LOC110598791	6.96001	6.8693	7.01657	6.58046	6.79665	7.41723	7.34575	6.738	7.35958	6.80878	6.85646	7.05448	7.2825	7.23279	4.23912e-08	1.47207e-06	1.18975	0.000216935	0.890814	0.872751	-0.0528999	0.300498	-0.53825	0.249915	-0.299664	FALSE	Unassigned
Bcl6	9.731	9.73345	10.118	10.3775	11.5101	11.4712	11.1396	11.202	10.5644	11.1619	10.6832	10.9123	9.87836	9.97203	4.58229e-08	0.987908	0.0140601	0.694119	0.266398	7.15864e-05	1.86156	0.996483	-0.0687846	3.75474e-05	-2.05918	TRUE	Cold_low_EM_2
Nol10	9.76391	9.67428	9.70884	9.35803	9.31833	9.49259	9.34799	9.39994	9.40097	9.21003	9.39487	9.48341	9.81629	9.68068	4.71958e-08	0.323764	0.200476	0.96495	-0.00978262	0.00237434	-0.411198	0.989231	-0.0321655	0.00168511	0.453146	FALSE	Cold_high_EM_1
Herc4	11.1795	11.346	11.2751	11.7818	11.6977	11.3538	11.187	11.277	11.2045	11.5109	11.1763	11.1813	11.3692	11.1972	4.74774e-08	0.00011875	-0.659014	0.750126	0.0751778	0.895121	-0.0299786	0.998564	-0.00662951	0.853378	-0.0385698	TRUE	SA_high_9
Srpk1	9.25579	9.62354	9.43724	8.89514	9.0362	8.82111	8.77687	9.18663	8.91252	8.97344	9.03435	8.91572	9.4438	9.40674	4.7667e-08	0.471109	-0.228133	0.13127	-0.349711	0.00308662	-0.582033	0.989231	0.0570286	2.25378e-05	0.874716	TRUE	Cold_high_EM_1
Ppig	9.57427	9.79611	9.51862	9.09046	9.19765	9.14527	9.11457	9.37581	9.20016	9.14051	9.13883	9.17056	9.77814	9.56174	4.76843e-08	0.966438	0.0168686	0.643365	-0.119716	0.00124507	-0.590511	0.989231	-0.039975	0.000102628	0.750202	FALSE	Cold_high_EM_1
Ncoa4	8.44162	8.30748	8.65373	9.11924	9.05431	8.78947	8.70019	8.28576	8.81794	8.89712	8.47971	8.44075	8.84357	8.64532	4.83162e-08	0.144446	-0.414354	0.00674884	0.635969	0.822772	-0.066511	0.442415	-0.435891	0.614405	-0.133567	FALSE	Unassigned
Pnp	6.73328	6.61014	6.60489	7.2375	7.27758	6.91005	6.7848	6.81449	6.7018	6.94386	6.69364	6.91341	6.46144	6.45058	4.9276e-08	0.0231896	-0.674912	0.974437	-0.0131232	0.17795	0.37311	0.618765	0.436749	0.00465	-0.796736	FALSE	SA_high_9
Pop1	6.23999	6.30719	6.60173	7.14493	6.77275	7.08489	6.98432	6.666	7.10535	6.90438	6.68082	6.52439	6.49579	6.45778	4.98961e-08	0.688381	0.20391	0.00707799	0.824074	0.0867359	0.545252	0.97267	-0.153583	7.23724e-05	-1.21574	FALSE	Cold_low_EM_2
Tmbim4	7.332	7.7892	7.54436	6.90238	6.84609	6.79811	6.87435	7.32504	6.82293	6.80399	6.99504	7.17249	7.213	7.22383	5.00938e-08	0.954746	-0.0348272	0.0317762	-0.641079	0.0169357	-0.628625	0.253104	0.626286	0.027465	0.643418	FALSE	Cold_high_EM_1
G8226	6.29019	5.76146	5.50584	7.3296	7.07841	6.79324	7.72624	6.72395	6.96216	8.18545	7.51559	7.08432	5.71793	5.92665	5.02629e-08	0.587713	-0.634615	0.888895	0.159575	0.000172205	2.6787	0.982952	0.258607	5.00623e-05	-3.09688	TRUE	Cold_low_EM_2
Aqp9	10.4585	10.035	10.145	10.4173	10.9677	11.2252	10.8002	10.1028	10.8013	11.3773	10.0801	10.056	10.1981	9.83174	5.02679e-08	0.956188	-0.0454198	0.000332651	1.42593	0.693608	-0.193291	0.916267	0.364084	7.33913e-05	-1.59672	TRUE	Cold_low_EM_2
Serinc1	9.38258	9.38582	9.41556	8.38499	8.73171	8.71105	8.65358	9.23713	8.65704	8.81329	8.77688	9.00185	9.33244	9.20351	5.06844e-08	0.967415	0.0221388	0.0382538	-0.579914	0.0394868	-0.536127	0.926856	0.218203	0.000744318	0.897838	TRUE	Cold_high_EM_1
Idua	6.2141	5.83492	6.20976	7.33087	7.1399	6.96115	7.05333	6.10309	6.83907	6.86722	6.61348	6.85692	6.22041	6.099	5.13607e-08	0.703068	-0.298734	0.162644	0.717506	0.019816	1.08633	0.989231	-0.117153	0.000361911	-1.68668	FALSE	Cold_low_EM_2
Hadh	11.2841	11.369	11.3665	10.8599	10.8615	11.1216	11.2074	11.4407	11.1539	10.7057	11.3109	11.0643	11.4357	11.4934	5.2144e-08	0.00245691	0.583386	0.417203	-0.178062	0.899253	-0.0305576	0.908171	-0.172571	0.0420392	0.38119	TRUE	SA_low_4_7
G35445	7.27651	7.60755	7.60535	8.57326	7.02784	9.04617	9.39768	9.23272	9.24425	8.67133	8.47911	8.8664	7.44579	7.44825	5.23044e-08	0.0679894	1.43725	0.530425	0.520506	6.50253e-05	2.49154	0.989231	0.149198	1.77724e-06	-3.16124	TRUE	IBA_high_EM_3
Celf2	12.4306	12.5001	12.5953	12.4843	12.5032	11.676	11.7837	12.378	11.8431	12.4085	12.7574	12.1345	12.6257	12.6724	5.2476e-08	3.90713e-06	-1.15533	5.70671e-06	-1.12416	0.937646	-0.0267777	0.941888	-0.192247	1.14666e-07	1.34319	TRUE	IBA_low_EM_5
G1032	7.5675	8.02417	7.7129	6.94839	7.13863	7.70487	7.95169	8.5897	7.93969	7.5403	8.13931	8.30932	7.42962	7.61656	5.2498e-08	0.00522853	1.18238	0.0551443	-0.779568	0.00594864	1.009	0.803235	0.480531	0.0794748	-0.709962	TRUE	Unassigned
Ddit4	6.92578	6.58122	6.7652	9.20059	8.23299	7.27465	7.78431	7.97745	7.68124	10.3444	9.30289	7.79324	7.02808	6.28322	5.26461e-08	0.00615885	-2.9839	0.168332	-1.55301	0.000489067	3.33092	0.998564	0.124382	0.0737157	-1.90229	TRUE	Unassigned
Cth	8.80957	8.85392	8.71481	9.4527	9.50604	9.04923	9.41419	8.97663	9.28047	9.58198	9.44788	8.94299	8.81704	8.56488	5.31034e-08	0.318331	-0.401781	0.611183	0.193268	0.0211905	0.666742	0.952142	0.193597	0.000371787	-1.05361	FALSE	Cold_low_EM_2
Dnajc16	7.64491	7.60781	7.61924	7.98626	8.11341	7.93465	7.9313	7.75019	7.88897	8.00769	7.85685	7.72598	7.81603	7.71217	5.32488e-08	0.347109	-0.214194	0.16425	0.253714	0.0350464	0.347476	0.701909	-0.236169	0.0318211	-0.365021	FALSE	Cold_low_EM_2
Suz12	9.54782	9.82779	9.56969	9.16517	9.15532	9.15145	9.11096	9.38158	9.23203	9.18991	9.37542	9.31093	9.5082	9.48381	5.36443e-08	0.989147	-0.00367747	0.0836102	-0.304174	0.00664094	-0.416339	0.549218	0.272566	0.0066223	0.447947	TRUE	Cold_high_EM_1
Fbxl4	7.98083	8.40282	8.39728	8.70049	9.12996	9.13249	9.11778	9.01556	9.11176	8.82764	8.55364	8.82669	8.41524	8.43683	5.43735e-08	0.446751	0.347347	0.142575	0.50497	0.000798737	0.997188	0.931146	-0.250593	5.86368e-05	-1.25157	FALSE	Cold_low_EM_2
Sun2	10.5126	9.80242	10.2066	9.16109	9.44338	9.19246	9.40184	9.47223	9.11723	9.57252	9.70232	9.9057	10.3206	10.2473	5.47975e-08	0.622214	-0.286975	0.0371967	-0.785002	0.0391942	-0.729689	0.989231	-0.0844103	6.27192e-06	1.5991	TRUE	Cold_high_EM_1
Dusp10	8.99287	9.02354	9.20166	10.3512	9.41706	10.6275	10.0625	9.35103	10.0004	9.64892	9.69462	9.22106	9.1849	8.95985	5.48687e-08	0.352107	0.580041	0.00390488	1.30195	0.134766	0.69354	0.998564	0.0205444	5.48729e-06	-2.01604	FALSE	Cold_low_EM_2
Ift20	7.54774	7.59434	7.52631	7.81052	7.82878	7.9602	7.64809	7.2941	7.77388	7.74618	7.51446	7.37688	7.24407	7.34516	5.63562e-08	0.995776	0.00190091	0.000686936	0.719606	0.343352	-0.222004	0.260012	0.505009	3.42503e-06	-1.00261	TRUE	Cold_low_EM_2
Zmym5	9.07326	8.95742	8.95159	8.17795	8.35879	8.30954	8.44287	8.76174	8.42126	8.35117	8.18946	8.46245	9.11792	8.96377	5.66733e-08	0.729456	0.167863	0.650036	-0.164097	0.00311302	-0.759818	0.990496	-0.052181	0.00030871	0.976096	FALSE	Cold_high_EM_1
Gnai1	8.04573	8.41511	8.35342	8.53948	8.6194	8.76476	8.93917	8.63334	8.89568	8.56172	8.55822	8.36336	8.13503	8.30942	5.72312e-08	0.0937013	0.481853	0.0175783	0.580696	0.0435298	0.480656	0.971208	0.119029	5.64017e-07	-1.18038	FALSE	Cold_low_EM_2
Mylk	9.8812	9.53867	9.54576	10.0834	10.1506	10.5471	10.6134	10.1626	10.5611	9.78514	9.99621	10.1516	9.45099	10.016	5.76529e-08	0.0129192	0.870251	0.0241503	0.740076	0.00984626	0.791992	0.969241	-0.161507	1.20717e-05	-1.37056	FALSE	IBA_high_EM_3
Ranbp6	7.68488	7.75868	7.57609	6.68381	7.1274	6.75173	6.81442	7.31811	6.70741	6.86452	6.87109	7.06102	6.96395	7.22546	5.79709e-08	0.543543	-0.323732	0.0688498	-0.657853	0.00226749	-0.93441	0.0408827	1.00517	0.0964712	0.587096	TRUE	Unassigned
CUNH1orf50	8.16102	8.38675	7.98517	8.49064	8.69349	8.59063	8.67868	8.59371	8.71432	8.72386	8.64647	8.52816	7.82861	8.15983	5.93609e-08	0.945129	0.0357659	0.704109	0.133516	0.00253238	0.752202	0.76589	0.349802	2.17493e-06	-1.23552	TRUE	Cold_low_EM_2
Efr3a	10.1288	10.185	10.2133	9.8506	9.69716	9.99546	9.87394	10.0743	9.95483	9.78748	9.94243	9.99027	10.3433	10.223	6.03301e-08	0.109404	0.27519	0.627409	-0.0874791	0.124413	-0.215907	0.860323	-0.148336	0.00105774	0.451723	TRUE	Cold_high_EM_1
Mrnip	7.53664	7.62967	7.64362	7.75016	7.95738	8.19485	7.94633	7.5191	7.96514	7.70417	7.47285	7.56411	7.63039	7.59786	6.18119e-08	0.14555	0.373788	4.00975e-06	0.918943	0.717036	-0.093096	0.998564	0.00215268	6.02538e-05	-0.827999	FALSE	Unassigned
Pcbp1	8.43027	8.50457	8.24059	8.27081	8.14769	8.12467	8.33255	8.69582	8.22585	8.22675	8.54771	8.76792	7.39161	7.89948	6.18119e-08	0.959695	0.0304706	0.0190113	-0.714918	0.0830346	0.512269	0.000397519	1.32108	0.000214585	-1.11843	TRUE	Unassigned
Onecut1	10.0075	10.0822	9.62666	10.6246	9.85196	10.6271	10.7116	10.0304	10.7829	10.1447	10.3845	10.2347	9.38902	9.55691	6.32343e-08	0.120068	0.69837	0.0514818	0.757478	0.138507	0.561682	0.300498	0.811198	3.20174e-09	-2.13036	TRUE	Cold_low_EM_2
Ets2	10.9104	10.2281	10.3634	9.84037	9.69652	8.94538	9.46383	10.0019	9.126	9.17084	9.98602	9.80412	10.117	10.105	6.54505e-08	0.167405	-0.71701	0.00273248	-1.24364	0.031336	-0.87272	0.585114	0.676147	0.000488217	1.44021	TRUE	Cold_high_EM_1
Abcd1	6.82513	6.82381	6.75255	7.2938	7.47259	7.03891	7.26529	7.13541	7.07284	7.24723	7.03993	7.23438	6.89256	6.82661	6.78355e-08	0.192941	-0.384815	0.995538	0.00181404	0.00143968	0.716556	0.978518	-0.0994145	0.0111335	-0.618956	FALSE	Cold_low_EM_2
G26931	7.15402	6.95606	7.29274	7.93112	7.87078	7.73232	8.2427	7.60856	7.97448	7.8912	8.04073	8.04179	6.70751	7.29144	6.88801e-08	0.813203	0.178746	0.780862	0.159566	0.000169153	1.47191	0.965887	0.229372	8.10263e-06	-1.86085	TRUE	Cold_low_EM_2
Gng5	7.97536	8.16695	8.0584	7.5963	7.5088	7.73262	7.62665	7.82751	7.74457	7.5564	7.69695	7.83916	7.23963	7.53801	7.02329e-08	0.39162	0.275195	0.625582	-0.139075	0.0538586	-0.409212	2.52261e-06	1.2007	0.00437293	-0.652411	TRUE	Unassigned
Phykpl	6.56322	6.44636	6.88585	7.24634	7.08161	7.40873	7.4367	6.83453	7.30131	6.98254	7.0129	6.94459	6.51607	6.78156	7.04579e-08	0.239821	0.48315	0.0105332	0.816714	0.0520455	0.625865	0.998564	0.00575671	4.82758e-06	-1.44834	FALSE	Cold_low_EM_2
Rgl1	7.9957	7.95513	8.12615	8.51436	8.41845	8.59521	8.61149	8.43703	8.49979	8.20282	8.17825	8.34481	8.12162	8.04078	7.04579e-08	0.294385	0.302489	0.0635738	0.419211	0.00506269	0.579419	0.981535	-0.0731769	1.35289e-05	-0.925454	FALSE	Cold_low_EM_2
Erlin2	6.9517	7.21914	7.26253	7.362	7.46122	7.62631	7.78109	7.55902	7.72274	7.54642	7.58238	7.62513	7.11723	7.30999	7.06681e-08	0.132111	0.444003	0.418516	0.228592	0.000106117	0.870442	0.973234	-0.112805	3.68154e-05	-0.986229	FALSE	IBA_high_EM_3
G30015	6.55243	5.75138	6.29673	6.7372	7.348	6.61101	7.57248	7.24426	7.19946	6.93709	7.61187	7.73383	5.93311	6.0216	7.09027e-08	0.798546	0.282341	0.448781	-0.555629	1.09923e-05	2.49078	0.822041	0.756424	1.5277e-05	-2.69158	FALSE	Unassigned
Parp4	8.32866	8.61327	8.55797	8.9485	9.04639	8.94207	8.79161	8.60308	8.92552	8.83318	8.61356	8.40246	8.56401	8.38601	7.10527e-08	0.805453	-0.0951998	0.00658329	0.588139	0.606395	0.128815	0.982968	0.0694535	0.000240494	-0.786408	FALSE	Cold_low_EM_2
G24722	7.76216	7.82353	7.59943	6.60621	6.76492	6.99448	6.80502	7.31492	6.90247	6.86236	6.91436	7.14523	6.92476	7.50325	7.17604e-08	0.599452	0.310683	0.296854	-0.438346	0.00392977	-0.959443	0.23023	0.823329	0.128807	0.574461	FALSE	Cold_high_EM_1
Emc3	9.15909	9.30154	9.2503	8.65771	8.44239	8.71115	8.75293	8.80062	8.67326	8.51162	8.52445	9.07369	9.36983	9.29976	7.20635e-08	0.42858	0.307955	0.600913	-0.178033	0.0165933	-0.611015	0.969241	-0.129717	0.000466576	0.918766	TRUE	Cold_high_EM_1
Fam20a	11.725	11.1967	11.2547	10.626	10.1112	10.5981	10.6199	10.7594	10.5699	10.4953	10.9563	10.7687	10.9758	11.0897	7.32366e-08	0.567861	0.278746	0.306517	-0.375078	0.00471657	-0.84615	0.415098	0.608672	0.0596994	0.612556	TRUE	Cold_high_EM_1
Smim14	9.81237	10.0097	9.83147	10.1968	10.373	10.4078	10.1596	10.1247	10.196	10.3289	10.1056	9.98544	9.96782	9.90774	7.46606e-08	0.830428	-0.0698103	0.10109	0.310286	0.0325275	0.370516	0.979988	-0.0640709	0.000434937	-0.61673	FALSE	Cold_low_EM_2
SLC22A24_gene24038	8.91589	9.37918	9.0419	9.55658	10.3549	10.1489	10.1019	9.86451	10.1892	9.57374	9.66183	9.47795	8.83979	9.18574	7.51828e-08	0.537192	0.386251	0.0911386	0.742636	0.0122908	0.991638	0.969241	0.204603	1.41454e-06	-1.93888	FALSE	Cold_low_EM_2
Pcbp3	8.75024	8.26456	8.41803	8.3231	8.50033	9.06635	9.29501	8.7612	9.19991	8.16738	9.24708	9.05768	8.91223	8.8471	7.55496e-08	5.47001e-06	1.43548	0.530965	0.250342	0.00154014	0.970154	0.421165	-0.625088	0.0757553	-0.595408	FALSE	IBA_high_EM_3
Pdcd4	9.44645	9.47788	9.51447	8.47098	8.33896	8.80008	8.66111	9.03126	8.78419	9.09213	8.63841	9.04004	9.96345	9.67754	7.61765e-08	0.883117	0.108955	0.563453	-0.281956	0.0244615	-0.845849	0.75444	-0.508604	1.58599e-05	1.63641	TRUE	Cold_high_EM_1
Ccdc47	7.87114	8.03042	7.8603	8.36385	8.37367	8.31987	8.13734	7.98577	8.31677	8.17571	8.06062	7.99134	7.95049	7.76712	7.69132e-08	0.822606	-0.0801471	0.0317762	0.435991	0.281774	0.226384	0.952142	0.128847	5.45544e-05	-0.791222	FALSE	Cold_low_EM_2
G10113	6.22891	6.79463	6.84227	7.08626	6.6374	9.26969	9.41351	8.74163	9.24245	8.70709	9.24158	8.39064	6.50987	6.19498	7.75321e-08	0.0816112	2.15393	0.61475	0.675924	3.41665e-05	4.023	0.919382	0.935375	5.39157e-08	-5.6343	TRUE	IBA_high_EM_3
G26625	7.525	7.67201	7.61719	6.75465	7.22817	8.64762	8.45935	7.83905	8.45827	7.68382	8.18617	7.65998	7.53951	7.59255	7.79906e-08	1.14304e-06	2.12163	0.0347186	0.98627	0.196967	0.609019	0.989231	0.0929892	0.000161273	-1.68828	TRUE	IBA_high_EM_3
Cisd2	7.08646	6.81304	6.80663	7.51082	7.63004	7.58338	7.78778	6.90553	7.33444	7.47064	7.17593	7.46821	6.77237	6.64755	7.91284e-08	0.914335	0.074963	0.0833793	0.666566	0.083923	0.637581	0.821533	0.445355	1.4612e-06	-1.7495	TRUE	Cold_low_EM_2
Foxo1	13.04	12.5849	12.9427	12.3842	11.5095	11.709	11.7251	12.6046	11.7678	11.8181	12.4067	12.1673	13.0272	12.761	8.01191e-08	0.497845	-0.410559	0.00633751	-1.10705	0.11098	-0.651824	0.998564	-0.0187965	6.67666e-06	1.77767	TRUE	Cold_high_EM_1
Pigg	8.46326	8.13266	8.25648	7.76013	7.93467	7.67129	7.76051	7.98604	7.70752	7.66909	7.98518	7.95173	8.25623	8.35764	8.06271e-08	0.687494	-0.160759	0.0561394	-0.467835	0.0242186	-0.490208	0.998564	0.00220249	1.99909e-05	0.955841	FALSE	Cold_high_EM_1
Vapa	10.888	10.6903	10.6918	10.3103	10.3996	10.3981	10.3836	10.3415	10.4311	10.379	10.4278	10.3776	10.6569	10.6814	8.11616e-08	0.788897	0.0671262	0.801174	0.0483291	1.26183e-05	-0.541642	0.807144	0.16482	0.0175682	0.328493	TRUE	Cold_high_EM_1
LINC00959	6.88347	7.03635	6.91147	7.39913	7.42154	7.26545	7.39588	7.12487	7.36713	7.2724	7.23788	6.9948	6.64838	6.92792	8.12585e-08	0.940758	-0.0358143	0.116022	0.41544	0.105606	0.409493	0.8137	0.312127	5.14784e-06	-1.13706	FALSE	Cold_low_EM_2
G28882	6.25601	6.05935	6.38901	5.95951	6.37957	7.88929	7.77248	7.22295	7.6875	7.37778	7.45431	7.57204	6.32503	6.38228	8.15027e-08	0.0135049	1.76085	0.450016	0.585297	0.000103185	2.35471	0.979988	-0.244752	2.74294e-05	-2.69526	TRUE	IBA_high_EM_3
G17643	7.05745	6.73119	7.04976	7.91689	7.37077	6.79327	7.41217	7.99395	7.16186	8.58436	8.39444	7.69809	6.8221	6.82362	8.4433e-08	0.0106113	-1.57239	0.00637241	-1.54476	0.000112877	2.00993	0.965835	0.307374	0.204345	-0.772537	TRUE	Unassigned
Qrsl1	7.12442	7.49311	7.16616	6.55167	6.51557	6.91821	6.64173	7.14179	6.76486	6.36052	6.91855	6.90122	7.15271	7.1351	8.55628e-08	0.0882387	0.633318	0.224451	-0.399772	0.126007	-0.437205	0.91818	0.245011	0.0462443	0.591966	FALSE	Cold_high_EM_1
Dnaja1	7.49284	7.40904	7.53405	8.30292	7.81771	7.96494	7.69046	7.045	7.97807	8.31681	7.32661	7.18064	7.94489	7.41556	8.62824e-08	0.349889	-0.465466	0.000304985	1.28933	0.193184	-0.499454	0.860323	-0.394068	0.314684	-0.395806	TRUE	Unassigned
Fyttd1	7.94735	8.02156	7.89972	7.46263	7.46856	7.4743	7.28528	7.60977	7.47338	7.42939	7.30771	7.48694	7.7893	7.88665	8.69165e-08	0.862443	-0.0741565	0.742581	-0.0997609	6.09402e-05	-0.777835	0.876961	0.216548	0.00219252	0.661048	FALSE	Cold_high_EM_1
Slc16a7	11.1693	11.5342	11.3634	10.8462	10.9761	11.8877	11.7832	11.8518	11.9374	11.2135	11.4596	11.4692	11.4902	11.5803	8.71732e-08	9.9666e-08	1.3678	0.163172	0.41872	0.102876	0.449007	0.909306	-0.253577	0.0268174	-0.614151	TRUE	SA_low_4_7
Rps7	6.70962	6.77993	6.74458	7.12319	6.62477	6.77433	6.95529	7.0619	7.11482	6.61008	7.18127	7.09944	6.01252	6.22594	8.87266e-08	0.601664	0.28877	0.543893	-0.258175	0.0263103	0.743744	0.00403493	1.41115	1.62542e-07	-1.89671	TRUE	Unassigned
Eif1	10.7995	10.6983	10.6106	9.5243	10.1811	9.88067	10.1114	10.5055	10.0506	9.97862	10.9403	10.9748	10.3704	10.3026	8.9291e-08	0.801254	0.155598	8.91564e-05	-1.28395	0.510247	0.249885	0.503638	0.601768	0.233766	0.432292	TRUE	Unassigned
Mrm3	7.25962	6.85531	7.45141	6.54361	6.58949	6.80965	6.6669	6.71087	6.64581	6.8006	6.72224	6.86945	7.48259	7.58283	9.14275e-08	0.859492	0.118887	0.804895	-0.119495	0.0164353	-0.771743	0.618765	-0.50491	2.04306e-05	1.39615	TRUE	Cold_high_EM_1
Kansl1	11.452	11.4821	11.5296	11.5533	11.5664	11.786	11.7021	11.4878	11.6983	11.5478	11.5157	11.3824	11.5476	11.4529	9.14667e-08	0.0212505	0.273461	1.75424e-05	0.435217	0.877539	0.0212474	0.998564	0.0013512	1.09348e-05	-0.457816	TRUE	Unassigned
Pgbd1	7.3094	7.69064	7.6349	7.82617	8.15127	8.0616	7.83419	7.885	7.94849	8.08537	8.13474	7.92375	7.25535	7.38229	9.20844e-08	0.788897	-0.137748	0.907808	-0.0490037	0.00210989	0.825423	0.585114	0.476737	1.14894e-05	-1.25316	FALSE	Cold_low_EM_2
Mrs2	9.00683	9.18146	9.30652	8.6288	8.69544	8.6327	8.42968	8.79821	8.67253	8.50652	8.67418	8.6512	9.0311	9.35137	9.29843e-08	0.909718	-0.0536201	0.48661	-0.205854	0.00192422	-0.695711	0.996483	-0.030365	7.9866e-05	0.93193	TRUE	Cold_high_EM_1
Yy1	10.2404	10.0162	9.98718	9.73659	9.74834	9.57946	9.65561	9.54885	9.74865	9.56062	9.67114	9.49981	10.0903	10.1001	9.46684e-08	0.929907	-0.0336499	0.481343	0.162872	7.3715e-06	-0.768925	0.998564	0.010015	0.001504	0.596039	TRUE	Cold_high_EM_1
Znrf2	10.4336	10.6229	10.4161	9.71853	10.1492	9.94069	9.79852	10.1926	10.0079	9.91001	10.0305	10.1092	10.6496	10.4843	9.5826e-08	0.932089	-0.0386469	0.238224	-0.309171	0.0139896	-0.544589	0.977295	-0.0940926	2.80315e-05	0.947853	FALSE	Cold_high_EM_1
Abt1	6.85002	7.33144	7.05705	6.41983	6.42047	6.60867	6.53074	7.0381	6.53939	6.39313	6.85901	6.81484	6.49398	6.56334	9.65331e-08	0.498047	0.314746	0.0275766	-0.661924	0.361914	-0.271713	0.00403493	1.08623	0.658358	-0.152596	TRUE	Unassigned
Fam118b	6.36723	6.93146	6.60935	7.52344	7.46265	7.58323	7.22319	6.89151	7.31153	7.06709	6.95281	6.87248	6.61499	6.68599	9.76368e-08	0.977563	0.0199464	0.0210069	0.870134	0.142051	0.565628	0.998564	0.0332696	6.57692e-05	-1.46903	FALSE	Cold_low_EM_2
Cebpz	8.12596	8.3383	8.14838	7.61285	7.58279	7.68511	7.5813	8.00188	7.63979	7.48467	7.62365	7.89163	8.01747	8.01393	9.81619e-08	0.735145	0.144661	0.146869	-0.379029	0.0117761	-0.555382	0.630805	0.349983	0.014466	0.584429	FALSE	Cold_high_EM_1
Ndrg3	7.22468	7.52594	7.40328	7.81865	7.5788	7.80509	7.71969	7.38137	7.69509	7.80157	7.35716	7.20105	7.25213	7.22622	9.85646e-08	0.982305	0.0105594	0.000884931	0.769411	0.806663	-0.0733986	0.785833	0.304593	2.04306e-05	-1.0006	FALSE	Cold_low_EM_2
Nfyc	9.57312	9.71814	9.72585	9.7028	9.92282	10.1527	10.0247	9.6184	10.189	9.98402	9.71376	9.54882	9.93902	9.8277	9.98505e-08	0.0701048	0.397529	3.48739e-06	0.825029	0.952201	-0.0151454	0.521679	-0.327085	0.0102979	-0.482798	FALSE	Unassigned
Ilk	7.56081	7.21382	7.58372	8.13416	8.095	7.99647	8.21066	7.70039	8.05252	8.05105	8.04091	8.03544	7.49832	7.61136	9.99327e-08	0.995776	-0.0025135	0.426808	0.271132	0.000741064	0.91479	0.969241	-0.146493	0.000283589	-1.03943	TRUE	Cold_low_EM_2
Anp32a	9.63618	9.53188	9.73501	9.68797	10.0738	10.0805	10.0821	9.74984	10.1473	10.1309	9.95243	9.75108	9.24581	9.46645	1.01827e-07	0.635759	0.191167	0.0834612	0.460482	0.154244	0.365981	0.399819	0.497658	5.70373e-08	-1.32412	TRUE	Cold_low_EM_2
Mrps18a	9.07079	8.78311	9.06011	8.62941	8.50621	8.50546	8.32205	8.67751	8.36534	8.61677	8.60542	8.68899	8.95842	8.9467	1.06611e-07	0.205822	-0.326217	0.0328199	-0.441548	0.0114237	-0.469508	0.979988	0.0680693	1.28059e-05	0.842987	TRUE	Cold_high_EM_1
Desi1	8.82013	8.27694	8.73854	9.46814	9.41345	9.20621	9.21551	8.64147	9.14314	9.19801	8.89719	8.5966	8.13728	8.63363	1.13296e-07	0.625857	-0.275667	0.0328199	0.783043	0.62628	0.201567	0.821533	0.421044	6.05089e-05	-1.40565	FALSE	Cold_low_EM_2
Mamstr	6.56816	6.38394	6.31032	7.39981	7.37932	7.17212	7.36869	6.50114	7.17422	7.16416	7.1416	6.99066	6.26682	6.70205	1.15811e-07	0.865618	-0.129687	0.190843	0.602085	0.00871215	1.06672	0.979988	-0.1681	0.000328911	-1.5007	FALSE	Cold_low_EM_2
Steap3	7.29932	6.80547	6.91444	8.09475	8.06499	7.58542	8.08279	7.35858	7.75409	7.63984	7.33365	7.17654	6.79343	7.26745	1.18069e-07	0.793415	-0.197895	0.02864	0.951783	0.200485	0.570424	0.998564	-0.0392421	0.000435879	-1.48296	FALSE	Cold_low_EM_2
Nfxl1	8.68749	9.24934	8.86927	9.63595	9.49937	9.58028	9.19592	8.82349	9.34765	9.46061	9.07901	8.72356	8.77113	8.6242	1.20398e-07	0.650686	-0.233602	0.00882021	0.834928	0.876937	-0.063885	0.643787	0.478723	6.21507e-05	-1.24977	FALSE	Cold_low_EM_2
Ttf1	8.38149	8.40039	8.5036	8.13416	7.92925	8.01073	7.99768	8.15788	7.93175	8.06901	8.1965	8.15071	8.42479	8.46082	1.21157e-07	0.72128	-0.111155	0.0785939	-0.32956	0.0184559	-0.382065	0.999115	0.000431841	2.60112e-05	0.711194	FALSE	Cold_high_EM_1
Ric3	8.53253	8.71015	8.65494	8.25345	8.26137	8.22068	8.12793	8.48884	8.21172	8.1224	8.41241	8.39171	8.52867	8.57811	1.21231e-07	0.870498	-0.0511755	0.0123169	-0.410875	0.0758826	-0.272819	0.902384	0.151466	0.000789978	0.532228	FALSE	Cold_high_EM_1
Ankrd33b	6.59439	6.23498	6.38194	7.15532	6.90488	7.38999	7.18167	6.92318	7.43325	6.9264	6.55947	6.37035	6.45546	6.78343	1.2509e-07	0.240106	0.592113	0.000773232	1.28668	0.19573	0.541841	0.85758	-0.443474	0.00036417	-1.38505	FALSE	Cold_low_EM_2
Xrcc6	6.56534	6.94731	6.85489	7.35241	7.25456	7.02621	6.91049	7.03484	6.94981	7.28042	6.98682	6.95043	6.63604	6.70893	1.27645e-07	0.0296252	-0.602283	0.907191	-0.043245	0.0773507	0.437298	0.871272	0.273142	0.00997575	-0.667195	FALSE	Cold_low_EM_2
LOC110598932	5.53754	6.07712	6.04106	6.45686	6.68753	6.89219	7.00267	6.69024	7.0743	7.37619	6.96859	6.54632	5.98037	5.94822	1.28987e-07	0.897666	0.131489	0.493317	0.445358	0.000265375	1.87361	0.989231	-0.124102	5.22857e-05	-2.19486	TRUE	Cold_low_EM_2
Trappc12	8.13928	7.95384	8.13885	8.57738	8.42352	8.48446	8.58363	8.28265	8.56963	8.50514	8.31386	8.43439	7.9389	8.20836	1.29039e-07	0.848528	0.0769274	0.134929	0.349911	0.0124315	0.522538	0.998564	0.0189512	3.03666e-05	-0.8914	FALSE	Cold_low_EM_2
Ago4	9.12812	9.17398	9.22971	8.3133	8.55566	8.47848	8.63329	9.04324	8.63748	8.75094	8.68196	8.76504	9.33369	9.21755	1.30243e-07	0.913679	0.0556444	0.142823	-0.421445	0.0572003	-0.486507	0.968587	-0.132776	4.71719e-05	1.04073	FALSE	Cold_high_EM_1
Kyat3	8.0822	8.50827	7.90003	8.91931	9.66473	8.59369	8.76394	8.05432	8.76433	8.98158	8.66683	8.53225	8.0166	7.52978	1.31969e-07	0.161725	-0.825177	0.441957	0.442633	0.315996	0.51288	0.595626	0.773886	0.000289586	-1.7294	FALSE	Cold_low_EM_2
COX7B	8.29792	8.52739	8.34873	7.50844	7.67402	7.7296	7.45518	8.05427	7.78833	7.88931	8.08238	7.98832	8.05263	8.23822	1.32411e-07	0.903638	-0.0661039	0.018484	-0.658947	0.0452285	-0.520332	0.595626	0.420631	0.00535031	0.758648	TRUE	Cold_high_EM_1
Vrk1	8.07009	8.22666	8.25884	8.30764	8.25225	7.96238	7.68343	7.88323	7.91679	7.98201	7.77896	7.58447	8.9234	8.44229	1.34212e-07	0.117154	-0.578569	0.599394	0.20417	0.0153765	-0.704761	0.0914723	-0.814115	7.12565e-06	1.31471	FALSE	Unassigned
Macrod1	9.05979	8.52434	8.59082	9.56349	9.78333	9.14996	9.45073	8.75997	9.22475	9.61441	9.29419	9.24577	8.75333	8.64014	1.35175e-07	0.197968	-0.582876	0.552972	0.266139	0.0482861	0.70183	0.981443	0.124597	0.00247366	-1.09257	FALSE	Cold_low_EM_2
Tnpo1	10.9822	11.1403	11.066	10.4887	10.5286	10.6625	10.5796	10.9217	10.667	10.5218	10.5505	10.6395	11.1302	10.9683	1.35474e-07	0.446889	0.211743	0.64678	-0.114631	0.00587662	-0.498582	0.989231	0.0413994	0.00273599	0.571814	TRUE	Cold_high_EM_1
G9236	7.0173	7.1153	7.33547	5.79427	5.9411	6.1955	6.2867	6.99909	6.25844	6.58475	6.63926	6.70807	7.36052	7.18945	1.38246e-07	0.835162	0.195542	0.028153	-1.11016	0.229021	-0.595228	0.979988	-0.164941	8.38576e-05	1.87033	TRUE	Cold_high_EM_1
G16888	9.19808	9.37949	9.82834	9.43032	10.6853	11.3039	10.8372	10.427	10.8228	10.8763	10.1594	9.90649	9.30316	9.45316	1.38923e-07	0.327089	0.768137	0.0336971	1.26508	0.0305153	1.21818	0.973654	0.253101	1.10914e-06	-2.73636	TRUE	Cold_low_EM_2
Acsm5	11.2958	10.918	11.203	10.8564	10.8497	10.653	10.4137	11.4983	10.5759	10.7248	11.2255	11.0585	11.3504	11.1796	1.42011e-07	0.161725	-0.442168	1.31171e-06	-1.16647	0.355491	0.252191	0.954054	-0.15854	1.68353e-05	1.07282	TRUE	Cold_high_EM_1
Ppp6c	9.42812	9.2915	9.14767	8.62593	8.74051	8.80374	8.69336	9.10041	8.83236	8.85099	8.97676	9.00933	9.10953	9.04664	1.42296e-07	0.86473	0.0629243	0.0380585	-0.41643	0.043416	-0.375303	0.388306	0.378367	0.0360851	0.413366	TRUE	Cold_high_EM_1
LOC106145053	6.87457	6.6307	6.81153	6.54882	6.70368	6.22999	6.53876	6.66596	6.44446	6.83782	6.52685	6.66566	7.51399	7.1642	1.42296e-07	0.140504	-0.59303	0.262391	-0.415584	0.471052	-0.247934	0.023843	-0.983951	5.30156e-08	1.64747	FALSE	Unassigned
Fads2	9.37984	8.84419	9.0464	10.6078	10.18	9.68876	10.3588	8.95413	10.2234	10.0795	9.41462	9.53178	8.62288	9.41338	1.4568e-07	0.759922	-0.27691	0.0138429	1.28873	0.43609	0.442283	0.998564	0.0532192	0.000463201	-1.78423	TRUE	Cold_low_EM_2
GLYAT_like	7.89004	8.48253	8.26618	8.90786	9.57094	8.19988	8.70254	9.23809	8.61723	9.06107	8.72976	9.45927	7.89336	8.20069	1.45857e-07	0.0386941	-1.1078	0.0320142	-1.04363	0.000175261	1.63529	0.937905	0.361217	0.0506637	-0.952875	TRUE	Unassigned
Rmdn1	7.92448	8.29663	8.27453	8.56529	8.77199	8.49673	8.43929	8.37808	8.6374	8.70391	8.46055	8.34094	8.12963	8.05484	1.46501e-07	0.451773	-0.254674	0.387121	0.238971	0.0575558	0.441308	0.945596	0.173185	0.000260259	-0.853465	FALSE	Cold_low_EM_2
Apopt1	9.05268	9.07011	9.14516	8.70743	8.44001	8.74699	8.78392	8.94914	8.76423	8.72321	9.00375	9.07532	9.20794	9.25267	1.46923e-07	0.36228	0.24641	0.0438528	-0.399264	0.770252	-0.0669036	0.85758	-0.203014	0.00032838	0.669181	TRUE	Cold_high_EM_1
Dcaf13	8.36869	8.45509	8.37389	7.89324	7.87642	7.88123	7.88363	8.27571	7.88478	7.91579	7.87415	8.02045	8.42411	8.36236	1.47184e-07	0.963835	-0.0198844	0.177721	-0.321933	0.011604	-0.502962	0.995727	0.0316568	0.000146529	0.793238	FALSE	Cold_high_EM_1
Znf180	7.0933	7.04564	7.09076	7.33327	7.4063	7.55284	7.54522	7.3485	7.58293	7.3728	7.51905	7.30925	7.29576	7.2895	1.49219e-07	0.156818	0.332971	0.134505	0.302203	0.000211097	0.664493	0.390298	-0.389631	0.00220968	-0.577065	TRUE	Unassigned
Kcnt2	6.98548	6.90163	7.0115	8.02992	7.25996	8.09282	7.96978	7.78122	8.03317	7.18767	7.23434	7.63873	6.96589	7.00596	1.49944e-07	0.14629	0.777759	0.0968238	0.772748	0.00391045	1.21048	0.998564	-0.0194054	5.63607e-06	-1.96383	FALSE	Cold_low_EM_2
Esrp2	10.7197	10.5405	10.4606	9.52684	9.92006	9.59114	9.86465	9.87728	9.85753	9.90427	10.2703	10.2937	10.4956	10.4875	1.51744e-07	0.956188	-0.0332761	0.0441114	-0.630528	0.0469087	-0.584126	0.968587	0.155376	0.00034854	1.05928	TRUE	Cold_high_EM_1
Cul9	7.11211	7.26921	7.20035	7.9328	7.7892	7.80685	7.58357	7.27948	7.66699	7.67064	7.59593	7.42717	7.26952	7.44027	1.53218e-07	0.636828	-0.193761	0.105724	0.443139	0.0356544	0.536584	0.843571	-0.29714	0.00844542	-0.682582	FALSE	Cold_low_EM_2
Fgfr1op	9.3605	9.29724	9.28241	9.5694	9.57253	9.23727	9.13289	9.20436	9.27423	9.41898	9.16186	9.0713	9.1806	9.2157	1.53526e-07	0.000608218	-0.497443	0.450016	0.130563	0.133089	-0.216911	0.643628	0.21326	0.421935	-0.126912	FALSE	SA_high_9
Znf24	8.7797	9.13563	8.87356	8.26699	8.3622	8.23013	8.18198	8.89935	8.25639	8.27503	8.47937	8.66776	8.60035	8.83211	1.53526e-07	0.75682	-0.144601	0.00177958	-0.801766	0.210753	-0.331484	0.676585	0.366673	0.00315724	0.766577	TRUE	Cold_high_EM_1
Crbn	9.08619	8.70167	9.05733	8.36469	8.44515	8.39003	8.31915	8.65737	8.25949	8.53787	8.38719	8.67916	9.01292	9.01483	1.54878e-07	0.543114	-0.241066	0.0952564	-0.457863	0.0165933	-0.579692	0.989231	-0.0557529	1.05117e-05	1.09331	TRUE	Cold_high_EM_1
Lrch1	10.3852	10.5198	10.4785	11.3036	10.9761	11.2424	11.2078	11.1233	11.1788	10.8242	10.6104	10.8863	10.7181	10.6342	1.55035e-07	0.566506	0.241862	0.0804397	0.509319	0.00268458	0.777174	0.793467	-0.342102	0.000498765	-0.944392	FALSE	Cold_low_EM_2
Itpkb	9.00407	8.84049	8.87379	9.4261	9.16469	9.33219	9.16712	9.18366	9.28946	9.37004	9.21319	9.06054	8.93276	8.89152	1.57284e-07	0.779937	-0.0947612	0.384966	0.192761	0.00840059	0.474664	0.998564	0.016844	0.000250822	-0.684269	FALSE	Cold_low_EM_2
Map3k8	9.84318	9.61035	9.75413	9.08455	9.3631	9.00746	9.3382	9.49812	9.20406	9.35243	9.64194	9.58945	9.94262	9.86658	1.58707e-07	0.729456	-0.140767	0.00694857	-0.632329	0.43609	-0.197423	0.886468	-0.234049	2.60228e-06	1.0638	TRUE	Cold_high_EM_1
Fign	9.66753	10.0156	9.82512	9.75701	10.1442	10.4333	10.3786	10.1055	10.5468	9.78934	10.0058	10.024	9.84757	9.93512	1.63353e-07	0.000328981	0.861638	0.00604671	0.657011	0.104127	0.393495	0.989231	-0.0593327	2.32758e-05	-0.991174	TRUE	IBA_high_EM_3
G7848	6.91176	7.66027	6.9421	5.43258	5.62542	5.82856	6.02008	7.29647	6.06378	6.28025	6.52019	6.97473	7.50286	7.18798	1.69798e-07	0.782236	0.357299	0.00299842	-2.03328	0.643022	-0.362249	0.989231	-0.181395	0.00013189	2.57692	TRUE	Cold_high_EM_1
Hkdc1	5.78199	5.24915	5.57047	7.3496	6.76185	7.15309	6.49454	5.4268	6.8472	7.15409	5.75027	5.11915	6.26203	5.05579	1.72645e-07	0.782516	-0.40478	0.000328093	2.89825	0.865545	-0.185445	0.929577	-0.662244	0.0137831	-2.05056	FALSE	Cold_low_EM_2
Wdr7	11.0083	11.1828	11.0541	11.2954	11.3789	11.5091	11.3718	11.3231	11.4167	11.1721	11.2631	11.1503	11.0845	11.0268	1.7897e-07	0.232434	0.234734	0.0523654	0.308896	0.0260839	0.32889	0.973654	0.06744	1.93725e-06	-0.705226	TRUE	Cold_low_EM_2
Tkt	8.70096	8.75831	8.77	8.86798	8.40984	8.04829	8.3262	8.38526	8.0846	8.7673	8.39969	8.4156	8.93714	9.03931	1.79206e-07	0.000454828	-0.932218	0.147177	-0.418653	0.0416146	-0.515748	0.668028	-0.372441	2.31176e-07	1.30684	TRUE	IBA_low_EM_5
Serpini1	6.46603	6.87427	6.31155	6.96056	7.5816	7.35067	7.25686	6.43047	7.15141	7.20981	6.56233	6.56294	6.77082	6.4674	1.79285e-07	0.948767	-0.051133	0.00043506	1.40104	0.928564	-0.0491614	0.989231	-0.0918816	0.00207945	-1.26	FALSE	Cold_low_EM_2
UGT2B15	8.31782	8.39039	8.72905	8.85739	9.42884	9.73108	9.46002	9.81431	9.70234	9.15116	9.16141	9.18791	9.07636	8.68629	1.83239e-07	0.143553	0.735165	0.501916	0.33487	9.75578e-06	1.66378	0.536839	-0.708285	0.0016059	-1.29037	TRUE	IBA_high_EM_3
Fgfr3	9.86488	9.26943	9.2715	9.00516	9.25575	8.38714	8.81197	8.32651	8.48933	8.99143	8.61539	8.87973	9.59828	9.69119	1.84542e-07	0.0562861	-0.881581	0.885762	-0.0869545	0.000160445	-1.37921	0.97267	-0.189274	1.97105e-05	1.65544	TRUE	IBA_low_EM_5
Taf7	8.12263	8.34481	7.95593	7.57416	7.79629	7.82855	8.0993	8.63304	8.11593	7.95277	8.10054	8.40841	7.18643	7.45254	1.88109e-07	0.395109	0.420559	0.102318	-0.605929	0.189161	0.467565	0.000397519	1.54466	5.93046e-05	-1.40629	TRUE	Unassigned
Rab21	10.8393	10.7657	10.5365	10.1476	10.2502	10.2587	10.022	10.3963	10.2495	10.2752	10.2195	10.2346	10.8381	10.6089	1.90749e-07	0.852618	-0.0740583	0.537692	-0.160408	0.00125503	-0.630635	0.998564	0.00980453	0.00014963	0.781239	TRUE	Cold_high_EM_1
Cacna2d1	7.25078	7.47909	7.59304	9.15306	9.46528	7.43719	7.43313	8.96003	7.53428	8.15534	7.76929	7.63822	7.37878	7.86866	1.94365e-07	6.55859e-05	-2.58309	0.0367507	-1.42802	0.0156285	1.53568	0.965835	-0.366279	0.738092	0.258619	FALSE	SA_high_9
Sp3	10.7975	10.8952	10.7798	10.4468	10.4722	10.5183	10.4826	10.6736	10.4837	10.5592	10.5307	10.4923	10.9046	10.8213	1.96214e-07	0.992945	0.00193117	0.49865	-0.106744	0.00406167	-0.348277	0.984961	-0.0388233	9.64278e-05	0.493844	TRUE	Cold_high_EM_1
Cpsf3	9.03494	9.20899	8.94226	8.42163	8.57478	8.63287	8.53777	8.88967	8.74886	8.50923	8.7255	8.82447	8.98499	9.04762	2.01836e-07	0.377882	0.243619	0.202405	-0.274744	0.0629452	-0.347699	0.965887	0.100015	0.00662308	0.522428	FALSE	Cold_high_EM_1
G18108	6.70802	7.22314	7.03672	6.20609	5.85596	6.33907	5.91215	6.49994	6.14355	5.65669	6.36419	6.37567	6.39664	6.68169	2.04193e-07	0.440123	0.521094	0.268598	-0.563639	0.013383	-1.01672	0.405143	0.8362	0.105642	0.744161	TRUE	Cold_high_EM_1
Acox3	10.5484	9.91346	10.241	9.87464	9.62217	9.51619	9.64391	9.93307	9.5244	9.75552	10.0239	9.95044	10.3988	10.467	2.05252e-07	0.403079	-0.330351	0.0182571	-0.672721	0.148482	-0.408564	0.921142	-0.234349	1.10384e-06	1.31563	TRUE	Cold_high_EM_1
Apmap	8.41816	8.48475	8.53617	8.81116	9.11452	9.11376	9.19614	8.90157	9.01535	9.29382	8.6871	8.57288	8.78571	8.51937	2.11472e-07	0.956188	0.0297544	0.0206748	0.641562	0.0679739	0.494976	0.860323	-0.294567	0.00183267	-0.841971	FALSE	Cold_low_EM_2
Fitm2	8.10951	8.01865	8.18714	7.59389	7.29934	7.27524	7.50039	7.66952	7.39527	7.52997	7.74272	7.95512	7.91957	8.26325	2.1209e-07	0.779168	-0.153114	0.0166637	-0.724036	0.110894	-0.461232	0.998564	0.0230843	5.09446e-05	1.16218	TRUE	Cold_high_EM_1
Mgam2	7.22679	7.72156	7.53689	9.42403	8.85786	8.87447	9.02672	8.85315	9.18309	7.78007	8.10423	8.04274	7.05198	7.57661	2.12521e-07	0.847381	0.23747	0.167321	1.0076	0.00863616	1.66972	0.965835	0.369941	2.86355e-06	-3.04726	FALSE	Cold_low_EM_2
Sorcs2	7.28214	6.79948	7.3515	8.27795	7.75588	7.43605	8.27814	6.83917	7.39004	7.89897	6.10612	6.51421	6.9811	7.00228	2.12708e-07	0.737955	-0.337873	2.01341e-05	2.41016	0.0272054	-1.28089	0.954054	0.367659	0.0115042	-1.49693	FALSE	Unassigned
Cttnbp2nl	7.12445	7.26205	7.41768	8.06003	7.69673	7.80948	7.64756	7.96311	7.73238	7.78478	7.51043	7.42365	7.04143	6.97653	2.14073e-07	0.703755	-0.211118	0.752548	0.140167	0.017842	0.758466	0.581553	0.558791	1.09155e-05	-1.45742	FALSE	Cold_low_EM_2
Msrb2	7.77886	7.79014	7.79812	8.25897	8.40442	8.15453	8.38829	8.05222	8.08902	8.36831	8.13026	8.23413	8.16437	8.01124	2.185e-07	0.501228	-0.213966	0.590456	0.143774	0.000518615	0.694806	0.197854	-0.520966	0.15401	-0.317613	TRUE	Cold_low_EM_2
Aptx	6.56672	6.89853	6.82675	7.21595	7.22428	7.26606	7.52199	7.32194	7.27539	7.08825	7.2816	7.55265	6.50297	6.88089	2.21332e-07	0.505633	0.327856	0.941955	-0.0370971	5.1305e-05	1.23064	0.97541	0.144059	4.81448e-05	-1.3376	FALSE	Cold_low_EM_2
Btf3	8.12528	8.40283	8.29378	7.6791	7.64653	7.7707	7.58742	8.30606	7.72145	7.69076	8.11679	8.18521	7.07814	7.70414	2.24549e-07	0.948767	0.0432192	0.00905579	-0.863907	0.888068	-0.0591027	0.000190655	1.49524	0.100854	-0.572227	TRUE	Unassigned
CUNH6orf203	6.71727	7.03494	6.93954	7.2034	7.43371	7.74972	7.6134	6.92268	7.6704	7.79102	7.3167	6.84747	6.77135	6.94432	2.24936e-07	0.628162	0.291333	0.00273248	1.12207	0.396266	0.355984	0.989231	0.104582	2.43078e-05	-1.58264	FALSE	Cold_low_EM_2
Scaf11	11.0801	11.3039	11.161	10.6827	10.7719	10.7913	10.7414	11.0345	10.7852	10.6756	10.7879	10.8831	11.147	11.0586	2.3122e-07	0.70262	0.102077	0.254072	-0.203908	0.0114237	-0.378186	0.907025	0.148254	0.00583419	0.433841	TRUE	Cold_high_EM_1
Nfkbia	8.7247	8.83912	8.73498	8.38284	8.44757	8.9216	8.63501	9.38564	8.72812	8.75199	8.89	8.75598	7.91631	8.0627	2.31388e-07	0.409961	0.381168	0.238479	-0.429691	0.123356	0.504609	0.000463622	1.41278	3.79742e-06	-1.48769	TRUE	Unassigned
Klhl7	9.03032	9.19868	9.12454	8.70629	8.70008	8.69865	8.63917	8.93516	8.62744	8.82881	8.76167	8.71695	9.18635	9.06383	2.35591e-07	0.559774	-0.157804	0.19101	-0.251772	0.00475432	-0.448969	0.998564	0.00996244	3.57971e-05	0.690779	FALSE	Cold_high_EM_1
Fbxo18	8.47638	8.6679	8.66126	9.17159	8.97315	9.08954	9.04736	8.71188	9.03824	9.11073	8.99938	8.80876	8.74761	8.78062	2.36695e-07	0.908536	-0.0451545	0.0986016	0.358827	0.0147317	0.481694	0.791512	-0.256847	0.00429158	-0.583675	FALSE	Cold_low_EM_2
CUNH16orf87	6.82315	7.32946	7.13009	6.50412	6.51835	6.69858	6.46915	6.8021	6.58815	6.58015	6.50737	6.59233	7.25843	7.30667	2.36695e-07	0.860708	0.110622	0.82929	-0.100812	0.0052122	-0.821225	0.913196	-0.272569	0.000103208	1.19461	FALSE	Cold_high_EM_1
Paaf1	7.62797	7.64046	7.61537	8.0179	8.26028	8.34251	8.41965	7.61105	8.43989	8.05271	8.03926	8.22782	7.83015	7.74251	2.39901e-07	0.225536	0.468454	0.0237164	0.69436	0.0131354	0.726281	0.913196	-0.276501	0.000116779	-1.14414	FALSE	Cold_low_EM_2
Zfyve26	9.44495	9.38264	9.52345	8.97596	8.98051	9.11544	9.08259	9.34697	9.02445	9.18661	9.12479	9.26794	9.63175	9.56351	2.49757e-07	0.909444	0.0408828	0.154372	-0.286724	0.142378	-0.270331	0.818754	-0.213449	1.45274e-05	0.770505	FALSE	Cold_high_EM_1
Klf11	9.12923	8.8952	8.84535	8.04579	8.33163	7.70169	8.11438	8.63577	8.11271	8.16592	8.45522	8.53693	8.30785	8.80748	2.52998e-07	0.488084	-0.352197	0.004868	-0.950477	0.0633114	-0.608663	0.44489	0.617361	0.00525717	0.94178	TRUE	Cold_high_EM_1
Gabpb2	8.01647	8.14666	7.96116	8.37569	8.50015	8.39755	8.39354	8.33302	8.57608	8.45159	8.27067	8.27938	8.30619	8.38719	2.56161e-07	0.932551	0.0283592	0.107938	0.297618	0.00211344	0.50833	0.0573213	-0.516599	0.106414	-0.289349	FALSE	Unassigned
Fkbp7	7.06772	7.3682	7.01	6.36766	6.08993	6.39569	6.67507	6.68359	6.59715	6.41265	6.91064	6.73136	6.86255	6.94217	2.57363e-07	0.156013	0.619522	0.28737	-0.40918	0.0501565	-0.618164	0.655925	0.47327	0.107534	0.554074	TRUE	Cold_high_EM_1
Atp5h	8.46661	8.59623	8.21388	7.50853	7.60822	8.06354	7.99683	8.11515	8.11097	7.96376	8.21968	8.49591	8.70391	8.75333	2.57676e-07	0.0968725	0.645545	0.288296	-0.388255	0.625236	-0.178086	0.681821	-0.44579	0.00122394	1.01213	TRUE	Cold_high_EM_1
Nsmaf	8.79971	8.76377	8.72576	8.4252	8.32177	8.35296	8.47605	8.53627	8.47867	8.23133	8.57136	8.39479	9.01408	8.78556	2.60696e-07	0.482978	0.199444	0.701161	-0.0959987	0.0376184	-0.371093	0.838655	-0.205127	0.000205012	0.672219	FALSE	Cold_high_EM_1
Znf30	7.12743	7.13766	7.27388	6.24819	6.30213	6.57154	6.56667	7.0556	6.78151	6.64797	6.85619	6.92026	7.01156	7.28385	2.61063e-07	0.239769	0.519219	0.100891	-0.564327	0.266653	-0.361009	0.989231	0.0640893	0.0068611	0.861247	FALSE	Cold_high_EM_1
G20932	6.43337	6.85736	6.44623	6.84003	7.1093	7.45378	7.11915	6.67197	7.2337	6.86561	6.6526	6.8122	6.59603	6.37174	2.64895e-07	0.167405	0.574187	0.00171746	1.03482	0.411656	0.30939	0.947781	0.243447	2.21234e-06	-1.58766	TRUE	Cold_low_EM_2
Pgd	8.05836	8.00498	8.31977	8.19736	7.31476	7.41554	7.47472	7.72451	7.3404	7.87036	7.69233	7.56354	8.59076	8.67582	2.70035e-07	0.0835406	-0.82237	0.312611	-0.470032	0.0491993	-0.761548	0.403058	-0.762749	2.01097e-07	1.99433	FALSE	Cold_high_EM_1
Cfap69	7.3163	7.3355	7.30465	7.55405	7.91806	7.72756	7.57071	7.438	7.66703	7.68732	7.5651	7.53799	7.05878	7.26004	2.71163e-07	0.729456	-0.140808	0.346393	0.259233	0.0733395	0.424777	0.767998	0.316985	2.63311e-05	-1.00099	FALSE	Cold_low_EM_2
Smim10l1	7.49327	7.95952	7.69132	7.07362	7.36649	7.53302	7.6174	8.06752	7.58335	7.58702	7.88439	8.03805	7.06533	7.16045	2.74677e-07	0.381292	0.394251	0.0307713	-0.699444	0.102218	0.511455	0.00687855	1.17258	0.00236853	-0.984594	TRUE	Unassigned
Dhx36	9.53762	9.70712	9.54039	9.0897	8.98765	9.38275	9.11578	9.53297	9.24261	8.92407	9.29893	9.33108	9.58104	9.50435	2.75554e-07	0.0622419	0.42895	0.328836	-0.220325	0.174427	-0.26742	0.965835	0.107	0.0545752	0.380745	FALSE	Cold_high_EM_1
Enoph1	7.63177	7.73731	7.60842	7.35398	7.05107	7.15682	7.22968	7.35637	7.1833	7.20084	7.30322	7.1963	7.66619	7.73581	2.78617e-07	0.984853	-0.00915261	0.541542	-0.173364	0.00300936	-0.6082	0.989231	-0.0526689	0.000135459	0.834233	FALSE	Cold_high_EM_1
CYP2C9_gene16225	7.30814	7.5562	7.5306	7.8655	9.34681	9.70539	9.55251	8.26243	9.57996	7.67262	8.16563	9.09726	7.78887	8.30257	2.78687e-07	0.0637352	1.57138	0.0416044	1.54174	0.00170084	2.16307	0.583965	-1.19728	0.000504116	-2.50753	TRUE	IBA_high_EM_3
Nr1d2	8.80019	9.0325	8.81036	9.27789	9.88664	9.42237	9.69816	9.25999	9.43251	9.91586	9.48796	9.46184	9.16292	8.94581	2.80979e-07	0.509619	-0.321504	0.628971	0.201826	0.00177604	0.956962	0.917745	-0.287041	0.00770942	-0.871747	TRUE	Cold_low_EM_2
Mettl21a	8.43077	8.59099	8.54066	8.13892	7.97136	8.07991	8.00479	8.40047	8.10278	8.10577	8.2095	8.28565	8.52201	8.45099	2.82403e-07	0.984826	-0.0073511	0.0337202	-0.401149	0.0800685	-0.306384	0.973234	0.0787237	0.000416932	0.628809	TRUE	Cold_high_EM_1
Gfod1	10.5992	9.90538	10.0216	9.92484	9.85044	9.42162	9.16312	9.95672	9.31361	9.78781	10.1702	9.80515	10.4025	10.3247	2.96923e-07	0.00649571	-0.958889	0.000282008	-1.16022	0.38728	-0.305925	0.956691	-0.197146	1.72441e-07	1.66329	FALSE	Cold_high_EM_1
G31838	7.71131	8.00643	7.37319	6.61331	6.98804	6.74042	7.07679	7.14826	6.87246	7.20419	6.98735	7.01482	7.75618	7.86566	2.99231e-07	0.881047	-0.115958	0.591479	-0.275038	0.00242985	-1.12437	0.984961	-0.118752	0.000103431	1.51816	TRUE	Cold_high_EM_1
G27567	6.58084	6.1384	6.5987	7.21076	7.44273	7.49589	7.42994	6.70916	7.54466	7.06648	7.02017	7.33495	6.13479	6.67392	3.00381e-07	0.584446	0.403518	0.139259	0.765393	0.00666603	1.2533	0.996483	0.0644057	1.15716e-05	-2.0831	TRUE	Cold_low_EM_2
Hnf4g	8.86044	9.44123	9.05424	8.49394	8.82907	9.65066	9.45648	9.46808	9.54588	8.71303	9.35705	9.12904	8.78011	9.00029	3.00712e-07	1.77974e-06	1.43948	0.306257	0.370616	0.284166	0.355297	0.701909	0.439242	0.000169069	-1.16515	TRUE	IBA_high_EM_3
E2f5	7.42271	7.46846	7.53656	7.047	6.90194	6.77386	6.96657	7.24666	6.9423	7.09927	7.12836	7.21948	7.5822	7.34628	3.05492e-07	0.581255	-0.215289	0.0246553	-0.558975	0.0525158	-0.432442	0.995483	0.0348236	3.62541e-05	0.956593	FALSE	Cold_high_EM_1
Ncaph2	7.79035	7.39863	7.56925	8.14569	7.91283	8.35737	8.498	7.51915	8.27678	8.04339	8.03774	7.88972	7.6767	7.61732	3.07278e-07	0.153112	0.566556	0.00412724	0.91946	0.133524	0.499647	0.989231	-0.0657726	2.03631e-05	-1.35333	TRUE	Cold_low_EM_2
Ist1	8.60642	8.46566	8.33343	8.0171	7.84157	8.03685	7.95184	8.12544	7.99866	8.0224	8.0976	8.0976	8.36728	8.3145	3.20932e-07	0.854346	0.0694665	0.427157	-0.184792	0.00156783	-0.555069	0.76589	0.241026	0.00978158	0.498835	FALSE	Cold_high_EM_1
Trib1	9.11793	8.81586	8.87186	9.48591	9.42062	9.33616	9.50382	8.91425	9.45975	9.38454	9.68043	9.26674	8.51259	8.56517	3.28117e-07	0.987908	0.00878045	0.692858	0.173909	0.0275086	0.711563	0.266073	0.757376	4.31794e-07	-1.64285	TRUE	Cold_low_EM_2
Gdpd5	8.8865	8.66598	8.41259	8.07681	7.89744	8.04384	8.09661	8.03267	8.02026	7.89127	8.29415	8.35533	8.67491	8.53665	3.33466e-07	0.709229	0.179014	0.336288	-0.312136	0.0119516	-0.655077	0.973234	0.126149	0.00216452	0.841064	FALSE	Cold_high_EM_1
Gramd4	8.80211	7.96497	8.26612	9.59104	9.64567	8.85425	9.22689	8.22182	8.77416	9.44756	8.894	8.67045	8.35662	8.5065	3.37959e-07	0.0982802	-0.915595	0.281036	0.575543	0.35355	0.464941	0.998564	-0.0306275	0.0334858	-1.00986	FALSE	SA_high_9
ARMH3_like	9.68366	9.89196	9.75666	9.86159	9.8675	10.2092	10.0986	9.99554	10.1792	9.70828	10.0265	9.93809	9.83027	9.94398	3.4589e-07	0.000327437	0.565004	0.0726419	0.295132	0.00637391	0.404796	0.880616	-0.162047	0.00047899	-0.537881	FALSE	IBA_high_EM_3
Dpy19l3	9.24315	9.17643	9.16082	8.78754	8.89553	9.06002	9.04706	8.87484	8.91173	8.97216	8.79341	8.92723	9.44486	9.30447	3.50669e-07	0.398747	0.199447	0.172193	0.249693	0.00156305	-0.483973	0.559963	-0.267979	0.00192838	0.502259	FALSE	Unassigned
Tmem2	9.22471	9.43003	9.42852	9.74428	9.89984	10.0532	9.74857	9.66523	9.85728	10.0092	9.54497	9.46654	9.59078	9.24515	3.50669e-07	0.992945	0.00357469	0.0294397	0.546739	0.111995	0.393743	0.979988	-0.0911884	0.00043214	-0.849294	FALSE	Cold_low_EM_2
Dnaja3	7.93201	8.22901	8.22501	8.71245	8.48566	8.68912	8.58202	8.46643	8.69492	8.49308	8.81731	8.49311	8.09401	8.12067	3.58776e-07	0.746181	0.146414	0.78563	0.096623	0.000315276	0.870171	0.989231	0.0734933	5.1206e-05	-1.04029	FALSE	Cold_low_EM_2
Capns1	8.68228	8.69798	8.5738	8.32254	8.41618	7.83075	8.08398	8.28815	8.01409	8.12441	8.36513	8.39859	8.34362	8.43964	3.62327e-07	0.0213663	-0.556019	0.00278293	-0.636431	0.0310176	-0.432772	0.303702	0.446602	0.00356497	0.622601	TRUE	Cold_high_EM_1
Pbx3	10.9818	11.3276	11.1968	11.7222	11.7743	11.6304	11.3251	11.0867	11.3018	12.1756	11.3819	11.0329	11.2839	11.071	3.85687e-07	0.031642	-0.740711	0.223699	0.4183	0.872254	0.0640505	0.998564	0.0143832	0.119913	-0.496734	FALSE	SA_high_9
LOC101958661	6.52549	6.52137	6.5764	6.645	6.91835	6.7681	7.08347	7.03081	7.00339	7.06615	7.19508	7.28001	6.27814	6.57325	3.8716e-07	0.824987	0.132603	0.337897	-0.359559	2.32036e-05	1.26834	0.946999	0.245503	0.000531975	-1.15428	TRUE	Unassigned
Mast4	10.756	10.8837	10.816	10.7454	10.6314	11.0656	11.1307	11.0335	11.0246	10.715	10.9605	10.847	10.8759	10.7676	3.88308e-07	6.5295e-06	0.610552	0.167887	0.212467	0.04903	0.27101	0.998564	0.015932	0.000300535	-0.499408	TRUE	IBA_high_EM_3
Rbpms2	9.39808	8.91768	9.19499	8.75662	8.6973	8.57149	8.64436	8.95979	8.48741	8.78285	8.96257	9.0821	9.2309	9.24496	3.92823e-07	0.34511	-0.311107	0.00168349	-0.733051	0.333846	-0.239896	0.989231	-0.0539637	7.98462e-06	1.02691	TRUE	Cold_high_EM_1
G9339	8.43927	7.28996	7.79544	9.96601	8.97247	8.55388	9.1272	9.01128	8.40267	9.47926	8.12214	8.17879	7.61359	7.59176	4.01122e-07	0.140375	-1.21489	0.666252	0.382135	0.123615	1.05931	0.862572	0.731487	0.00130188	-2.17293	TRUE	Cold_low_EM_2
CUNH6orf89	8.65341	8.84595	8.80692	8.98556	9.20608	9.12378	9.15835	9.17258	9.21631	9.00242	9.05567	9.03859	8.8008	8.88618	4.06837e-07	0.56726	0.155233	0.509564	0.140423	0.000238353	0.600107	0.957038	-0.107265	0.000279729	-0.633265	FALSE	Cold_low_EM_2
Gin1	6.39912	6.87829	6.70502	6.76203	6.74472	7.32818	7.08276	7.38306	7.34082	6.95963	7.06259	7.04751	6.28175	6.54739	4.21143e-07	0.058315	0.787698	0.740382	0.159013	0.00301095	1.00017	0.639331	0.564731	1.45475e-06	-1.72391	FALSE	IBA_high_EM_3
Sil1	9.71405	9.84733	9.78415	9.79742	9.72956	10.1248	10.1048	9.92062	10.1065	9.67641	9.97232	9.82119	9.75502	9.92372	4.2702e-07	2.36536e-05	0.610486	0.023171	0.340585	0.0693277	0.265163	0.965835	-0.0797892	0.00027832	-0.525958	FALSE	IBA_high_EM_3
Sox9	6.85731	6.64325	6.4992	7.1922	7.09597	6.74687	7.3474	7.33102	6.85256	7.4627	7.57602	7.19072	6.4791	6.24962	4.2786e-07	0.483291	-0.431647	0.176847	-0.615563	0.000430931	1.35866	0.57951	0.711344	0.000644684	-1.45444	TRUE	Unassigned
Kdelr2	10.0588	10.0946	9.96319	9.71255	9.28316	9.53788	9.35033	9.55917	9.47674	9.40671	9.58735	9.37285	9.93306	10.0045	4.33865e-07	0.930262	-0.0409859	0.817373	-0.077474	0.00026545	-0.789131	0.965835	0.130229	0.0016143	0.736375	TRUE	Cold_high_EM_1
Zfp3	8.45828	8.8948	8.7031	8.82052	8.84884	9.02722	8.92887	9.05998	9.02012	9.0145	8.88944	8.84267	8.28261	8.37828	4.35705e-07	0.696895	0.154808	0.73354	0.109188	0.0509401	0.454581	0.0842345	0.674185	1.09968e-07	-1.23795	TRUE	Cold_low_EM_2
Mgst1	9.38792	9.81446	9.37525	10.0719	10.2249	10.2041	10.1428	10.0772	10.1006	10.5479	9.88396	10.0104	9.56037	9.78907	4.42201e-07	0.622031	-0.23545	0.469359	0.262491	0.00412293	0.81553	0.945691	-0.217209	0.0042329	-0.860811	TRUE	Cold_low_EM_2
Pon2	9.36	9.49884	9.28849	9.86795	9.34751	8.9094	8.85336	9.47066	8.85853	10.1014	9.27144	9.09581	9.23464	9.13322	4.42889e-07	4.09575e-07	-1.55214	0.0366679	-0.703796	0.81298	-0.0958265	0.85758	0.352776	0.194638	0.446846	TRUE	SA_high_9
Hmg20a	9.69752	9.89928	9.88058	9.9657	10.1237	10.21	10.1722	10.0877	10.2295	10.1593	10.1345	10.011	9.93614	9.86519	4.48142e-07	0.396726	0.187145	0.223937	0.213137	0.00127157	0.473717	0.954054	-0.0995231	0.00014469	-0.587331	TRUE	Cold_low_EM_2
Bnip3	11.3926	10.4063	10.8419	9.80343	10.0851	9.85978	10.0787	9.82952	9.94191	10.1668	10.3069	10.2289	11.0037	10.8804	4.48573e-07	0.886005	-0.11221	0.574467	-0.292545	0.00171961	-1.21308	0.998564	0.0414904	0.000324265	1.46414	TRUE	Cold_high_EM_1
Laptm4b	9.70471	9.48411	9.59409	8.58996	8.94099	8.70908	8.80479	9.20166	8.90125	9.06059	8.68264	9.14008	9.51076	9.66098	4.51752e-07	0.825768	-0.130588	0.319342	-0.372886	0.00498848	-0.84879	0.998564	0.0359551	0.000172522	1.18572	FALSE	Cold_high_EM_1
Epm2aip1	9.31865	9.50949	9.28506	9.10708	8.93297	8.92215	8.79983	9.00811	8.85058	9.03935	8.87047	8.96283	9.54948	9.24523	4.54558e-07	0.290609	-0.289553	0.574803	-0.144254	0.000636557	-0.63688	0.995908	-0.0293679	4.13456e-05	0.810502	TRUE	Cold_high_EM_1
Bbc3	8.0602	7.66231	7.69708	6.95202	7.0587	6.89353	7.08246	6.85987	6.79519	7.15672	7.30856	7.26208	7.57826	7.35975	4.6022e-07	0.666893	-0.259	0.273815	-0.449659	0.000854959	-1.07622	0.508248	0.605442	0.00988333	0.920433	TRUE	Cold_high_EM_1
Nup54	8.40745	8.58972	8.39627	7.60318	7.69109	7.90691	7.7571	8.32141	7.86829	7.99228	7.9596	8.12735	8.35751	8.32619	4.71282e-07	0.7933	0.13043	0.0683315	-0.518133	0.0706321	-0.470151	0.919382	0.224856	0.00425191	0.763428	FALSE	Cold_high_EM_1
Ppp1r9b	7.08721	6.92119	7.22988	8.2057	7.7759	7.65837	7.48068	7.49083	7.56535	7.43065	7.219	7.01981	6.87307	6.8776	4.74074e-07	0.389746	-0.466537	0.191959	0.56505	0.359833	0.387312	0.838655	0.455814	0.000326137	-1.40818	TRUE	Cold_low_EM_2
Rabl3	6.64074	6.91464	6.86262	7.01088	7.1153	7.21942	7.10839	7.18927	7.24958	7.0492	7.30846	7.20034	6.56481	6.82308	4.74888e-07	0.525361	0.242441	0.877567	-0.0562614	0.000206382	0.862466	0.913196	0.237492	3.96834e-05	-1.0437	FALSE	Unassigned
TCP10_containing	7.32141	6.84213	7.28176	6.94602	7.225	7.3635	7.44799	7.67101	7.35052	7.16516	7.53378	7.68175	6.8871	6.79224	4.77465e-07	0.206497	0.487576	0.224593	-0.401088	0.00181618	0.864927	0.280751	0.68639	0.00014622	-1.15023	TRUE	Unassigned
Stau2	11.197	11.5496	11.4087	10.7313	10.5837	10.9545	10.8882	11.4376	10.9679	10.9327	11.2371	11.1395	11.5743	11.3645	4.79788e-07	0.379599	0.301102	0.0342367	-0.535836	0.678474	-0.119927	0.977295	-0.100728	0.00188813	0.756491	FALSE	Cold_high_EM_1
Txnrd2	8.5397	8.39686	8.48686	8.49473	8.39106	8.90765	9.06501	8.55294	8.98128	8.69522	8.73757	8.56156	8.4176	8.55795	4.79788e-07	0.000770302	0.750356	0.00477185	0.610689	0.170508	0.308887	0.998564	-0.00267466	1.7552e-05	-0.916902	FALSE	IBA_high_EM_3
CUNH18orf21	7.96832	8.12016	7.97973	7.16211	7.35992	7.38775	7.41687	7.98634	7.65085	7.54177	7.76643	7.79265	7.90381	8.00445	4.8929e-07	0.553235	0.249377	0.0215273	-0.622052	0.414747	-0.227518	0.965887	0.134708	0.00655346	0.714862	TRUE	Cold_high_EM_1
Lta4h	6.9953	7.1678	6.84745	7.45364	7.17897	7.48374	7.44503	7.03995	7.46001	7.32085	6.95099	6.89209	7.0778	6.8894	4.96789e-07	0.494134	0.254701	0.000125942	0.929232	0.93605	-0.0271807	0.989231	0.062959	0.000105576	-0.96501	FALSE	Cold_low_EM_2
Tmem170a	7.18741	7.21152	7.24264	7.20313	7.08533	6.97031	6.9566	6.7417	7.02038	7.12011	6.73884	6.74934	7.17343	7.19351	5.11004e-07	0.30188	-0.272244	0.0161134	0.493779	1.22116e-06	-0.842019	0.97541	0.0762769	0.173035	0.271963	FALSE	Ent_low_6
Hhip	10.2149	10.5024	10.3624	10.8379	11.0951	10.4746	10.6635	10.8709	10.428	10.8275	10.4356	10.446	10.1344	10.1859	5.16662e-07	0.0359843	-0.640865	0.765185	-0.109642	0.0932695	0.454653	0.686899	0.383934	0.00731835	-0.728945	TRUE	Cold_low_EM_2
Uba5	7.6002	7.89695	7.60736	7.27139	7.035	7.10334	6.96523	7.09083	7.01579	7.01474	7.11665	7.11755	6.97259	7.31057	5.20326e-07	0.758355	-0.157634	0.704121	-0.145875	8.51544e-05	-0.990655	0.0090348	0.981648	0.636591	0.154882	FALSE	Unassigned
G23851	6.9136	6.81022	6.90036	7.45163	7.2417	7.23905	7.66958	7.15936	7.38052	8.01409	7.87463	7.62727	6.61895	6.35145	5.27165e-07	0.711214	-0.2959	0.705522	-0.237854	0.00198067	1.3803	0.484261	0.883184	2.19989e-05	-2.02563	TRUE	Cold_low_EM_2
Pah	13.1232	12.8165	12.649	13.6065	13.7828	12.7019	13.3039	12.8327	12.9033	13.9965	13.1936	13.2779	12.9759	12.5956	5.27165e-07	0.00175375	-1.23509	0.732767	-0.177443	0.264226	0.449708	0.977502	0.155312	0.299792	-0.427577	TRUE	SA_high_9
Aplp2	10.8447	10.7036	10.5851	10.0274	10.639	9.97094	10.0004	10.1073	9.96631	10.2652	10.1199	10.2628	10.6871	10.7816	5.31648e-07	0.053916	-0.605894	0.335368	-0.306095	0.00126048	-0.815653	0.998564	-0.00854741	1.98352e-05	1.1303	FALSE	Cold_high_EM_1
Mtif3	7.73513	7.73223	7.69933	7.73764	8.27179	8.15662	8.22533	7.6108	8.21615	7.78543	7.65078	7.82488	7.25937	7.4895	5.3311e-07	0.338697	0.389244	0.00333832	0.865822	0.953373	0.0233602	0.302994	0.662124	1.30077e-07	-1.55131	FALSE	Cold_low_EM_2
Yrdc	7.20925	7.55916	7.36083	7.1192	6.91926	6.96603	6.99953	7.47489	6.9728	6.96542	7.37068	7.44279	6.43172	6.8703	5.46365e-07	0.948767	-0.0402596	0.00875038	-0.803986	0.691627	0.139945	0.000288314	1.37814	0.0276248	-0.714095	TRUE	Unassigned
Srrm1	10.6541	10.5764	10.3669	9.97354	10.1342	10.0921	10.0884	10.1258	10.1354	10.0739	10.2104	10.0905	10.3451	10.3076	5.46403e-07	0.813203	0.0703632	0.834931	-0.0491716	0.000138823	-0.567053	0.29047	0.354805	0.12368	0.26142	TRUE	Cold_high_EM_1
Psen2	8.91368	8.72887	8.90853	8.85149	8.57255	8.09849	8.36856	8.45157	8.21437	8.59379	8.3579	8.58705	9.01854	8.87877	5.5045e-07	0.00268439	-0.773007	0.127703	-0.407496	0.0115967	-0.579921	0.965835	-0.130691	2.26353e-06	1.11811	TRUE	IBA_low_EM_5
Etfa	10.7174	10.928	10.8106	10.7524	11.0446	11.133	11.1172	11.1457	11.2823	10.9631	11.2833	11.1037	10.7777	10.7637	5.54218e-07	0.067947	0.402524	0.96282	0.013387	0.000259283	0.637446	0.965835	0.105692	4.33863e-05	-0.756526	TRUE	IBA_high_EM_3
Gfpt1	7.95484	8.17577	8.00272	9.21941	8.48725	8.95132	8.39303	8.07649	8.70316	8.59242	8.3465	7.94912	7.88075	7.92915	5.5502e-07	0.803724	-0.176787	0.0175592	0.961154	0.627948	0.224236	0.946999	0.284665	0.000181529	-1.47006	FALSE	Cold_low_EM_2
Hmgxb3	8.99685	8.96983	8.99257	9.37475	9.20282	9.32981	9.21778	9.07547	9.30876	9.27219	9.13264	9.1441	9.12886	9.0723	5.62771e-07	0.980264	0.00686306	0.0455543	0.289386	0.0373629	0.285541	0.802807	-0.172709	0.00399845	-0.402219	TRUE	Cold_low_EM_2
AKR1C1_like	8.69219	8.30186	8.71844	10.2677	9.21163	9.6081	9.37998	9.75298	9.83574	9.6164	9.15132	8.79802	8.42959	8.5469	5.74819e-07	0.790398	-0.250532	0.411981	0.513518	0.010027	1.29743	0.978989	0.209571	9.64523e-05	-2.02052	TRUE	Cold_low_EM_2
G327	6.55217	6.31719	6.14876	7.0649	7.41215	6.7141	7.48933	7.21958	6.28523	7.43405	7.39932	7.63651	6.08643	6.19223	5.74819e-07	0.446851	-0.629587	0.20633	-0.806008	7.8272e-05	2.10226	0.913196	0.542256	0.00179123	-1.83851	TRUE	Unassigned
Neu3	7.50776	8.15844	7.83828	6.85475	7.12139	6.94583	7.32697	7.47752	7.1864	7.19226	7.6834	7.71716	7.97646	7.95549	5.8726e-07	0.763002	0.203009	0.0273153	-0.842183	0.399518	-0.331467	0.979031	-0.141782	0.000282341	1.31543	FALSE	Cold_high_EM_1
Scaf8	11.9705	11.8954	11.7877	11.4064	11.6298	11.5029	11.4841	11.6179	11.4946	11.5563	11.6217	11.6449	12.1068	11.8563	5.91632e-07	0.819523	-0.0676996	0.267187	-0.20653	0.0280479	-0.347047	0.926856	-0.133842	1.52075e-05	0.687419	TRUE	Cold_high_EM_1
Mapk9	9.23513	9.33823	9.22429	8.95288	8.70049	8.79485	8.69163	9.19932	8.75421	8.83162	9.029	8.80864	9.41492	9.3257	5.94716e-07	0.69523	-0.145237	0.0432109	-0.458714	0.124417	-0.33378	0.949974	-0.143225	9.36046e-06	0.935719	FALSE	Cold_high_EM_1
Rlf	10.3886	10.6092	10.3037	9.87961	9.85952	9.96961	9.95476	10.1476	9.98806	9.94584	9.87292	9.96043	10.4296	10.224	5.95159e-07	0.705572	0.127094	0.909379	-0.0333621	0.000415186	-0.64228	0.902384	0.192118	0.0149471	0.483524	TRUE	Cold_high_EM_1
Fth1	9.01558	8.61019	8.55457	8.00639	8.05428	7.74751	8.12783	8.1736	7.88685	8.13074	8.4635	8.53514	8.65599	8.69854	6.02137e-07	0.650005	-0.240478	0.011316	-0.818636	0.115053	-0.498396	0.973654	0.134062	0.0001485	1.18297	TRUE	Cold_high_EM_1
Abhd15	9.91134	10.0304	9.91014	8.6006	9.32282	8.94358	9.05762	9.23586	8.97236	9.40328	9.41537	9.5118	9.79794	10.015	6.13835e-07	0.590818	-0.309601	0.0810209	-0.681007	0.0204506	-0.817086	0.989231	0.0803711	7.88033e-05	1.41772	TRUE	Cold_high_EM_1
Abraxas1	7.3643	7.35328	7.41353	6.41589	6.44997	6.73939	6.6516	7.07687	6.62122	6.70677	6.64435	6.52218	7.00725	7.31158	6.15663e-07	0.621277	0.295735	0.678514	-0.198994	0.00183232	-1.02415	0.860323	0.373083	0.0186601	0.850061	FALSE	Cold_high_EM_1
Elk3	7.2085	7.157	7.48413	7.69392	7.42826	8.16833	7.80723	7.72393	8.00815	7.91744	7.56715	7.48487	7.22309	7.24186	6.25447e-07	0.206506	0.515907	0.0330146	0.705064	0.0550533	0.61796	0.973654	0.143133	4.15339e-06	-1.46616	FALSE	Cold_low_EM_2
Dcaf16	6.79445	6.94791	6.68637	7.3369	7.30333	7.1405	7.0477	7.23177	7.09346	7.26818	7.07015	7.10303	6.98535	6.7758	6.2569e-07	0.180489	-0.377136	0.839442	-0.0657968	0.00127157	0.688494	0.965835	-0.127076	0.0354275	-0.495621	FALSE	Cold_low_EM_2
Fbxo46	7.84785	7.93821	8.01487	8.08991	8.44793	8.37085	8.60188	8.04396	8.44358	8.42962	8.34906	8.38474	7.7129	7.87394	6.2737e-07	0.592579	0.231714	0.258925	0.354223	0.015484	0.649981	0.902437	0.278064	2.84505e-06	-1.28227	TRUE	Cold_low_EM_2
Klb	5.87791	6.34835	6.3095	6.69644	6.56479	7.80636	7.09417	6.75316	7.45863	7.37409	7.21817	6.50318	6.06509	6.28319	6.28937e-07	0.21194	0.920007	0.0811778	1.06935	0.0105527	1.44724	0.998564	0.0594452	8.11784e-06	-2.57603	FALSE	Cold_low_EM_2
Rad21	8.75615	8.77445	8.80728	9.45692	8.65098	10.3654	9.49348	8.82995	9.52433	9.64854	8.85483	8.66531	8.79161	8.64407	6.32642e-07	0.16963	0.81886	0.000185116	1.74279	0.906801	0.0743428	0.989231	0.126862	4.00997e-05	-1.94399	TRUE	Cold_low_EM_2
Smarcd2	6.55067	6.67029	6.8014	7.51058	7.23985	6.83858	6.97679	6.70738	6.81857	7.41935	7.20994	6.84288	6.58964	6.69446	6.44868e-07	0.0120602	-0.916127	0.819399	-0.109259	0.0836819	0.584785	0.989231	0.0931841	0.111416	-0.56871	FALSE	SA_high_9
Purb	8.85484	8.76155	8.64148	8.17049	8.19185	8.21986	8.27171	8.73348	8.29095	8.25973	8.43252	8.59246	8.4759	8.66271	6.51324e-07	0.79719	0.0994045	0.00873854	-0.550789	0.343579	-0.206044	0.610825	0.317994	0.0392138	0.438839	TRUE	Cold_high_EM_1
Fam234b	6.61986	6.6945	6.76205	7.48086	6.85235	7.51227	7.49396	6.94661	7.5012	6.91306	7.12777	7.05691	6.57555	6.85172	6.56755e-07	0.121901	0.672197	0.0266332	0.813031	0.0336514	0.760837	0.998143	-0.0457562	1.8027e-05	-1.52811	FALSE	Cold_low_EM_2
Mppe1	6.46185	6.20538	6.21377	6.96962	6.8203	6.7878	7.29705	6.4903	7.24376	6.95111	7.16203	6.98876	6.26897	6.31372	6.60716e-07	0.533997	0.394964	0.421924	0.398374	0.00102255	1.3152	0.998564	0.0438649	2.95283e-05	-1.75744	FALSE	Cold_low_EM_2
Tbcel	10.0521	10.2295	10.231	9.35269	9.6884	9.90067	9.83334	10.1966	10.0611	9.68437	9.98386	10.0979	10.3228	10.3055	6.69505e-07	0.0177707	0.59276	0.351039	-0.244378	0.824974	-0.0622226	0.9148	-0.197849	0.0261027	0.504449	FALSE	SA_low_4_7
TNS3_like	10.4514	10.1644	10.4335	10.2846	10.1674	10.7281	10.6939	10.3311	10.7353	10.2833	10.4554	10.3576	10.5912	10.6417	6.70259e-07	1.0544e-05	0.762242	0.00178329	0.547636	0.62628	0.101046	0.289905	-0.392518	0.171426	-0.256163	TRUE	Unassigned
CES2_gene2328	8.29188	8.09681	7.8948	8.85494	8.3768	8.68235	8.78015	8.04156	8.65281	8.71734	8.38129	8.45329	7.94587	7.96259	6.8281e-07	0.918112	0.0642069	0.0450664	0.671704	0.217265	0.417637	0.910174	0.303618	1.18552e-05	-1.39296	TRUE	Cold_low_EM_2
SFPQ_containing	7.30402	7.54268	7.56324	7.69447	7.75992	7.58748	7.70542	7.7269	7.68274	7.70022	7.86839	7.84469	7.02022	7.32506	7.02094e-07	0.821668	-0.100387	0.376328	-0.251386	0.00358928	0.662856	0.249177	0.577964	6.08983e-05	-0.989434	FALSE	Unassigned
Slc26a7	8.22753	8.62438	8.49766	8.56453	8.84559	9.09924	9.19438	8.83828	9.30949	9.06092	8.85475	8.64571	8.62697	8.35408	7.29398e-07	0.111585	0.579229	0.0246767	0.692888	0.0374529	0.617874	0.995908	-0.0449023	1.89175e-05	-1.26586	TRUE	Cold_low_EM_2
Fam35a	8.07634	8.59328	8.51044	8.64392	8.78799	9.13293	8.99546	8.65627	8.97561	8.57619	8.54745	8.56025	8.42267	8.39668	7.35843e-07	0.0527798	0.585649	0.0043283	0.74247	0.182483	0.362755	0.998564	0.0303365	9.87452e-06	-1.13556	FALSE	Cold_low_EM_2
Myom1	6.95225	6.66603	6.69102	7.26732	7.48164	8.093	7.91794	7.4556	7.37865	7.56634	7.03001	7.21326	6.59934	7.14441	7.39218e-07	0.268167	0.647712	0.0260439	1.01619	0.0263103	0.980475	0.965835	-0.256696	8.08088e-05	-1.73997	FALSE	Cold_low_EM_2
Krt18	7.66271	7.89576	7.80372	8.66703	8.1815	7.89807	7.72989	7.55319	7.79031	8.225	7.78169	7.84552	7.70032	7.73489	7.61094e-07	0.00171491	-0.958371	0.731663	0.139449	0.926723	-0.0357474	0.969241	0.151859	0.437331	-0.255561	TRUE	SA_high_9
Hexa	9.82	9.78697	9.80255	9.45015	9.32624	9.51545	9.48318	9.65632	9.38595	9.45824	9.48492	9.63499	9.88028	9.79884	7.73782e-07	0.748143	0.0862651	0.218594	-0.208229	0.0609097	-0.27512	0.989231	-0.0360086	0.000450052	0.519358	TRUE	Cold_high_EM_1
SERP1	7.763	7.66332	7.42143	8.32669	8.02713	8.09852	7.81975	7.21594	7.80053	8.2271	7.87877	7.53987	7.08498	7.23718	7.78702e-07	0.359945	-0.470886	0.148071	0.590658	0.978764	-0.0141407	0.206264	0.913948	6.59403e-05	-1.49046	TRUE	Cold_low_EM_2
AFM	6.45252	5.97178	5.79866	8.05704	6.64914	7.28601	6.75305	6.19171	7.29724	6.62075	5.86761	6.37212	5.75711	5.80516	8.13467e-07	0.805105	-0.313972	0.0125078	1.8153	0.847103	0.179689	0.834783	0.853376	7.26816e-05	-2.84837	FALSE	Cold_low_EM_2
Gjb1	8.75407	8.55337	8.59002	8.85728	9.06308	9.41612	9.36814	9.07522	9.40083	9.5469	9.26658	9.37124	8.79399	8.39789	8.40975e-07	0.553073	0.313886	0.562703	0.249079	0.00070772	1.0929	0.991609	0.0637845	3.45175e-05	-1.40577	TRUE	Cold_low_EM_2
Camta1	7.13658	6.60491	6.91511	8.32553	9.09591	7.51238	8.25898	7.89872	7.67274	7.60618	7.59744	8.07757	7.13434	7.27347	8.48153e-07	0.194943	-1.00447	1	-1.59523e-07	0.00116734	1.89854	0.904068	-0.608714	0.0425179	-1.28983	FALSE	Cold_low_EM_2
Wdr26	11.8924	11.8455	11.7166	11.1187	11.3615	11.1794	11.2302	11.576	11.2577	11.5029	11.5219	11.5556	11.7892	11.5754	8.48331e-07	0.525296	-0.194009	0.0101863	-0.52297	0.0733013	-0.357833	0.839245	0.228174	0.00109396	0.65263	TRUE	Cold_high_EM_1
Slc31a1	8.60445	8.99046	8.71396	8.36692	8.47465	8.1645	8.29133	8.28213	8.30801	8.44677	8.37273	8.30898	8.7676	8.78007	8.48609e-07	0.293276	-0.301433	0.731663	-0.0996552	0.000245891	-0.703701	0.995908	0.0308587	0.00018227	0.772498	FALSE	Cold_high_EM_1
Mrps31	7.44464	7.55591	7.59571	6.91359	6.94059	6.93393	7.0079	7.38062	6.9071	7.0951	7.18618	7.17965	7.10589	7.30918	8.50642e-07	0.886455	-0.0670708	0.0232073	-0.561017	0.0524729	-0.431532	0.146782	0.583223	0.101106	0.409326	FALSE	Cold_high_EM_1
Itgb2	6.79799	5.96178	6.22344	7.71765	7.73934	6.68236	7.11606	6.30375	6.78777	7.08226	6.38859	6.73314	6.35005	6.45709	8.50674e-07	0.079441	-1.13284	0.221843	0.759893	0.67602	0.277621	0.999115	-0.00400464	0.0727646	-1.03351	TRUE	SA_high_9
Mad2l2	8.13596	7.35443	7.76366	7.16839	6.88858	6.92966	7.08456	7.08653	6.82677	7.14137	7.20646	7.27658	7.72118	7.86656	8.59675e-07	0.727146	-0.237631	0.301907	-0.464681	0.00551337	-0.994329	0.998564	0.0293684	0.00015009	1.42964	TRUE	Cold_high_EM_1
Ankfy1	8.8947	8.96647	8.9572	9.30221	9.06536	9.41913	9.24427	9.10506	9.29311	9.19134	8.98148	9.00552	9.0129	8.83701	8.71288e-07	0.389746	0.213126	0.00604671	0.483754	0.241631	0.217655	0.989231	0.0415325	1.8294e-05	-0.74294	FALSE	Cold_low_EM_2
Rnf144b	9.27125	9.43515	9.5585	9.49686	9.72683	10.0728	10.0243	10.0681	10.1296	9.84803	9.82121	9.63849	9.57072	9.56819	8.76277e-07	0.0369357	0.597979	0.197991	0.361046	0.00112487	0.771132	0.919382	-0.21964	0.000248627	-0.912538	TRUE	IBA_high_EM_3
Nuggc	8.35583	8.16287	8.11032	8.18306	8.16864	8.70622	8.52989	8.40108	8.53551	8.24676	8.36193	8.24344	8.05334	8.15546	8.79011e-07	0.000980942	0.659587	0.0280271	0.433598	0.177962	0.269029	0.85758	0.215509	1.35622e-06	-0.918136	FALSE	IBA_high_EM_3
Usmg5	7.25076	7.59054	7.5158	6.56686	6.78786	6.76583	6.71618	6.8603	6.83213	6.82973	6.91907	7.14044	7.49451	7.11344	8.79011e-07	0.90878	0.0739178	0.28564	-0.398669	0.00765196	-0.788971	0.920349	0.262643	0.00376419	0.924997	FALSE	Cold_high_EM_1
Dusp8	8.33434	7.11727	7.50287	8.17319	7.65571	6.83334	6.6296	6.60868	6.53598	7.3823	6.87582	6.58864	7.19689	7.04781	8.80306e-07	0.000322666	-2.04066	0.944672	-0.0620965	0.000280611	-1.88727	0.372087	1.13571	0.173803	0.813654	TRUE	IBA_low_EM_5
Sec23a	9.62826	9.79979	9.54885	9.58545	9.82457	10.0239	9.94087	9.56323	10.0311	9.78338	9.51916	9.53754	9.62426	9.72363	8.85859e-07	0.0336864	0.417002	4.00975e-06	0.757867	0.456087	-0.142924	0.999884	-0.000116472	0.000319459	-0.614826	TRUE	Unassigned
PRDM2_containing	8.21809	8.09293	8.28709	8.43811	8.68034	8.73119	8.54509	8.07258	8.6469	8.62689	8.24376	8.19668	8.56096	8.28388	8.91371e-07	0.830428	0.0875382	0.000180446	0.808757	0.974929	0.00986975	0.571076	-0.37023	0.0487987	-0.448397	FALSE	Unassigned
Nrg4	7.07849	6.92363	6.79349	8.62357	8.97817	7.43588	7.46622	7.30164	7.82165	7.14644	6.82863	7.55298	6.97352	7.05002	9.12799e-07	0.0625493	-1.40511	0.464174	0.576241	0.308163	0.710296	0.989231	-0.131782	0.0882349	-1.15475	FALSE	SA_high_9
Actg1	9.08297	8.8479	8.68429	7.61172	7.85655	7.23974	7.78504	8.221	7.42593	6.99499	8.46305	8.64776	7.6721	8.53288	9.23068e-07	0.947493	-0.0752729	0.00302837	-1.66092	0.318092	-0.5925	0.394182	1.10926	0.0479742	1.14416	TRUE	Cold_high_EM_1
Cps1	13.274	12.3552	13.2352	15.4081	13.7712	14.1688	13.478	13.687	13.7721	14.5641	13.5437	13.0023	13.2851	12.6621	9.71414e-07	0.0902734	-1.36293	0.434379	0.635577	0.292737	0.756179	0.998564	0.0536752	0.0366338	-1.44543	TRUE	Cold_low_EM_2
Kiaa1468	10.181	10.343	10.1504	9.90529	9.90163	9.85676	9.65551	10.0895	9.78642	9.66797	9.88175	9.85547	10.4831	10.2753	9.92941e-07	0.780585	-0.104738	0.221715	-0.283988	0.0556156	-0.388281	0.860323	-0.220351	9.36046e-06	0.89262	TRUE	Cold_high_EM_1
Mylk4	8.81378	8.04897	8.35007	9.57725	9.2052	8.42907	8.74017	8.66332	7.83759	9.73417	8.586	8.33486	8.45617	7.95917	9.9483e-07	0.00066885	-1.79183	0.753603	-0.221673	0.74997	0.202167	0.929577	0.410439	0.501056	-0.390933	FALSE	SA_high_9
G6203	6.07904	5.90829	5.99337	6.33675	7.10017	6.66533	7.01238	6.11477	6.80775	7.43084	6.37856	6.45209	6.38595	6.27794	1.00591e-06	0.651613	-0.362077	0.0552834	0.999399	0.111516	0.824959	0.661302	-0.752675	0.0350208	-1.07168	FALSE	Cold_low_EM_2
Abhd5	8.76866	8.94268	8.86107	8.5348	8.36357	8.17878	8.2326	8.6372	8.22149	8.45698	8.31464	8.14961	8.88819	8.78016	1.01763e-06	0.175339	-0.424335	0.306257	-0.296364	0.00154577	-0.724626	0.989231	0.0599917	7.30689e-05	0.960999	TRUE	Cold_high_EM_1
Spry2	8.08616	8.09441	8.22138	8.09694	8.54471	8.61445	8.79471	8.54654	8.74339	8.26789	8.33207	8.55292	8.06368	8.21119	1.03171e-06	0.0212505	0.65731	0.144451	0.404769	0.00712456	0.657878	0.998564	0.0126551	1.91605e-05	-1.0753	TRUE	IBA_high_EM_3
Vps36	8.73832	8.93524	8.91363	8.13253	8.3172	8.474	8.49922	8.86283	8.49893	8.32922	8.47684	8.61553	8.9049	8.86412	1.04096e-06	0.152147	0.40154	0.276396	-0.277324	0.236796	-0.270357	0.998564	-0.0093446	0.0122296	0.557026	TRUE	Cold_high_EM_1
Flna	6.59733	6.111	6.3717	7.96954	7.06308	7.01164	6.99561	6.30537	6.78373	7.08212	6.60842	6.57887	6.53869	6.56937	1.05612e-06	0.140375	-0.893797	0.124678	0.83634	0.560576	0.335396	0.948951	-0.345943	0.114871	-0.825793	FALSE	SA_high_9
Ppif	9.30007	9.32306	9.45803	8.66818	9.05428	8.40515	8.77212	8.94075	8.65636	8.84795	9.04063	9.25877	9.38761	9.38073	1.06482e-06	0.230849	-0.433361	0.00448041	-0.788103	0.182027	-0.376202	0.998564	-0.0116045	1.31818e-05	1.17591	TRUE	Cold_high_EM_1
Fam46a	6.8914	7.14327	6.88252	7.37563	7.39136	7.65229	7.597	7.48175	7.44353	7.2967	7.25006	7.0464	7.03272	6.94977	1.08541e-06	0.328488	0.365262	0.066402	0.527857	0.0202927	0.628572	0.998564	-0.0106762	2.77744e-05	-1.14575	TRUE	Cold_low_EM_2
Chic2	10.1472	10.1392	10.2367	9.78591	9.60649	9.62881	9.44385	10.1048	9.65035	9.55837	9.72732	9.72742	10.2839	10.1073	1.10727e-06	0.75682	-0.129769	0.0589089	-0.470378	0.0651982	-0.428484	0.998564	-0.0139518	7.86063e-05	0.912813	FALSE	Cold_high_EM_1
Mpzl1	7.75285	7.33737	7.44684	8.00177	8.02361	8.00117	8.06181	7.65646	8.07644	8.00836	8.05261	7.96137	7.43946	7.47766	1.1152e-06	0.909359	0.0617793	0.449189	0.254878	0.00649373	0.735304	0.965835	0.158698	4.2785e-05	-1.14888	TRUE	Cold_low_EM_2
Ywhaz	10.5959	10.3247	10.1739	10.1518	10.0127	9.72682	9.80334	9.85749	9.82891	9.96396	9.87194	9.84046	10.0714	10.0559	1.11838e-06	0.0786655	-0.425312	0.708892	-0.102768	3.13323e-05	-0.774842	0.146782	0.518641	0.0903668	0.358969	TRUE	Unassigned
Slco1a2	9.89151	9.60559	9.65287	9.49648	9.54768	10.4957	10.0424	10.045	10.0898	9.41427	9.97428	10.3646	9.82818	10.0195	1.12343e-06	1.78268e-05	1.21666	0.711104	0.144414	0.00768877	0.738055	0.859758	-0.314717	0.0570874	-0.567752	FALSE	IBA_high_EM_3
Dbr1	6.97124	7.03882	7.01789	6.17186	6.3766	6.28276	6.35839	6.84254	6.30998	6.36079	6.38863	6.6272	6.63916	6.94491	1.12612e-06	0.984511	0.0137137	0.0657742	-0.643736	0.0392586	-0.627665	0.789438	0.387313	0.00693637	0.884088	TRUE	Cold_high_EM_1
Prrc1	9.24194	9.63792	9.34707	8.84056	8.48714	8.98335	8.75468	8.92995	8.87522	8.70721	8.73229	8.61509	9.12506	9.30222	1.14704e-06	0.416615	0.32596	0.575912	0.197487	8.14343e-05	-1.00548	0.802807	0.339595	0.105668	0.468397	FALSE	Cold_high_EM_1
Abcc9	9.45234	9.53431	9.34177	9.38586	10.1021	10.4899	10.1629	9.78641	10.088	10.1359	9.72837	9.5811	9.29746	9.45648	1.15068e-06	0.259209	0.516066	0.0116422	0.892602	0.170938	0.493833	0.979988	0.133164	8.93098e-06	-1.5196	FALSE	Cold_low_EM_2
Nup50	8.90438	8.7384	8.69717	8.51652	8.33709	8.28834	8.32405	8.54084	8.21735	8.41653	8.39824	8.51986	8.71531	8.81079	1.16028e-06	0.323934	-0.262029	0.0738007	-0.363932	0.014381	-0.436455	0.985112	0.0555839	6.07943e-05	0.744803	TRUE	Cold_high_EM_1
Sf3b3	9.51555	9.54077	9.58664	9.85153	9.67529	9.82039	9.63364	9.86895	9.71946	9.61897	9.88038	9.84075	9.51684	9.49401	1.16797e-06	0.967415	0.0124361	0.218211	-0.20918	3.25518e-05	0.577979	0.955805	0.0940562	0.00252428	-0.462856	TRUE	Unassigned
Wdr91	7.22931	7.21838	7.51578	6.82689	6.82571	6.73791	6.85554	7.33389	6.85836	6.79349	7.10487	7.13476	7.30216	7.58651	1.19127e-06	0.980264	0.0144575	0.0141032	-0.703739	0.547548	-0.182416	0.946319	-0.191197	7.35973e-05	1.07735	FALSE	Cold_high_EM_1
Dnajb6	9.99782	9.72111	9.98017	9.69928	9.76914	9.73025	9.67646	9.68489	9.61713	9.76896	9.71053	9.776	10.4445	10.1503	1.20594e-06	0.727941	-0.119555	0.795596	-0.0711128	0.248449	-0.238196	0.0408827	-0.600083	1.97106e-06	0.909392	TRUE	Unassigned
Secisbp2l	9.77793	10.0608	9.87904	10.0313	9.97702	10.3668	10.2318	10.0562	10.2594	10.0633	10.0684	10.0433	9.96788	9.92775	1.26382e-06	0.0150107	0.41992	0.0169457	0.380006	0.0513406	0.300798	0.989231	-0.0402958	2.91026e-05	-0.640509	TRUE	IBA_high_EM_3
Mthfs	11.1974	11.1429	11.1713	11.6958	11.6104	11.1457	11.3248	11.5737	11.3237	11.4094	11.3189	11.2704	11.0858	11.0362	1.27302e-06	0.0271236	-0.48674	0.426392	-0.187731	0.0276374	0.422138	0.882416	0.203118	0.02956	-0.437525	TRUE	Unassigned
Tbc1d2b	9.02191	9.08567	9.16897	9.61077	9.34575	10.0564	9.41446	9.37129	9.80068	9.60344	9.24048	9.03526	9.12413	9.16533	1.27569e-06	0.308516	0.407336	0.00170103	0.917793	0.380223	0.283438	0.989231	-0.067016	0.000106367	-1.13422	FALSE	Cold_low_EM_2
Ash2l	8.13015	8.26069	8.18168	7.7446	7.8239	7.75345	7.7146	8.09889	7.72894	7.83101	7.89441	8.02502	8.06901	8.08365	1.31343e-06	0.66459	-0.129388	0.00589187	-0.479772	0.140629	-0.246256	0.76589	0.212705	0.00285019	0.513323	FALSE	Cold_high_EM_1
Isca2	7.90561	7.91438	7.77271	7.31861	7.38364	7.41634	7.39409	7.74826	7.42616	7.38462	7.72187	7.74262	7.49395	7.78876	1.3407e-06	0.81583	0.0925254	0.0061429	-0.571802	0.475108	-0.156511	0.417772	0.385008	0.113971	0.343306	TRUE	Cold_high_EM_1
Prcp	6.90168	6.98222	7.02379	7.37314	7.41215	7.23564	7.48908	7.32481	7.45676	7.48505	7.1439	7.16223	7.00554	7.15548	1.34984e-06	0.944203	-0.0317065	0.142125	0.362206	0.0186779	0.528485	0.919382	-0.204346	0.00283771	-0.686345	FALSE	Cold_low_EM_2
Pdia3	10.7517	11.0229	10.6741	10.5388	10.0689	10.2795	10.0955	10.137	10.2116	10.3126	10.2896	10.1115	10.8087	10.6958	1.37598e-06	0.618589	-0.213507	0.92302	0.0392137	5.31018e-05	-0.993081	0.965887	0.141578	0.00237889	0.812289	TRUE	Cold_high_EM_1
Acsf2	7.34364	7.05877	7.16263	8.42798	8.39791	7.16416	7.529	7.44166	7.333	7.44013	7.39519	7.58014	7.14452	7.26941	1.37927e-06	0.00271897	-1.38009	0.731663	-0.207116	0.20754	0.581272	0.998564	-0.00490927	0.452598	-0.369247	FALSE	SA_high_9
Ddx54	8.10524	7.57321	7.89565	7.45331	7.14518	6.93846	7.35939	7.26515	7.20115	7.11444	7.60662	7.50378	8.11886	8.09601	1.45379e-06	0.86473	-0.120761	0.202617	-0.529304	0.0719072	-0.649613	0.907025	-0.342181	2.23041e-05	1.5211	TRUE	Cold_high_EM_1
Dyrk1a	10.4055	10.4013	10.4399	10.6199	10.7493	10.8794	10.7135	10.6211	10.7715	10.6029	10.5741	10.6144	10.6617	10.4235	1.46097e-06	0.307742	0.206639	0.046959	0.310761	0.00979491	0.371404	0.756886	-0.197927	0.00116709	-0.484238	TRUE	Cold_low_EM_2
Tmc6	7.45742	7.01432	7.08315	7.95441	7.65187	7.55191	7.70347	7.46735	7.67581	7.72369	7.92823	7.74499	6.93512	7.09892	1.46307e-06	0.688381	-0.230764	0.781325	-0.130999	0.00184671	1.01324	0.854071	0.396621	0.000239083	-1.27886	FALSE	Cold_low_EM_2
SETDB2_like	8.41339	8.81683	8.7849	9.01517	8.9072	9.29864	9.18275	8.89096	9.17914	9.01453	8.74789	8.69376	8.75549	8.78652	1.47676e-06	0.167829	0.388884	0.000988504	0.734554	0.363243	0.224897	0.965835	-0.126763	0.00021571	-0.832688	FALSE	Cold_low_EM_2
Rrm2b	7.14457	7.18899	7.18783	7.49966	7.87123	7.81074	7.54265	7.24795	7.6851	7.6175	7.36558	7.29083	7.73522	7.47704	1.47693e-06	0.994123	0.00297517	0.0067533	0.69369	0.253843	0.314021	0.0408827	-0.789787	0.431834	-0.217924	FALSE	Unassigned
G38776	6.85953	6.56794	6.91964	6.50895	7.1617	7.28126	7.46386	7.84223	7.40261	7.16413	7.7667	7.63547	7.2293	6.77836	1.48324e-06	0.167627	0.725803	0.201439	-0.593646	3.08153e-06	1.78994	0.880616	-0.442191	0.0843385	-0.754106	TRUE	Ent_high_0_8
Dync1i2	7.63594	7.93819	7.83825	8.21925	8.11892	8.31899	8.07842	7.99515	8.21209	8.06085	7.8494	7.75319	7.71248	7.73015	1.50078e-06	0.760547	0.120326	0.00886726	0.588749	0.497665	0.171077	0.929577	0.180994	2.26688e-05	-0.94082	FALSE	Cold_low_EM_2
G4820	8.84867	8.99231	9.02374	9.08522	9.95878	10.2058	9.64549	9.50842	9.89634	9.44521	9.48706	9.28238	8.97786	9.17509	1.50306e-06	0.233106	0.593156	0.0429227	0.810925	0.0202714	0.869583	0.968587	-0.200306	9.51342e-05	-1.4802	TRUE	Cold_low_EM_2
Akr1a1	6.27876	6.53601	6.4671	6.89029	7.04369	6.80527	7.15821	6.70145	6.9415	7.13042	6.91741	6.85643	6.69757	6.56451	1.53626e-06	0.883117	-0.0811221	0.389093	0.296686	0.00184824	0.884689	0.734952	-0.412671	0.0101635	-0.768704	FALSE	Cold_low_EM_2
Zdhhc7	8.79849	8.35059	8.56842	8.29555	7.93355	7.83545	7.98195	7.90289	7.99359	7.95629	8.01083	8.03183	8.55734	8.50569	1.54447e-06	0.606317	-0.23341	0.877316	-0.065562	0.000190969	-0.960004	0.975478	0.115608	0.00109232	0.909958	FALSE	Cold_high_EM_1
Nr1d1	10.0922	9.52357	9.32628	7.96621	8.84922	7.43871	8.42044	8.53056	7.6225	9.10817	7.94932	8.35326	9.34954	9.50647	1.54474e-06	0.0547276	-1.49422	0.360884	-0.722752	0.000497894	-2.16185	0.954054	0.411856	0.000179979	2.47274	TRUE	IBA_low_EM_5
Rhobtb1	10.189	10.3377	10.3001	10.3448	10.6304	11.104	10.8975	10.4125	10.8269	10.7775	10.5683	10.2907	10.6101	10.3146	1.55647e-06	0.0739044	0.544142	0.00107938	0.83203	0.246912	0.316612	0.834311	-0.301207	0.00100504	-0.847435	FALSE	Unassigned
Nfe2l2	11.1365	11.0874	11.1189	11.2306	11.6615	11.3034	11.311	10.957	11.3607	11.4964	11.0476	10.9909	11.2794	11.1932	1.56589e-06	0.358887	-0.23695	0.00353908	0.541645	0.544158	-0.128022	0.908171	-0.176071	0.231825	-0.237552	TRUE	Unassigned
Txndc5	10.928	10.4004	10.763	10.2494	9.97577	10.052	9.87057	10.589	10.0427	10.2279	10.4465	10.3031	10.7061	10.682	1.57429e-06	0.482946	-0.285361	0.00596984	-0.752383	0.202683	-0.359131	0.989231	0.0621782	8.76927e-05	1.04934	TRUE	Cold_high_EM_1
Slc20a2	9.50616	9.79683	9.85487	10.003	10.325	10.3843	10.2255	9.92909	10.2121	10.4289	9.92245	9.81441	9.95494	9.708	1.57793e-06	0.979203	0.0133195	0.0166641	0.633405	0.223185	0.33104	0.954054	-0.16111	0.00189238	-0.803336	FALSE	Cold_low_EM_2
Tmem266	7.86455	7.21298	7.17645	8.91584	9.04867	8.15034	8.24315	7.88696	8.42156	8.01688	7.80993	8.25933	7.40434	7.66647	1.58132e-06	0.300053	-0.740137	0.468994	0.469244	0.046059	1.05658	0.989231	-0.129728	0.00997811	-1.39609	FALSE	Cold_low_EM_2
CUNH12orf66	7.89712	8.01094	8.0887	7.6512	7.61773	7.84586	7.77801	7.90384	7.67115	7.64862	7.7658	7.91786	8.21567	8.21707	1.58542e-06	0.40885	0.230756	0.46298	-0.167701	0.373251	-0.175463	0.441813	-0.336188	0.000185461	0.679352	FALSE	Cold_high_EM_1
Dtx3l	8.37564	8.69006	8.48052	7.96648	7.92344	7.697	7.83622	8.41171	7.85731	7.90366	7.95478	7.96982	8.36154	8.4042	1.58765e-06	0.591016	-0.23776	0.0459844	-0.580372	0.026799	-0.583572	0.913196	0.245976	0.000803871	0.917968	TRUE	Cold_high_EM_1
Spp2	9.63991	9.70901	9.945	9.19715	9.03797	9.03615	9.06032	9.92805	9.21348	8.81986	9.50539	9.67827	9.46344	10.0344	1.64649e-06	0.820063	0.139296	0.00265628	-0.996795	0.95204	-0.0268091	0.998564	-0.00402922	0.00202358	1.02763	FALSE	Cold_high_EM_1
AMY2B	7.01635	7.53786	7.53024	6.9653	7.61009	8.2418	8.05839	8.30163	8.02225	7.30088	7.91604	7.61755	7.10852	7.12459	1.6834e-06	0.00392523	1.3552	0.697537	0.227636	0.00998974	1.08991	0.803235	0.552766	1.89458e-05	-1.87031	TRUE	IBA_high_EM_3
Cxcl14	6.03317	5.52948	5.59623	6.56854	7.0075	5.80523	6.26225	5.47798	6.10415	7.06743	5.40895	6.17265	5.95099	5.82498	1.70084e-06	0.0263178	-1.50082	0.306517	0.730043	0.919218	0.0819362	0.969241	-0.311526	0.461005	-0.500453	TRUE	SA_high_9
G16809	6.68823	6.67488	6.77575	6.74145	7.01567	6.80571	7.18325	6.98331	7.05665	6.88092	7.08896	7.14023	6.36846	6.51179	1.74202e-06	0.54188	0.261255	0.888087	-0.0582559	0.00474761	0.740391	0.372717	0.597851	6.68743e-06	-1.27999	TRUE	Unassigned
Tspan3	9.7064	9.84546	9.62672	9.28816	9.32179	9.37397	9.2501	9.53728	9.27477	9.29422	9.32127	9.34235	9.7136	9.58955	1.74721e-06	0.98913	-0.00383424	0.418153	-0.162293	0.0028363	-0.462635	0.919382	0.141747	0.00371791	0.483181	TRUE	Cold_high_EM_1
Smarca2	10.0117	10.1031	9.9053	10.2471	11.017	10.4532	10.36	10.07	10.3662	10.6942	10.0288	10.1	10.2138	10.1435	1.76698e-06	0.191579	-0.470142	0.0735585	0.545272	0.635559	0.159099	0.913196	-0.261817	0.141624	-0.442554	FALSE	SA_high_9
Plekhm1	8.62231	8.53863	8.68789	8.3651	8.20432	8.29515	8.35692	8.41469	8.36782	8.19815	8.28073	8.41674	8.7302	8.79461	1.77777e-06	0.574547	0.155566	0.883552	-0.0384429	0.0324201	-0.353897	0.774174	-0.21172	0.000334734	0.60406	FALSE	Cold_high_EM_1
Pign	7.87563	8.09741	8.00907	8.35004	8.58568	8.66665	8.33895	8.16549	8.44285	8.38796	8.30518	8.13786	8.1775	7.98102	1.81147e-06	0.883117	0.0652362	0.0459844	0.48811	0.0660553	0.434111	0.965835	-0.134914	0.000788879	-0.787307	FALSE	Cold_low_EM_2
Ivns1abp	8.2158	8.084	8.20242	7.84716	7.90574	7.79616	7.64628	7.86132	7.71541	7.75381	7.63805	7.64054	8.1226	8.07047	1.84739e-06	0.449129	-0.222605	0.961991	0.0147041	3.17911e-05	-0.73368	0.929577	0.148023	0.00358917	0.570953	FALSE	Cold_high_EM_1
Wipi1	9.51178	8.86387	9.04008	8.57376	8.45054	8.13901	8.38587	9.10745	8.28893	8.72899	8.92121	8.79751	9.08968	8.91313	1.84796e-06	0.171405	-0.56631	0.000325144	-1.15366	0.394928	-0.301269	0.913196	0.294559	0.000371108	1.16037	FALSE	Cold_high_EM_1
ZNF266_containing	9.17112	9.20471	9.08044	8.72294	8.94041	9.07876	9.05175	9.3936	9.13583	8.93816	9.3084	9.25455	9.10221	9.05402	1.85432e-06	0.0463014	0.364866	0.0233099	-0.360106	0.0253533	0.332125	0.909306	0.144617	0.501869	-0.116636	TRUE	SA_low_4_7
G6787	6.73253	6.45575	6.29605	6.89428	6.95041	7.47233	7.17599	7.05212	6.9894	6.71302	7.12626	7.70836	6.44698	5.89052	1.89468e-06	0.328488	0.667429	0.80314	-0.172606	0.000607294	1.60888	0.693562	0.7368	1.66709e-05	-2.17307	TRUE	Unassigned
Pank2	9.1552	9.11582	9.17091	9.00317	8.88143	8.91994	8.83101	8.94384	8.84633	8.87642	8.91548	8.94985	9.27986	9.2246	1.93215e-06	0.678903	-0.0913019	0.485265	-0.11006	0.0171427	-0.288094	0.821533	-0.145361	1.20267e-05	0.543515	TRUE	Cold_high_EM_1
Sphk2	9.211	8.91881	9.07078	9.52277	9.95914	9.21705	9.67768	9.1668	9.43355	9.83681	9.84028	9.71242	8.74743	8.88041	1.93215e-06	0.295768	-0.514791	0.628449	-0.229711	0.00661428	0.953032	0.765157	0.48527	0.00103434	-1.20859	TRUE	Cold_low_EM_2
Adtrp	8.01604	8.05921	8.31831	8.36044	9.19693	9.06436	8.82597	8.20649	8.60717	9.41772	8.46681	8.45508	8.16087	8.11143	1.93413e-06	0.557576	-0.410277	0.0986495	0.808273	0.266804	0.538452	0.998564	0.0248721	0.00279086	-1.3716	FALSE	Cold_low_EM_2
Lonrf3	9.82648	9.91803	10.0425	9.58574	9.50273	9.51581	9.44931	9.78058	9.3875	9.08391	9.81528	9.73994	10.3052	10.0043	1.94825e-06	0.894076	0.0673946	0.055065	-0.531741	0.533775	-0.183451	0.767998	-0.336671	4.39943e-05	1.05186	FALSE	Cold_high_EM_1
Fancf	6.78764	6.72416	6.8678	6.51325	6.65298	7.32652	7.00473	6.56603	7.08166	6.87711	6.56178	6.75926	6.48472	6.37834	1.95726e-06	0.00916271	0.833874	0.000729346	0.962039	0.428186	-0.256327	0.161121	0.76491	5.07642e-07	-1.47062	FALSE	Unassigned
Cic	9.55006	9.02856	9.26167	8.88624	8.34599	8.43005	8.58204	8.85557	8.39194	8.56313	8.90194	8.91134	9.24038	9.13131	1.98005e-06	0.601625	-0.266008	0.0307713	-0.714427	0.0545662	-0.599248	0.952142	0.203607	0.00042287	1.11007	TRUE	Cold_high_EM_1
Slc4a1ap	6.95689	7.18583	7.20981	7.61178	7.45981	7.53144	7.44949	7.45302	7.52135	7.55361	7.46296	7.50119	7.13685	7.28386	1.98005e-06	0.872045	-0.0655607	0.83606	0.0640301	0.000424936	0.717229	0.946999	-0.159562	0.00476376	-0.621697	FALSE	Cold_low_EM_2
Qki	12.0919	12.2958	12.1684	11.8058	11.6222	11.8261	11.7684	12.1492	11.7884	11.5389	11.9923	11.856	12.3189	12.118	1.99143e-06	0.440123	0.220943	0.129797	-0.325773	0.280799	-0.224933	0.995483	-0.0310424	0.00321376	0.581748	TRUE	Cold_high_EM_1
[truncated: 809 more rows]

## Sheet: IBAvSAsig
unique_gene_symbol	LRT_padj	padj.IBA_vs_SA	log2FoldChange.IBA_vs_SA
G15365	5.45231e-13	3.55126e-07	4.41631
ENSSTOG00000034399	1.2861e-58	8.41269e-34	3.49927
[truncated: 171 more rows]

## Sheet: IBAvEntsig
unique_gene_symbol	LRT_padj	padj.IBA_vs_Ent	log2FoldChange.IBA_vs_Ent
[truncated: 327 more rows]

[truncated: 3 more sheets: EntvETsig, ETvLTsig, LTvIBAsig]
