# Supplementary material for: Liver Transcriptome Dynamics During Hibernation Are Shaped by a Shifting Balance Between Transcription and RNA Stability
Source: Front Physiol. 2021 May 21;12:662132. doi: 10.3389/fphys.2021.662132 (PMC8176218; doi:10.3389/fphys.2021.662132)
Supplement: Supplementary file 10 [file Table_5.XLSX]

## Sheet: GandR001
unique_gene_symbol	clean_gene_symbol	LRT_padjRNA	IBA_vs_SA_log2FC_ashr	IBA_vs_SA_wald_padj	IBA_vs_Ent_log2FC_ashr	IBA_vs_Ent_wald_padj	Ent_vs_Ar_log2FC_ashr	Ent_vs_Ar_wald_padj	IBA_vs_Ar_log2FC_ashr	IBA_vs_Ar_wald_padj	cluster	LRT_padjGRO	log2FoldChange.IBA_vs_SA	padj.IBA_vs_SA	log2FoldChange.IBA_vs_Ent	padj.IBA_vs_Ent	log2FoldChange.Ent_vs_LT	padj.Ent_vs_LT	log2FoldChange.IBA_vs_LT	padj.IBA_vs_LT	modified
CYSTM1	CYSTM1	0.000114268	-0.434887	0.00787777	-0.375343	0.0216312	0.0530142	0.612217	-0.114116	0.540394	Unassigned	8.03415e-05	-0.351646	0.391849	0.689675	0.0226902	-0.344408	0.330984	0.345268	0.27319	FALSE
ENSSTOG00000029786	ENSSTOG00000029786	2.73456e-06	-0.202871	0.185187	-0.509913	0.00107515	-0.00891026	0.976626	-0.617161	0.000139606	Cold_high_EH	0.000157518	0.645557	0.272453	0.78181	0.101517	0.446963	0.417323	1.22877	0.00607181	TRUE
PHYH_containing_ENSSTOG00000031003	NA	1.36466e-05	0.276707	0.113048	-0.309391	0.080783	0.00318946	0.989401	-0.305339	0.103508	Cold_high_EH	3.10892e-11	1.07073	9.40859e-05	-0.514461	0.0738007	0.198432	0.570205	-0.316028	0.279303	TRUE
SMLR1_like	SMLR1	6.02215e-13	0.082726	0.618264	-0.673306	8.44994e-06	-0.0116807	0.964234	-0.797753	2.96977e-07	Cold_high_EH	3.0987e-06	1.0934	0.00412495	0.757389	0.0431436	0.65193	0.112187	1.40932	6.92713e-05	TRUE
ENSSTOG00000034585	ENSSTOG00000034585	1.04612e-07	-0.205497	0.169081	-0.466826	0.00183882	-0.0310951	0.878143	-0.703652	7.00175e-06	Cold_high_EH	5.63599e-05	0.3301	0.361355	0.493005	0.0697508	0.665967	0.0226008	1.15897	9.92623e-06	FALSE
ENSSTOG00000034836	ENSSTOG00000034836	5.39739e-07	-0.513758	0.00789325	0.11586	0.556255	0.0173771	0.940271	0.260692	0.169342	Winter_low	9.84035e-31	-0.626937	0.125187	1.06363	0.00180905	2.01929	1.15178e-06	3.08291	1.85524e-15	TRUE
RYBP_like	RYBP	6.80803e-05	-0.0433218	0.80885	0.306526	0.0372766	0.0313188	0.878166	0.503831	0.000657472	Cold_low_EM	0.000852722	-0.140622	0.756958	0.718873	0.00558788	-0.272455	0.391199	0.446417	0.0961614	TRUE
PDZRN3_like	PDZRN3	3.25467e-17	-2.68385	4.94752e-11	-0.186693	0.31604	-0.0198672	0.872203	-0.541944	0.0234833	Winter_low	9.06006e-42	-2.48057	1.04126e-13	0.192673	0.69661	0.820517	0.0471496	1.01319	0.00709164	FALSE
G16888	NA	3.22307e-05	-0.0756748	0.714003	0.441832	0.0274393	0.0200019	0.879412	1.01755	0.000420435	Cold_low_EM	1.38923e-07	0.768137	0.327089	1.26508	0.0336971	1.47128	0.0191682	2.73636	1.10914e-06	TRUE
G2027	NA	5.45513e-12	-1.33176	2.5138e-10	-1.25974	2.70502e-09	0.0718594	0.41762	-0.728159	0.000160273	IBA_low	1.38509e-08	0.321769	0.632032	0.358489	0.478301	2.00331	3.503e-06	2.36179	8.43206e-09	TRUE
G23499	NA	0.00045303	-0.845774	0.000587197	-0.205218	0.280354	0.00219459	0.995412	-0.20143	0.31801	Winter_low	0.00078131	-0.480219	0.508399	-0.596788	0.281447	1.8067	0.000355507	1.20991	0.014188	TRUE
G23509	NA	0.000239035	-0.0481884	0.824518	0.375808	0.0496162	0.0128542	0.958012	0.665409	0.00519247	Unassigned	1.72961e-22	0.701135	0.225333	1.2442	0.00572426	2.40128	3.93295e-07	3.64547	2.67266e-16	TRUE
G23851	NA	1.18921e-27	-0.0528157	0.769459	0.392663	0.00965903	1.15005	8.46966e-09	1.63601	1.64223e-20	Cold_low_EM	5.27165e-07	-0.2959	0.711214	-0.237854	0.705522	2.26349	4.60287e-06	2.02563	2.19989e-05	TRUE
G24327	NA	5.36402e-09	-1.20185	1.64276e-06	-0.197757	0.295043	-0.00359742	0.98718	-0.246838	0.208809	Winter_low	3.11145e-15	-0.338324	0.672996	1.37745	0.00469291	1.17188	0.030443	2.54934	9.37631e-08	TRUE
G24346	NA	4.22161e-09	-2.832	1.26241e-05	-0.188114	0.20935	0.00457155	0.968718	-0.163821	0.38706	Winter_low	5.20794e-12	-2.29105	6.55859e-05	-0.543843	0.44361	1.5895	0.0148718	1.04566	0.0994098	FALSE
G26277	NA	1.62109e-28	-1.31156	1.47227e-06	0.177226	0.36055	1.41889	0.000106522	1.69686	4.67141e-09	Cold_low_EM	2.51017e-50	0.540335	0.141149	0.831781	0.0056461	2.98283	1.18803e-22	3.81461	2.1794e-37	TRUE
G27167	NA	0.000283253	0.0158461	0.947716	0.420224	0.0281726	0.0177703	0.836232	1.65086	0.000230342	Cold_low_EM	2.41559e-13	0.136927	0.915421	2.00922	0.00273248	2.56929	0.000817768	4.57851	6.68535e-11	TRUE
G28882	NA	6.01904e-05	0.679026	0.00809434	0.0201155	0.935246	-0.0130028	0.956796	-0.0996638	0.659088	Winter_high	8.15027e-08	1.76085	0.0135049	0.585297	0.450016	2.10996	0.0023705	2.69526	2.74294e-05	TRUE
G29980	NA	4.15815e-16	-0.847105	0.0147525	1.87011	7.28284e-05	0.00526638	0.964234	2.75518	5.49408e-06	Cold_low_EL	9.40372e-12	-1.28808	0.0669892	0.585323	0.421155	0.858846	0.237792	1.44417	0.0211959	FALSE
G30154	NA	5.58231e-06	0.479809	0.0149224	-0.0604129	0.778321	-0.01541	0.956373	-0.184272	0.350936	Winter_high	9.71032e-19	0.0900594	0.840044	0.522622	0.035881	1.2568	2.01821e-06	1.77942	1.00519e-12	TRUE
G31489	NA	1.05781e-10	-1.89117	0.000225952	0.0435605	0.814368	0.0268486	0.630438	0.404091	0.0634046	Winter_low	8.03159e-12	-2.45133	2.24967e-08	-0.45664	0.420001	0.159394	0.807825	-0.297246	0.580728	TRUE
G3182	NA	1.09374e-06	-0.118032	0.509504	0.174938	0.339515	0.148279	0.134163	0.761669	0.000117513	Cold_low_EM	4.128e-10	-0.024539	0.967925	-0.794635	0.00919994	-0.499919	0.14357	-1.29455	1.0954e-05	TRUE
G327	NA	3.57371e-06	-0.697388	0.00017792	-0.515417	0.00239101	0.0252206	0.910221	-0.351262	0.0423632	IBA_low	5.74819e-07	-0.629587	0.446851	-0.806008	0.20633	2.64452	9.91412e-06	1.83851	0.00179123	TRUE
G32912	NA	0.000211312	0.534426	0.00164803	-0.00822938	0.971321	0.00914295	0.971825	0.048111	0.816537	Winter_high	0.000490129	0.307783	0.415151	0.064623	0.868428	0.855702	0.00230208	0.920326	0.000475397	TRUE
G34581	NA	2.55271e-08	-2.74035	2.68629e-05	-0.0963618	0.526185	0.0182333	0.765653	0.084154	0.668716	Winter_low	1.07719e-11	-2.65571	6.89067e-08	-0.230395	0.74995	-0.06371	0.935666	-0.294105	0.628354	FALSE
G34589	NA	7.81742e-09	-2.38677	3.86597e-07	-0.369293	0.049549	0.0143428	0.913618	-0.207617	0.320772	Winter_low	9.7555e-10	-1.85323	8.0417e-05	-0.0240986	0.973912	0.710837	0.204858	0.686739	0.176288	FALSE
SERP1	SERP1	3.3317e-07	0.115777	0.467382	0.559195	0.000200098	0.019785	0.942209	0.740031	2.32488e-06	Cold_low_EL	7.78702e-07	-0.470886	0.359945	0.590658	0.148071	0.899807	0.031243	1.49046	6.59403e-05	TRUE
G35225	NA	2.5261e-07	-3.95983	8.90976e-07	-0.0758735	0.584201	-0.00936877	0.921695	-0.259435	0.150186	Winter_low	1.69867e-09	-5.07144	5.47017e-06	-5.13962	3.19067e-06	5.22418	9.89205e-06	0.0845657	0.954532	TRUE
G3590	NA	2.25131e-05	0.141853	0.452158	-0.574805	0.00402734	0.0114132	0.963009	-0.488873	0.0186382	Unassigned	1.04334e-09	1.5552	1.78726e-07	0.733882	0.0227055	0.657154	0.0623905	1.39104	6.27477e-06	TRUE
G36643	NA	8.74523e-14	-0.998631	0.000120152	0.0183468	0.940104	0.21159	0.0782503	0.659634	0.00317686	Winter_low	2.69664e-12	-0.196105	0.883505	2.76841	6.78328e-05	0.453383	0.643983	3.22179	7.04873e-06	TRUE
G38032	NA	5.33453e-07	-0.134656	0.473341	0.171529	0.373692	0.162758	0.108969	0.899863	0.000104924	Cold_low_EM	5.89308e-06	0.18441	0.581255	-0.439068	0.0465559	0.111807	0.687955	-0.327261	0.139216	TRUE
G38772	NA	1.93076e-11	-2.42072	3.55361e-11	-1.02189	0.000333528	0.0107733	0.962581	-0.782667	0.00270052	Winter_low	5.54918e-19	-1.49908	0.00861513	-0.839709	0.146759	3.28535	2.54956e-09	2.44564	5.7559e-06	TRUE
G40832	NA	2.7941e-11	-2.04814	1.445e-05	-0.01029	0.963088	0.015459	0.893196	0.170983	0.41289	Winter_low	1.30072e-05	-1.86392	4.48055e-05	-1.76545	8.31509e-05	1.06777	0.035599	-0.697681	0.154252	TRUE
G5840	NA	0.000793934	-0.219877	0.224334	-0.678685	0.000940724	0.0187386	0.927086	-0.50151	0.0141627	Cold_high_EH	2.8429e-08	0.493108	0.0944205	-0.301704	0.267187	1.35182	4.53511e-08	1.05012	1.65797e-05	TRUE
G8226	NA	2.27072e-13	-2.19826	4.7185e-07	-0.124518	0.50725	0.0216223	0.817166	0.0780927	0.731905	Winter_low	5.02629e-08	-0.634615	0.587713	0.159575	0.888895	2.9373	0.000273868	3.09688	5.00623e-05	TRUE
G9339	NA	0.000369733	-1.0234	0.000113846	-0.312926	0.0922536	-0.00752452	0.971964	-0.447674	0.0316472	Unassigned	4.01122e-07	-1.21489	0.140375	0.382135	0.666252	1.79079	0.0150012	2.17293	0.00130188	TRUE
G9665	NA	2.87853e-54	-2.90163	6.08817e-17	0.337257	0.0749696	0.344536	0.0551854	2.01279	6.37339e-07	Winter_low	3.23695e-19	-1.31652	0.0679894	1.13705	0.0875151	1.69502	0.0159586	2.83208	7.35771e-06	TRUE
Tmem86a	Tmem86a	6.04226e-06	1.07855	4.91234e-07	0.444564	0.011099	0.00362291	0.988348	0.526368	0.0048448	IBA_high	0.000223544	0.468668	0.119759	-0.156906	0.622437	0.678143	0.0110171	0.521238	0.0399994	TRUE
Zbed5	Zbed5	3.80524e-05	-0.108867	0.518669	0.0309539	0.883828	0.121561	0.215821	0.426593	0.00991214	Cold_low_EM	7.61929e-30	0.200813	0.500838	0.564441	0.00425351	1.41772	2.68525e-11	1.98216	1.75603e-22	FALSE
Ric3	Ric3	6.985e-07	-0.0410231	0.803618	0.216989	0.112641	0.00657058	0.983887	0.253643	0.0584008	SpD_high	1.21231e-07	-0.0511755	0.870498	-0.410875	0.0123169	-0.121353	0.537074	-0.532228	0.000789978	FALSE
Hexa	Hexa	3.53848e-06	0.381825	0.00318713	-0.0442708	0.80114	-0.0356735	0.861865	-0.197649	0.162495	Winter_high	7.73782e-07	0.0862651	0.748143	-0.208229	0.218594	-0.311129	0.0588102	-0.519358	0.000450052	TRUE
NUDT16	NUDT16	0.000634619	-0.0135313	0.949608	-0.397181	0.00989395	-0.00227324	0.996214	-0.437333	0.00552707	Cold_high_EH	4.23083e-05	0.471783	0.52599	-1.23481	0.0118959	1.81386	0.000326106	0.579049	0.271761	TRUE
Acad11	Acad11	8.6396e-09	-0.625718	4.25227e-09	-0.301516	0.00715698	0.0201326	0.960646	-0.229747	0.0425373	Winter_low	4.61876e-05	-0.078976	0.820397	-0.240828	0.271177	-0.495397	0.0166264	-0.736225	8.68656e-05	TRUE
Tf	Tf	1.02157e-06	-0.149098	0.31692	-0.485793	0.000806636	-0.0276204	0.911325	-0.693453	3.78064e-06	Cold_high_EM	7.43488e-22	0.831386	4.54104e-05	0.752799	0.000179543	0.573763	0.0105312	1.32656	3.66374e-11	TRUE
Amotl2	Amotl2	3.02297e-05	-0.154995	0.391128	0.265646	0.140973	-0.012922	0.963009	0.17478	0.372852	Winter_low	2.32853e-08	-0.613276	0.0213663	0.283555	0.310577	-0.222589	0.457114	0.0609657	0.833396	TRUE
Ttpal	Ttpal	3.37526e-13	-3.4438	3.5341e-07	0.0233622	0.897411	0.00470828	0.967771	0.0951635	0.630942	Winter_low	6.75951e-06	-4.27776	3.90713e-06	-1.78778	0.08332	0.558281	0.665874	-1.2295	0.233945	TRUE
Fitm2	Fitm2	0.000975014	0.264146	0.0248193	-0.00660738	0.971025	-0.0378202	0.855333	-0.146146	0.264071	Winter_high	2.1209e-07	-0.153114	0.779168	-0.724036	0.0166637	-0.438148	0.184671	-1.16218	5.09446e-05	TRUE
Cd276	Cd276	1.35639e-06	0.255548	0.0114824	0.0238998	0.87109	-0.0661869	0.553084	-0.154492	0.162756	Winter_high	3.33963e-06	-0.237779	0.535338	-0.41793	0.118837	-0.538826	0.0400785	-0.956756	6.36145e-05	FALSE
Ubald1	Ubald1	0.000262314	0.279402	0.0519766	-0.135188	0.412	-0.0234735	0.92575	-0.26569	0.0796088	Cold_high_EM	1.64515e-25	0.0449729	0.929907	-0.728895	0.00432098	-1.06617	4.07234e-05	-1.79507	1.87149e-13	TRUE
Sil1	Sil1	4.80926e-05	0.0312073	0.882491	-0.437815	0.00969286	-0.0128038	0.963009	-0.598551	0.00095635	Cold_high_EH	4.2702e-07	0.610486	2.36536e-05	0.340585	0.023171	0.185373	0.288229	0.525958	0.00027832	FALSE
Trappc12	Trappc12	0.000107505	0.0345393	0.823691	-0.197695	0.119916	-0.0421858	0.799059	-0.364332	0.0021705	Cold_high_EM	1.29039e-07	0.0769274	0.848528	0.349911	0.134929	0.541489	0.0224741	0.8914	3.03666e-05	FALSE
Id2	Id2	2.78207e-05	0.907477	5.67267e-05	-0.0151296	0.951118	0.0070542	0.976626	0.0366813	0.874142	SA_Low	0.000100012	0.58578	0.442234	-0.108901	0.89212	1.22511	0.0346649	1.11621	0.038693	TRUE
Klf11	Klf11	7.93996e-06	0.288384	0.127212	-0.226762	0.23151	-0.0269725	0.851938	-0.557485	0.0102158	Cold_high_EM	2.52998e-07	-0.352197	0.488084	-0.950477	0.004868	0.00869792	0.98756	-0.94178	0.00525717	TRUE
Pqlc3	Pqlc3	5.32548e-06	-1.15515	3.57796e-07	-0.704385	0.000285363	0.00822224	0.973568	-0.664835	0.000876053	IBA_low	0.000923456	-1.35112	0.000725587	-0.381372	0.419419	-0.186507	0.725585	-0.567879	0.170872	FALSE
E2f6	E2f6	0.000292729	0.297679	0.000654639	0.244297	0.00908721	0.0207119	0.960646	0.309457	0.00054596	IBA_high	1.04661e-20	-0.0286108	0.915242	-0.112456	0.498048	-0.803944	5.60387e-10	-0.9164	5.702e-13	TRUE
CYP1A1_like	CYP1A1	5.79237e-09	-1.6648	0.00192699	0.19444	0.158876	0.00429268	0.967385	0.386613	0.0559911	Winter_low	1.24273e-08	-5.76804	0.000253785	0.432307	0.855173	-0.612378	0.783011	-0.180071	0.92527	TRUE
Traf6	Traf6	2.27955e-05	-0.0955754	0.579327	-0.349127	0.0285716	-0.0580895	0.581224	-0.718689	2.31627e-05	Cold_high_EM	1.3795e-11	-0.290381	0.508557	-0.584714	0.0531915	-0.89173	0.00242409	-1.47644	7.86396e-08	TRUE
Apip	Apip	0.000101032	-0.130783	0.287213	-0.346847	0.00239876	0.0173631	0.963009	-0.282921	0.0144495	Unassigned	8.91762e-23	0.0453415	0.932089	-0.325728	0.274047	-1.03836	2.21243e-05	-1.36409	1.5049e-08	FALSE
Abtb2	Abtb2	2.14432e-07	-0.44388	0.0127241	0.274821	0.115262	-0.0108201	0.964234	0.205334	0.266403	Winter_low	1.75879e-08	-0.980181	0.0327855	0.422856	0.380704	0.534958	0.268034	0.957814	0.0202952	FALSE
Eif3m	Eif3m	0.000513759	0.404474	0.0040624	-0.101824	0.544039	0.0121835	0.964234	-0.0393091	0.835118	Winter_high	4.95574e-30	0.320028	0.214787	-0.543073	0.00466462	-0.682344	0.000293679	-1.22542	1.10576e-11	TRUE
Hivep1	Hivep1	0.00097623	-0.241667	0.173038	0.222864	0.227838	0.0114575	0.963009	0.34872	0.0693137	Cold_low_EL	0.000199465	-0.933771	0.092355	0.432307	0.440298	-0.0290438	0.966955	0.403263	0.431834	TRUE
Adtrp	Adtrp	2.61506e-11	-1.2005	3.98904e-11	-0.269175	0.097544	0.00251532	0.995603	-0.263781	0.113552	SA_high	1.93413e-06	-0.410277	0.557576	0.808273	0.0986495	0.563324	0.305486	1.3716	0.00279086	FALSE
Elovl2	Elovl2	1.67725e-06	0.873195	6.7909e-05	-0.101718	0.608211	0.00481683	0.983887	-0.0696386	0.745895	SA_Low	2.69127e-12	1.89385	1.4773e-06	1.20821	0.00305738	0.4702	0.347831	1.67841	3.2506e-05	TRUE
Txndc5	Txndc5	2.28387e-09	0.00316014	0.981717	-0.201254	0.052819	-0.101479	0.271143	-0.434169	5.25546e-06	Cold_high_EM	1.57429e-06	-0.285361	0.482946	-0.752383	0.00596984	-0.296953	0.369544	-1.04934	8.76927e-05	TRUE
Ssr1	Ssr1	0.000246004	-0.171395	0.216782	0.199516	0.169556	0.00167041	0.996975	0.211983	0.13995	Cold_low_EL	5.00327e-06	-0.450501	0.0765408	0.00167481	0.995538	-0.704527	0.00175572	-0.702852	0.000972898	TRUE
LOC110598376	LOC110598376	0.000321461	-0.557449	0.0224607	-1.10838	0.000141797	0.00479086	0.980501	-1.01667	0.000302307	Cold_high_EH	3.62361e-13	0.526806	0.307742	-0.552953	0.194078	2.73302	9.51918e-13	2.18006	5.22617e-09	TRUE
Eci2	Eci2	2.15607e-05	-0.0615381	0.715733	-0.324029	0.027101	-0.0195727	0.946995	-0.459367	0.0017957	Cold_high_EH	8.51043e-19	0.580236	0.155427	0.999125	0.00231395	1.56943	3.82866e-06	2.56856	7.50467e-16	TRUE
Slc22a23	Slc22a23	5.02183e-14	1.03336	3.7348e-11	0.160325	0.312049	-0.0207945	0.940271	0.0559995	0.755854	Winter_high	1.61548e-09	1.11011	1.15105e-08	0.141128	0.592365	0.424436	0.0693748	0.565564	0.006923	TRUE
Ripk1	Ripk1	0.000131384	0.144329	0.316069	0.486688	0.000484398	-0.00968543	0.974746	0.448467	0.00141488	Cold_low_EL	0.000199465	0.00368377	0.991872	0.153561	0.563312	-0.656698	0.00279461	-0.503136	0.0174781	FALSE
Abce1	Abce1	1.75839e-05	0.238064	0.0239292	0.349523	0.00111937	0.00782976	0.980813	0.387443	0.000230959	Cold_low_EL	3.26508e-29	0.185935	0.430523	-0.298027	0.0822466	-0.746252	2.87005e-06	-1.04428	8.11911e-12	TRUE
Usp38	Usp38	0.000113206	0.101315	0.526904	0.433026	0.00344837	0.0135608	0.963009	0.553221	0.000274415	Cold_low_EL	2.54992e-11	-0.467739	0.0554911	-0.734808	0.000287755	-0.480067	0.0320518	-1.21488	1.22422e-09	TRUE
Naa15	Naa15	4.27102e-05	0.444646	0.00208822	0.434061	0.00315028	0.0175113	0.960646	0.578666	0.000129394	IBA_high	0.000235312	0.3233	0.343949	-0.187995	0.539616	-0.329584	0.256514	-0.517579	0.0402044	TRUE
Noct	Noct	1.5941e-17	-2.22254	2.08437e-07	-0.0565119	0.782468	0.00825968	0.963009	0.0285356	0.910655	Winter_low	0.000146382	-3.92303	9.45379e-05	-1.87543	0.0843061	0.88964	0.484945	-0.985787	0.376922	TRUE
Nr1i2	Nr1i2	1.57065e-16	-0.467726	0.000109365	0.152317	0.275529	0.0295736	0.908182	0.281621	0.0274578	Winter_low	3.67647e-15	-0.286772	0.382046	-0.0419377	0.904848	1.0331	1.83198e-05	0.991167	1.78009e-05	TRUE
Fstl1	Fstl1	1.1206e-07	-1.04352	1.36194e-06	-0.135806	0.477911	0.00802041	0.976626	-0.0824436	0.691971	Winter_low	2.14268e-08	-0.996431	0.115569	0.566214	0.35858	1.2172	0.0384923	1.78341	0.000746562	FALSE
Hgd	Hgd	6.85224e-13	-1.3766	2.79689e-11	-0.276964	0.106749	0.00907411	0.970554	-0.222506	0.21758	Winter_low	1.16126e-14	-0.805445	0.0431551	0.677792	0.066199	0.42139	0.314493	1.09918	0.00157307	TRUE
Mtf2	Mtf2	0.000669057	0.0334615	0.84417	0.188648	0.181012	0.0461162	0.73307	0.394073	0.00305244	Cold_low_EM	0.000275494	-0.220943	0.41077	-0.171324	0.4473	-0.237671	0.273753	-0.408994	0.030785	FALSE
Tspan3	Tspan3	0.000138704	-0.41113	3.40036e-05	-0.311214	0.00334636	0.0363509	0.874922	-0.193324	0.0771609	IBA_low	1.74721e-06	-0.00383424	0.98913	-0.162293	0.418153	-0.320888	0.0832145	-0.483181	0.00371791	TRUE
Znf326	Znf326	0.000201272	0.0316484	0.858894	0.25352	0.0711586	0.0636539	0.560231	0.531238	0.000127492	Cold_low_EM	1.89167e-10	-0.117564	0.675411	0.0372519	0.883667	-0.696657	4.70933e-05	-0.659405	6.11188e-05	TRUE
Tefm	Tefm	5.76943e-14	-0.0761457	0.613604	0.228858	0.0974302	0.276017	0.0281171	0.716937	1.43821e-07	Cold_low_EM	9.32312e-22	-0.315688	0.497845	0.378396	0.293989	1.83256	2.2437e-07	2.21095	5.65264e-11	FALSE
Wsb1	Wsb1	1.54118e-12	-1.368	5.68398e-08	-0.0235715	0.922893	0.0151788	0.955784	0.0933549	0.666805	SA_high	6.91974e-11	-0.960787	0.111842	0.621775	0.281447	0.339866	0.606875	0.961641	0.0635786	TRUE
Tmem97	Tmem97	3.49135e-05	-0.631058	0.000303343	-0.444755	0.00646985	-0.0113185	0.964234	-0.578384	0.000759441	IBA_low	4.17449e-05	0.200977	0.786365	0.324249	0.517086	1.37385	0.00172446	1.6981	3.11831e-05	TRUE
Ift20	Ift20	1.07399e-13	-0.199411	0.174692	0.493269	0.00100839	0.0494003	0.671998	0.828935	2.1104e-07	Cold_low_EM	5.63562e-08	0.00190091	0.995776	0.719606	0.000686936	0.283005	0.285775	1.00261	3.42503e-06	TRUE
Traf4	Traf4	0.000878243	-0.206103	0.131071	0.152345	0.31692	0.00334262	0.992587	0.171338	0.246273	Winter_low	4.85442e-09	-0.941265	0.000304223	-0.445939	0.111631	1.04493	0.000110604	0.598987	0.0267509	TRUE
Nrg4	Nrg4	3.03622e-16	-0.357701	0.105172	0.238548	0.190469	0.00116859	0.996975	0.306842	0.154158	SpD_high	9.12799e-07	-1.40511	0.0625493	0.576241	0.464174	0.578514	0.480282	1.15475	0.0882349	FALSE
Pipox	Pipox	6.42587e-09	-0.900715	0.00267619	-0.0167113	0.945007	0.018585	0.904156	0.163311	0.44748	Winter_low	9.25968e-12	-1.01851	0.192365	0.713634	0.326161	2.27419	0.00065257	2.98782	1.51948e-06	TRUE
Nufip2	Nufip2	5.58121e-09	0.00151284	0.991872	0.351715	0.0030467	0.0517827	0.684164	0.563153	1.3353e-06	Cold_low_EM	7.21542e-17	-0.273434	0.280564	-0.339781	0.0952564	-0.74477	0.000127174	-1.08455	3.03404e-09	TRUE
Fam57a	Fam57a	3.89185e-06	0.431823	0.000499319	0.340027	0.00805456	0.0542974	0.653406	0.587411	5.50429e-06	Unassigned	1.7335e-15	0.129639	0.816775	0.706127	0.0260572	0.735132	0.0331703	1.44126	2.44462e-06	TRUE
Srr	Srr	8.40679e-14	-1.06788	1.00304e-08	-0.0263716	0.90443	0.0206996	0.938277	0.0950285	0.616697	Winter_low	2.77017e-11	-0.301019	0.688858	0.805676	0.0957285	1.51527	0.00177949	2.32094	1.92922e-07	TRUE
Ranbp6	Ranbp6	1.1033e-06	-0.172845	0.0883121	0.0889885	0.458894	0.048194	0.73432	0.233892	0.0224777	Cold_low_EM	5.79709e-08	-0.323732	0.543543	-0.657853	0.0688498	0.0707575	0.885255	-0.587096	0.0964712	TRUE
Gldc	Gldc	2.86133e-12	-1.02736	0.000159918	-0.0343497	0.883382	-0.008625	0.965395	-0.113157	0.602177	Winter_low	1.90345e-09	-0.495223	0.54188	0.959275	0.0916678	0.925238	0.127627	1.88451	0.000334202	TRUE
Ireb2	Ireb2	1.03986e-08	-0.0241143	0.873698	0.104444	0.423067	0.332308	0.00408444	0.526229	1.25545e-06	Cold_low_EM	2.74772e-14	0.0760108	0.77085	-0.374013	0.00996452	-0.275978	0.080637	-0.649991	2.9413e-06	TRUE
Dbr1	Dbr1	0.000626462	0.233449	0.0978833	-0.181135	0.234119	-0.00798585	0.977746	-0.228001	0.122738	Cold_high_EH	1.12612e-06	0.0137137	0.984511	-0.643736	0.0657742	-0.240352	0.548611	-0.884088	0.00693637	TRUE
U2surp	U2surp	3.53163e-05	0.339999	0.000883329	-0.0635424	0.634537	0.148083	0.134163	0.206919	0.0613817	SA_Low	5.44934e-13	-0.0631941	0.821941	-0.360534	0.0217336	-0.497127	0.00181396	-0.857662	5.39482e-09	TRUE
Bbox1	Bbox1	5.9873e-08	-0.137198	0.398635	-0.714564	1.14413e-05	-2.439e-05	0.999963	-0.757655	6.08849e-06	Cold_high_EH	3.55561e-06	1.15917	0.0430116	0.914337	0.086879	0.995122	0.0782938	1.90946	0.000107805	TRUE
Nags	Nags	6.45375e-39	-0.188992	0.219733	0.959564	1.37232e-08	0.109068	0.262101	1.46656	1.42055e-17	Cold_low_EL	4.87865e-05	-0.890364	0.0190213	-0.0315501	0.952575	0.478336	0.235384	0.446786	0.22119	TRUE
Ccdc43	Ccdc43	1.47291e-06	0.0838247	0.455953	0.20899	0.0434556	0.0687133	0.523364	0.402072	3.42604e-05	Cold_low_EM	1.99077e-09	-0.130013	0.796283	-0.986425	0.000133043	0.000103406	0.999641	-0.986322	0.000158863	FALSE
Eftud2	Eftud2	4.36365e-09	0.305638	0.00145264	-0.0833347	0.489596	-0.048594	0.73307	-0.225495	0.0261675	Winter_high	0.000116283	0.0782363	0.813061	-0.0641921	0.795202	-0.511747	0.00520578	-0.575939	0.000915404	FALSE
Wipi1	Wipi1	8.755e-19	-1.14051	4.85377e-18	-0.805562	6.50023e-10	-0.0476016	0.726347	-1.04976	7.04926e-16	IBA_low	1.84796e-06	-0.56631	0.171405	-1.15366	0.000325144	-0.00671034	0.990491	-1.16037	0.000371108	FALSE
Fam20a	Fam20a	4.23823e-10	0.258653	0.131071	-0.175552	0.343702	-0.044197	0.666173	-0.503456	0.00768603	Winter_high	7.32366e-08	0.278746	0.567861	-0.375078	0.306517	-0.237479	0.5603	-0.612556	0.0596994	TRUE
Apoc3	Apoc3	1.20249e-09	-1.61944	1.56911e-07	-0.19295	0.316366	0.0119615	0.961955	-0.0946852	0.675979	Winter_low	0.00082449	0.0498652	0.966438	0.583447	0.408984	1.71934	0.00716974	2.30278	8.72744e-05	TRUE
Ddx6	Ddx6	1.26832e-07	-0.1373	0.163511	0.175995	0.0792156	0.0553218	0.654312	0.329771	0.000341558	Cold_low_EM	9.00462e-19	-0.169539	0.290609	-0.268459	0.0282368	-0.440751	0.00024075	-0.70921	3.85287e-10	TRUE
Oaf	Oaf	1.18421e-19	-0.621956	1.02414e-05	0.258077	0.0714147	-0.0192093	0.956373	0.164755	0.273162	Winter_low	2.73721e-39	-0.56503	0.0187305	0.513544	0.0215207	1.35251	1.34373e-09	1.86605	1.39226e-18	TRUE
Sc5d	Sc5d	4.34409e-27	-1.32352	2.92708e-14	-0.248044	0.120529	0.0115977	0.964234	-0.183337	0.271456	Winter_low	2.41206e-19	-0.501826	0.0346772	0.352198	0.123073	0.982767	6.73603e-06	1.33496	1.04722e-10	TRUE
Lrch4	Lrch4	2.34442e-05	0.199751	0.0526551	-0.00590907	0.970311	-0.0936421	0.314761	-0.222642	0.0327794	Cold_high_EM	4.05017e-05	-0.025234	0.96314	-0.613023	0.0241306	0.0269998	0.944954	-0.586023	0.0286882	FALSE
Gnb2	Gnb2	4.1282e-08	0.00212078	0.989563	-0.203757	0.100196	-0.0943575	0.328252	-0.470853	4.33945e-05	Cold_high_EM	0.000591602	-0.388534	0.446297	-0.621951	0.0952564	0.621741	0.113082	-0.000210151	0.999474	TRUE
Dtx2	Dtx2	7.29678e-07	-0.321789	0.0684491	0.308756	0.082225	0.0137075	0.962581	0.476754	0.0135193	Cold_low_EL	5.60065e-13	-1.13281	2.20264e-06	0.0852797	0.813032	0.000493406	0.999064	0.0857731	0.774744	FALSE
Ywhag	Ywhag	3.40427e-05	0.0925348	0.528297	0.36371	0.00611329	0.0345993	0.871508	0.553187	3.12408e-05	Cold_low_EM	6.61103e-05	-0.384995	0.173564	0.409217	0.0945295	-0.9081	9.32204e-05	-0.498883	0.0301613	TRUE
Clip2	Clip2	0.000714965	-0.265446	0.10752	0.235041	0.176276	0.00130002	0.997696	0.257724	0.1481	SA_high	0.000251566	-0.760036	0.171405	0.317205	0.574745	0.45756	0.409126	0.774765	0.0970023	TRUE
Tmem248	Tmem248	8.22741e-10	0.271494	5.1304e-05	0.164917	0.0278809	-0.0700229	0.451138	0.0273563	0.765982	Winter_high	5.17695e-10	0.0496749	0.895684	-0.203371	0.382771	-0.66727	0.000975407	-0.870641	4.69223e-06	TRUE
Ca2	Ca2	1.9315e-10	-1.31378	1.56143e-06	0.0207251	0.933418	-0.00223485	0.994873	0.00277847	0.990176	Winter_low	1.15382e-09	-0.883957	0.0241069	0.283385	0.515818	0.254313	0.58363	0.537699	0.153845	TRUE
Otud6b	Otud6b	1.91677e-06	-0.0477171	0.767155	0.359222	0.00643859	0.0175462	0.961955	0.466737	0.000389102	Cold_low_EL	1.49374e-11	-0.0603657	0.9235	-0.29141	0.438519	-1.08281	0.000560395	-1.37422	4.2536e-06	TRUE
Slc26a7	Slc26a7	3.34397e-06	-0.334622	0.0547528	0.0473777	0.828323	0.0297155	0.861865	0.251223	0.176585	Winter_low	7.29398e-07	0.579229	0.111585	0.692888	0.0246767	0.572972	0.094401	1.26586	1.89175e-05	TRUE
Plekhf2	Plekhf2	4.52967e-08	0.192323	0.123983	-0.317105	0.0103835	0.0164492	0.963009	-0.250569	0.0462159	Cold_high_EH	4.64026e-20	0.096783	0.865618	-0.809774	0.0078302	-1.01085	0.0011457	-1.82063	3.02623e-10	TRUE
Avpr1a	Avpr1a	7.13753e-05	-0.894128	0.00422681	-0.0187022	0.937622	0.00482389	0.977746	0.0311695	0.902979	Winter_low	8.4799e-05	-0.623571	0.192941	0.355283	0.441488	-0.0399947	0.946238	0.315289	0.456504	FALSE
Pcid2	Pcid2	7.50922e-05	0.299189	0.0138665	-0.115723	0.424012	0.0140995	0.963009	-0.0550587	0.723655	Winter_high	8.02404e-05	-0.0296479	0.962032	-0.0587515	0.898945	-0.798828	0.0141752	-0.857579	0.00485352	FALSE
Bzw2	Bzw2	1.3748e-08	0.79429	3.68982e-08	0.270299	0.0527586	-0.0241794	0.926669	0.156436	0.290863	Winter_high	1.69069e-40	0.21384	0.595444	-0.217992	0.471916	-1.7353	1.49083e-13	-1.9533	2.86285e-17	FALSE
Ahr	Ahr	2.10105e-12	-0.812315	0.000514433	0.185392	0.329871	0.0274411	0.861865	0.457169	0.0232718	Winter_low	1.658e-10	-0.65337	0.0776551	0.913517	0.00383474	-0.587309	0.101679	0.326208	0.342353	FALSE
Twistnb	Twistnb	2.51917e-06	0.352855	0.00318713	0.47001	0.000129375	0.0132878	0.964234	0.557839	7.26443e-06	IBA_high	3.18165e-37	0.00285173	0.9935	-0.823037	3.13576e-05	-0.901122	3.89984e-06	-1.72416	2.04552e-19	TRUE
LOC110598614	LOC110598614	2.59745e-11	-0.51932	7.8187e-05	-0.203952	0.1503	0.256345	0.0380062	0.184451	0.198614	Winter_low	4.4386e-05	-0.204656	0.523139	-0.312228	0.179859	-0.277579	0.253943	-0.589807	0.00484337	TRUE
Fgfr1op2	Fgfr1op2	1.39157e-14	-0.0239941	0.871143	0.291125	0.00803446	0.233406	0.03661	0.671424	3.46059e-10	Cold_low_EM	0.000834232	-0.000708545	0.998904	0.641949	0.00381629	-0.298645	0.250979	0.343304	0.135563	FALSE
Abcc9	Abcc9	4.65123e-09	-0.662671	1.58283e-06	-0.663043	1.24453e-06	-0.0129817	0.964234	-0.774444	2.48746e-08	IBA_low	1.15068e-06	0.516066	0.259209	0.892602	0.0116422	0.626997	0.115787	1.5196	8.93098e-06	FALSE
Kcnj8	Kcnj8	0.000838212	-0.32089	0.0874984	0.0884018	0.670693	0.0334995	0.756247	0.368404	0.0657669	SA_high	3.63819e-17	0.394947	0.66732	1.60826	0.00374666	2.06575	0.000499232	3.67402	1.65986e-11	TRUE
Gys2	Gys2	5.56599e-06	-0.507468	0.00562879	0.0771045	0.702513	0.00524726	0.983887	0.117291	0.551422	Winter_low	8.36764e-41	-0.426949	0.429505	1.39604	0.000130097	2.03088	1.82845e-07	3.42692	7.44233e-21	FALSE
Hmgcr	Hmgcr	1.72387e-28	-1.64395	1.53183e-09	-0.10616	0.602471	-0.000753067	0.998442	-0.120152	0.57434	Winter_low	1.08609e-10	-0.945148	0.0136871	0.250729	0.571225	0.88446	0.0230738	1.13519	0.00143175	FALSE
Tmem171	Tmem171	5.122e-07	-0.405211	0.0416359	0.153498	0.435912	0.0260131	0.867547	0.421569	0.0409883	Winter_low	9.67896e-05	-0.375295	0.680575	0.371053	0.593783	1.05525	0.0925793	1.4263	0.0106982	TRUE
Tnpo1	Tnpo1	0.000156247	0.125453	0.400622	0.459521	0.00108832	-0.00246031	0.996214	0.46653	0.00101984	Cold_low_EL	1.35474e-07	0.211743	0.446889	-0.114631	0.64678	-0.457183	0.0282836	-0.571814	0.00273599	TRUE
Pde8b	Pde8b	1.9352e-05	-0.619874	0.00330585	-0.202047	0.281147	0.0151497	0.958012	-0.0927841	0.665915	Winter_low	0.000615337	0.415369	0.312111	0.80988	0.00822623	0.0286164	0.951136	0.838497	0.00610537	FALSE
Dmgdh	Dmgdh	3.0041e-05	-0.532432	0.00233023	-0.0799064	0.682668	0.0049085	0.983887	-0.0493382	0.816395	Winter_low	3.4327e-05	0.0808038	0.932093	0.653945	0.237593	0.683913	0.236669	1.33786	0.00668	FALSE
Serinc5	Serinc5	0.00022266	0.284361	0.0167297	0.053935	0.729608	-0.0513422	0.686108	-0.122064	0.372852	Winter_high	6.81001e-05	0.605758	0.0516219	-0.217889	0.506626	-0.205391	0.55193	-0.42328	0.13218	TRUE
Npc1	Npc1	7.5721e-07	-0.311018	0.0694095	0.0713166	0.727372	0.00907764	0.969833	0.139388	0.469912	Winter_low	5.85119e-24	-0.980389	0.00020347	0.484242	0.0894633	0.342876	0.282869	0.827118	0.00197417	FALSE
LOC101964473	LOC101964473	1.11197e-06	0.548195	0.011274	0.834459	0.000242079	0.0173551	0.935401	1.20635	1.88719e-06	IBA_high	8.06602e-11	0.19921	0.798435	0.598029	0.21715	1.87793	3.42684e-05	2.47596	6.69413e-09	TRUE
Mmp20	Mmp20	4.00831e-24	-7.7897	3.95342e-19	-0.0625078	0.632883	-0.0280832	0.560231	-0.5141	0.0224424	Winter_low	6.9528e-24	-5.20715	2.2258e-10	0.934209	0.400394	-0.480489	0.700986	0.453719	0.670175	FALSE
Tmem123	Tmem123	1.42819e-19	-1.27185	1.56557e-12	-0.0983038	0.591681	-0.00943286	0.971825	-0.158609	0.361777	Winter_low	4.41962e-11	-1.00558	0.00831061	0.488119	0.218628	0.2516	0.585349	0.739719	0.0413019	TRUE
Gfod1	Gfod1	1.54666e-08	-1.18127	3.16022e-08	-0.654668	0.000375192	-0.0465942	0.653406	-1.12613	3.12233e-08	IBA_low	2.96923e-07	-0.958889	0.00649571	-1.16022	0.000282008	-0.503071	0.182763	-1.66329	1.72441e-07	FALSE
Mylip	Mylip	1.34151e-10	0.07427	0.706652	-0.321108	0.0733838	-0.0666632	0.422471	-0.878769	4.46863e-05	Cold_high_EM	4.42013e-16	-0.176847	0.860385	-1.54117	0.00318537	-1.73149	0.00152017	-3.27266	8.12353e-11	TRUE
Pcca	Pcca	5.56696e-07	-0.38001	0.00180724	-0.11598	0.430005	0.0289116	0.911945	0.00189864	0.990176	Winter_low	1.8423e-13	-0.137625	0.391234	-0.46	2.30923e-05	-0.294814	0.0161905	-0.754814	4.52869e-12	FALSE
CYP4V2_like	CYP4V2	3.96e-08	-1.24048	7.18475e-05	0.0622307	0.77286	-0.00798781	0.965395	-0.00856577	0.972458	Winter_low	9.36949e-12	-2.27531	4.56989e-13	-1.54712	2.32453e-06	0.0751329	0.882673	-1.47199	1.28952e-05	TRUE
Cfap97	Cfap97	0.000496584	0.0446058	0.794915	0.289146	0.0396463	0.0276362	0.911945	0.451788	0.00124934	Cold_low_EL	4.80842e-11	0.322276	0.118772	0.200298	0.292523	-0.675344	2.77644e-05	-0.475045	0.0029444	FALSE
Slc25a4	Slc25a4	5.83046e-05	0.260686	0.138865	-0.0586065	0.784647	-0.00859169	0.970247	-0.127234	0.528762	Winter_high	1.38673e-54	0.164374	0.735575	-1.36253	5.02779e-08	-0.710469	0.0082672	-2.073	1.16891e-16	TRUE
Dctd	Dctd	2.68855e-07	-0.0356476	0.815069	0.332585	0.00528752	-0.013019	0.964234	0.28343	0.0176732	Cold_low_EL	1.75689e-11	0.173935	0.646502	0.730488	0.0014033	0.332108	0.226343	1.0626	3.08231e-06	TRUE
Msmo1	Msmo1	3.33758e-12	-1.79281	5.43545e-08	-0.387182	0.0450897	-0.0371914	0.629742	-1.11027	9.01903e-05	Winter_low	0.000304027	-0.925088	0.155862	-0.235744	0.745127	1.18326	0.0438073	0.947516	0.085182	TRUE
Sh2d4a	Sh2d4a	1.79143e-05	0.394485	0.0247958	0.00590342	0.980508	-0.0132237	0.963009	-0.0849411	0.68099	Winter_high	8.78878e-18	0.679593	0.0228527	1.33683	1.14215e-07	0.34981	0.27885	1.68664	8.83589e-11	TRUE
Atp6v1b2	Atp6v1b2	2.5572e-19	0.00632635	0.973391	0.693746	6.40969e-07	0.0609759	0.583146	1.01634	7.0648e-13	Cold_low_EL	1.44267e-10	-0.296886	0.29838	-0.154914	0.559061	-0.720534	0.00100221	-0.875448	2.13552e-05	TRUE
Ppp3cc	Ppp3cc	5.98051e-05	0.590441	0.00195429	0.0430031	0.844072	-0.0103782	0.964234	-0.0269218	0.907001	Winter_high	9.24869e-05	0.332851	0.316581	-0.308362	0.257716	-0.205007	0.484945	-0.513368	0.034372	FALSE
Slc30a1	Slc30a1	4.59945e-09	-0.302032	0.013551	0.235148	0.0737771	-0.0435152	0.768421	0.0690066	0.654683	Winter_low	3.72055e-17	-0.554715	0.0639215	-0.943426	0.000114052	-0.709609	0.00664921	-1.65303	6.38116e-12	TRUE
Hsd11b1	Hsd11b1	1.12108e-56	-1.55514	4.43053e-38	-0.224331	0.0780824	0.0108299	0.971825	-0.180089	0.165306	Winter_low	0.000959965	-0.952207	0.00916271	-1.00308	0.00274629	0.849782	0.0208642	-0.153302	0.695675	TRUE
Lamb3	Lamb3	0.000174397	-0.425627	0.0529327	-0.593044	0.00652767	-0.0101678	0.963009	-0.948933	0.000493879	Cold_high_EH	2.10826e-06	0.464671	0.396246	0.315971	0.504891	1.25734	0.00239241	1.57331	4.19109e-05	FALSE
Srgap2	Srgap2	6.2282e-14	-1.32264	8.65377e-10	-0.115124	0.552042	0.0050547	0.983887	-0.082202	0.693271	Winter_low	4.61204e-18	-0.944598	4.7181e-05	0.186271	0.524346	0.528799	0.0452103	0.71507	0.00279768	FALSE
Tgds	Tgds	4.36124e-12	0.192085	0.226469	0.737136	1.40373e-05	0.0486642	0.654312	1.13936	2.93781e-10	Cold_low_EM	3.68254e-06	0.29305	0.537192	0.865062	0.00569586	0.530417	0.151599	1.39548	8.28405e-06	FALSE
Rsrc2	Rsrc2	5.83824e-08	0.0730992	0.646151	0.350624	0.012646	0.0985588	0.305783	0.731163	4.00077e-07	Cold_low_EM	0.000174411	-0.146858	0.576179	-0.11632	0.584219	-0.287214	0.125486	-0.403533	0.0165486	TRUE
LOC106145023	LOC106145023	0.000498154	-0.623112	0.018796	0.0775498	0.704093	0.011773	0.955803	0.225741	0.287658	Winter_low	4.63218e-24	-1.44455	3.71723e-05	-0.541261	0.173872	3.12246	6.30218e-13	2.5812	1.92414e-09	TRUE
HPD_like_gene12596	HPD	5.52298e-16	-1.40884	7.00737e-11	-0.209626	0.243989	0.00631756	0.980501	-0.171524	0.365784	Winter_low	2.01228e-12	-1.52541	4.12469e-10	-0.653773	0.0150306	0.583821	0.0451722	-0.0699528	0.826729	TRUE
Rhof	Rhof	1.99788e-06	-0.0832509	0.632141	0.453813	0.00434048	0.000931128	0.998442	0.493399	0.00262543	Cold_low_EL	1.15857e-15	-0.0906743	0.822955	0.546328	0.0163525	0.512943	0.0377548	1.05927	1.19253e-06	FALSE
Acad10	Acad10	4.62959e-13	-0.119507	0.347435	-0.507615	1.12679e-05	-0.0576883	0.630438	-0.74674	1.17645e-10	Cold_high_EM	6.4483e-11	0.875904	3.74111e-05	0.509115	0.0175066	0.527387	0.0245807	1.0365	7.25159e-07	FALSE
Ugcg	Ugcg	1.50783e-08	-0.171029	0.249613	0.226561	0.14056	0.0535378	0.630438	0.506362	0.0008861	Cold_low_EM	8.53069e-12	-0.284233	0.366328	0.817913	0.000246187	0.00183743	0.996335	0.81975	0.000318051	FALSE
Ptpn3	Ptpn3	5.93334e-05	0.447058	0.00309323	0.266806	0.0847419	-0.0268117	0.911945	0.125407	0.461022	Winter_high	0.000362647	0.54834	0.0571069	0.415162	0.123085	0.468762	0.0960767	0.883923	0.000321389	TRUE
LOC106145028	LOC106145028	9.66176e-14	-1.06488	1.61623e-11	-0.26926	0.0731865	0.00819546	0.976626	-0.228728	0.139989	Winter_low	6.57444e-27	-0.143715	0.76196	0.178839	0.598368	1.59481	1.03023e-08	1.77365	3.25676e-11	TRUE
Pde7b	Pde7b	1.09084e-08	0.223117	0.23403	-0.670865	0.0018001	0.00590023	0.977746	-0.653187	0.00391444	Cold_high_EH	0.000501156	0.542869	0.050661	-0.276789	0.31836	0.702422	0.00590167	0.425634	0.0862923	FALSE
Lnx2	Lnx2	3.57142e-11	-0.0964348	0.546747	0.454369	0.00193649	0.0540842	0.630438	0.781639	3.72944e-07	Cold_low_EL	0.000753273	0.0809985	0.886005	0.515176	0.10877	0.335518	0.356702	0.850693	0.0045529	FALSE
Top1	Top1	2.28387e-09	0.200191	0.195073	0.527719	0.000806803	0.0876508	0.347537	1.00096	3.26411e-09	Cold_low_EM	0.000135937	-0.0773554	0.818533	0.510021	0.00604671	-0.261154	0.22979	0.248867	0.205197	FALSE
Ndrg3	Ndrg3	3.03457e-05	0.0913044	0.586434	0.439124	0.00453763	0.0247089	0.916702	0.654625	6.09246e-05	Cold_low_EM	9.85646e-08	0.0105594	0.982305	0.769411	0.000884931	0.231194	0.441704	1.0006	2.04306e-05	FALSE
Edem2	Edem2	1.26888e-07	-0.439332	0.00138177	0.163364	0.288971	0.00246061	0.996214	0.179008	0.235125	Winter_low	1.14201e-15	-1.01095	3.69394e-08	0.0266529	0.931144	-0.187683	0.435152	-0.16103	0.460569	TRUE
Trpc4ap	Trpc4ap	0.000680572	-0.214558	0.00670997	-0.110298	0.231559	-0.0881111	0.298578	-0.288638	0.00024314	IBA_low	0.000134842	-0.0849506	0.72529	-0.108829	0.526126	-0.254687	0.103436	-0.363516	0.00933756	TRUE
Acss2	Acss2	1.01503e-28	-2.41981	4.47001e-11	0.0207239	0.932051	0.000382679	0.999428	0.026988	0.916665	Winter_low	1.79625e-08	-1.86634	0.00016614	0.0298381	0.968196	-0.0910676	0.902478	-0.0612295	0.919034	TRUE
Tp53inp2	Tp53inp2	1.2557e-09	-1.06302	0.000440689	-0.0824497	0.692785	0.0159509	0.927754	0.0571111	0.814155	Winter_low	3.58428e-19	-1.23229	8.82082e-05	-1.18663	0.000102932	-0.585063	0.0909888	-1.7717	5.08393e-09	TRUE
Arhgap1	Arhgap1	1.60963e-05	0.287114	0.00842708	0.243987	0.0366141	-0.221268	0.0454427	-0.0790622	0.55148	Unassigned	1.53814e-19	-0.0567357	0.909718	0.617436	0.0220671	1.17197	3.57569e-05	1.78941	1.60079e-11	FALSE
Ap1ar	Ap1ar	1.09701e-16	-0.255219	0.0575105	0.3537	0.0111813	0.0859821	0.388805	0.712684	6.89958e-07	Cold_low_EM	1.53038e-11	-0.268603	0.505633	0.0794647	0.838405	1.0321	0.000285468	1.11156	3.97903e-05	FALSE
Foxo3	Foxo3	1.69447e-37	-1.6074	6.10564e-23	-0.203818	0.199977	0.0386848	0.801858	-0.0208464	0.919731	Winter_low	1.79942e-11	-0.995247	0.000376992	0.0507464	0.903098	0.497917	0.117046	0.548663	0.0560148	TRUE
Amd1	Amd1	4.9578e-05	0.253018	0.1356	0.511619	0.00410105	0.0306314	0.857679	0.875913	1.29678e-05	Cold_low_EM	0.000309874	0.489064	0.0957505	0.278069	0.328865	0.0707852	0.838411	0.348855	0.176282	TRUE
Slc16a10	Slc16a10	1.06803e-07	-0.824218	0.000549089	0.00256876	0.992141	0.0256934	0.874922	0.197765	0.323111	Winter_low	1.69567e-39	-1.4322	3.45076e-06	1.06512	0.000818352	0.545252	0.14701	1.61037	3.96834e-07	FALSE
Itm2b	Itm2b	0.000253374	-0.344028	4.30925e-05	-0.240257	0.00899423	0.0172367	0.963009	-0.19208	0.0370888	IBA_low	4.15449e-11	-0.112962	0.803724	-0.392985	0.150158	-0.832164	0.00123305	-1.22515	3.44718e-07	FALSE
Rcbtb2	Rcbtb2	0.000623593	-0.328072	0.0008062	-0.271128	0.00959956	0.082244	0.403517	-0.0664545	0.592218	Unassigned	0.000191979	0.329363	0.430166	0.398721	0.218669	0.48248	0.149134	0.881201	0.00252331	FALSE
Wdfy2	Wdfy2	1.20348e-06	-0.634897	3.64154e-05	-0.0679446	0.708725	0.00580825	0.983887	-0.0360829	0.855081	Winter_low	4.33846e-09	-0.459107	0.00318724	0.117192	0.520482	0.236115	0.167601	0.353306	0.0194454	FALSE
Etnk2	Etnk2	7.37918e-11	-1.38046	3.2183e-07	-0.127351	0.525687	0.0212161	0.911945	0.031494	0.898034	Winter_low	2.27122e-11	-0.92486	0.0709097	0.668989	0.167349	1.07243	0.0264691	1.74142	5.94691e-05	TRUE
Znf281	Znf281	6.23088e-06	-0.240553	0.168072	0.190366	0.30552	0.0536251	0.555464	0.597843	0.00271102	Cold_low_EM	4.281e-11	-0.223045	0.416615	-0.1206	0.621854	1.23273	9.04291e-10	1.11213	2.10473e-08	TRUE
Zfc3h1	Zfc3h1	5.51929e-13	-0.234677	0.154317	0.284934	0.0932656	0.13117	0.177652	0.866416	5.59957e-06	Cold_low_EM	2.82483e-11	-0.0929048	0.763669	-0.309398	0.0966989	-0.574712	0.0015305	-0.884109	1.42293e-07	TRUE
Usp37	Usp37	2.01536e-06	0.0772145	0.661699	0.432658	0.0066849	0.0462589	0.685795	0.787213	5.44474e-06	Cold_low_EM	2.43927e-17	0.104613	0.764649	0.758184	7.193e-05	0.56939	0.0091589	1.32757	9.93858e-12	FALSE
Znf142	Znf142	7.87052e-05	0.0598867	0.769478	0.648688	0.000973125	-0.0053996	0.983242	0.643752	0.00177875	Cold_low_EL	3.67565e-05	-0.496544	0.00418574	-0.147237	0.454196	0.263512	0.153517	0.116274	0.528346	TRUE
Retreg2	Retreg2	2.44951e-05	-0.0858927	0.566581	-0.261843	0.0561593	-0.0217083	0.940271	-0.380467	0.00452693	Cold_high_EH	2.03678e-08	-0.104809	0.823129	-0.298128	0.314375	-0.765783	0.00409648	-1.06391	1.72443e-05	TRUE
Stk16	Stk16	0.000574874	-0.00539695	0.974174	-0.268107	0.0266579	0.00283822	0.995873	-0.26093	0.0294396	Cold_high_EH	7.27795e-10	0.199815	0.702088	0.385822	0.271616	1.24607	0.000201682	1.63189	2.23611e-07	TRUE
Uba2	Uba2	1.67355e-05	0.489652	2.09757e-05	0.0807835	0.574894	-0.0134839	0.964234	0.0264136	0.869539	Winter_high	8.17725e-05	0.0841294	0.803724	0.0642278	0.804248	-0.582722	0.00229483	-0.518494	0.00462951	FALSE
Pdhb	Pdhb	2.64537e-05	0.227076	0.0214181	0.235241	0.0236301	0.0488872	0.731515	0.388862	6.72912e-05	Cold_low_EM	8.91728e-18	-0.309416	0.442637	-0.766636	0.00518443	-0.78677	0.00502647	-1.55341	2.42426e-09	TRUE
Cryz	Cryz	2.56885e-05	-0.562208	1.80864e-05	-0.272468	0.0450293	0.0191091	0.958012	-0.185728	0.188654	Winter_low	1.62565e-13	0.0653732	0.893187	0.704408	0.00604979	0.546302	0.058698	1.25071	6.68714e-07	TRUE
BTD	BTD	4.37311e-05	-0.404299	0.0147487	-0.45475	0.00647773	-0.0525014	0.612217	-0.87281	2.2042e-06	IBA_low	2.28281e-08	0.239653	0.608611	-1.06472	8.51336e-05	0.346304	0.284371	-0.718418	0.0112433	TRUE
Saraf	Saraf	4.73566e-07	-0.297312	0.00598966	0.0878504	0.517211	0.0353811	0.874922	0.213808	0.0659416	Winter_low	2.63005e-22	-0.394007	0.070102	-0.398092	0.0365233	-0.908219	3.74119e-07	-1.30631	3.5908e-14	TRUE
Ppp1r3b	Ppp1r3b	2.37347e-20	-1.02328	0.000216604	0.166734	0.393864	0.0356295	0.690009	0.552279	0.0123322	Winter_low	7.353e-22	-1.58652	1.09407e-09	-0.418194	0.18068	1.04681	0.000362246	0.628614	0.0289643	TRUE
Bap1	Bap1	5.00478e-12	0.221272	0.0197203	-0.172625	0.0919352	-0.0662947	0.545295	-0.34837	0.000179814	Cold_high_EM	3.8906e-10	-0.058365	0.918074	-0.674908	0.0207357	-0.460042	0.145596	-1.13495	3.88022e-05	TRUE
Nisch	Nisch	0.000602391	-0.0412586	0.804944	-0.35228	0.00801655	-0.00859468	0.977497	-0.411247	0.00184737	Cold_high_EH	8.41351e-15	0.242115	0.315136	-0.416893	0.0198445	-0.504514	0.00560811	-0.921407	3.75336e-08	FALSE
Trim2	Trim2	8.29497e-05	0.105255	0.50855	0.423797	0.00419921	0.0195585	0.945347	0.582709	0.000135497	Cold_low_EM	5.90762e-06	-0.877313	6.55859e-05	-0.13415	0.64678	-0.122739	0.679724	-0.256889	0.287452	TRUE
Nek4	Nek4	5.82647e-05	-0.0575373	0.754783	0.414407	0.00849656	0.00670839	0.980501	0.495323	0.00235935	Cold_low_EL	6.99946e-15	-0.476757	0.328488	0.904032	0.0147571	0.752297	0.0773537	1.65633	6.53162e-06	FALSE
Bhlhe40	Bhlhe40	1.0849e-12	0.0355117	0.874669	0.594236	0.0039215	0.0161958	0.9384	0.959853	9.43387e-05	Cold_low_EL	6.47106e-15	-0.91723	0.0636038	0.967235	0.0276398	0.746308	0.127979	1.71354	4.68239e-05	TRUE
Tkt	Tkt	3.29106e-10	-1.08588	3.17592e-05	-0.0247284	0.919393	-0.00242528	0.993264	-0.0465202	0.845084	Winter_low	1.79206e-07	-0.932218	0.000454828	-0.418653	0.147177	-0.888189	0.000939558	-1.30684	2.31176e-07	TRUE
Bpgm	Bpgm	4.68114e-06	0.556845	0.00449947	-0.0807218	0.692568	-0.0028687	0.992354	-0.105436	0.605392	Winter_high	6.57227e-17	0.148701	0.812154	-1.02708	0.00143601	-0.511449	0.147193	-1.53853	8.54533e-07	FALSE
CUNH1orf43	CUNH1orf43	2.02031e-06	0.128613	0.38218	0.513842	0.000242756	0.0137453	0.963009	0.633352	1.20662e-05	Cold_low_EL	2.8252e-12	0.247851	0.628933	-0.249552	0.513653	2.11128	4.53524e-10	1.86173	1.92029e-08	FALSE
Il6r	Il6r	2.84251e-05	-0.156997	0.392366	0.12883	0.516812	0.0151151	0.956855	0.267673	0.169129	Winter_low	3.42541e-09	-0.516083	0.118898	0.124001	0.740423	0.219947	0.52648	0.343948	0.239009	TRUE
Zbtb7b	Zbtb7b	1.06973e-06	0.024008	0.90147	-0.287042	0.0507988	-0.0368202	0.83912	-0.50378	0.000616561	Cold_high_EM	2.61822e-11	-0.401285	0.400387	-1.12912	0.000564552	-0.467625	0.229109	-1.59674	9.15914e-07	TRUE
Gon4l	Gon4l	1.6872e-16	0.0889131	0.488727	0.387311	0.000662568	0.34113	0.00469227	0.877871	1.09685e-14	Cold_low_EM	1.35666e-24	-0.205145	0.544581	0.867362	5.44872e-05	0.379733	0.146209	1.24709	1.2869e-08	FALSE
Gpatch4	Gpatch4	3.34414e-08	0.794509	5.28799e-06	0.653915	5.4989e-05	0.016546	0.960646	0.842027	8.73098e-07	IBA_high	0.000316296	0.133983	0.860174	0.300312	0.544665	1.03181	0.0205447	1.33212	0.00108102	TRUE
Prcc	Prcc	0.000108457	0.262563	0.0522038	-0.140212	0.363907	-0.0133379	0.963009	-0.209806	0.147621	Winter_high	1.52732e-12	0.161658	0.524211	-0.31125	0.0686317	-0.363764	0.0314463	-0.675015	1.37314e-05	FALSE
Hnrnpul2	Hnrnpul2	4.82606e-08	0.0305882	0.794483	0.23717	0.00874768	0.0828559	0.368154	0.429169	3.47088e-07	Cold_low_EM	7.05195e-10	-0.178299	0.507517	0.263376	0.18429	0.624197	0.00102953	0.887572	5.44064e-07	TRUE
Asrgl1	Asrgl1	1.05564e-09	-0.688483	6.21952e-05	0.0621239	0.74959	0.00461632	0.984776	0.0913119	0.626226	Winter_low	3.136e-08	-1.06041	0.000159999	0.137327	0.726155	0.0291733	0.946997	0.166501	0.61354	FALSE
Tkfc	Tkfc	2.301e-19	-1.15428	2.2328e-07	0.119241	0.539424	0.00623997	0.980501	0.17235	0.369787	Winter_low	7.47328e-16	-0.56282	0.276937	1.32391	0.000633784	0.180123	0.744523	1.50403	0.000128933	TRUE
Vwce	Vwce	6.70107e-05	-0.499822	0.000264317	-0.462742	0.000830695	0.00582242	0.983887	-0.448828	0.00129898	IBA_low	0.000910957	-0.206428	0.787688	1.02662	0.0183146	-0.311811	0.572585	0.714806	0.105669	FALSE
GLYAT_like	GLYAT	3.76144e-10	-0.274414	0.1352	0.17391	0.367044	0.054416	0.507551	0.63487	0.00319396	Cold_low_EM	1.45857e-07	-1.1078	0.0386941	-1.04363	0.0320142	1.9965	3.90952e-05	0.952875	0.0506637	TRUE
Pon2	Pon2	1.02145e-13	-1.44482	3.20404e-09	-0.139134	0.478605	-0.00653141	0.977746	-0.203178	0.299273	Winter_low	4.42889e-07	-1.55214	4.09575e-07	-0.703796	0.0366679	0.25695	0.532144	-0.446846	0.194638	TRUE
Bard1	Bard1	4.93281e-05	-0.427116	0.0106323	-0.60717	0.000393478	-0.0142905	0.963009	-0.793637	1.41822e-05	IBA_low	1.66267e-18	0.0732115	0.86126	-0.496423	0.0254259	-0.813668	0.00015424	-1.31009	1.50326e-10	FALSE
Cps1	Cps1	2.18787e-14	-0.897838	0.000253169	0.225939	0.228312	0.00710572	0.976626	0.318718	0.107128	Winter_low	9.71414e-07	-1.36293	0.0902734	0.635577	0.434379	0.809854	0.319903	1.44543	0.0366338	TRUE
Mgst1	Mgst1	1.52951e-09	-0.718387	1.20518e-05	-0.0779972	0.670693	0.00869403	0.976626	-0.0293963	0.885561	Winter_low	4.42201e-07	-0.23545	0.622031	0.262491	0.469359	0.598321	0.076514	0.860811	0.0042329	TRUE
Wbp11	Wbp11	1.70985e-16	0.24915	0.0049433	-0.0508166	0.662267	-0.282504	0.00361151	-0.384799	9.44423e-06	Cold_high_EM	2.22151e-14	0.144312	0.758453	-0.963351	9.23027e-05	0.57983	0.0343045	-0.383521	0.156004	TRUE
Ptbp1	Ptbp1	1.03607e-11	0.480757	1.42103e-07	0.161279	0.125615	-0.11782	0.20318	-0.0658135	0.572676	Winter_high	0.00013562	-0.0962472	0.865236	-0.272694	0.455267	-0.344567	0.342405	-0.617261	0.0457862	TRUE
Cfd	Cfd	1.67221e-06	-0.939241	8.15701e-06	-0.212305	0.235389	0.00957315	0.968234	-0.150632	0.42872	Winter_low	1.82414e-09	-0.897627	0.0939736	0.522193	0.321022	1.28904	0.00988841	1.81123	7.28582e-05	TRUE
Med16	Med16	9.44917e-32	1.13645	8.69992e-20	0.345268	0.00555787	-0.187399	0.0915534	0.0143188	0.933576	Winter_high	0.000578212	-0.383136	0.469025	0.43572	0.294958	0.0807088	0.879842	0.516428	0.174551	TRUE
Map2k2	Map2k2	0.000873589	-0.0285435	0.874988	-0.191566	0.194457	-0.0354121	0.861865	-0.368699	0.00815565	Cold_high_EM	7.559e-09	0.220869	0.697207	0.735558	0.0359552	0.931816	0.0117052	1.66737	5.58857e-07	FALSE
Khsrp	Khsrp	0.000154934	0.210263	0.0278961	0.246881	0.0128085	-0.0775911	0.433685	0.0589378	0.615083	Unassigned	1.37103e-11	-0.375243	0.483291	-0.753898	0.0423444	-0.920901	0.0141742	-1.6748	1.05986e-06	TRUE
Insr	Insr	3.78204e-05	-0.264504	0.0251461	0.166482	0.208708	0.00369918	0.992354	0.183908	0.153007	SA_high	9.77689e-05	-0.521942	0.143626	0.380202	0.251282	-0.0421072	0.924026	0.338095	0.282147	TRUE
Camsap3	Camsap3	1.7112e-06	0.161397	0.268976	-0.0659532	0.707581	-0.122216	0.229713	-0.412448	0.00432703	Cold_high_EM	4.09125e-11	-0.113497	0.822427	-0.637479	0.022328	-0.739294	0.00831242	-1.37677	1.10922e-07	TRUE
Tmem168	Tmem168	2.48296e-05	0.112824	0.395181	-0.231662	0.066356	-0.0264593	0.92144	-0.349483	0.0037949	Cold_high_EH	4.61876e-05	0.444238	0.14629	-0.284196	0.315693	-0.105344	0.751478	-0.389541	0.125052	TRUE
Cth	Cth	5.7361e-26	-1.75422	4.16484e-16	-0.114634	0.552811	0.018922	0.9384	0.00851859	0.970286	Winter_low	5.31034e-08	-0.401781	0.318331	0.193268	0.611183	0.860339	0.00716974	1.05361	0.000371787	FALSE
Gng12	Gng12	0.000923531	-0.139045	0.239099	0.191688	0.110176	0.00270826	0.996214	0.204271	0.0818288	Cold_low_EL	0.000159424	-0.0688564	0.786549	0.307434	0.0342187	0.0171834	0.934961	0.324617	0.0225975	TRUE
Creb3l2	Creb3l2	1.1963e-06	0.0800056	0.669063	0.671879	0.000242798	0.00573087	0.983443	0.795292	4.34604e-05	Cold_low_EL	2.30139e-10	-0.333798	0.476188	0.845207	0.00832803	0.128771	0.770476	0.973978	0.00216459	FALSE
Trank1	Trank1	7.09748e-06	0.969455	0.000194328	-0.104491	0.608439	0.000615867	0.999428	-0.106061	0.62592	SA_Low	3.52149e-09	1.93126	1.09028e-07	0.218727	0.663437	0.856787	0.0431629	1.07551	0.00520214	TRUE
Rpl22l1	Rpl22l1	0.000771064	0.244485	0.180199	-0.308198	0.0927963	0.00615163	0.978278	-0.275656	0.162495	Cold_high_EH	8.94973e-06	0.691955	0.00601885	-0.158372	0.562088	0.356502	0.149034	0.19813	0.416346	TRUE
Jpt1	Jpt1	0.000192871	0.638566	5.66914e-05	0.338899	0.02502	-0.00940899	0.973698	0.292142	0.05806	IBA_high	1.21021e-39	-0.587808	0.261106	-0.374021	0.426736	-2.9162	2.23358e-19	-3.29022	3.18588e-22	FALSE
Gga3	Gga3	7.58143e-09	0.17518	0.197486	0.533645	6.12241e-05	0.0371557	0.848385	0.762654	2.60425e-08	Cold_low_EM	8.32934e-15	-0.250502	0.52599	-0.303735	0.309074	-1.18077	2.31161e-06	-1.4845	8.73294e-10	FALSE
Jmjd6	Jmjd6	1.3655e-14	0.70071	7.66801e-05	1.08541	4.82566e-09	0.0214031	0.928746	1.28922	2.26134e-12	Cold_low_EL	1.58407e-05	-0.565409	0.165587	0.68304	0.0531787	-0.109844	0.817905	0.573196	0.100858	FALSE
Pgs1	Pgs1	0.000736855	0.387758	0.0028107	0.403394	0.00263298	-0.00595884	0.983887	0.385029	0.00426122	IBA_high	6.12383e-05	-0.460803	0.297281	-0.353765	0.361092	-0.811399	0.0221761	-1.16516	0.000312524	TRUE
Cbx4	Cbx4	0.000156247	0.108108	0.563402	-0.349517	0.0507556	-0.0135414	0.962581	-0.533584	0.00691231	Cold_high_EH	0.000972249	0.015705	0.987908	-0.837154	0.14317	-0.372871	0.581989	-1.21003	0.0222179	TRUE
Fasn	Fasn	4.90068e-13	-2.76828	1.25406e-06	-0.0898412	0.597599	0.0001878	0.999428	-0.107962	0.602207	Winter_low	4.20793e-09	-2.51172	2.83169e-09	-1.06015	0.0240907	-0.872848	0.0903435	-1.933	1.51215e-05	TRUE
Asgr2	Asgr2	0.00015177	0.0471893	0.814667	-0.410138	0.0165082	-0.0101822	0.965395	-0.545319	0.00280313	Cold_high_EH	1.08828e-12	0.431697	0.130083	0.0847208	0.787408	1.36553	1.62533e-08	1.45025	5.76976e-10	TRUE
Csrnp1	Csrnp1	1.09374e-06	-0.312162	0.086341	0.109835	0.584381	-1.17009	0.000117629	-0.81527	0.000175204	Cold_high_EL	3.60676e-16	-1.45519	0.00170473	-0.69203	0.161987	-1.59943	0.000447988	-2.29146	9.79846e-08	TRUE
Slc25a38	Slc25a38	0.000994999	-0.202556	0.167534	-0.228766	0.133406	-0.0476822	0.697815	-0.478029	0.0013018	Cold_high_EM	1.40715e-29	-0.310998	0.563708	-0.749209	0.0286569	-1.48953	2.35817e-07	-2.23874	5.10217e-14	FALSE
Stx8	Stx8	0.000226804	-0.130016	0.448754	-0.5688	0.00076578	0.00696464	0.978299	-0.549906	0.00164442	Cold_high_EH	2.02149e-05	0.341907	0.000524033	-0.0057756	0.967525	-0.0375786	0.770139	-0.0433542	0.691505	FALSE
Rtp3	Rtp3	3.7338e-10	-0.197351	0.263548	0.243996	0.179803	0.092313	0.267436	0.83485	9.24088e-05	Cold_low_EM	6.02515e-09	-0.359634	0.566172	0.465132	0.327635	1.23198	0.00532787	1.69712	2.92512e-05	TRUE
Scap	Scap	2.99639e-07	-0.557098	0.00233023	0.0941417	0.630313	-0.0181778	0.942209	-0.0213456	0.925145	Winter_low	1.48164e-15	-0.997324	4.07702e-08	0.270015	0.223967	-0.76156	0.000118195	-0.491545	0.0116872	FALSE
Tardbp	Tardbp	7.26433e-12	-0.00870655	0.956582	0.348544	0.000862808	0.0836875	0.398652	0.589174	6.09732e-09	Cold_low_EM	1.3929e-46	-0.0879028	0.79572	-0.916388	9.98598e-08	-0.558438	0.00278023	-1.47483	1.28718e-17	TRUE
Exosc10	Exosc10	1.52574e-08	0.387675	5.95837e-06	0.0007625	0.995396	-0.0236402	0.942209	-0.0645382	0.549359	Winter_high	1.86727e-53	-0.0131136	0.97208	-0.731936	1.38403e-05	-0.975411	4.00054e-09	-1.70735	1.50947e-25	TRUE
Slc35e1	Slc35e1	0.000383252	0.259044	0.00601458	0.344105	0.000375437	-0.023731	0.942209	0.271257	0.00510899	IBA_high	2.14314e-17	-0.421556	0.10823	-0.567013	0.00845078	-0.51288	0.0205847	-1.07989	1.12767e-07	TRUE
ZNF709_containing_gene15731	NA	1.66855e-08	-0.0498139	0.767155	0.12154	0.444618	0.0792627	0.433324	0.410577	0.0035628	Cold_low_EM	4.74635e-59	-0.247825	0.423976	-1.18714	2.07229e-09	-1.02406	7.03486e-07	-2.2112	7.72486e-29	TRUE
LOC106145120	LOC106145120	2.7157e-08	-0.439998	0.0307606	0.34862	0.0620153	0.018683	0.919343	0.658896	0.00343399	Cold_low_EL	8.57591e-10	-0.493845	0.273199	1.24894	0.00028575	-0.359873	0.416024	0.889063	0.0121187	FALSE
Mad2l2	Mad2l2	1.6132e-05	0.280571	0.0655477	-0.137272	0.42872	-0.00747521	0.978051	-0.186303	0.261684	Winter_high	8.59675e-07	-0.237631	0.727146	-0.464681	0.301907	-0.96496	0.0182722	-1.42964	0.00015009	TRUE
CUNH5orf24	CUNH5orf24	1.15729e-05	-0.0412202	0.82886	0.322329	0.0402833	0.00593056	0.983887	0.382577	0.0170444	Cold_low_EL	3.06076e-17	-0.417785	0.274389	-0.293724	0.383346	-1.19796	5.19307e-06	-1.49168	1.10141e-08	FALSE
Cxcl14	Cxcl14	7.83154e-09	-1.85281	3.99057e-05	-0.0980172	0.595761	0.0116614	0.9384	0.021353	0.931304	Winter_low	1.70084e-06	-1.50082	0.0263178	0.730043	0.306517	-0.22959	0.788829	0.500453	0.461005	TRUE
AFM	AFM	1.85563e-16	-1.30804	1.208e-05	-0.288063	0.125615	0.0105513	0.963009	-0.205195	0.324765	Winter_low	8.13467e-07	-0.313972	0.805105	1.8153	0.0125078	1.03306	0.232815	2.84837	7.26816e-05	FALSE
Chka	Chka	2.67225e-12	0.800673	8.08237e-08	0.0400924	0.829659	-0.00979677	0.973823	-0.0087696	0.962214	Winter_high	0.000421495	0.611691	0.0457049	-0.150825	0.666252	-0.275016	0.400198	-0.425841	0.125052	TRUE
Sart1	Sart1	4.9508e-06	0.141841	0.329544	-0.36624	0.00899861	0.00925622	0.976626	-0.327093	0.021191	Cold_high_EH	1.25328e-05	0.194345	0.68527	-0.35597	0.270775	-0.601144	0.0507319	-0.957114	0.000556462	TRUE
Kat5	Kat5	5.98801e-05	0.333273	0.00529064	-0.093449	0.525066	-0.00336665	0.993264	-0.107371	0.443562	Winter_high	4.20027e-15	0.217481	0.562142	-0.643546	0.00518508	-0.407779	0.0947845	-1.05132	1.65775e-06	TRUE
Cdc42bpg	Cdc42bpg	7.26851e-05	-0.444719	0.0101853	0.201031	0.257938	-0.0274731	0.884576	0.0359108	0.871058	Winter_low	7.80451e-11	-0.656122	0.107695	0.666425	0.0661618	0.551407	0.174149	1.21783	0.00043214	FALSE
Plcb3	Plcb3	5.16412e-05	0.359595	0.00688477	0.250052	0.0759385	-0.0174849	0.960646	0.165971	0.261029	Winter_high	5.88382e-13	0.0587299	0.940086	0.935827	0.0207374	1.23878	0.00485256	2.17461	4.66893e-08	TRUE
Atl3	Atl3	5.78355e-05	-0.0982523	0.478499	0.272521	0.0337872	0.00323543	0.994674	0.294268	0.0201125	Cold_low_EL	2.11338e-14	-0.330955	0.0441739	-0.358408	0.0126353	-0.493438	0.000484091	-0.851846	2.09501e-10	FALSE
Dnajc16	Dnajc16	2.85432e-08	0.130418	0.278658	0.552094	9.02207e-07	-0.0198875	0.959656	0.47798	2.17693e-05	Cold_low_EL	5.32488e-08	-0.214194	0.347109	0.253714	0.16425	0.111307	0.605904	0.365021	0.0318211	FALSE
ARMH3_like	ARMH3	3.45908e-06	-0.196736	0.201731	-0.603444	0.00012232	-0.0116002	0.964234	-0.738249	6.58153e-06	Cold_high_EH	3.4589e-07	0.565004	0.000327437	0.295132	0.0726419	0.242749	0.177473	0.537881	0.00047899	FALSE
SCD_containing_gene16206	NA	2.00813e-35	-6.92906	1.28607e-19	0.218056	0.130938	-0.00209392	0.984133	0.247186	0.182557	Winter_low	1.94767e-25	-6.71173	3.88127e-13	0.294598	0.843872	-0.852158	0.508268	-0.557561	0.633837	TRUE
SCD_like	SCD	7.5516e-26	-4.73163	2.00544e-10	0.496151	0.0120567	0.000297117	0.999428	0.749814	0.00840318	Winter_low	5.95694e-13	-5.45906	4.79361e-07	0.668061	0.663217	-1.4992	0.274164	-0.831143	0.518776	TRUE
SCD_containing_gene16210	NA	1.64215e-10	-1.23387	0.00249328	0.194589	0.24799	-0.000354414	0.999428	0.237356	0.245963	Winter_low	2.07184e-09	-3.25565	4.84155e-10	-1.69356	0.00267596	0.169199	0.828386	-1.52436	0.0073549	FALSE
CYP2C18_gene16227	CYP2C18	2.52675e-09	-1.31554	4.97671e-07	-0.125986	0.528629	-0.012494	0.963009	-0.248706	0.212025	SA_high	6.44447e-16	-0.83133	0.219084	1.58938	0.00285798	0.859357	0.183275	2.44874	5.57925e-06	TRUE
CYP2C18_like_gene16228	CYP2C18	5.40279e-05	-0.697781	0.00111303	-0.241611	0.184961	-0.00414785	0.984425	-0.299066	0.116443	Unassigned	8.49537e-27	0.657871	0.0746367	1.42975	1.53059e-06	0.735255	0.0348925	2.16501	9.79429e-13	TRUE
Rbp4	Rbp4	2.02723e-13	-0.73173	4.77306e-07	-0.0597699	0.733145	0.0290412	0.904866	0.0727018	0.668716	Winter_low	7.12316e-13	-0.0137595	0.985357	0.850077	0.0260886	1.08831	0.00618428	1.93839	7.47029e-08	TRUE
Ide	Ide	7.91009e-06	0.00160998	0.991616	0.235795	0.0457361	0.0177304	0.963009	0.311203	0.00612174	Cold_low_EL	2.30168e-09	-0.246294	0.180498	0.014131	0.950597	-0.717329	7.87242e-07	-0.703198	5.73868e-07	FALSE
Ppp1r3c	Ppp1r3c	2.06125e-25	-1.31818	3.8183e-07	-0.0631694	0.77022	1.2361	0.000141842	0.942335	5.40388e-05	Winter_low	2.86369e-15	-0.206085	0.796283	0.364943	0.497898	1.97037	2.25684e-05	2.33532	1.16066e-07	TRUE
Glud1	Glud1	5.36402e-09	0.0925223	0.544023	-0.358547	0.00943517	-0.0304295	0.891546	-0.54109	9.96692e-05	Cold_high_EH	1.27361e-16	0.690613	0.0120602	1.50369	1.33316e-10	-0.249393	0.427476	1.2543	3.11283e-07	TRUE
Hhipl1	Hhipl1	3.75858e-07	-1.45989	1.48418e-06	-0.23387	0.217963	0.0186582	0.913618	-0.0789433	0.730895	SA_high	1.33053e-18	-1.55116	0.00426374	0.247152	0.725429	2.59653	4.34869e-06	2.84369	1.38345e-07	TRUE
Aass	Aass	4.905e-15	-1.12625	3.52691e-07	0.0177185	0.940415	0.0271599	0.878143	0.200049	0.287215	Winter_low	2.69476e-09	-1.16046	0.00707052	-1.11177	0.00574398	-0.821442	0.0668321	-1.93321	7.25399e-07	TRUE
Cped1	Cped1	0.000876258	-0.481314	0.0073108	-0.0862173	0.664177	0.000876953	0.998401	-0.0825267	0.68814	Winter_low	4.47444e-12	0.0622216	0.883117	0.711124	0.00121608	0.332965	0.204007	1.04409	1.75136e-06	FALSE
Tspan12	Tspan12	2.85314e-07	0.287265	0.0717129	-0.228328	0.176332	-0.0165233	0.960646	-0.359551	0.033386	Cold_high_EH	0.000195783	0.996642	0.00185858	0.723993	0.0222619	0.105511	0.807199	0.829504	0.00748677	TRUE
Slc6a12	Slc6a12	7.00453e-05	-0.332371	0.0543439	0.0262258	0.910019	-0.0405758	0.714171	-0.212581	0.253509	Winter_low	3.48307e-12	-0.869705	0.0392245	-0.139097	0.785828	1.50196	0.00010034	1.36286	0.000233424	TRUE
Slc6a13	Slc6a13	1.10416e-06	-1.6045	0.00028482	-0.0298512	0.885856	0.0111752	0.9384	0.0983812	0.65404	Winter_low	1.91601e-09	-1.47489	0.0719164	1.67728	0.0218039	0.676181	0.459037	2.35346	0.00108158	FALSE
Fgd4	Fgd4	5.31054e-09	-0.352619	0.0401249	0.252832	0.149798	0.0347377	0.799059	0.552618	0.00327016	Cold_low_EL	2.37464e-08	0.150006	0.620533	0.478907	0.0127738	0.33192	0.125664	0.810827	1.29141e-05	TRUE
Kynu	Kynu	1.56862e-09	-0.615773	0.00106689	0.0609754	0.767988	0.012285	0.963009	0.147539	0.433715	Winter_low	1.51126e-26	-1.08403	0.000147441	0.414276	0.198192	0.895035	0.00360746	1.30931	3.53444e-06	TRUE
Nsg2	Nsg2	1.49827e-06	-0.829003	0.0109467	0.147727	0.4036	0.00428225	0.977746	0.245185	0.239542	SA_high	1.1446e-15	-1.25499	0.0716167	1.6428	0.00694857	0.757512	0.31331	2.40031	8.23089e-05	FALSE
AKR7A3_like	AKR7A3	1.97856e-07	-0.722994	3.37032e-05	-0.156449	0.36852	0.00905035	0.974147	-0.103494	0.574188	Winter_low	6.16718e-19	-0.955788	0.000691571	0.331036	0.316088	0.521227	0.116047	0.852263	0.00375403	TRUE
Sdhd	Sdhd	0.000662538	-0.0832761	0.503721	0.0216225	0.891192	0.0346579	0.878143	0.13821	0.246805	SpD_high	0.000103295	-0.217459	0.594904	-0.602388	0.0207439	0.457327	0.103636	-0.145061	0.620426	FALSE
Colca2	Colca2	1.78999e-07	0.421376	0.013451	-0.275112	0.104819	0.00148655	0.996975	-0.279532	0.110961	Winter_high	2.35703e-12	1.5054	2.69731e-07	0.42528	0.189451	1.17764	0.000209951	1.60292	7.42183e-08	FALSE
Map3k8	Map3k8	2.12283e-15	-0.148803	0.36424	-0.807293	1.90446e-06	-0.0502942	0.654312	-1.17771	1.32971e-11	Cold_high_EM	1.58707e-07	-0.140767	0.729456	-0.632329	0.00694857	-0.431472	0.0973418	-1.0638	2.60228e-06	TRUE
Slc7a2	Slc7a2	1.99747e-17	-1.57436	1.1351e-09	0.110972	0.582677	-0.00466719	0.983887	0.0782907	0.72342	Winter_low	1.27512e-17	-2.12437	4.94946e-10	-0.110791	0.836409	0.373548	0.413458	0.262758	0.526467	TRUE
LOC101955119	LOC101955119	1.99264e-06	-0.574321	0.00497051	-0.229206	0.213285	0.122204	0.177652	0.177947	0.369979	Winter_low	6.51201e-09	-0.137556	0.810572	0.701135	0.0330155	0.507629	0.175983	1.20876	0.000145667	TRUE
Bms1	Bms1	0.000704978	0.392139	0.0060021	0.40715	0.00550078	0.0155048	0.963009	0.533777	0.000369087	IBA_high	4.72239e-06	0.187218	0.617479	0.45934	0.0625867	0.46969	0.0792868	0.929029	7.02913e-05	FALSE
CUNH10orf10	CUNH10orf10	0.000110977	-1.62801	0.000952137	-0.0908672	0.579145	0.00976243	0.9384	0.0139773	0.950724	Winter_low	0.000180198	-0.422665	0.758063	0.957216	0.287064	0.952317	0.311063	1.90953	0.0160043	TRUE
Fam135a	Fam135a	7.26519e-09	-0.0374261	0.855955	0.527744	0.00216247	0.0232652	0.916702	0.80375	2.08816e-05	Cold_low_EL	0.00087205	-0.338096	0.262219	-0.248904	0.353776	-0.490824	0.0505964	-0.739728	0.00108158	FALSE
Upb1	Upb1	2.82714e-07	-0.710918	5.30616e-08	-0.311451	0.0177612	0.00824593	0.978091	-0.278999	0.0342474	Winter_low	5.9538e-10	-0.00394871	0.9935	0.37331	0.266484	1.04944	0.000675166	1.42275	7.36273e-07	TRUE
Gucd1	Gucd1	0.000285583	-0.15788	0.263628	0.235251	0.100531	0.0133806	0.963009	0.314012	0.0252374	Cold_low_EL	1.11377e-08	-0.204193	0.680575	-0.634649	0.0403865	-0.853925	0.00716717	-1.48857	2.5427e-07	TRUE
Hic2	Hic2	1.42361e-10	0.252969	0.126917	-0.41772	0.0138652	-0.029699	0.874922	-0.717606	0.000118244	Cold_high_EM	3.72876e-10	0.149988	0.728859	-0.826806	0.000343773	-0.0478454	0.886509	-0.874651	0.000170792	TRUE
Snap29	Snap29	0.00015127	-0.259415	0.000382455	-0.0426332	0.669724	-0.00974732	0.977746	-0.0645388	0.473119	Winter_low	1.8027e-14	-0.373875	0.0369216	-0.220753	0.206894	-0.52847	0.000902877	-0.749224	6.12474e-07	TRUE
Lztr1	Lztr1	0.000350747	-0.0395122	0.767155	0.278142	0.00902949	-0.0128228	0.967102	0.235105	0.0275546	Unassigned	5.09079e-06	0.0246554	0.975221	0.275332	0.587263	1.06842	0.0147904	1.34375	0.000818711	TRUE
Arvcf	Arvcf	0.000469072	-0.115927	0.556146	-0.138126	0.487276	-0.00223111	0.992587	-0.178277	0.402919	SpD_high	2.03274e-09	-0.105581	0.848528	-0.44694	0.168668	-0.848291	0.00611195	-1.29523	5.56562e-06	FALSE
Apmap	Apmap	1.47859e-07	-0.710513	5.55192e-07	-0.405565	0.00337001	-0.0083701	0.977746	-0.474336	0.000643658	IBA_low	2.11472e-07	0.0297544	0.956188	0.641562	0.0206748	0.200409	0.568458	0.841971	0.00183267	FALSE
Brf1	Brf1	1.57275e-12	0.0151326	0.928578	-0.445742	7.89601e-05	-0.0119505	0.968582	-0.511965	5.32802e-06	Cold_high_EH	5.57259e-10	0.129819	0.733507	-0.181061	0.496389	-0.67716	0.00309561	-0.858221	5.59412e-05	FALSE
Krit1	Krit1	1.90493e-08	0.00720825	0.970968	0.199259	0.179706	0.347633	0.0122395	0.766071	2.17252e-07	Cold_low_EM	2.66592e-17	-0.140958	0.526437	0.296812	0.0547633	0.594745	0.000160526	0.891557	1.96564e-09	FALSE
Cfap69	Cfap69	2.71126e-05	-0.731041	8.18124e-06	-0.542511	0.000435545	0.0203707	0.939595	-0.430571	0.00614069	IBA_low	2.71163e-07	-0.140808	0.729456	0.259233	0.346393	0.741762	0.00387168	1.00099	2.63311e-05	FALSE
Pex14	Pex14	1.42242e-14	0.03129	0.834051	-0.476173	1.49307e-05	-0.0331448	0.887042	-0.626142	1.12156e-08	Cold_high_EH	1.44044e-05	0.389356	0.0979045	-0.177352	0.451337	-0.24422	0.293269	-0.421572	0.0342766	FALSE
Sat1	Sat1	0.000171959	0.451812	0.00591607	-0.00344007	0.988488	0.00600066	0.983443	0.0337412	0.874021	Winter_high	7.28447e-05	-0.227186	0.664312	-0.150391	0.724896	1.26165	0.000168631	1.11126	0.00062845	TRUE
Napg	Napg	1.56444e-10	0.0117152	0.933043	0.229344	0.0173787	0.130262	0.155735	0.483457	7.26693e-08	Cold_low_EM	6.05399e-22	-0.080967	0.835144	-0.722475	0.000311179	-0.493197	0.0247468	-1.21567	7.3351e-10	TRUE
Atp1a1	Atp1a1	7.40464e-09	0.0101968	0.960084	0.636159	5.07947e-06	-0.035009	0.861865	0.467519	0.000811056	Cold_low_EL	6.71299e-06	-1.23677	0.00846938	0.606329	0.215022	-0.722116	0.14888	-0.115787	0.826165	TRUE
LOC101959938	LOC101959938	2.97535e-11	-1.38524	5.021e-06	-0.235925	0.213285	0.0261684	0.838336	-0.0303895	0.904819	Winter_low	9.59998e-75	0.164108	0.691274	2.10425	2.1095e-21	0.881965	0.00104629	2.98622	2.49652e-35	TRUE
Srsf10	Srsf10	1.90545e-12	0.040872	0.7704	0.385109	0.00043351	0.104871	0.276212	0.674347	4.36305e-10	Cold_low_EM	4.06456e-05	-0.0140109	0.96814	-0.16739	0.418494	-0.123056	0.576913	-0.290447	0.104955	TRUE
Smyd2	Smyd2	1.5768e-07	0.335323	0.0193648	-0.210719	0.170997	0.00646673	0.983443	-0.17855	0.255134	Winter_high	9.41918e-05	0.404556	0.12377	-0.205468	0.4193	-0.317475	0.192336	-0.522943	0.0143562	TRUE
Arsa	Arsa	7.96507e-06	0.221827	0.0752686	-0.154022	0.265938	-0.0175367	0.962581	-0.233283	0.0701628	Winter_high	6.89e-06	0.311034	0.286069	-0.621713	0.00318537	0.39982	0.0903656	-0.221893	0.338122	TRUE
Pim3	Pim3	0.000133781	0.304198	0.0870214	-0.323319	0.0700018	0.00794627	0.974973	-0.276593	0.145111	Cold_high_EH	1.11666e-14	-0.491414	0.484645	-0.897154	0.0722574	-1.98242	3.08922e-05	-2.87957	1.63059e-10	TRUE
Gramd4	Gramd4	3.59975e-06	-0.684019	0.00448196	0.0476925	0.832329	0.00968886	0.963009	0.138378	0.514956	Winter_low	3.37959e-07	-0.915595	0.0982802	0.575543	0.281036	0.434313	0.455476	1.00986	0.0334858	FALSE
Atxn10	Atxn10	8.56194e-07	-0.0894047	0.596225	-0.670827	2.05487e-05	0.0222513	0.92956	-0.541857	0.000657472	Cold_high_EH	0.000587675	0.287984	0.16378	0.269244	0.139666	0.152716	0.463311	0.42196	0.0121954	TRUE
Srrm1	Srrm1	5.22388e-06	0.203525	0.0375257	-0.146401	0.175442	-0.0171756	0.963009	-0.202139	0.0449993	Cold_high_EH	5.46403e-07	0.0703632	0.813203	-0.0491716	0.834931	-0.212248	0.26802	-0.26142	0.12368	TRUE
Nfkbiz	Nfkbiz	1.43779e-07	-0.0382047	0.86531	0.456867	0.0245252	0.101426	0.20318	2.25729	3.47734e-07	Cold_low_EM	0.000181745	-0.623942	0.182978	0.218689	0.657824	0.182048	0.721231	0.400737	0.325778	TRUE
Clic4	Clic4	0.000879779	-0.194455	0.193364	0.170625	0.293343	-0.00456655	0.985779	0.147343	0.37265	Winter_low	0.000160735	-0.343738	0.465968	0.465992	0.193185	0.0753726	0.873817	0.541365	0.105853	FALSE
Senp7	Senp7	5.08501e-05	0.16602	0.282913	0.304814	0.0485848	0.0569746	0.595727	0.639391	8.21567e-05	Cold_low_EM	5.92487e-13	0.514748	0.00717186	0.484057	0.00651269	0.550473	0.00382221	1.03453	2.15654e-09	FALSE
Dcbld2	Dcbld2	9.68353e-05	-0.655542	0.00251973	-0.10965	0.585322	0.0101758	0.964234	-0.0347561	0.8844	Winter_low	1.39373e-05	-0.544621	0.070102	0.153087	0.648853	0.138752	0.686167	0.291839	0.293856	FALSE
Cpox	Cpox	1.78955e-07	-0.322185	0.0404681	0.349173	0.0311454	0.00396347	0.988348	0.402893	0.0158135	Cold_low_EL	1.99679e-25	0.231156	0.653399	1.456	1.24165e-06	0.906055	0.0107127	2.36205	4.62664e-14	FALSE
Nrp2	Nrp2	0.000298806	-0.23641	0.213431	0.22716	0.232341	-0.00352268	0.985286	0.214067	0.301995	Winter_low	3.42404e-05	-0.864644	0.0367927	0.37627	0.384966	-0.0891856	0.866923	0.287084	0.478282	FALSE
Mettl21a	Mettl21a	9.47429e-10	0.0753974	0.533986	0.390753	0.000179288	0.0481057	0.73307	0.571223	3.36501e-08	Cold_low_EM	2.82403e-07	-0.0073511	0.984826	-0.401149	0.0337202	-0.22766	0.271983	-0.628809	0.000416932	TRUE
Psat1	Psat1	0.000359791	0.362956	0.110459	-0.0176407	0.936038	-0.00595184	0.965467	-0.0954828	0.664301	Winter_high	0.000315875	1.54104	0.120068	-0.661327	0.496389	-1.22389	0.18084	-1.88522	0.0190865	FALSE
Mylk4	Mylk4	1.83807e-15	-2.78399	4.17187e-12	-0.250399	0.176436	0.0127218	0.940271	-0.132514	0.545405	SA_high	9.9483e-07	-1.79183	0.00066885	-0.221673	0.753603	0.612606	0.329835	0.390933	0.501056	FALSE
Srd5a1	Srd5a1	3.58933e-10	-1.30041	9.54184e-07	0.0117104	0.96292	-0.00645865	0.976626	-0.0414597	0.862381	Winter_low	1.96375e-08	-0.989655	0.0419398	0.664462	0.158195	0.240109	0.675228	0.904571	0.0391873	FALSE
Nsun2	Nsun2	0.000354376	0.281834	0.00354584	0.204976	0.0511072	0.0632897	0.576336	0.387802	7.40642e-05	IBA_high	1.45575e-05	-0.114922	0.748366	-0.267737	0.238548	-0.378805	0.0830468	-0.646542	0.00102985	FALSE
Erlin1	Erlin1	4.01319e-13	0.506216	1.57654e-06	0.0521457	0.713249	-0.0828819	0.408306	-0.161582	0.171326	Winter_high	4.08864e-20	0.770644	9.54539e-07	0.963371	2.27744e-10	0.0413114	0.864515	1.00468	2.48053e-10	FALSE
Entpd7	Entpd7	4.15766e-06	0.353302	0.056451	0.765761	0.000265981	0.016665	0.940271	1.0828	3.22527e-06	Cold_low_EL	0.000137549	0.0326428	0.961732	0.684502	0.0529452	0.278221	0.517992	0.962723	0.00459817	FALSE
Slc25a28	Slc25a28	0.000133434	0.127977	0.345982	-0.176244	0.199303	0.0137727	0.963371	-0.115486	0.421001	Winter_high	3.8135e-06	-0.282522	0.359819	-0.53625	0.0133435	-0.217076	0.361061	-0.753326	0.000249276	FALSE
Got1	Got1	6.37839e-41	-2.02708	1.23336e-23	0.0114552	0.962575	0.00381533	0.988348	0.0371521	0.865888	SA_high	5.80417e-06	-0.646234	0.440123	0.654134	0.334825	1.43154	0.0239258	2.08567	0.000274196	TRUE
Slc30a2	Slc30a2	5.9181e-07	0.748566	0.0105584	-0.164065	0.383663	-0.00785863	0.963009	-0.303354	0.158838	Winter_high	4.07818e-17	-0.197431	0.792711	-1.65647	1.71005e-05	-0.584904	0.194659	-2.24138	6.31138e-09	TRUE
Sorbs1	Sorbs1	1.00953e-08	1.13115	3.74754e-09	0.303129	0.0655621	-0.00729472	0.977746	0.265467	0.120279	SA_Low	3.14815e-09	1.18932	5.24216e-06	-0.00844058	0.984189	-0.401341	0.204309	-0.409782	0.149281	FALSE
CYP2C9_gene17757	CYP2C9	2.85789e-06	-0.266783	0.202005	0.192691	0.262634	0.0019555	0.989158	0.273046	0.190677	Winter_low	2.16199e-06	0.0585284	0.97546	1.73872	0.0922431	1.59213	0.151599	3.33085	0.000492166	TRUE
Trove2	Trove2	0.000793498	-0.219204	0.18147	0.167278	0.352713	0.0283356	0.879374	0.3736	0.0327916	Cold_low_EM	2.08457e-05	-0.136153	0.762726	0.42808	0.121931	0.442496	0.136898	0.870575	0.000762467	FALSE
Emc8	Emc8	3.09176e-05	0.0955263	0.498465	-0.22305	0.0921092	0.012139	0.965467	-0.170668	0.209643	Cold_high_EH	3.15639e-05	-0.200796	0.695747	-0.202934	0.596659	-0.809919	0.0101785	-1.01285	0.000584088	FALSE
Zdhhc7	Zdhhc7	0.000216379	0.32003	0.00804289	0.278593	0.0296781	0.020686	0.951898	0.382889	0.00212803	IBA_high	1.54447e-06	-0.23341	0.606317	-0.065562	0.877316	-0.844396	0.0042579	-0.909958	0.00109232	FALSE
Klhl36	Klhl36	9.76796e-09	0.151299	0.244632	-0.130492	0.358833	-0.110449	0.267436	-0.42598	0.00059108	Cold_high_EM	9.98766e-17	0.149411	0.696915	-0.426837	0.0697729	-0.77371	0.000532823	-1.20055	1.35749e-08	TRUE
Mbtps1	Mbtps1	1.55628e-06	-0.00152434	0.989705	-0.173269	0.0461254	-0.0499067	0.722523	-0.29551	0.000211214	Cold_high_EM	1.35644e-11	0.108366	0.779168	-0.155299	0.557684	-0.841717	9.30725e-05	-0.997016	1.12499e-06	FALSE
Sts	Sts	8.09312e-10	-0.985333	0.000159308	0.291349	0.116275	-0.090673	0.252413	-0.094768	0.667542	Winter_low	0.000103615	-1.81473	0.000109896	-0.610476	0.259775	-0.0269205	0.969532	-0.637397	0.206435	TRUE
ARSD_containing	NA	2.57756e-06	-0.0560925	0.775985	-0.512252	0.0032821	-0.0213604	0.921695	-0.776842	4.8503e-05	Cold_high_EH	4.80342e-12	1.01046	0.0109694	-0.828506	0.0229835	-0.163268	0.733341	-0.991774	0.00518566	TRUE
Gls2	Gls2	7.83014e-13	-1.5497	1.34948e-09	-0.267052	0.146934	0.00461483	0.983887	-0.245961	0.212404	Winter_low	5.14065e-06	-0.711214	0.0765408	-0.302166	0.465138	0.977422	0.00765009	0.675256	0.0551212	TRUE
Ddit3	Ddit3	1.65214e-08	0.851961	0.000279748	-0.188623	0.318174	0.00409863	0.984133	-0.165552	0.408423	Winter_high	8.55359e-16	0.0501318	0.911578	-0.883301	8.51336e-05	-0.352226	0.190279	-1.23553	4.22673e-08	TRUE
Sar1b	Sar1b	9.08454e-13	-0.421227	0.000727873	0.16004	0.260971	0.0180877	0.960646	0.246427	0.0638687	Winter_low	1.07068e-13	-0.0741196	0.843856	0.570572	0.00477185	0.521558	0.0183013	1.09213	2.86703e-08	TRUE
Irf1	Irf1	5.89918e-09	0.178185	0.317766	0.71925	0.000360787	0.0349202	0.75847	1.21095	1.20131e-07	Cold_low_EM	2.0088e-06	-0.531248	0.411645	0.46815	0.390066	0.419485	0.469213	0.887635	0.0632013	FALSE
P4ha2	P4ha2	8.38425e-09	-0.623512	0.023612	0.43267	0.0302204	0.00657068	0.965395	0.740378	0.0060992	Cold_low_EL	3.10636e-23	-1.51542	0.000891394	1.12908	0.0170549	0.781795	0.164874	1.91088	5.60025e-05	FALSE
Eya1	Eya1	2.27202e-06	-0.204121	0.250268	0.317588	0.0782019	0.011513	0.963009	0.477881	0.016356	Cold_low_EL	1.68826e-05	0.241831	0.62293	1.08347	0.000304985	-0.336585	0.373071	0.746885	0.0166618	FALSE
Stau2	Stau2	0.000778174	-0.0487215	0.803278	-0.449071	0.00595067	-0.000142445	0.999963	-0.484176	0.00424936	Cold_high_EH	4.79788e-07	0.301102	0.379599	-0.535836	0.0342367	-0.220655	0.468852	-0.756491	0.00188813	FALSE
Ube2w	Ube2w	2.41124e-07	-0.225338	0.0556712	0.19609	0.124911	0.0177007	0.962581	0.275805	0.0243686	Cold_low_EL	5.14065e-06	-0.0368165	0.913679	0.456899	0.0101863	0.256503	0.216727	0.713402	4.20623e-05	FALSE
CUNH1orf115	CUNH1orf115	0.000325767	-0.419722	0.0131351	0.0797244	0.685026	0.0113154	0.964234	0.158376	0.389468	Winter_low	5.625e-24	-0.316766	0.446751	1.11568	6.78328e-05	0.511482	0.132583	1.62717	1.2817e-08	TRUE
Lyplal1	Lyplal1	5.83824e-08	-0.82587	8.80642e-07	-0.343427	0.0264377	0.0271136	0.908182	-0.196384	0.230593	Winter_low	1.7335e-15	0.258591	0.509873	0.901584	0.000409376	0.645485	0.0357758	1.54707	7.38839e-09	FALSE
Klhl9	Klhl9	1.05914e-16	0.0543639	0.672109	0.442282	2.14035e-05	0.12949	0.19239	0.752688	4.33591e-13	Cold_low_EM	1.35234e-08	0.0913277	0.837066	-0.457993	0.061937	-0.230724	0.402124	-0.688717	0.0027263	TRUE
Fancf	Fancf	0.000431004	-0.0983901	0.588656	0.0646059	0.752851	0.159888	0.121763	0.583029	0.00190317	Cold_low_EH	1.95726e-06	0.833874	0.00916271	0.962039	0.000729346	0.508583	0.144873	1.47062	5.07642e-07	FALSE
Sox9	Sox9	5.47449e-05	-0.165489	0.385604	0.251257	0.183342	0.0165333	0.92904	0.507663	0.0213429	Cold_low_EL	4.2786e-07	-0.431647	0.483291	-0.615563	0.176847	2.07	1.71189e-06	1.45444	0.000644684	TRUE
Ewsr1	Ewsr1	6.35782e-06	0.235429	0.0015939	-0.095981	0.281829	0.0111836	0.976626	-0.0675421	0.451204	SA_Low	5.38366e-36	-0.0747621	0.790135	-0.37357	0.0177029	-0.897583	3.00041e-09	-1.27115	2.24402e-18	TRUE
ZNF266_containing	NA	7.73142e-06	0.217215	0.148271	-0.250382	0.108272	-0.0274705	0.907945	-0.430513	0.00553205	Cold_high_EM	1.85432e-06	0.364866	0.0463014	-0.360106	0.0233099	0.476742	0.00336012	0.116636	0.501869	TRUE
Angptl8	Angptl8	9.4468e-10	-0.351274	0.117653	0.0828121	0.655522	0.02027	0.815198	0.388955	0.0780596	Winter_low	1.65221e-05	-2.2409	0.0369357	0.352604	0.787131	1.26407	0.259957	1.61667	0.101141	TRUE
Gcdh	Gcdh	9.3187e-08	-0.343452	0.00911246	-0.0483243	0.782917	0.0454136	0.736253	0.133401	0.3781	Winter_low	9.614e-09	-0.633186	0.117154	-0.338371	0.39186	-1.05671	0.00226069	-1.39508	1.5385e-05	TRUE
Sfswap	Sfswap	0.000124959	0.235473	0.019875	-0.0201941	0.892076	0.00470664	0.988348	-0.00431348	0.975695	Winter_high	6.32949e-05	-0.0787297	0.865448	-0.198928	0.513193	-0.645818	0.0158101	-0.844746	0.000569399	FALSE
Chfr	Chfr	3.03457e-05	-0.156977	0.118567	0.175326	0.0958008	0.00195286	0.996975	0.18259	0.0758639	Cold_low_EL	2.99578e-35	-0.385603	0.0353836	-0.719899	1.1938e-06	-0.732559	5.54949e-07	-1.45246	9.25947e-24	FALSE
Tbc1d8	Tbc1d8	0.000220735	-0.154086	0.26533	0.320129	0.0190644	-0.053126	0.65637	0.114188	0.453436	Cold_low_EL	3.3846e-20	-0.111248	0.730969	0.29564	0.148297	0.693075	0.000405284	0.988715	6.24392e-08	TRUE
Ltbp4	Ltbp4	0.000625021	-0.126452	0.371761	-0.281951	0.0384983	-0.0501688	0.690009	-0.514879	0.000115175	Cold_high_EM	5.85603e-05	-0.430415	0.226211	0.166132	0.645017	0.587662	0.0589964	0.753794	0.00755588	FALSE
CYP2A7	CYP2A7	4.46831e-11	-1.03366	3.42821e-10	-0.338476	0.0250831	0.00949208	0.973519	-0.292793	0.0573352	Winter_low	4.39492e-14	-0.0306584	0.962032	0.391689	0.287064	1.48564	5.59446e-06	1.87733	1.433e-09	TRUE
Exosc9	Exosc9	0.00022266	0.406485	0.000943529	-0.0484621	0.76662	0.0295221	0.908182	0.0706092	0.644936	Winter_high	8.83671e-39	0.255732	0.426537	-0.899627	2.73004e-06	-0.286086	0.165434	-1.18571	3.61801e-10	TRUE
Atl2	Atl2	0.000415758	0.356159	0.0231867	-0.126446	0.480715	-0.0124332	0.963009	-0.208377	0.216614	Winter_high	7.67194e-19	1.10389	8.56159e-09	-0.268036	0.244568	-0.134035	0.613862	-0.402072	0.0540368	FALSE
PPP5C	PPP5C	6.50612e-08	-0.476593	1.98977e-06	-0.33029	0.00191633	-0.0103927	0.976626	-0.376071	0.000296851	IBA_low	2.64889e-06	-0.566641	0.414285	0.758919	0.160151	0.735123	0.204701	1.49404	0.00255048	FALSE
Slc1a5	Slc1a5	4.92595e-20	-1.62482	5.58414e-09	0.0131055	0.959073	0.0227872	0.886885	0.204676	0.31807	Winter_low	0.000115262	-2.00987	5.31714e-05	-0.897773	0.0999602	-0.109884	0.881051	-1.00766	0.0528647	TRUE
Ubxn4	Ubxn4	6.09827e-15	0.0880349	0.315179	0.383652	6.22697e-07	0.0290284	0.92144	0.46324	5.07326e-10	Cold_low_EL	1.60504e-22	-0.221802	0.249055	-0.0478812	0.817971	-0.921121	5.02754e-11	-0.969002	1.50857e-12	FALSE
SULT2A1_containing	NA	2.89194e-05	-1.02659	6.17465e-05	-0.333735	0.0706417	0.02118	0.911945	-0.169947	0.405534	Winter_low	2.67098e-26	-0.892737	0.020056	0.195394	0.670129	2.32354	1.8988e-09	2.51894	1.34269e-11	TRUE
LOC101963557	LOC101963557	5.84466e-05	-1.26392	0.000445627	-0.185349	0.320926	0.00773108	0.96421	-0.120425	0.58565	Winter_low	1.76103e-19	-1.1766	0.055744	0.936352	0.102574	2.05656	0.000414897	2.99291	3.07278e-08	TRUE
LOC101964325	LOC101964325	7.05458e-06	-0.23813	0.0800663	-0.102788	0.525798	0.0254646	0.919343	0.013894	0.941634	SpD_high	7.98346e-17	-0.0125602	0.981571	0.103696	0.775644	1.53667	1.57289e-08	1.64036	3.40479e-10	TRUE
Sphk2	Sphk2	1.04557e-05	-0.553516	0.00127514	-0.228573	0.176332	0.114614	0.229713	0.122629	0.505943	Winter_low	1.93215e-06	-0.514791	0.295768	-0.229711	0.628449	1.4383	0.000173639	1.20859	0.00103434	TRUE
Rnf19b	Rnf19b	1.61175e-05	-0.56425	5.88047e-05	0.0199667	0.921126	-0.0581106	0.612217	-0.203546	0.169328	SA_high	9.13617e-05	-0.742836	0.0124772	-0.159062	0.656859	0.579507	0.056223	0.420445	0.143272	TRUE
Gys1	Gys1	0.000368946	0.0635536	0.738578	0.443609	0.00868343	0.0127764	0.963009	0.606642	0.000846617	Cold_low_EL	1.83798e-32	-0.360874	0.278909	0.496505	0.0633455	1.46223	1.03454e-07	1.95873	5.55829e-14	TRUE
Fcgrt	Fcgrt	0.000180101	0.122679	0.485144	-0.282935	0.0960965	-0.000498946	0.999428	-0.304683	0.0831106	Cold_high_EH	0.000520881	-0.0790931	0.872045	0.305593	0.312016	0.489069	0.103056	0.794663	0.00280596	FALSE
Tbc1d17	Tbc1d17	1.09389e-05	-0.127959	0.37143	-0.488483	0.000269821	-0.00425905	0.988348	-0.536609	7.87874e-05	Cold_high_EH	0.000923456	0.0282547	0.967415	-0.799582	0.0220671	0.14169	0.75762	-0.657893	0.0594355	FALSE
Nsun3	Nsun3	2.90097e-07	0.13934	0.268801	0.151637	0.251964	0.122696	0.229361	0.460007	0.000139898	Cold_low_EM	5.55735e-26	0.283123	0.248736	0.470759	0.0133435	1.13335	4.64323e-09	1.60411	2.55712e-18	TRUE
CUNH12orf43	CUNH12orf43	9.03433e-28	-0.353391	0.0279738	0.407635	0.0133879	1.03537	8.49138e-06	1.57794	4.44179e-16	Cold_low_EM	1.40266e-09	-0.000717075	0.999507	0.187429	0.731663	1.8983	4.12389e-06	2.08573	1.11796e-07	TRUE
Hnf1a	Hnf1a	8.73906e-06	0.0734756	0.668905	-0.384491	0.0115581	-0.0190011	0.949279	-0.541357	0.000556136	Cold_high_EM	5.43139e-15	0.234916	0.468505	-0.183041	0.491144	-0.944006	1.88759e-05	-1.12705	8.28818e-08	TRUE
Coq5	Coq5	0.000760981	-0.315486	0.00970384	-0.143064	0.31233	0.0324734	0.883076	-0.012675	0.942609	Winter_low	1.17241e-17	-0.17563	0.672996	-0.747307	0.00165937	-0.409533	0.108878	-1.15684	4.6514e-07	TRUE
LOC101965479	LOC101965479	4.95026e-09	-0.221518	0.201431	0.444497	0.0131348	0.0133979	0.963009	0.645847	0.00112809	Cold_low_EL	5.94744e-20	-1.52674	1.03143e-07	0.468196	0.172661	-0.306128	0.423216	0.162068	0.649116	TRUE
Tubb4b	Tubb4b	1.35897e-08	0.933188	3.49888e-09	0.539715	0.000234989	-0.0614503	0.568858	0.276748	0.0653591	Unassigned	6.50577e-06	-0.850101	0.0432581	-0.529853	0.195334	-0.78682	0.0470886	-1.31667	0.000238274	TRUE
Sfpq	Sfpq	8.68165e-07	0.586716	3.21798e-05	0.3059	0.0314488	-0.14986	0.160108	-0.0294769	0.874504	Winter_high	1.92037e-38	0.0174431	0.96314	-0.595091	0.0013197	-0.861938	4.77467e-06	-1.45703	3.4589e-16	TRUE
Zmym4	Zmym4	3.06017e-05	0.163264	0.220787	0.241321	0.0725669	0.122189	0.22984	0.593011	6.36173e-06	Cold_low_EM	4.52478e-05	0.406238	0.0862795	0.396503	0.0585097	0.418394	0.0606639	0.814898	3.17296e-05	FALSE
Kiaa0319l	Kiaa0319l	4.07344e-15	-0.119126	0.426471	-0.640705	5.38147e-06	-0.0163512	0.962708	-0.779668	6.17888e-08	Cold_high_EH	7.16785e-05	0.792677	0.0203771	0.562599	0.0852422	0.762606	0.0231392	1.3252	1.05326e-05	TRUE
LOC110599375	LOC110599375	0.000257365	-0.0808402	0.64173	-0.468812	0.00268553	0.00971905	0.971057	-0.424984	0.00790572	Cold_high_EH	1.98636e-10	0.61464	0.122515	0.124968	0.776203	1.67883	1.19731e-06	1.8038	5.55252e-08	FALSE
CUNH11orf54	CUNH11orf54	1.40716e-06	-0.656384	0.000107033	-0.134483	0.447573	0.00732104	0.978091	-0.0920803	0.619917	Winter_low	0.000103395	0.0257773	0.962325	-0.472373	0.106023	1.28867	3.90651e-06	0.816294	0.00317362	TRUE
Mtmr9	Mtmr9	1.03374e-08	-0.0536442	0.759335	0.481075	0.00110683	0.0152992	0.963009	0.619853	5.03419e-05	Cold_low_EL	2.87159e-06	0.223505	0.509873	0.398566	0.0948881	0.579622	0.0198274	0.978188	1.31818e-05	FALSE
Paqr3	Paqr3	0.000101945	-0.205138	0.167977	0.19111	0.232821	0.0261741	0.913173	0.349865	0.0228151	Cold_low_EM	0.000488105	0.0717224	0.878963	-0.233121	0.423223	-0.242432	0.404153	-0.475552	0.0546456	FALSE
Zfp3	Zfp3	3.75858e-07	0.0020697	0.991872	0.517984	0.00724751	0.0386099	0.684164	1.0796	6.02986e-06	Cold_low_EM	4.35705e-07	0.154808	0.696895	0.109188	0.73354	1.12877	3.66878e-06	1.23795	1.09968e-07	TRUE
Acmsd	Acmsd	3.34495e-12	-0.910595	0.00363007	0.103948	0.598571	0.00309284	0.984425	0.155082	0.472125	Winter_low	5.09767e-28	-0.8264	0.0945548	1.07849	0.0106942	1.80181	5.98009e-05	2.8803	5.60307e-12	FALSE
Rnf125	Rnf125	0.000152106	-0.244193	0.168308	0.246604	0.17702	0.0113454	0.963009	0.377785	0.0498575	Cold_low_EL	6.37931e-09	0.194046	0.780763	0.989955	0.0117183	0.529995	0.246988	1.51995	6.52597e-05	TRUE
Ttr	Ttr	4.32196e-08	-0.716113	0.000597565	-0.24134	0.179706	0.037311	0.743763	-0.0183749	0.938046	Winter_low	3.98105e-19	0.102478	0.875923	0.839302	0.0190113	1.55407	1.43315e-05	2.39337	1.05995e-12	TRUE
Rlim	Rlim	9.68536e-05	0.0275152	0.848864	0.0898059	0.487739	0.136683	0.171294	0.366835	0.000547698	Cold_low_EM	6.57241e-29	-0.0527264	0.871586	-0.558879	0.000831917	-0.609949	0.000414215	-1.16883	5.23082e-13	TRUE
Mfsd2a	Mfsd2a	6.83076e-06	-1.72724	2.29645e-07	-0.549987	0.00930597	-0.0154612	0.9309	-1.01412	0.000252784	IBA_low	0.000421567	-1.99907	0.0028599	-2.25495	0.000287092	1.24319	0.0846212	-1.01176	0.131265	TRUE
Fam13a	Fam13a	7.01806e-13	-0.381703	0.0214551	0.133206	0.472296	0.168277	0.111029	0.671699	0.00024671	Cold_low_EM	1.72731e-31	-0.36225	0.365657	1.36958	5.76387e-07	0.476975	0.155396	1.84655	4.59582e-11	FALSE
Rlf	Rlf	3.61876e-05	0.176783	0.308654	0.0113478	0.96292	-0.27916	0.0391075	-0.561629	0.00295549	Cold_high_EL	5.95159e-07	0.127094	0.705572	-0.0333621	0.909379	-0.450162	0.0365754	-0.483524	0.0149471	TRUE
Smarcad1	Smarcad1	8.4356e-09	0.436496	0.000709687	0.51513	9.17533e-05	0.0422921	0.778562	0.759009	2.00343e-08	Cold_low_EM	2.68151e-10	0.229767	0.412038	0.529453	0.00735551	0.372168	0.0980448	0.901621	3.26602e-06	FALSE
Gpc4	Gpc4	3.63702e-06	0.265613	0.0667017	-0.097143	0.574464	-0.0535504	0.634467	-0.341013	0.0240124	Cold_high_EM	6.23464e-22	1.20239	1.09407e-09	1.03159	1.64838e-07	0.256281	0.316637	1.28787	2.87699e-10	FALSE
Angptl3	Angptl3	2.57354e-09	-0.463007	0.00301067	0.114631	0.519634	0.0304582	0.877441	0.291221	0.0699749	Winter_low	6.54171e-11	0.336188	0.517644	0.143998	0.757201	1.51835	2.08834e-05	1.66235	1.00725e-06	TRUE
Vasn	Vasn	3.3979e-06	0.314443	0.0715946	-0.185411	0.31452	-0.0308055	0.851938	-0.439821	0.0188342	Cold_high_EM	1.43753e-18	-0.736197	0.0918661	-0.788652	0.0367371	-1.42464	9.45369e-05	-2.21329	1.65832e-10	TRUE
Traf7	Traf7	4.41922e-05	0.200743	0.0545728	0.369274	0.000379714	-0.0191475	0.961955	0.305591	0.00321438	IBA_high	2.12053e-06	-0.842679	0.0394841	0.47351	0.25363	-0.0541836	0.921869	0.419326	0.286269	FALSE
Kiaa1143	Kiaa1143	3.10031e-06	0.279332	0.0340028	-0.177874	0.212295	-0.0345644	0.872203	-0.337425	0.0110562	SA_Low	4.46866e-22	0.0737922	0.930048	-1.65889	1.73927e-05	-0.564707	0.207932	-2.22359	8.44869e-09	TRUE
Abhd5	Abhd5	4.04729e-12	-0.474378	0.0469591	0.115244	0.553938	0.00443477	0.980501	0.186329	0.383821	Winter_low	1.01763e-06	-0.424335	0.175339	-0.296364	0.306257	-0.664635	0.0111173	-0.960999	7.30689e-05	TRUE
CYP8B1	CYP8B1	6.01119e-14	-2.85337	3.71014e-07	0.037621	0.844404	0.00382023	0.977746	0.0968636	0.647975	Winter_low	1.78628e-22	-2.70377	0.000109259	-0.466612	0.606346	3.39311	9.17208e-06	2.9265	7.51778e-05	TRUE
Higd1a	Higd1a	4.54461e-07	0.31077	0.0058448	0.414118	0.000363312	0.0320895	0.891643	0.566521	8.79562e-07	Cold_low_EM	0.000466152	-0.530375	0.270574	-0.78122	0.0371967	-0.0305521	0.954577	-0.811772	0.0269682	FALSE
Gch1	Gch1	6.8894e-15	-0.843458	4.01577e-09	-0.0808234	0.62631	0.0256404	0.919343	0.0360463	0.842845	Winter_low	1.62519e-05	-0.585035	0.155588	0.307956	0.444408	0.756416	0.0412406	1.06437	0.00145778	TRUE
Samd4a	Samd4a	2.97749e-05	-0.459877	0.0152964	0.19596	0.293199	-0.00612569	0.9796	0.156096	0.430945	Winter_low	1.74298e-19	-0.836173	4.54104e-05	0.627103	0.00273296	-0.2414	0.344492	0.385703	0.076084	FALSE
Lin7a	Lin7a	9.95928e-09	0.00141001	0.992319	0.429508	0.000288382	0.0221431	0.942209	0.548896	3.79834e-06	Cold_low_EL	8.23522e-13	-0.0494461	0.9235	0.769151	0.00346652	0.476633	0.114956	1.24578	1.4462e-06	FALSE
Sesn3	Sesn3	3.3699e-08	-1.69814	2.46636e-06	-0.127167	0.51755	0.00763365	0.964234	-0.0604143	0.802252	Winter_low	7.13977e-05	-1.07014	0.0106643	-0.338538	0.468994	-0.651686	0.132777	-0.990225	0.0102262	FALSE
CYB561D1_containing	NA	4.84451e-05	0.148575	0.292995	-0.0903033	0.57569	-0.0533674	0.654312	-0.30578	0.0264751	Cold_high_EM	1.32062e-11	0.256719	0.540229	0.545917	0.0566163	0.952215	0.00174048	1.49813	8.56802e-08	TRUE
Strip1	Strip1	2.49422e-05	0.0160149	0.900927	0.222767	0.0157707	0.0437902	0.80058	0.348085	6.65632e-05	Cold_low_EM	2.84362e-05	0.209253	0.733826	-0.219983	0.620168	-0.827429	0.0220767	-1.04741	0.00188658	FALSE
Cept1	Cept1	2.77329e-06	-0.418412	0.0108884	0.0829782	0.666641	0.0528728	0.612217	0.36572	0.0315882	SA_high	2.39252e-06	-0.261235	0.659812	0.602107	0.12431	0.379913	0.392306	0.98202	0.00686263	TRUE
Cic	Cic	7.25985e-06	0.315374	0.00765117	0.147106	0.28135	-0.209428	0.065914	-0.189126	0.143085	Cold_high_EL	1.98005e-06	-0.266008	0.601625	-0.714427	0.0307713	-0.39564	0.293426	-1.11007	0.00042287	TRUE
Pex5	Pex5	1.51028e-05	-0.614345	8.91155e-06	-0.437881	0.0014026	0.0100271	0.973504	-0.39827	0.0039375	IBA_low	1.09505e-10	-0.308005	0.501228	0.724799	0.0211557	0.540794	0.123989	1.26559	2.77321e-05	TRUE
Rbp5	Rbp5	3.64846e-06	-0.927368	2.97546e-05	-0.657574	0.000596379	0.00963905	0.965467	-0.603884	0.00219723	IBA_low	4.94902e-35	-0.688946	0.0144202	0.0362039	0.926637	1.94335	1.58404e-13	1.97955	9.6697e-15	TRUE
Emg1	Emg1	4.05459e-05	0.846128	2.19859e-05	0.380313	0.0248475	0.00323696	0.990328	0.440441	0.0132681	IBA_high	2.36225e-15	0.493785	0.235358	0.742308	0.0237164	1.35998	0.000117602	2.10229	1.60285e-10	TRUE
Cops7a	Cops7a	0.000372945	-0.180339	0.0877019	-0.117267	0.326511	0.00543514	0.985286	-0.0975086	0.412634	SpD_high	3.32604e-16	-0.00742664	0.98595	0.20319	0.4275	1.08146	1.56289e-06	1.28465	2.39852e-09	TRUE
Gapdh	Gapdh	1.86441e-05	-0.3485	0.0051724	-0.0225607	0.902471	0.00799548	0.979051	0.0130112	0.942123	Winter_low	1.93116e-13	-0.382267	0.381832	-0.258917	0.496476	-1.23419	0.000110874	-1.49311	7.80535e-07	TRUE
Scnn1a	Scnn1a	0.000639285	-0.590064	0.000228603	-0.31797	0.0409534	-0.0119687	0.964234	-0.417794	0.00824979	Unassigned	1.00413e-20	-0.361591	0.248842	0.764733	0.00168349	0.536605	0.0666431	1.30134	2.39108e-07	FALSE
Plpbp	Plpbp	0.00045929	-0.342826	0.0165756	-0.0423415	0.826278	-0.0451376	0.730331	-0.249915	0.102003	Winter_low	8.48895e-05	0.253257	0.40197	0.0111717	0.972443	0.852329	0.000108218	0.8635	4.97338e-05	FALSE
Lsg1	Lsg1	0.000988584	0.372359	0.00273955	-0.0604198	0.704093	0.0234673	0.938277	0.0380857	0.819537	Winter_high	1.626e-08	0.250987	0.519006	-0.177526	0.573011	-0.670351	0.00925402	-0.847877	0.000463201	FALSE
ZNF676_containing	NA	0.000317181	0.0709382	0.582454	-0.15409	0.202942	0.199594	0.0652494	0.1532	0.199373	Unassigned	3.44716e-06	0.077215	0.744113	-0.249767	0.0763821	0.280965	0.0540869	0.031198	0.845465	TRUE
Rmnd5a	Rmnd5a	0.000325767	-0.242512	0.0084953	0.037022	0.770233	-0.00243436	0.996975	0.0287726	0.819688	Winter_low	9.43594e-10	-0.533981	0.0379675	-0.312157	0.217249	-0.760893	0.00105479	-1.07305	8.12301e-07	TRUE
Polr1a	Polr1a	1.43169e-14	0.579442	6.14977e-07	0.689797	4.82566e-09	0.0156024	0.963009	0.789986	2.75046e-11	IBA_high	1.80818e-05	0.0170921	0.976619	0.719724	0.0176869	0.0483012	0.914313	0.768026	0.0103564	FALSE
Map4k4	Map4k4	0.000417895	0.155785	0.317329	-0.136682	0.423661	-0.0435039	0.73432	-0.367343	0.0188289	Cold_high_EM	1.56634e-05	0.418554	0.0264427	-0.232105	0.215878	0.037002	0.881006	-0.195103	0.27875	TRUE
Il1r1	Il1r1	3.57867e-07	-0.300685	0.0264048	0.345184	0.0143537	-0.0350465	0.861865	0.184276	0.216702	Cold_low_EL	7.16117e-06	-0.92589	0.0447594	0.302965	0.54529	0.55112	0.247006	0.854084	0.0386234	TRUE
Mat1a	Mat1a	1.59838e-22	-1.40058	1.88562e-17	-0.12925	0.449071	-0.0380753	0.812034	-0.332428	0.0313134	Winter_low	0.000928024	-0.647006	0.248733	0.0388328	0.952975	0.625642	0.213851	0.664475	0.140414	TRUE
Fam213a	Fam213a	0.000597174	0.0100582	0.965754	-0.316717	0.0734664	0.000362691	0.999428	-0.340648	0.0687508	Cold_high_EH	3.80878e-15	0.883754	0.0163687	-0.817169	0.0140076	-0.415521	0.280092	-1.23269	0.000119223	TRUE
Carmil3	Carmil3	8.56502e-11	-1.34136	2.09819e-06	0.118257	0.558334	-0.00363015	0.985286	0.0938592	0.67508	SA_high	3.99477e-14	-1.73039	0.00512808	1.13677	0.0685897	0.0680491	0.940556	1.20482	0.0467661	FALSE
Thtpa	Thtpa	3.72904e-06	-0.283261	0.081145	0.262767	0.119312	0.00587179	0.983443	0.323707	0.0609063	Cold_low_EL	9.31109e-09	0.112025	0.746181	0.173764	0.466586	0.576099	0.00655342	0.749863	0.00012923	TRUE
Mast2	Mast2	7.54196e-07	-0.638616	3.92807e-06	-0.521899	0.000126726	-0.0134628	0.963009	-0.631463	5.59579e-06	IBA_low	5.38631e-06	0.436679	0.0945454	0.621196	0.00443511	0.338542	0.182442	0.959738	7.25541e-06	TRUE
Hs3st3b1	Hs3st3b1	5.85493e-08	-0.174935	0.332411	0.181288	0.34048	0.148202	0.129284	0.866374	0.000104812	Cold_low_EM	1.64004e-05	-0.182632	0.615738	0.561935	0.0169457	-0.0145727	0.966537	0.547362	0.0192708	FALSE
Itgb5	Itgb5	0.000111619	0.125979	0.421934	-0.165885	0.304538	-0.0499373	0.673325	-0.414467	0.00601225	Cold_high_EM	7.33806e-05	0.362984	0.410227	0.595224	0.0697508	0.288378	0.458264	0.883602	0.00461887	FALSE
Pdia5	Pdia5	3.6976e-05	-0.0219277	0.910348	-0.464557	0.00135079	0.00414054	0.988348	-0.461662	0.00169415	Cold_high_EH	1.46878e-13	-0.127772	0.742614	0.469767	0.0437427	0.717606	0.00253278	1.18737	4.82885e-08	TRUE
Casp8	Casp8	1.30258e-06	-0.194368	0.265866	0.206293	0.262708	0.0464749	0.625377	0.589123	0.00312546	Cold_low_EM	2.13658e-19	0.23672	0.650005	1.06661	0.000640166	1.04753	0.00331239	2.11414	4.60958e-11	FALSE
Agpat1	Agpat1	1.93409e-05	0.184174	0.127814	0.329752	0.00643859	0.0570999	0.630438	0.559717	2.73155e-06	Cold_low_EM	7.50463e-32	-0.0810434	0.897086	0.854198	0.0108249	2.24992	6.09676e-09	3.10412	2.36827e-17	TRUE
Ncoa4	Ncoa4	3.75858e-07	-0.0580068	0.654519	0.314607	0.00407952	0.00276928	0.996214	0.331399	0.00197728	Cold_low_EL	4.83162e-08	-0.414354	0.144446	0.635969	0.00674884	-0.502402	0.0511845	0.133567	0.614405	FALSE
Parg	Parg	4.42903e-10	-0.0818225	0.641453	0.473039	0.00334177	0.0265268	0.905729	0.725816	2.63017e-05	Cold_low_EL	0.000537939	-0.188171	0.595906	0.360953	0.144914	0.0543348	0.869892	0.415288	0.0758277	FALSE
Ercc6	Ercc6	1.42575e-05	0.133131	0.409734	0.448621	0.00418912	0.0363066	0.819648	0.74491	9.28193e-06	Cold_low_EM	2.56007e-16	0.394665	0.167524	0.992173	5.96619e-06	0.296248	0.292918	1.28842	1.2869e-08	FALSE
Ddx24	Ddx24	0.000132363	0.418732	4.10645e-05	0.209557	0.0634708	-0.0298969	0.911945	0.106789	0.379508	Winter_high	9.79596e-10	-0.178651	0.653053	-0.262913	0.346839	-0.759051	0.00156685	-1.02196	7.32416e-06	FALSE
Pten	Pten	8.72847e-05	-0.350585	0.00221868	0.0385252	0.812042	-0.00265684	0.996214	0.0272214	0.866456	Winter_low	0.000352048	0.396199	0.0550304	0.322302	0.0899284	0.346719	0.0843037	0.669022	0.000136878	TRUE
Minpp1	Minpp1	2.19174e-08	-0.142111	0.309705	0.396394	0.00367318	0.0182573	0.960646	0.522176	0.00016339	Cold_low_EL	9.40192e-12	-0.294124	0.175339	0.105104	0.642736	0.516367	0.00596468	0.621472	0.000421035	FALSE
Sgms1	Sgms1	1.22546e-07	0.926772	5.00435e-05	0.654084	0.000777443	0.0332362	0.796417	1.11083	5.439e-07	IBA_high	1.61495e-15	0.440946	0.0536712	0.819742	1.3475e-05	0.274658	0.239026	1.0944	1.08214e-08	TRUE
TMEM135_like	TMEM135	8.6297e-08	-0.597224	3.2831e-06	-0.582771	5.99723e-06	0.0382974	0.841764	-0.419384	0.00120197	IBA_low	5.93781e-12	0.169015	0.788897	-0.971522	0.00465125	-0.378558	0.358166	-1.35008	5.71538e-05	TRUE
Gpt2	Gpt2	5.87467e-06	-0.496117	0.0245734	0.296806	0.114055	-0.00211208	0.995166	0.310602	0.134635	SA_high	4.58229e-06	-1.50635	0.00061418	-0.578126	0.239163	0.865242	0.0769904	0.287116	0.560917	TRUE
Noc2l	Noc2l	1.45553e-14	0.735121	1.17665e-10	0.238116	0.0457662	-0.0376455	0.861865	0.103196	0.430389	Winter_high	0.000239995	-0.0722074	0.912756	-0.341818	0.387886	-0.610086	0.0934119	-0.951904	0.00382958	FALSE
Gpat3	Gpat3	3.26389e-09	2.51862	1.59242e-05	-0.139315	0.384754	-0.00180523	0.988348	-0.206364	0.293431	Winter_high	1.11977e-11	3.07043	4.30777e-11	-0.324654	0.613801	0.800487	0.166869	0.475833	0.386596	TRUE
Hnrnpdl	Hnrnpdl	2.25897e-07	0.217945	0.127158	-0.362323	0.0127971	-0.00750065	0.979124	-0.427475	0.00357764	Unassigned	1.22829e-51	-0.161722	0.680736	-0.844264	0.000180446	-1.12943	8.84219e-07	-1.9737	2.32755e-19	TRUE
Hnrnpd	Hnrnpd	5.12815e-11	0.38769	0.00171041	-0.281879	0.0312717	-0.00212645	0.996975	-0.299552	0.0207105	Cold_high_EH	5.71372e-38	0.120816	0.670442	-0.468051	0.00574398	-0.822862	1.07896e-06	-1.29091	8.12014e-16	TRUE
Mapk9	Mapk9	5.35485e-05	-0.393799	0.00106982	-0.45395	0.000242798	0.0121211	0.96659	-0.409097	0.000979726	IBA_low	5.94716e-07	-0.145237	0.69523	-0.458714	0.0432109	-0.477005	0.0423425	-0.935719	9.36046e-06	FALSE
Hnrnph1	Hnrnph1	0.000215394	0.11137	0.358518	0.232702	0.0448478	0.0440772	0.778961	0.393844	0.000325031	Cold_low_EM	1.4746e-05	-0.0961426	0.789161	0.0587065	0.83932	0.810006	8.64908e-05	0.868712	9.53861e-06	TRUE
Rufy1	Rufy1	3.8527e-06	0.208651	0.0321533	-0.164025	0.112641	-0.0088377	0.979124	-0.192701	0.0525478	Cold_high_EH	1.20877e-22	0.126243	0.688709	-0.325944	0.0992794	-0.785199	1.64452e-05	-1.11114	2.11039e-10	TRUE
Usp22	Usp22	8.23447e-09	0.0310201	0.805966	-0.216892	0.0279538	-0.0493462	0.72981	-0.359882	8.92851e-05	Cold_high_EM	1.43807e-09	0.0807815	0.787518	-0.277362	0.113778	-0.258856	0.157127	-0.536217	0.000810647	TRUE
Cops3	Cops3	9.76236e-06	-0.0178211	0.905443	-0.265289	0.0135399	-0.0289363	0.916702	-0.371562	0.000288451	Cold_high_EH	4.26397e-13	-0.073428	0.836164	-0.276733	0.186833	-0.544493	0.005106	-0.821226	6.13034e-06	FALSE
TBRG1_like	TBRG1	0.000212613	-0.0568929	0.75753	0.34812	0.0275674	0.0168783	0.960646	0.497796	0.00237843	Cold_low_EL	1.9416e-05	-0.45246	0.112709	-0.820192	0.000287092	-0.130585	0.666556	-0.950777	2.79728e-05	FALSE
Sall1	Sall1	0.000538196	-0.129769	0.469392	0.421063	0.0165241	-0.0098942	0.965467	0.364446	0.0464686	Cold_low_EL	1.35554e-17	-0.388442	0.429979	0.237988	0.584333	1.8004	4.10731e-07	2.03839	1.83844e-09	TRUE
FAHD2A_like	FAHD2A	2.35555e-17	-0.97744	1.97769e-13	-0.348493	0.00771466	0.0100736	0.974746	-0.308032	0.019302	Winter_low	7.6516e-06	-0.654019	0.11259	-0.656401	0.0670856	-0.410374	0.297887	-1.06678	0.00141312	TRUE
Eif2ak1	Eif2ak1	3.63596e-05	0.0146703	0.896248	0.160323	0.0508316	0.0507718	0.703625	0.27782	0.000228777	Cold_low_EM	1.47138e-08	-0.156044	0.493741	0.405408	0.00852213	0.166307	0.376947	0.571715	0.000181572	FALSE
Ado	Ado	6.7267e-06	-0.0385287	0.783434	0.368061	0.00069806	-0.0200698	0.960646	0.297654	0.00621201	Cold_low_EL	0.000636964	0.0702214	0.910686	-0.347818	0.349806	-0.272264	0.477795	-0.620081	0.0544327	TRUE
Morc2	Morc2	0.000173285	-0.0132979	0.953334	0.489487	0.00348653	-0.00672222	0.980009	0.467948	0.00691446	Unassigned	2.30626e-09	0.0874019	0.860732	0.829142	0.00146318	0.357254	0.262114	1.1864	5.95228e-06	FALSE
Ywhah	Ywhah	9.4094e-05	0.386075	0.002058	0.363915	0.00523818	-0.0167187	0.963009	0.291007	0.0272338	IBA_high	1.07726e-14	-0.0278805	0.964023	-0.76374	0.0126499	-0.842548	0.00515508	-1.60629	1.63846e-08	TRUE
Crot	Crot	2.09212e-09	0.402688	0.0452526	-0.346789	0.0638224	-0.00324545	0.988348	-0.437203	0.0364085	Winter_high	4.9316e-12	2.105	2.99164e-07	1.10997	0.01188	1.31605	0.00463885	2.42602	8.60844e-09	TRUE
Dmtf1	Dmtf1	1.92468e-06	-0.0823536	0.599959	-0.47663	0.000586992	-0.0141228	0.963009	-0.588475	3.07668e-05	Cold_high_EH	6.91529e-09	0.0678272	0.868686	-0.289787	0.234586	-0.490845	0.0350023	-0.780632	0.000220335	FALSE
Tnrc18	Tnrc18	0.000329083	0.32538	0.0214499	0.226278	0.135418	-0.0720813	0.478495	-0.0297162	0.878353	Winter_high	5.41857e-09	-0.236924	0.482881	0.392623	0.108419	0.451308	0.0792868	0.843931	0.000176918	TRUE
Usp30	Usp30	0.00011832	0.129544	0.309513	-0.136846	0.306291	-0.0356459	0.872203	-0.275701	0.0218406	Cold_high_EM	3.56533e-15	0.200947	0.615025	-0.549045	0.0287667	-0.646625	0.0103597	-1.19567	2.88277e-07	TRUE
Acacb	Acacb	7.60978e-20	-2.04182	1.05983e-07	-0.0115458	0.96282	0.00963721	0.963009	0.08942	0.69723	Winter_low	0.000151476	-2.69449	1.69005e-05	-1.42765	0.0325812	-0.306625	0.72815	-1.73427	0.0075356	TRUE
Ube3b	Ube3b	3.08276e-06	-0.276233	0.0019783	0.117157	0.273788	-0.00942283	0.977746	0.0872971	0.417433	SA_high	8.26254e-11	-0.0114381	0.97208	0.333966	0.0449599	0.315173	0.0825937	0.649139	4.33863e-05	FALSE
Yipf6	Yipf6	0.000180973	-0.169645	0.109192	0.0861951	0.492417	0.0218942	0.953678	0.159992	0.150512	Winter_low	9.6057e-15	0.0578691	0.886005	-0.409098	0.0559339	-0.275842	0.218655	-0.68494	0.000525335	TRUE
Pax8	Pax8	2.45017e-08	-0.642712	4.20248e-05	-0.0196489	0.927304	0.0282874	0.902716	0.123955	0.462822	Winter_low	4.56244e-17	-0.130835	0.86191	0.561045	0.207084	2.06034	7.09433e-07	2.62138	2.75862e-11	TRUE
Rnf168	Rnf168	4.00655e-07	0.0375487	0.845149	-0.379624	0.0128652	-0.0497581	0.671998	-0.69428	1.35952e-05	Cold_high_EM	3.02014e-66	-0.215354	0.540229	-1.05419	4.71874e-07	-1.29915	2.94443e-10	-2.35334	1.00534e-30	FALSE
Tmem30a	Tmem30a	2.64594e-06	-0.288745	0.000619113	-0.028282	0.820311	0.0245724	0.940271	0.0382053	0.735207	Winter_low	5.61543e-12	0.0800879	0.809971	0.11435	0.620888	-0.800115	4.24621e-06	-0.685765	5.99449e-05	FALSE
Tsc22d1	Tsc22d1	0.000131698	-0.0131359	0.95719	0.177034	0.356589	0.0281212	0.855333	0.455741	0.024831	Cold_low_EM	6.62275e-13	-0.215936	0.566999	0.471785	0.0690713	0.60168	0.025909	1.07346	9.04033e-06	TRUE
Gsr	Gsr	1.0266e-06	0.354712	0.00585864	0.595484	7.71264e-06	-0.00866793	0.976626	0.569814	2.23492e-05	IBA_high	7.31507e-05	-0.358602	0.156818	-0.158874	0.528767	-0.692428	0.000945829	-0.851302	1.66431e-05	FALSE
Rpn1	Rpn1	9.96861e-09	0.270387	0.0389181	0.00947148	0.962841	-0.158787	0.1392	-0.332733	0.0141453	Cold_high_EM	4.34833e-21	-0.157571	0.793419	-0.383625	0.31479	-1.50618	2.54019e-06	-1.8898	1.02309e-09	TRUE
Serinc1	Serinc1	4.59869e-10	-0.39869	3.62223e-07	0.0121732	0.925319	0.000756303	0.999428	0.0136913	0.909336	Winter_low	5.06844e-08	0.0221388	0.967415	-0.579914	0.0382538	-0.317924	0.319666	-0.897838	0.000744318	TRUE
Pex1	Pex1	6.87819e-11	0.213094	0.106015	-0.49442	0.000162151	0.0157886	0.963009	-0.42792	0.00119482	Cold_high_EH	3.84349e-10	0.419982	0.113172	-0.361042	0.127988	-0.43127	0.0775638	-0.792312	0.000222912	TRUE
Idh3g	Idh3g	0.000348026	-0.349303	0.00138339	-0.0682614	0.630629	0.00389225	0.99228	-0.0524406	0.715338	Winter_low	4.53713e-06	-0.243594	0.521581	-0.403735	0.134916	-0.24356	0.410329	-0.647295	0.00873039	TRUE
Hcfc1	Hcfc1	0.000325767	0.254072	0.0385695	0.0490406	0.762453	-0.103074	0.292554	-0.215966	0.0971925	Cold_high_EL	9.03191e-22	0.0151015	0.975759	-0.739402	0.00293111	-0.855087	0.000819573	-1.59449	2.24189e-11	TRUE
Ikbkg	Ikbkg	1.20602e-07	-0.41942	0.00152761	0.0799341	0.627993	0.0353586	0.861865	0.239805	0.0901548	Winter_low	0.00037613	-0.210139	0.575233	0.0541631	0.881381	0.440245	0.108642	0.494408	0.0469941	FALSE
Pdp2	Pdp2	2.44282e-11	-0.43614	0.00644818	-0.238331	0.147639	0.014105	0.963009	-0.155645	0.374796	SpD_high	2.10317e-09	-0.570244	0.142319	-1.34642	5.34842e-06	0.0500393	0.91186	-1.29638	1.95572e-05	TRUE
Cd36	Cd36	0.000210851	-0.0674429	0.66452	-0.0349709	0.846331	0.021758	0.939057	0.06232	0.707242	SpD_high	0.000713148	0.0308507	0.961786	0.109279	0.80715	0.670165	0.0599456	0.779444	0.0158006	TRUE
CYP2U1_containing	NA	3.16858e-15	-1.08254	1.75684e-05	0.129829	0.515768	0.0108691	0.963009	0.235892	0.23302	Winter_low	3.48502e-05	-1.12317	0.00618809	-0.643928	0.122476	-0.835243	0.0470921	-1.47917	8.20979e-05	TRUE
Bdh1	Bdh1	0.000841982	-0.0117787	0.958875	-0.392043	0.0174939	-0.00817588	0.976626	-0.492672	0.00427701	Cold_high_EH	2.76399e-16	0.921807	0.0126622	1.4115	1.21275e-05	0.806346	0.0311705	2.21784	1.19484e-11	TRUE
Hsp90aa1	Hsp90aa1	9.09668e-13	0.200777	0.214153	1.09189	7.19206e-09	-0.00175641	0.996975	1.07791	4.5736e-09	Cold_low_EL	7.84785e-26	-0.711775	0.0696419	-0.600775	0.0922431	-1.59407	1.15178e-06	-2.19484	3.21052e-12	TRUE
Ido2	Ido2	1.14264e-12	-0.943244	2.16085e-05	0.00359506	0.988603	0.0190167	0.938277	0.13799	0.484109	Winter_low	1.77531e-15	-0.435352	0.142101	0.379541	0.153565	0.702437	0.00694266	1.08198	5.36079e-06	TRUE
Clmn	Clmn	0.000642511	-0.505118	0.00209902	-0.0548804	0.782882	-0.0372807	0.801059	-0.261226	0.118443	Winter_low	0.000273719	-0.863084	0.00171491	-0.6411	0.0184893	0.348871	0.267073	-0.292229	0.310469	TRUE
Bin1	Bin1	7.19939e-10	0.262625	0.0575192	-0.217365	0.140315	-0.00261434	0.995873	-0.236968	0.10555	Winter_high	4.05102e-08	0.291906	0.416615	-0.22601	0.447335	-0.524277	0.0501656	-0.750287	0.00210169	TRUE
Txnip	Txnip	0.000117716	-0.129455	0.496519	0.369092	0.0480086	-0.0301797	0.806257	0.139934	0.503792	Cold_low_EL	0.000537091	-0.582848	0.366607	0.656309	0.209187	0.153524	0.816246	0.809834	0.0955592	TRUE
A2m	A2m	1.03152e-41	1.15841	3.42821e-10	-0.305866	0.0581677	-0.560693	0.00261887	-1.11541	3.89726e-10	Cold_high_EM	1.52175e-08	1.83311	0.00846938	1.99959	0.00165937	0.754271	0.332947	2.75387	1.27704e-05	TRUE
Pzp	Pzp	1.40503e-06	-0.85862	0.000412591	-0.0670889	0.754293	0.00268636	0.992354	-0.0484955	0.837422	Winter_low	3.19325e-06	-0.373926	0.625628	0.763874	0.145699	0.510475	0.387007	1.27435	0.00841271	FALSE
Esrp2	Esrp2	2.38813e-05	0.158156	0.136678	-0.142895	0.212314	-0.0411021	0.834437	-0.274908	0.00760961	Cold_high_EM	1.51744e-07	-0.0332761	0.956188	-0.630528	0.0441114	-0.42875	0.221082	-1.05928	0.00034854	TRUE
Smpd3	Smpd3	0.000251294	0.136893	0.470188	-0.262491	0.158155	-0.0199461	0.917456	-0.519384	0.0134225	Cold_high_EM	0.000103343	1.05279	0.0312583	0.640482	0.177721	1.14715	0.0156669	1.78764	3.03016e-05	FALSE
SLC47A1_like	SLC47A1	4.02807e-05	0.063095	0.735326	0.160462	0.363452	0.0198571	0.9384	0.299567	0.0756682	SpD_high	2.5028e-05	-0.304944	0.440877	0.468117	0.113746	-0.100618	0.792888	0.367499	0.206801	FALSE
Nob1	Nob1	5.80223e-06	0.681666	7.65705e-07	0.388411	0.00417216	-0.00476138	0.986422	0.376418	0.00561602	IBA_high	1.11754e-05	-0.180898	0.418537	-0.105202	0.587971	-0.0808468	0.680362	-0.186049	0.253564	TRUE
Wwp2	Wwp2	7.90211e-11	0.427528	0.000762332	-0.111122	0.462879	-0.0390426	0.83422	-0.276455	0.0367681	Winter_high	4.019e-08	0.679605	0.00010764	-0.147782	0.474872	-0.0468048	0.844941	-0.194586	0.289241	TRUE
LOC106145422	LOC106145422	2.07148e-08	-0.888763	0.000251206	0.0304684	0.897761	0.0175902	0.938277	0.175271	0.387906	Winter_low	3.68022e-05	-0.194265	0.802674	-1.01251	0.0220526	1.62781	0.000273147	0.615303	0.176334	TRUE
Ist1	Ist1	0.000918943	0.276718	0.0064067	0.25101	0.0202999	0.0343408	0.881425	0.374708	0.000268406	IBA_high	3.20932e-07	0.0694665	0.854346	-0.184792	0.427157	-0.314043	0.143263	-0.498835	0.00978158	FALSE
Chordc1	Chordc1	1.85711e-07	0.218804	0.20594	0.892552	1.40373e-05	-0.00319579	0.989401	0.893068	1.75341e-05	Cold_low_EL	2.33498e-09	-0.350725	0.264093	-0.414988	0.104162	-0.662167	0.00830046	-1.07715	2.92608e-06	TRUE
Marveld3	Marveld3	4.59588e-14	-4.06901	3.66872e-09	-0.0339622	0.844216	0.00231454	0.983887	-0.0106192	0.960569	Winter_low	7.48356e-22	-4.42223	3.19726e-14	-1.08826	0.120793	0.652383	0.406723	-0.43588	0.551753	TRUE
Cfap100	Cfap100	9.15464e-07	-1.05984	1.35181e-07	-0.285197	0.0921092	-0.0284989	0.878143	-0.531129	0.00301785	IBA_low	1.83719e-09	-0.802416	0.160732	-0.885238	0.0688774	-0.873082	0.0804338	-1.75832	7.86063e-05	TRUE
Tat	Tat	3.82822e-36	-1.92748	4.37738e-16	0.0720986	0.730022	0.0232018	0.908182	0.251178	0.188667	Winter_low	1.06626e-21	-1.04899	0.0816112	0.507086	0.404358	2.37208	5.25359e-06	2.87917	5.75434e-09	TRUE
ZNF480_containing	NA	0.000506147	0.452106	0.00267254	0.0602673	0.74559	-0.00804903	0.976626	0.0159723	0.9379	Winter_high	1.40437e-13	0.528059	0.135345	-0.633126	0.0249687	-0.381237	0.217422	-1.01436	0.000145667	FALSE
Ppp2r1a	Ppp2r1a	3.7707e-07	0.321187	0.00260326	0.0611252	0.662469	-0.109016	0.264592	-0.183734	0.116914	Winter_high	6.41398e-11	0.00444424	0.98913	-0.146866	0.550983	-0.761888	0.000128699	-0.908755	1.71141e-06	FALSE
Sf3a1	Sf3a1	2.61139e-09	0.256859	0.0159806	-0.0714452	0.594367	-0.0539943	0.666173	-0.239202	0.0307077	Winter_high	2.39095e-11	0.206127	0.462807	-0.370104	0.0622215	-0.468706	0.0193194	-0.83881	4.12215e-06	TRUE
Nudt9	Nudt9	1.43133e-09	-0.193206	0.17476	0.2871	0.047349	0.088925	0.365622	0.645554	1.06777e-05	Cold_low_EM	1.40538e-05	-0.0202338	0.973984	0.308889	0.404926	0.593823	0.0930199	0.902711	0.00395926	TRUE
Cog4	Cog4	2.82887e-08	-0.16603	0.102858	0.161843	0.135408	0.0514659	0.695401	0.317088	0.00132516	Cold_low_EM	1.43728e-11	-0.0828244	0.835374	0.426845	0.0610411	0.541684	0.0234197	0.968529	6.2836e-06	TRUE
Pikfyve	Pikfyve	3.1461e-09	-0.218185	0.0871049	0.197373	0.15024	0.0532416	0.661767	0.416721	0.001227	Cold_low_EM	3.76875e-06	-0.138812	0.680736	0.168935	0.493671	0.592675	0.00653727	0.76161	0.00015589	FALSE
Vamp7	Vamp7	1.80658e-06	-0.496733	6.34083e-05	-0.103877	0.491664	0.0271974	0.916702	0.00987088	0.95428	Winter_low	0.000106742	-0.359791	0.235358	0.273427	0.31836	0.391475	0.155074	0.664902	0.00636849	FALSE
Tmem170a	Tmem170a	6.20919e-24	-0.117956	0.367007	0.601312	6.83529e-07	0.0447293	0.75847	0.826115	1.35923e-11	Cold_low_EL	5.11004e-07	-0.272244	0.30188	0.493779	0.0161134	-0.765742	8.01629e-05	-0.271963	0.173035	FALSE
Adat1	Adat1	1.84931e-07	-0.230092	0.180394	0.443315	0.01316	0.00940486	0.967102	0.599564	0.00221746	Cold_low_EL	3.222e-51	-0.0733791	0.837754	1.22862	4.19248e-11	0.52459	0.0259764	1.75321	3.25634e-18	FALSE
Bco1	Bco1	3.18618e-13	-1.38643	3.68921e-14	-0.624502	0.000161418	0.0272848	0.901138	-0.4528	0.00654726	IBA_low	9.95922e-06	-0.224579	0.706509	0.905939	0.0114795	0.0901771	0.861486	0.996116	0.0050272	TRUE
Hsd17b2	Hsd17b2	4.19376e-10	-1.10922	1.17835e-11	-0.586831	0.000100733	-0.0127053	0.963195	-0.719847	4.30913e-06	IBA_low	0.000890128	-0.0344435	0.963337	0.228868	0.64283	0.856587	0.0403006	1.08546	0.00424177	TRUE
Ufm1	Ufm1	1.04608e-05	-0.176987	0.219244	0.301446	0.0380462	-0.00185808	0.996975	0.301403	0.0389325	Cold_low_EL	3.71389e-16	-0.162538	0.717441	-0.795967	0.00189804	-0.575532	0.0404038	-1.3715	4.09325e-08	TRUE
LOC101966219	LOC101966219	0.000678179	-0.426239	0.0357135	-0.279336	0.133784	0.0690297	0.346653	0.0710092	0.755047	Winter_low	1.77986e-10	-0.148138	0.877764	0.382114	0.547476	1.48264	0.00690709	1.86475	0.000230053	TRUE
ASPA_like	ASPA	6.61804e-30	-0.727225	3.09783e-06	0.34116	0.0224735	0.192474	0.0915534	0.86923	3.10371e-08	Cold_low_EM	2.1533e-15	-0.435768	0.536435	1.26739	0.00694857	1.39929	0.0076615	2.66668	1.52082e-08	FALSE
GSTA2	GSTA2	0.000167444	-0.112849	0.551318	0.174564	0.362316	0.0299376	0.836058	0.458282	0.0224777	Cold_low_EL	3.52009e-10	-0.185925	0.830428	0.666642	0.206813	1.20592	0.0200055	1.87256	6.10998e-05	TRUE
Slc25a27	Slc25a27	5.25734e-07	-1.00672	1.16394e-05	-0.0553083	0.799076	0.00675201	0.977746	-0.00645333	0.977825	SA_high	1.73076e-13	0.108307	0.898174	1.19809	0.00716176	1.31102	0.00688169	2.50911	9.48188e-09	FALSE
CYP39A1_like	CYP39A1	7.16715e-15	-0.98699	1.44581e-14	-0.54549	1.2084e-05	0.0104401	0.973504	-0.511298	4.77151e-05	IBA_low	1.78408e-05	0.137096	0.745639	0.361149	0.177582	0.601077	0.0229971	0.962226	5.21915e-05	TRUE
Klc4	Klc4	4.82102e-38	-0.536777	3.56322e-07	0.3128	0.00575673	0.191316	0.0787132	0.677211	9.28899e-10	Cold_low_EM	6.18199e-14	-1.00051	0.00465665	0.668666	0.0627694	0.32126	0.457426	0.989926	0.00425191	FALSE
Kcnk5	Kcnk5	2.5601e-13	-0.770121	0.00495017	0.289387	0.124289	0.0145038	0.9384	0.575511	0.0139341	Winter_low	9.8563e-11	-1.45152	0.00511494	0.304043	0.629413	1.06773	0.0497662	1.37178	0.00533154	TRUE
Pim1	Pim1	4.74725e-05	0.56561	0.0115581	-0.270236	0.14838	0.020672	0.911945	-0.107688	0.622344	Winter_high	2.17969e-10	0.334203	0.608611	-1.46769	0.000186285	-0.137112	0.807199	-1.6048	5.3862e-05	TRUE
Srsf3	Srsf3	9.32178e-15	0.382928	0.00421477	0.934008	1.00254e-10	-0.00759186	0.9796	0.900326	2.79945e-10	Cold_low_EL	6.59891e-24	-0.120974	0.645813	-0.32072	0.0560635	-0.83338	1.26592e-07	-1.1541	2.09634e-14	TRUE
Kctd20	Kctd20	3.3413e-06	0.0561234	0.722833	0.292701	0.0297958	0.0662344	0.546554	0.568828	1.85843e-05	Cold_low_EM	0.000952573	0.108916	0.665215	0.028984	0.898945	-0.310789	0.0621025	-0.281805	0.0689528	TRUE
Mapk14	Mapk14	6.46104e-17	-0.061271	0.684068	0.420224	0.000899129	0.0958292	0.326659	0.755831	3.09422e-09	Cold_low_EM	0.000509485	-0.424207	0.219834	0.318789	0.308065	-0.0743924	0.847238	0.244397	0.409646	FALSE
CUNH6orf106	CUNH6orf106	1.63399e-08	-0.53556	1.42571e-06	-0.115138	0.391058	0.014076	0.96421	-0.0599602	0.675587	Winter_low	0.000162733	-0.0973051	0.845348	0.441154	0.129242	0.396022	0.204858	0.837176	0.00168633	TRUE
Ip6k3	Ip6k3	2.43295e-24	-3.2538	5.89988e-12	0.057948	0.768865	0.00743032	0.963009	0.163927	0.436742	Winter_low	1.03899e-12	-4.03544	4.22046e-07	-0.605005	0.573114	0.889857	0.395544	0.284853	0.780054	TRUE
Dhx15	Dhx15	0.000208751	0.317883	0.0137845	0.396725	0.00298296	0.013934	0.963009	0.491452	0.000241976	IBA_high	1.04538e-11	0.189947	0.426724	-0.184487	0.340026	-0.497102	0.00421803	-0.68159	2.26039e-05	TRUE
Qdpr	Qdpr	8.59879e-05	-0.72161	5.38731e-05	-0.60028	0.000312668	0.00138189	0.997605	-0.634202	0.00024671	IBA_low	0.000203068	-0.0487591	0.955411	0.321931	0.542506	1.20702	0.00851013	1.52895	0.000294827	TRUE
Rgs12	Rgs12	7.89026e-05	-0.270445	0.104035	-0.601863	0.000641612	-0.0128645	0.963009	-0.78858	3.1748e-05	Cold_high_EH	1.27089e-05	0.105364	0.878963	0.377357	0.384107	0.920937	0.0224741	1.29829	0.000385882	FALSE
Slbp	Slbp	1.79211e-10	-0.456753	0.00323778	0.283978	0.0734037	0.00888535	0.976193	0.361484	0.0254882	Winter_low	3.70786e-14	-1.2214	0.00192562	-0.23786	0.633495	-1.88826	1.03592e-07	-2.12612	1.4644e-09	FALSE
Fgfrl1	Fgfrl1	2.27925e-07	-0.0876727	0.63888	-0.588747	0.00121866	-0.0304066	0.861865	-0.962545	2.1807e-06	Cold_high_EH	1.80812e-21	-0.380064	0.628162	-1.80278	0.000128576	-1.68404	0.000881732	-3.48682	6.71122e-14	TRUE
Idua	Idua	6.38818e-12	0.283206	0.0491121	-0.242916	0.107439	-0.0382703	0.818767	-0.459001	0.00199563	Winter_high	5.13607e-08	-0.298734	0.703068	0.717506	0.162644	0.969172	0.072006	1.68668	0.000361911	FALSE
Klhl7	Klhl7	6.3647e-05	-0.260241	0.0679092	0.170186	0.286188	0.0213752	0.9384	0.296676	0.0502297	Cold_low_EL	2.35591e-07	-0.157804	0.559774	-0.251772	0.19101	-0.439006	0.0152693	-0.690779	3.57971e-05	FALSE
Tra2a	Tra2a	7.45748e-06	-0.146342	0.339414	0.340422	0.0236589	0.0136433	0.963009	0.449175	0.00322359	Cold_low_EL	2.16895e-33	-0.49934	0.014305	-0.402601	0.0348445	-0.991364	3.67649e-08	-1.39396	9.18257e-16	TRUE
Hnrnpa2b1	Hnrnpa2b1	8.89937e-06	-0.0249083	0.858894	0.15433	0.169327	0.0783059	0.434167	0.360738	0.000306785	Cold_low_EM	5.05203e-36	0.0269398	0.928841	-0.3926	0.00945356	-0.623458	4.43975e-05	-1.01606	1.35142e-12	TRUE
Ggct	Ggct	3.06356e-05	-0.549716	0.0058448	0.0320662	0.890443	0.0124039	0.963009	0.128729	0.525679	Winter_low	8.36112e-15	-1.00024	0.00852049	-0.997388	0.00408715	-1.148	0.000650915	-2.14539	4.27424e-11	TRUE
Fkbp9	Fkbp9	9.65984e-05	0.0914466	0.58922	-0.212075	0.191143	-0.0174863	0.959656	-0.332269	0.0365836	Cold_high_EH	8.8993e-17	0.0328453	0.956868	-0.589808	0.0535704	-0.984398	0.000532823	-1.57421	8.25714e-09	FALSE
Eepd1	Eepd1	5.0615e-17	0.678882	1.66803e-05	-0.299783	0.0455547	-0.0358915	0.848385	-0.523881	0.000549041	Cold_high_EH	1.89435e-23	1.43747	1.73254e-14	0.32927	0.139009	0.896815	1.83317e-05	1.22609	5.27829e-10	FALSE
Ogdh	Ogdh	7.46166e-07	-0.012755	0.947879	0.335656	0.0133402	0.0079736	0.978278	0.391699	0.00367104	Cold_low_EL	3.09306e-32	-0.495781	0.0724282	0.314878	0.237613	1.37528	8.83696e-09	1.69016	1.1958e-13	TRUE
Ube2a	Ube2a	0.000197162	0.162915	0.145496	0.218254	0.0548046	0.0865557	0.38284	0.458877	1.67931e-05	Cold_low_EM	5.10132e-09	0.156368	0.759922	-0.252063	0.450016	0.480472	0.123989	0.228408	0.465761	FALSE
Cbll1	Cbll1	7.65392e-05	0.11177	0.370382	0.313301	0.00712809	0.0237544	0.9384	0.422645	0.000220052	Cold_low_EL	3.71575e-08	-0.0652934	0.847748	-0.556261	0.00115994	0.189412	0.350357	-0.36685	0.0398108	TRUE
Atxn7l1	Atxn7l1	5.75873e-07	-1.20928	0.000502055	-0.00320442	0.989917	0.0264158	0.746191	0.262292	0.217955	Winter_low	0.000116521	-0.572476	0.11062	0.291068	0.412288	0.196199	0.615059	0.487267	0.116824	FALSE
Gsap	Gsap	3.21286e-06	-0.263432	0.103023	0.109894	0.55782	0.00557999	0.983887	0.15069	0.408947	Winter_low	1.46633e-14	-0.35554	0.382579	0.789173	0.00735551	0.431098	0.21322	1.22027	2.43078e-05	FALSE
Nln	Nln	0.000269165	0.106733	0.41574	0.132016	0.329807	0.0950272	0.327008	0.397097	0.000811052	Cold_low_EM	2.26495e-10	0.0218955	0.960711	-0.33655	0.162369	-0.698852	0.00193502	-1.0354	8.63478e-07	FALSE
Trim23	Trim23	2.14862e-07	-0.546327	0.000532245	-0.182847	0.268785	0.122635	0.217789	0.158306	0.351263	Winter_low	1.65726e-11	-0.0822466	0.895106	-0.703485	0.0355868	-0.757059	0.029397	-1.46054	3.04249e-06	FALSE
Slc38a9	Slc38a9	0.000105793	-0.378084	0.0546859	0.114689	0.571352	0.0110016	0.963009	0.227332	0.261341	Winter_low	0.00025338	-0.538707	0.0302287	0.142682	0.616371	-0.00427084	0.991104	0.138411	0.582672	FALSE
Hmgcs1	Hmgcs1	1.45632e-12	-1.41108	8.68495e-06	-0.256221	0.175055	-0.0094141	0.963009	-0.427591	0.0497958	Winter_low	5.11734e-06	-0.902621	0.144227	0.0702844	0.928122	1.26323	0.0224596	1.33351	0.00902706	TRUE
Ivns1abp	Ivns1abp	1.46213e-11	-0.167758	0.267495	0.290559	0.0561812	0.215848	0.069853	0.837616	1.76683e-07	Cold_low_EM	1.84739e-06	-0.222605	0.449129	0.0147041	0.961991	-0.585657	0.00406853	-0.570953	0.00358917	FALSE
Trmt1l	Trmt1l	4.98609e-07	-0.0842279	0.531266	0.257782	0.0356443	0.0278944	0.916702	0.382116	0.00124026	Cold_low_EL	5.45223e-05	-0.118607	0.740765	0.352422	0.1116	0.179275	0.487795	0.531697	0.0108681	FALSE
Tnfsf4	Tnfsf4	1.20103e-07	-0.622182	5.15125e-05	-0.0541516	0.771877	0.0189091	0.953678	0.0442206	0.818114	Winter_low	7.66115e-36	0.242021	0.552758	0.689615	0.0100519	1.604	7.419e-09	2.29361	2.818e-18	FALSE
Suco	Suco	3.57488e-08	0.171313	0.184879	0.407512	0.00127	0.0468876	0.73307	0.636545	5.87727e-07	Cold_low_EM	2.26318e-06	-0.246452	0.322024	0.144812	0.518389	-0.647679	0.000594384	-0.502866	0.00573646	TRUE
LOC101970518	LOC101970518	5.19358e-05	-0.268169	0.107777	0.107003	0.5784	0.00274895	0.993264	0.129952	0.49628	Winter_low	3.30579e-05	-0.430209	0.145986	0.0626177	0.86065	0.330013	0.246473	0.392631	0.120604	TRUE
Uck2	Uck2	8.49692e-06	0.311049	0.0117983	0.309311	0.0171832	0.0064275	0.983887	0.350448	0.00621563	IBA_high	2.46419e-08	-0.25056	0.671793	0.215038	0.643743	-1.64963	3.92335e-06	-1.43459	3.25362e-05	FALSE
Ugdh	Ugdh	1.35771e-14	1.25789	1.11558e-07	1.45111	1.81392e-09	0.00825321	0.971825	1.56896	2.82389e-11	IBA_high	0.000436176	-0.840869	0.0957505	0.366453	0.476749	-0.813539	0.0874448	-0.447086	0.329437	FALSE
Tmem33	Tmem33	3.24286e-10	-0.344208	0.000394023	0.0892257	0.468942	0.0288303	0.917456	0.183478	0.0876305	Winter_low	0.00047664	0.127556	0.689507	-0.151357	0.508759	-0.29758	0.158135	-0.448937	0.0171028	TRUE
Nfxl1	Nfxl1	9.26345e-05	0.0421325	0.843764	0.445636	0.0145689	0.0272106	0.874922	0.811804	0.000131689	Cold_low_EM	1.20398e-07	-0.233602	0.650686	0.834928	0.00882021	0.414838	0.272819	1.24977	6.21507e-05	FALSE
Nipal1	Nipal1	8.51999e-10	-1.0954	0.000722212	0.0745289	0.721087	0.00378901	0.983887	0.124421	0.574188	Winter_low	6.42419e-09	-0.789649	0.0252691	0.531995	0.122027	0.322323	0.411327	0.854318	0.00753978	TRUE
Fip1l1	Fip1l1	8.28849e-14	0.202065	0.0879329	-0.237084	0.049549	-0.0961098	0.319239	-0.508941	7.96061e-06	Cold_high_EM	8.48787e-10	0.164807	0.484274	-0.369997	0.0207904	-0.212538	0.239094	-0.582535	0.000137477	TRUE
Aasdh	Aasdh	1.25118e-08	-0.189652	0.151182	0.217227	0.116365	0.069857	0.516409	0.489947	0.000239797	Cold_low_EM	0.000534073	0.271382	0.270445	0.24344	0.240711	0.251042	0.247006	0.494482	0.00794288	FALSE
Arrdc4	Arrdc4	1.14581e-08	-0.117283	0.553601	0.247052	0.184045	0.0206728	0.870286	0.668042	0.00818766	Cold_low_EL	1.59708e-15	0.625735	0.0989424	0.574171	0.0881382	1.77207	6.27127e-08	2.34624	4.18362e-14	TRUE
Abhd2	Abhd2	5.55292e-07	-0.196075	0.217304	-0.669051	5.97676e-05	-0.0122397	0.963009	-0.827306	2.23235e-06	Cold_high_EH	2.0871e-11	1.58604	4.12469e-10	-0.0222628	0.958522	0.298415	0.371029	0.276152	0.35429	TRUE
Polg	Polg	5.64103e-06	-0.135865	0.161606	-0.326493	0.000371722	-0.0149024	0.964234	-0.377324	2.2006e-05	Cold_high_EH	1.8805e-05	0.388741	0.0560315	-0.0215486	0.934912	0.596625	0.000997041	0.575076	0.000890482	TRUE
Pex11a	Pex11a	3.17238e-14	0.227607	0.192687	-0.484879	0.00771466	0.00492998	0.983887	-0.481861	0.0123683	Cold_high_EH	3.44451e-06	0.785508	0.13157	-0.771982	0.0800456	1.84251	1.96232e-05	1.07053	0.0128577	FALSE
Zscan2	Zscan2	5.46487e-08	-0.252229	0.138825	0.37276	0.0334396	0.0270044	0.879412	0.675802	0.000572586	Cold_low_EL	1.9282e-35	0.429784	0.471109	1.85939	1.36304e-06	2.09099	1.15178e-06	3.95038	7.44819e-23	TRUE
Lysmd3	Lysmd3	1.45328e-16	0.263646	0.0467797	0.751409	6.5548e-08	0.032977	0.874922	0.97293	5.04166e-12	Cold_low_EL	3.23018e-26	-0.261946	0.286069	-0.38218	0.039708	-0.696648	3.35156e-05	-1.07883	7.54106e-11	FALSE
Itih2	Itih2	1.48134e-07	-0.351898	0.000827007	-0.309707	0.00555787	-0.0543398	0.661767	-0.502781	2.84932e-06	IBA_low	1.24599e-12	0.36749	0.159807	0.676489	0.00110905	0.513015	0.0276231	1.1895	7.10528e-09	TRUE
AKR1C1_like	AKR1C1	2.957e-13	-0.270411	0.136948	-0.0211917	0.931512	0.0385706	0.6935	0.239492	0.223736	SpD_high	5.74819e-07	-0.250532	0.790398	0.513518	0.411981	1.507	0.00764969	2.02052	9.64523e-05	TRUE
Gtpbp4	Gtpbp4	8.30377e-06	0.651098	2.74168e-06	0.308519	0.025916	0.0217729	0.939057	0.439035	0.0013657	IBA_high	3.26089e-16	0.11421	0.726381	-0.420201	0.027095	-0.525314	0.00588622	-0.945515	8.65491e-08	TRUE
Lgals8	Lgals8	7.33719e-23	-0.762488	3.08215e-13	-0.233248	0.0385962	0.0656951	0.558139	-0.0459569	0.738621	Winter_low	7.42327e-10	-0.527452	0.00271897	-0.368416	0.0328439	-0.556757	0.000902877	-0.925173	5.31285e-09	TRUE
Rbm34	Rbm34	9.75722e-06	0.156552	0.148915	0.21514	0.0493913	0.0988766	0.294454	0.464388	6.22967e-06	Cold_low_EM	2.41052e-06	-0.192391	0.576179	-0.191827	0.466691	-0.6153	0.0049854	-0.807127	0.000105972	FALSE
Mkks	Mkks	3.38059e-09	0.000108839	0.999342	0.249157	0.0238468	0.054453	0.661767	0.430454	3.81316e-05	Cold_low_EM	5.93056e-38	0.115121	0.792711	0.719541	0.00278668	1.82295	3.66843e-12	2.54249	2.87088e-24	FALSE
Slc23a2	Slc23a2	2.99128e-05	-0.0249681	0.910327	0.473862	0.00759774	-0.00112093	0.997836	0.509941	0.00673278	Cold_low_EL	1.19375e-05	-0.505003	0.21113	0.355439	0.338897	0.227558	0.582296	0.582997	0.0756098	FALSE
Chrac1	Chrac1	9.28615e-12	0.254457	0.122137	-0.457189	0.00656986	-0.0197074	0.9384	-0.677614	0.000192342	Cold_high_EH	9.61305e-10	0.133625	0.790353	-0.665445	0.0158287	-0.29086	0.359223	-0.956305	0.0002913	TRUE
Arrdc3	Arrdc3	1.21184e-30	-0.157926	0.40824	1.5959	1.35263e-07	0.527922	0.020326	2.85328	4.08952e-20	Cold_low_EM	2.99954e-14	0.374789	0.758063	2.83233	1.75335e-05	0.747783	0.377876	3.58011	1.00063e-07	TRUE
Vti1a	Vti1a	7.99639e-05	-0.284757	0.0577223	-0.441598	0.00429445	-0.0393165	0.784227	-0.734779	6.7062e-06	IBA_low	7.99902e-14	0.359146	0.0144588	0.46568	0.000311179	0.32682	0.0251712	0.792499	7.9029e-10	FALSE
Acadsb	Acadsb	2.2077e-05	-0.533986	0.00695844	-0.0901546	0.657864	0.0458364	0.630438	0.174375	0.374265	Winter_low	3.62115e-05	-1.11314	0.0562296	0.208752	0.760624	0.463943	0.461815	0.672695	0.209988	TRUE
Oat	Oat	3.12822e-43	-4.07	5.3625e-24	0.0643426	0.756544	-0.00612364	0.971825	0.00619639	0.979888	Winter_low	1.70015e-34	-4.38706	3.22387e-20	-0.0282432	0.973912	-0.54015	0.417722	-0.568393	0.337973	TRUE
Lhpp	Lhpp	8.79811e-21	-1.45787	8.75124e-15	-0.200624	0.241132	-0.00565712	0.983887	-0.2485	0.146001	Winter_low	1.42054e-13	-1.64678	0.00020721	0.415287	0.440372	0.803709	0.11659	1.219	0.0070418	TRUE
Ndrg1	Ndrg1	2.61205e-09	0.0527117	0.789868	0.101217	0.596795	-0.221125	0.0652494	-0.368274	0.0343469	SpD_Low	1.05396e-09	-0.513734	0.494134	-1.25038	0.0138533	-1.35929	0.00974125	-2.60968	5.50076e-08	FALSE
ZNF717_containing_gene4682	NA	2.27544e-07	-0.121417	0.478028	0.179096	0.305866	0.189167	0.0909894	0.760457	3.70661e-05	Cold_low_EM	1.87742e-10	0.025461	0.96314	0.567517	0.0520567	0.563117	0.0826532	1.13063	6.21323e-05	FALSE
Mfsd14b	Mfsd14b	5.68308e-05	0.00797655	0.971201	0.291177	0.0815586	0.0164909	0.959656	0.444729	0.0107735	Cold_low_EL	8.57153e-06	-0.0991981	0.796152	0.633908	0.00271822	-0.049266	0.875755	0.584642	0.00633756	FALSE
Trim32	Trim32	4.07944e-24	-0.822718	0.000120298	0.598162	0.00140353	0.0285612	0.870286	0.991543	3.3238e-06	Cold_low_EL	9.25971e-10	-0.623211	0.143553	0.445914	0.266917	0.748913	0.0629278	1.19483	0.00084891	FALSE
Efr3a	Efr3a	6.46829e-13	0.257649	0.0150816	0.236866	0.035908	0.408303	0.000253438	0.743724	2.17025e-12	Cold_low_EH	6.03301e-08	0.27519	0.109404	-0.0874791	0.627409	-0.364244	0.0144043	-0.451723	0.00105774	TRUE
Pbx3	Pbx3	1.46305e-06	-0.997818	1.98977e-06	-0.199938	0.266853	0.0159108	0.959656	-0.0959338	0.634292	SA_high	3.85687e-07	-0.740711	0.031642	0.4183	0.223699	0.0784337	0.860313	0.496734	0.119913	FALSE
Zbtb43	Zbtb43	0.000958495	-0.116599	0.483771	-0.183179	0.275733	-0.110777	0.252413	-0.606233	0.000234421	Cold_high_EL	2.70157e-56	-0.202518	0.468885	-0.570047	0.00176171	-1.20811	2.34715e-12	-1.77815	1.98661e-25	FALSE
Eng	Eng	1.3776e-08	0.241932	0.060929	-0.20712	0.133581	-0.0272654	0.916702	-0.3399	0.00974268	Cold_high_EH	3.96212e-06	-0.0454392	0.930117	0.287204	0.34613	0.698177	0.0162665	0.985381	0.000216895	FALSE
St6galnac6	St6galnac6	0.000730916	-0.0701765	0.698516	-0.410367	0.0103835	-0.00261262	0.995412	-0.459949	0.00545646	Cold_high_EH	0.000227973	0.0573451	0.919294	0.0442205	0.915502	-0.887683	0.00204873	-0.843462	0.00225703	TRUE
Phyhd1	Phyhd1	5.38094e-14	-1.27142	2.05676e-10	-0.179703	0.312859	0.0147309	0.962581	-0.0872038	0.66123	Winter_low	1.73986e-08	-1.27301	0.000891394	0.393929	0.384808	-1.38139	0.000362028	-0.987458	0.00861585	FALSE
LOC110597745	LOC110597745	0.000398851	-0.149463	0.44044	0.0973681	0.635633	0.0197345	0.902857	0.319158	0.131456	Winter_low	1.62231e-05	-0.881654	0.131756	0.265756	0.676704	1.20152	0.0240915	1.46728	0.00266391	TRUE
Tor1a	Tor1a	0.00040749	0.165828	0.243562	-0.249409	0.0820631	0.0095408	0.976431	-0.204299	0.164919	Cold_high_EH	0.000119649	0.289886	0.494134	0.523363	0.0809676	0.513426	0.116418	1.03679	0.00025835	TRUE
Hmcn2	Hmcn2	1.58784e-05	-0.408547	0.0203321	-0.347505	0.0449736	-0.00837652	0.974543	-0.456949	0.0132326	SpD_Low	4.76849e-23	-0.281044	0.726827	0.74774	0.143762	2.90959	5.11955e-09	3.65733	1.16307e-14	TRUE
Zfyve1	Zfyve1	1.31662e-12	-0.763834	1.51694e-09	-0.0728651	0.638198	-0.00140698	0.997836	-0.0784341	0.601309	Winter_low	6.58756e-18	-0.60952	0.00262001	0.369186	0.0755366	0.376603	0.0915427	0.745789	0.000129302	FALSE
Npc2	Npc2	1.3894e-06	-1.07653	1.07355e-06	-0.351998	0.0450099	-0.00389144	0.986422	-0.422639	0.0236948	Winter_low	1.34316e-24	-0.868375	0.0213663	-1.1507	0.000351368	-0.880782	0.00634337	-2.03148	5.41869e-11	FALSE
Isca2	Isca2	0.000191798	-0.280176	0.0235227	-0.296189	0.0218543	-0.0145748	0.963009	-0.374687	0.00304235	IBA_low	1.3407e-06	0.0925254	0.81583	-0.571802	0.0061429	0.228497	0.345348	-0.343306	0.113971	TRUE
Nrde2	Nrde2	1.12137e-05	0.0743999	0.693724	-0.404376	0.0177524	-0.0161885	0.959656	-0.593737	0.0012092	Cold_high_EH	3.85861e-19	0.324168	0.23226	-0.922152	1.37139e-06	-0.151283	0.547836	-1.07343	3.34828e-08	FALSE
Ust	Ust	4.2268e-07	1.42165	6.79289e-07	0.595914	0.00419353	-0.00694679	0.976431	0.5649	0.0103851	IBA_high	4.13049e-06	1.04164	0.0815628	1.33596	0.00886614	0.746515	0.208068	2.08247	2.78107e-05	FALSE
Atad2	Atad2	1.40779e-06	-0.319056	0.0493061	-0.0741536	0.705591	0.162312	0.122358	0.356654	0.0399192	Winter_low	8.49017e-13	-0.327358	0.186938	-0.355926	0.0887873	-0.660234	0.000904925	-1.01616	5.63141e-08	FALSE
LOC110597766	LOC110597766	1.45882e-05	-0.691703	0.00714553	-0.238366	0.20803	-0.0104658	0.963009	-0.413698	0.0557292	SpD_high	8.79609e-14	-0.584768	0.371845	-2.21207	2.6718e-07	-0.698355	0.157848	-2.91042	1.74826e-11	TRUE
Zhx1	Zhx1	3.7471e-06	-0.407274	0.0111682	-0.0626967	0.749862	0.0172517	0.958012	0.0388926	0.853892	Winter_low	4.20451e-05	-0.353093	0.079441	-0.129325	0.53762	-0.552493	0.00126919	-0.681817	2.84665e-05	FALSE
Scaf8	Scaf8	1.72354e-25	0.0696116	0.548307	-0.571587	1.1018e-09	-0.02788	0.921695	-0.679726	2.65296e-13	Cold_high_EH	5.91632e-07	-0.0676996	0.819523	-0.20653	0.267187	-0.480889	0.00541153	-0.687419	1.52075e-05	TRUE
Ezr	Ezr	0.000566054	0.224082	0.0849472	0.0202969	0.914516	-0.00143182	0.997836	0.0135733	0.940128	Winter_high	5.10608e-11	-0.401585	0.240106	-0.0683879	0.860131	-1.18155	5.84938e-06	-1.24994	6.78898e-07	FALSE
Sft2d1	Sft2d1	0.000383445	0.283074	0.0278751	-0.14479	0.323668	-7.34586e-05	0.999963	-0.146022	0.310879	Winter_high	4.19463e-19	-0.101778	0.757788	-0.499471	0.00586712	-0.499293	0.00595933	-0.998765	5.00055e-09	TRUE
Mpc1	Mpc1	6.94253e-05	0.213053	0.189694	-0.320161	0.0531114	-0.00356649	0.988348	-0.369866	0.0308171	Cold_high_EH	0.00014466	0.510608	0.189108	-0.225488	0.557041	-0.56481	0.103436	-0.790297	0.0105368	TRUE
Acaca	Acaca	1.88116e-15	-1.61317	1.14518e-06	-0.0896641	0.663735	0.0147852	0.9384	0.0413885	0.867179	Winter_low	0.000301072	-1.56077	6.0831e-05	-0.868172	0.0345653	-0.124894	0.824578	-0.993066	0.0131033	TRUE
Aatf	Aatf	0.000967516	0.417797	0.00692252	0.0198424	0.928046	0.00039374	0.999428	0.0222254	0.916665	Winter_high	2.8374e-09	0.418105	0.283259	0.916787	0.00147672	0.424705	0.223531	1.34149	3.43195e-06	TRUE
Dynll2	Dynll2	0.000179851	-0.145634	0.270671	0.0926318	0.540761	0.018078	0.960646	0.172537	0.205505	Winter_low	3.65579e-19	-0.4369	0.125545	-0.522474	0.0305347	-0.864542	0.000284954	-1.38702	5.42509e-10	TRUE
Coil	Coil	2.07317e-09	0.283104	0.0127247	0.52667	5.3256e-06	0.0292473	0.911945	0.683281	5.96535e-09	Cold_low_EL	4.70964e-06	0.00218319	0.995857	-0.319311	0.26015	-0.466302	0.0785049	-0.785613	0.00116449	FALSE
Acsf2	Acsf2	1.72759e-19	-0.46805	0.0252579	0.37891	0.0443968	0.0175177	0.928746	0.68899	0.00239367	Winter_low	1.37927e-06	-1.38009	0.00271897	-0.207116	0.731663	0.576363	0.272928	0.369247	0.452598	FALSE
Thra	Thra	5.85386e-08	0.129268	0.455645	-0.349705	0.0367644	-0.0274157	0.887042	-0.603918	0.000755315	Cold_high_EH	3.23396e-12	0.0454028	0.93739	-0.595705	0.0430969	-0.80826	0.00427635	-1.40396	1.52691e-07	FALSE
Smarce1	Smarce1	0.000294293	0.11402	0.269091	-0.234668	0.0166925	0.0300801	0.914302	-0.145324	0.155216	Cold_high_EH	3.28515e-10	0.312376	0.344432	-0.599851	0.0118621	-0.0823729	0.798396	-0.682224	0.00360282	TRUE
Eif1	Eif1	5.61597e-05	-0.0825029	0.638839	-0.376781	0.0188452	-0.0254032	0.911945	-0.598306	0.000397941	Cold_high_EM	8.9291e-08	0.155598	0.801254	-1.28395	8.91564e-05	0.851653	0.0213576	-0.432292	0.233766	TRUE
Acly	Acly	1.98526e-18	-2.00294	4.78966e-05	0.0670514	0.71531	0.00259288	0.984133	0.115665	0.584106	Winter_low	3.36403e-12	-2.14666	5.03616e-07	-0.0941683	0.891672	-0.121371	0.851985	-0.215539	0.681325	TRUE
G6pc	G6pc	1.08779e-09	-0.830552	0.00174758	0.250573	0.184264	0.00455067	0.983887	0.338549	0.104028	Winter_low	1.21623e-14	0.274549	0.778248	0.778471	0.19727	2.81436	3.01804e-07	3.59283	5.33228e-12	TRUE
Papolg	Papolg	2.25634e-08	-0.00923254	0.961902	0.388201	0.00334673	0.0340587	0.872203	0.585416	1.39935e-05	Cold_low_EL	5.4495e-06	0.11486	0.742642	-0.193194	0.40742	-0.338186	0.116418	-0.53138	0.00617988	TRUE
Pus10	Pus10	0.000171696	-0.224085	0.136611	0.0777131	0.672649	0.04192	0.747733	0.293841	0.0640973	Cold_low_EM	9.01421e-09	-0.647218	0.079562	0.219902	0.579656	0.766794	0.0264821	0.986696	0.00177606	FALSE
Ahsa2	Ahsa2	3.91572e-09	0.122086	0.479146	0.708237	5.56327e-05	0.0266203	0.897326	1.00789	7.9649e-08	Cold_low_EL	1.08398e-05	-0.439051	0.0965099	0.443087	0.0609513	-0.0701567	0.824578	0.37293	0.109411	TRUE
Mdh1	Mdh1	2.50151e-16	-0.490264	6.24131e-05	0.164688	0.23483	0.0304692	0.903814	0.299504	0.0192516	Winter_low	1.25032e-23	-0.884203	0.00016614	0.0190632	0.958763	-1.67551	2.82008e-13	-1.65645	1.30229e-13	TRUE
Ugp2	Ugp2	1.89041e-06	-0.534083	0.000521861	-0.346659	0.0230807	0.0390671	0.793961	-0.154053	0.353838	Winter_low	1.19863e-10	0.430707	0.259392	0.942656	0.000972774	0.437923	0.198341	1.38058	1.17355e-06	TRUE
Slc1a4	Slc1a4	3.0077e-07	0.0678005	0.745468	-0.422598	0.0295851	-0.0170759	0.926669	-0.786174	0.0012047	Cold_high_EH	2.0004e-06	0.584218	0.493662	-1.33323	0.0219593	-0.280157	0.714235	-1.61339	0.00444373	TRUE
Pcbp1	Pcbp1	2.04178e-06	0.123807	0.249533	-0.136144	0.22807	-0.0672405	0.53903	-0.320313	0.00120429	Cold_high_EM	6.18119e-08	0.0304706	0.959695	-0.714918	0.0190113	1.83335	1.65484e-09	1.11843	0.000214585	TRUE
Aco2	Aco2	0.000127148	0.231311	0.097803	0.585291	3.91121e-05	-0.0379178	0.831674	0.40037	0.00528837	IBA_high	2.14509e-18	-0.247522	0.298882	-0.532753	0.00233041	-0.595228	0.00116545	-1.12798	2.60547e-11	TRUE
Xpnpep3	Xpnpep3	9.0009e-06	-0.118089	0.481611	0.373215	0.0199788	0.0140521	0.963009	0.511394	0.00220826	Cold_low_EL	6.77113e-05	-0.154998	0.657563	0.521422	0.0168265	0.0806617	0.786546	0.602084	0.00504994	FALSE
Sun2	Sun2	5.54908e-05	-0.164419	0.181807	-0.240474	0.0527389	-0.0936092	0.335804	-0.519297	1.08289e-05	Cold_high_EM	5.47975e-08	-0.286975	0.622214	-0.785002	0.0371967	-0.8141	0.0407558	-1.5991	6.27192e-06	TRUE
C1qtnf6	C1qtnf6	9.47043e-07	-1.65304	5.75434e-08	-0.384287	0.0449435	-0.014568	0.942209	-0.692177	0.00348542	IBA_low	3.12512e-12	-0.731411	0.061176	0.0870308	0.861899	1.50661	4.36191e-05	1.59364	6.66622e-06	TRUE
Rrm2b	Rrm2b	1.04192e-05	-0.530895	0.000171016	-0.383908	0.0068076	0.0284644	0.908182	-0.245538	0.0962557	IBA_low	1.47693e-06	0.00297517	0.994123	0.69369	0.0067533	-0.475766	0.0962156	0.217924	0.431834	FALSE
LOC101958376	LOC101958376	0.000247987	-0.635222	0.00371715	-0.15733	0.418432	0.0205279	0.916702	-0.00885279	0.970566	Winter_low	4.79964e-15	0.121317	0.86473	0.773815	0.0539114	1.30713	0.00151299	2.08095	3.78189e-08	TRUE
Pwp1	Pwp1	6.47051e-10	0.345643	0.00170816	-0.170039	0.167941	-0.00529295	0.985286	-0.192179	0.107187	Winter_high	8.11572e-13	0.0689988	0.871465	-0.485493	0.0328199	-0.492043	0.0333621	-0.977536	3.67578e-06	TRUE
Nt5dc3	Nt5dc3	0.000988584	0.0415326	0.848432	-0.241388	0.193749	0.00675239	0.976626	-0.198203	0.320273	SpD_Low	5.04762e-19	0.962565	0.000224155	0.486567	0.0758346	1.50875	1.87315e-08	1.99531	5.33398e-15	FALSE
Pah	Pah	1.78259e-12	-1.07935	1.11558e-07	-0.0434441	0.839089	-0.00316275	0.991586	-0.065689	0.749401	Winter_low	5.27165e-07	-1.23509	0.00175375	-0.177443	0.732767	0.60502	0.16963	0.427577	0.299792	TRUE
Gnptab	Gnptab	0.000121085	0.305896	0.0430207	0.152269	0.371342	-0.0404964	0.761311	-0.0418949	0.835173	Winter_high	5.24186e-05	0.251013	0.423417	-0.240048	0.32886	-0.378349	0.0975637	-0.618397	0.00283771	FALSE
Ywhaz	Ywhaz	6.50612e-08	0.0987559	0.273016	0.324881	6.52529e-05	0.0157997	0.963009	0.371585	2.61063e-06	Unassigned	1.11838e-06	-0.425312	0.0786655	-0.102768	0.708892	-0.256201	0.291347	-0.358969	0.0903668	TRUE
Actr6	Actr6	2.08904e-06	-0.326604	0.015852	0.0765516	0.653132	0.0416406	0.774327	0.267516	0.0661332	Winter_low	0.00022292	0.147359	0.685109	-0.429398	0.0534122	0.0390149	0.900213	-0.390383	0.0732267	TRUE
Ypel5	Ypel5	1.61128e-12	-0.767504	3.08109e-11	-0.335244	0.00448192	0.0183179	0.962581	-0.265603	0.0256378	Winter_low	8.03986e-06	-0.293516	0.423254	-0.0149852	0.968984	-0.730261	0.00720586	-0.745246	0.00351453	TRUE
Preb	Preb	2.63729e-07	0.200639	0.193251	0.53071	0.000742423	0.0442361	0.724213	0.870947	2.18836e-07	Cold_low_EM	4.08022e-08	-0.287166	0.514704	0.517443	0.0996546	0.505415	0.135289	1.02286	0.000472863	TRUE
Khk	Khk	0.000825289	-0.180767	0.290745	-0.331463	0.0547952	0.0311193	0.855333	-0.136691	0.475948	SpD_high	1.84418e-19	0.250457	0.611302	1.23543	3.48802e-05	0.751522	0.0298358	1.98695	5.25244e-11	TRUE
Hadhb	Hadhb	5.68896e-06	0.391858	0.0110294	-0.0848082	0.645737	-0.0027503	0.995166	-0.102466	0.571736	Winter_high	0.000670535	0.55853	0.0557155	0.0413918	0.911679	-0.290644	0.337373	-0.249252	0.362294	TRUE
Hadha	Hadha	1.02407e-07	0.400364	0.0203996	-0.155456	0.399934	-0.0200252	0.935401	-0.311288	0.0818692	Winter_high	0.000863749	0.470299	0.0650998	0.0628813	0.842801	-0.387827	0.115558	-0.324946	0.153803	TRUE
Ldah	Ldah	8.09031e-06	-0.0296113	0.887727	0.233017	0.172911	0.00893497	0.971825	0.313124	0.0695811	Cold_low_EL	4.75044e-06	0.767205	0.0165745	0.282349	0.405257	0.287305	0.415332	0.569654	0.0528647	FALSE
Nubpl	Nubpl	1.52792e-05	-0.100665	0.542162	-0.296486	0.054192	0.0178888	0.958012	-0.198698	0.21967	SpD_high	5.18726e-05	0.862959	0.0116399	0.11712	0.784588	0.656951	0.0587168	0.774071	0.0140701	FALSE
Egln3	Egln3	9.58967e-05	-0.309931	0.0340739	0.251749	0.104989	-0.0201706	0.940271	0.142339	0.39447	SA_high	1.28501e-12	-0.721165	0.0112825	0.581502	0.0359552	0.0754696	0.844699	0.656971	0.0159494	FALSE
Rida	Rida	8.992e-57	-1.59175	2.51411e-24	-0.0576775	0.752265	0.0633435	0.558139	0.18508	0.236264	Winter_low	9.42203e-21	-1.30254	0.000325019	0.0922302	0.864027	1.61924	3.32801e-05	1.71147	4.59956e-06	TRUE
Tmem260	Tmem260	0.000952607	-0.320121	0.0160248	-0.088681	0.588271	0.0299064	0.897326	0.0452425	0.79979	Winter_low	1.44859e-13	0.349263	0.199885	0.672935	0.00144366	0.414756	0.0933358	1.08769	2.77428e-07	FALSE
CCDC198	CCDC198	0.000257301	-1.03752	0.000350716	-0.360427	0.0580058	0.0156505	0.938277	-0.224035	0.281646	Unassigned	1.94114e-05	0.065508	0.954746	1.22333	0.0381286	0.992397	0.131509	2.21572	8.68656e-05	FALSE
Wdr89	Wdr89	5.22727e-09	0.219959	0.13719	0.600435	9.30825e-05	0.0405748	0.758704	0.922326	2.16756e-08	Unassigned	5.94847e-10	0.0533462	0.921601	0.317195	0.318604	0.934768	0.00150314	1.25196	4.83823e-06	FALSE
Mpp5	Mpp5	0.000738175	0.104167	0.547632	0.376695	0.0212889	0.0113876	0.964234	0.499386	0.00344248	Cold_low_EL	8.88747e-05	-0.173968	0.538998	0.0970838	0.693805	-0.596685	0.00195983	-0.499601	0.00675967	FALSE
Tmem229b	Tmem229b	1.15822e-13	-0.665341	0.0104036	0.351901	0.0651587	0.00236641	0.992036	0.456223	0.0405241	Winter_low	1.04022e-13	-0.521013	0.128204	0.466307	0.130103	0.472701	0.14827	0.939008	0.000906211	TRUE
Vti1b	Vti1b	3.32918e-05	-0.311559	3.01709e-05	-0.106403	0.243459	0.0198047	0.962581	-0.0554312	0.567473	Winter_low	1.96459e-13	-0.475159	0.132319	-0.94433	0.000109615	-0.435516	0.110004	-1.37985	1.02133e-08	FALSE
Zfyve26	Zfyve26	1.34532e-11	-0.202856	0.139892	0.239554	0.0944741	0.0163899	0.962708	0.335696	0.0168539	Winter_low	2.49757e-07	0.0408828	0.909444	-0.286724	0.154372	-0.483781	0.0123341	-0.770505	1.45274e-05	FALSE
Zfp36l1	Zfp36l1	0.000352455	-0.00661499	0.974761	0.386595	0.0243916	0.00511047	0.983887	0.469258	0.00972819	Cold_low_EL	4.77475e-22	-0.358641	0.482978	0.117186	0.808929	2.34066	1.33834e-11	2.45784	1.55352e-13	TRUE
Srsf5	Srsf5	2.49479e-25	-0.186438	0.14133	-1.09183	6.94814e-18	0.0291542	0.911945	-0.945482	4.4839e-14	Cold_high_EH	2.84684e-25	-0.101348	0.672996	-0.47064	0.000822592	-0.365955	0.0175201	-0.836595	1.34604e-09	TRUE
Slc10a1	Slc10a1	3.81108e-14	-0.400151	0.00538817	-0.0230728	0.911072	-0.000738981	0.999428	-0.0270149	0.891876	Winter_low	3.99202e-18	-0.252243	0.671793	0.0411067	0.942079	2.23105	7.45953e-10	2.27216	6.91208e-11	TRUE
Synj2bp	Synj2bp	3.63672e-06	-0.210462	0.0614487	-0.112585	0.391804	0.153217	0.134163	0.171097	0.157209	Winter_low	4.63838e-11	-0.0368543	0.911594	-0.322719	0.076329	-0.416525	0.0240915	-0.739244	9.29e-06	TRUE
Lypla1	Lypla1	7.05524e-05	-0.0714973	0.699262	0.110136	0.553938	0.0190597	0.940271	0.238617	0.167886	SpD_high	0.000390776	-0.314504	0.320565	-0.184341	0.515941	-0.646532	0.00762005	-0.830873	0.00023392	FALSE
Ubxn2b	Ubxn2b	1.5985e-06	-0.187215	0.206111	0.279104	0.0640793	0.0215591	0.9384	0.424965	0.00490412	Cold_low_EL	2.37294e-05	0.0343307	0.948767	0.407773	0.169882	0.639295	0.0326914	1.04707	9.48471e-05	FALSE
CYP7A1	CYP7A1	5.97153e-22	-1.34044	0.00220424	2.09831	1.75187e-05	0.0114449	0.919343	3.13502	5.30665e-08	Cold_low_EL	3.8125e-11	-3.1004	0.0482681	2.95823	0.0428206	1.49185	0.426012	4.45007	0.00279846	TRUE
Cspp1	Cspp1	6.27365e-06	-0.169826	0.282913	-0.243895	0.130725	0.654303	0.000707163	0.366246	0.0243385	Cold_low_EH	2.86229e-05	-0.193159	0.690631	0.448726	0.161987	0.384074	0.267824	0.8328	0.00449559	FALSE
Mtfr1	Mtfr1	0.000385926	-0.311711	0.0148057	-0.103809	0.504814	0.0280488	0.911945	0.0165736	0.927735	Winter_low	4.4029e-18	-0.271553	0.249055	-0.461476	0.0108285	-0.5358	0.00404163	-0.997275	6.00299e-09	FALSE
CYP7B1	CYP7B1	2.81984e-10	-1.67128	8.70151e-08	-0.147253	0.45715	-0.0123413	0.960646	-0.301241	0.15047	Winter_low	4.89841e-06	-0.610091	0.215242	0.156212	0.766259	0.954958	0.0233632	1.11117	0.00407035	FALSE
Ca8	Ca8	1.01139e-08	-0.618077	8.4748e-05	0.112115	0.520655	-0.000852376	0.998641	0.10845	0.532434	SA_high	7.44009e-21	-0.353259	0.446751	1.21251	9.94029e-05	0.514005	0.175643	1.72651	4.70769e-08	FALSE
Bcl2	Bcl2	0.000675756	0.0531073	0.773541	-0.0280083	0.894678	-0.0271203	0.905729	-0.177183	0.288077	SpD_Low	2.64889e-06	-0.571507	0.0351766	0.324626	0.229853	-0.263633	0.365925	0.0609925	0.832581	FALSE
Fech	Fech	0.0001264	-0.363167	0.00161437	-0.0802979	0.582677	0.0240326	0.938277	0.0136528	0.935495	Winter_low	1.68418e-11	-0.363599	0.106624	-0.671561	0.000114027	-0.38202	0.0362122	-1.05358	5.24869e-10	FALSE
Wdr7	Wdr7	0.000107819	-0.40959	0.000934982	-0.17439	0.210641	-0.00949943	0.976626	-0.221363	0.097574	Winter_low	1.7897e-07	0.234734	0.232434	0.308896	0.0523654	0.39633	0.0161289	0.705226	1.93725e-06	TRUE
Ivd	Ivd	2.29894e-12	-1.01924	1.15895e-07	-0.166936	0.346242	0.0248096	0.911945	-0.023264	0.917079	Winter_low	2.92089e-28	-0.959616	1.38528e-06	-0.603697	0.00370963	-1.15841	1.81954e-08	-1.76211	3.85703e-19	TRUE
Rmdn3	Rmdn3	2.12468e-07	-0.488313	0.00137901	0.0312249	0.879243	0.0197772	0.942209	0.139834	0.40686	Winter_low	3.34652e-10	0.0254494	0.948767	-0.278137	0.203658	-0.396944	0.0595189	-0.675081	0.000403518	TRUE
Slco2b1	Slco2b1	3.29095e-05	0.377566	0.0199294	-0.185205	0.287077	-0.00728552	0.977746	-0.24367	0.157074	SA_Low	1.71512e-05	0.931704	0.000928671	0.0219219	0.958763	0.505858	0.105039	0.52778	0.0622784	TRUE
Gdpd5	Gdpd5	1.26113e-07	0.461309	0.00598966	-0.0328746	0.879582	-0.0456407	0.684164	-0.276822	0.105345	Winter_high	3.33466e-07	0.179014	0.709229	-0.312136	0.336288	-0.528928	0.0841491	-0.841064	0.00216452	FALSE
Tsku	Tsku	5.1376e-13	-0.705581	0.0156332	0.898608	0.00149529	-0.00534493	0.976431	0.806171	0.00395307	Cold_low_EL	4.37341e-11	-3.15152	1.8347e-10	-1.0362	0.0673486	-0.709218	0.256946	-1.74542	0.000973528	TRUE
Thrsp	Thrsp	0.000359791	-0.48675	0.0549237	-0.0424405	0.8327	0.0139644	0.913618	0.111838	0.604557	Winter_low	2.18195e-11	-0.260983	0.758234	-0.235005	0.718405	2.31747	2.65726e-06	2.08246	1.13671e-05	TRUE
Alg8	Alg8	2.94974e-06	0.183726	0.139341	-0.210932	0.0960675	-0.0385243	0.849254	-0.368277	0.0020579	Cold_high_EM	0.000101434	0.147322	0.745728	0.122467	0.724109	0.719995	0.0103468	0.842462	0.00136494	FALSE
Nars2	Nars2	6.47221e-07	-0.427029	0.000347328	-0.117514	0.415924	0.0905664	0.362932	0.133766	0.341429	Winter_low	0.000128108	0.333072	0.283706	0.730259	0.00147422	-0.0457091	0.895456	0.68455	0.00338735	FALSE
Eed	Eed	0.000280205	0.198052	0.127076	-0.265929	0.0434196	0.0373464	0.851938	-0.114452	0.430945	SA_Low	4.25365e-05	0.553932	0.0204898	-0.141493	0.596659	0.714744	0.00131906	0.573251	0.00748677	FALSE
Serpina7	Serpina7	2.33688e-11	-0.0122618	0.961043	-0.46449	0.0150441	-0.0520381	0.523436	-1.12242	4.10444e-06	Cold_high_EM	3.74387e-11	1.70882	0.0255743	2.37678	0.000351368	1.47667	0.057406	3.85345	9.57537e-09	TRUE
Rrp1b	Rrp1b	9.34808e-05	0.427021	0.000237238	0.34508	0.00452265	-0.0218592	0.942209	0.256962	0.0368822	IBA_high	8.0577e-14	-0.380182	0.146362	-0.268379	0.264838	-0.879369	1.45495e-05	-1.14775	6.25321e-09	FALSE
Ets2	Ets2	6.79956e-13	0.510922	0.00325413	-0.0365652	0.86597	-0.156879	0.129284	-0.50268	0.00424432	Winter_high	6.54505e-08	-0.71701	0.167405	-1.24364	0.00273248	-0.196573	0.729368	-1.44021	0.000488217	TRUE
Mapkbp1	Mapkbp1	4.07531e-06	0.491183	0.000527326	-0.0519616	0.770782	-0.0156385	0.963009	-0.130266	0.406259	Winter_high	1.09942e-09	0.56471	0.0152475	-0.197156	0.413661	-0.428037	0.0477552	-0.625193	0.00162776	FALSE
Morc3	Morc3	1.76368e-05	0.263095	0.0687481	0.295275	0.0486764	0.097774	0.304172	0.698153	6.71931e-06	Cold_low_EM	6.56256e-05	0.35986	0.226311	0.779448	0.000523356	-0.207443	0.472593	0.572005	0.0138293	FALSE
Tmem50b	Tmem50b	3.667e-10	-0.619672	0.000119731	-0.0868754	0.632603	0.108027	0.265521	0.244469	0.130104	Winter_low	1.76277e-09	-0.43649	0.064367	-0.447456	0.0313605	-0.552465	0.00859683	-0.999921	2.27763e-07	TRUE
Urb1	Urb1	0.000131979	0.244417	0.0500746	0.40008	0.00161928	0.0150892	0.963009	0.49367	0.000102397	IBA_high	0.000114036	0.150743	0.779327	0.590694	0.0604386	0.249617	0.510955	0.840311	0.00518939	FALSE
Fam234a	Fam234a	0.000336705	0.118132	0.317569	0.30409	0.00638424	0.0185216	0.962581	0.38416	0.000402745	IBA_high	1.01405e-09	-0.370056	0.226571	-0.276826	0.308065	-0.794213	0.000603045	-1.07104	1.42348e-06	FALSE
Snap23	Snap23	2.14088e-05	-0.26014	0.00598966	0.0932129	0.425717	-0.00267123	0.996268	0.0833102	0.464871	Winter_low	4.87984e-09	-0.0682818	0.851575	-0.497972	0.00852213	-0.337353	0.0965121	-0.835326	3.7719e-06	FALSE
Rrn3	Rrn3	0.000956707	0.45822	0.000112703	0.260485	0.0386837	0.00551692	0.984133	0.291253	0.0187848	IBA_high	0.000361175	0.0918751	0.7933	-0.265021	0.20888	-0.22372	0.305355	-0.48874	0.00933218	FALSE
Marf1	Marf1	1.12994e-10	0.104473	0.459484	0.389734	0.00250083	0.0974175	0.319239	0.730062	1.82727e-08	Cold_low_EM	0.000511212	0.431118	0.0322597	0.258748	0.18741	0.0790753	0.744374	0.337823	0.0634425	TRUE
Acsm2b	Acsm2b	7.52037e-05	-0.307331	0.127158	0.200094	0.294952	0.0145069	0.9384	0.423098	0.0537477	Cold_low_EL	8.47475e-09	-1.67116	0.000116338	-0.0910703	0.892107	0.298203	0.604491	0.207132	0.684791	TRUE
ACSM1_containing	NA	2.7018e-05	-1.06731	0.00847728	0.0266903	0.87197	0.0150941	0.84715	0.243475	0.185759	Winter_low	1.0057e-10	-4.42077	1.98787e-09	-1.54405	0.0687879	0.30961	0.778236	-1.23444	0.141024	TRUE
Cdan1	Cdan1	5.50383e-05	-0.0235081	0.873342	-0.31762	0.00295393	-0.00663288	0.983887	-0.348322	0.000837943	Cold_high_EH	2.03331e-08	0.102413	0.847381	-0.542382	0.0595015	-0.635108	0.0240872	-1.17749	6.38812e-06	TRUE
Grb14	Grb14	8.91781e-12	-0.449633	3.82604e-05	-0.380061	0.000873315	0.0463751	0.746848	-0.221163	0.0617446	Unassigned	7.22123e-29	0.671042	0.00422154	1.10686	1.09593e-07	0.748071	0.00149193	1.85493	2.92428e-18	TRUE
Sbk1	Sbk1	2.38283e-11	-1.36775	3.59326e-09	-0.624229	0.00110309	-0.0458749	0.631215	-1.1558	1.50054e-07	Unassigned	0.000241006	-1.04655	0.0716167	-0.343683	0.584333	1.45951	0.00653727	1.11583	0.0299601	TRUE
Nupr1	Nupr1	1.12525e-05	-0.536701	0.00987087	0.105508	0.602614	0.0214493	0.911945	0.295734	0.13324	SA_high	1.34442e-45	-1.27167	9.22088e-05	-0.293595	0.462907	3.18903	1.17952e-20	2.89543	1.05207e-17	TRUE
Ccndbp1	Ccndbp1	8.55889e-05	-0.399314	0.0123942	0.030835	0.885856	0.0437247	0.713497	0.262248	0.120571	SA_high	3.39717e-08	-0.267805	0.509873	0.0217865	0.958522	-0.959365	0.000161571	-0.937578	0.000177728	FALSE
Mid1ip1	Mid1ip1	6.01119e-14	-0.574633	0.0177192	0.168575	0.385834	0.0183764	0.911945	0.418612	0.0549101	Winter_low	9.78351e-14	-0.44238	0.341344	-0.182719	0.684378	2.04006	3.93769e-09	1.85734	2.93397e-08	TRUE
Maob	Maob	1.71373e-12	-0.85342	6.94628e-07	-0.215821	0.183848	0.00175355	0.996975	-0.211694	0.197886	Winter_low	0.000328787	-0.246479	0.614463	0.317445	0.384808	0.253488	0.516497	0.570933	0.0727356	TRUE
Cdk16	Cdk16	0.000626462	0.214851	0.0844983	0.448389	0.000302456	-0.0215312	0.942209	0.35883	0.00406943	IBA_high	5.05872e-13	-0.114853	0.809971	-0.462138	0.093383	-0.744588	0.00438487	-1.20673	8.66865e-07	FALSE
Klf9	Klf9	0.000865803	-0.394515	0.0246459	-0.125181	0.516196	0.0557331	0.558139	0.151699	0.42778	Winter_low	0.0009261	-0.404081	0.341626	-0.741768	0.0195708	-0.268038	0.489399	-1.00981	0.00102418	TRUE
Eif3j	Eif3j	0.000350336	0.164336	0.180907	0.319906	0.00811017	0.0223771	0.941963	0.428067	0.000291886	Cold_low_EL	9.78435e-11	-0.180424	0.516832	-0.0387247	0.888686	-0.720979	4.81106e-05	-0.759704	1.10082e-05	FALSE
Isoc1	Isoc1	1.37358e-12	-0.867809	5.95965e-07	-0.0329008	0.875452	-0.000193573	0.999963	-0.0342867	0.867397	Winter_low	3.75998e-05	-0.477684	0.206528	0.678722	0.0281516	-0.196524	0.61748	0.482198	0.123216	FALSE
Rbm22	Rbm22	0.000166012	0.173211	0.163147	-0.142614	0.289615	-0.0249993	0.928746	-0.246478	0.0453445	Cold_high_EM	9.78705e-21	0.192997	0.649241	-0.547587	0.0317762	-0.662498	0.00772545	-1.21009	2.27717e-07	TRUE
Arhgef37	Arhgef37	4.57109e-05	-1.23598	2.83565e-06	-0.643097	0.00180152	-0.00394936	0.984133	-0.78871	0.00053219	IBA_low	5.54873e-06	-0.126053	0.848528	0.30549	0.475228	0.908772	0.0185922	1.21426	0.000554866	TRUE
Lars	Lars	0.000874627	0.265179	0.0611537	-0.0843115	0.625918	-0.0269316	0.911945	-0.222315	0.143495	Cold_high_EM	4.32006e-29	0.622712	0.0298754	0.975944	6.78328e-05	1.27292	2.65859e-06	2.24886	5.71072e-19	FALSE
Taf7	Taf7	0.000879779	-0.0246641	0.889437	-0.194024	0.169327	-0.0400554	0.8166	-0.376662	0.00443507	Cold_high_EM	1.88109e-07	0.420559	0.395109	-0.605929	0.102318	2.01222	1.57015e-08	1.40629	5.93046e-05	TRUE
Slc30a4	Slc30a4	6.65161e-05	0.283226	0.0278616	0.304802	0.0233795	-0.0113384	0.968582	0.254683	0.0611341	Unassigned	5.21263e-11	-0.0814462	0.872916	-0.483478	0.0904648	-0.750745	0.00653727	-1.23422	1.45605e-06	TRUE
Coq10b	Coq10b	1.43586e-14	0.0886921	0.638775	0.578051	0.00183882	0.268452	0.0445162	1.51583	2.06301e-11	Cold_low_EM	7.50251e-05	-0.765807	4.45213e-05	-0.57221	0.00231912	-0.0270556	0.92229	-0.599265	0.00141593	FALSE
Dusp6	Dusp6	1.77061e-08	0.05825	0.787389	0.431451	0.0295851	0.5728	0.0225647	2.07779	2.86716e-09	Cold_low_EM	4.13822e-35	0.603774	0.143553	1.22896	0.000163923	1.82256	2.29941e-07	3.05152	2.65243e-20	TRUE
Hal	Hal	8.21412e-06	-1.42852	2.68409e-07	-0.659518	0.00183882	-0.00627888	0.976626	-0.857062	0.000318717	IBA_low	0.000248812	-0.432299	0.510367	-0.422323	0.419779	1.57091	0.000594337	1.14858	0.00917869	TRUE
Mcfd2	Mcfd2	0.000336918	-0.510192	2.21814e-05	-0.28927	0.0227267	-0.00360104	0.992354	-0.313439	0.0121915	IBA_low	3.16981e-13	0.011657	0.969787	0.262284	0.108068	0.578798	0.000327742	0.841082	2.72195e-08	TRUE
Zfp36l2	Zfp36l2	1.40836e-07	1.00966	7.71056e-05	0.650252	0.00157714	0.0301463	0.817166	1.16914	1.87392e-06	Unassigned	1.16105e-29	0.0431026	0.948767	0.491724	0.19245	2.63584	3.44319e-14	3.12756	1.23116e-20	TRUE
Cops2	Cops2	6.55079e-05	-0.396715	0.000418425	-0.0047684	0.97885	0.00742158	0.980878	0.0243484	0.879807	SA_high	5.34805e-09	-0.000111217	0.999684	-0.351466	0.0473369	-0.194858	0.330218	-0.546324	0.00110187	TRUE
Pdk1	Pdk1	9.02767e-06	-0.497646	3.86849e-05	-0.539056	1.15655e-05	0.0351237	0.872203	-0.396108	0.00141285	IBA_low	1.18987e-11	0.0627429	0.898115	-0.594776	0.0198656	-0.531745	0.0452293	-1.12652	2.59849e-06	FALSE
Nfe2l2	Nfe2l2	2.75278e-05	0.114591	0.447448	0.336394	0.0174153	0.0386687	0.819648	0.559263	8.91344e-05	Cold_low_EM	1.56589e-06	-0.23695	0.358887	0.541645	0.00353908	-0.304092	0.155284	0.237552	0.231825	TRUE
Hdc	Hdc	5.27328e-10	-1.84484	4.16114e-11	-0.929517	0.000108734	0.0382201	0.671998	-0.47106	0.0259137	Unassigned	9.89169e-29	-0.0730402	0.93789	1.22268	0.0120607	2.85947	3.9322e-07	4.08215	1.29795e-14	FALSE
Ssfa2	Ssfa2	0.000156367	-0.0218061	0.893325	0.151793	0.246001	0.0893374	0.368149	0.407092	0.000471922	Cold_low_EM	7.25629e-06	0.163941	0.688381	0.541617	0.0321794	0.463376	0.095605	1.00499	2.93707e-05	TRUE
Usp8	Usp8	0.000378208	-0.0511067	0.784236	0.274072	0.0824039	0.0230133	0.921695	0.442885	0.00566245	Cold_low_EL	1.64452e-08	-0.0102509	0.980264	0.270596	0.244819	0.746198	0.000598274	1.01679	5.58857e-07	FALSE
Casp8ap2	Casp8ap2	0.000460101	0.0920295	0.60952	0.345038	0.0400469	0.0314754	0.859891	0.635623	0.000514143	Cold_low_EL	0.000287558	-0.0508118	0.9235	-0.177222	0.600363	1.04274	0.000235019	0.865518	0.00181679	FALSE
Pnrc1	Pnrc1	3.8137e-21	-0.707056	4.0061e-07	0.124231	0.427562	0.0612201	0.582393	0.368764	0.00768603	Winter_low	9.27536e-10	-0.533452	0.138321	-0.639394	0.0353308	-0.795013	0.0107127	-1.43441	4.20495e-07	TRUE
Fam46a	Fam46a	0.000701035	0.203067	0.271216	0.47357	0.01439	0.0128576	0.961955	0.744017	0.00110426	Cold_low_EL	1.08541e-06	0.365262	0.328488	0.527857	0.066402	0.617896	0.0452103	1.14575	2.77744e-05	TRUE
Pphln1	Pphln1	0.000538723	0.0164912	0.894616	0.195076	0.0323791	0.0133107	0.967228	0.233985	0.00708653	Cold_low_EL	3.03723e-05	-0.0813778	0.75514	-0.0588789	0.771018	-0.526001	0.000522572	-0.584879	4.60188e-05	TRUE
Slc38a4	Slc38a4	5.54897e-15	-1.51997	3.49888e-09	0.0598147	0.782942	-0.0140064	0.960646	-0.046965	0.841851	Winter_low	1.13199e-05	-0.335066	0.565494	0.323592	0.481642	0.878632	0.0347672	1.20222	0.00141456	TRUE
Soat2	Soat2	1.37173e-09	0.827647	0.00105573	-0.19005	0.322453	-0.0230384	0.887042	-0.452263	0.0304268	Winter_high	3.86076e-12	2.10086	1.273e-09	-0.176623	0.705522	1.01498	0.00694266	0.838356	0.0194454	TRUE
Hnrnpa1	Hnrnpa1	2.99363e-10	0.512999	4.70156e-06	-0.0502797	0.738943	-0.0179345	0.962581	-0.118951	0.363166	Winter_high	2.74315e-44	-0.109196	0.7933	-1.07958	5.14096e-07	-0.870118	0.000164792	-1.9497	1.51343e-19	TRUE
Pard6b	Pard6b	0.00014074	0.223687	0.177345	0.488368	0.00452896	0.00358519	0.988348	0.569484	0.0017494	Cold_low_EL	1.38389e-09	-0.0122461	0.979585	0.567323	0.0221498	0.482282	0.0814226	1.04961	1.23427e-05	TRUE
Stau1	Stau1	8.5044e-06	-0.184315	0.0638961	-0.331948	0.000732348	-0.0119656	0.970684	-0.378222	7.77343e-05	Cold_high_EH	2.71948e-18	-0.0876555	0.812333	0.784538	6.639e-05	0.183218	0.475525	0.967756	1.20717e-06	TRUE
Pcif1	Pcif1	1.70467e-07	0.404255	0.00381474	-0.0283266	0.884247	-0.0532735	0.653406	-0.247326	0.0912427	Winter_high	1.63535e-05	0.113085	0.823943	-0.297589	0.356688	-0.756534	0.00906947	-1.05412	8.29146e-05	TRUE
Ctsa	Ctsa	0.000279241	0.0536221	0.75922	-0.180386	0.249986	-0.0360726	0.848385	-0.373466	0.0114987	Cold_high_EM	5.23947e-06	-0.764358	0.0213981	-0.537407	0.092075	-0.620043	0.0548634	-1.15745	6.36145e-05	TRUE
Sap30l	Sap30l	5.67753e-06	0.311245	0.0284735	0.554276	0.000164854	0.0128548	0.963009	0.68075	7.7813e-06	IBA_high	8.12478e-06	-0.0641152	0.932089	-1.03139	0.00639777	-0.318415	0.487724	-1.34981	0.000255999	FALSE
Aqp9	Aqp9	8.22805e-18	-0.917226	4.59011e-07	0.204338	0.225198	0.0114369	0.964234	0.291231	0.0794298	Winter_low	5.02679e-08	-0.0454198	0.956188	1.42593	0.000332651	0.170793	0.763451	1.59672	7.33913e-05	TRUE
Spcs3	Spcs3	0.000147396	-0.241473	0.0199991	-0.0234175	0.877724	0.0364658	0.872203	0.0930533	0.445623	Winter_low	3.93985e-12	-0.460401	0.105745	-0.430683	0.0852422	-0.668605	0.00637492	-1.09929	1.17853e-06	TRUE
Selenop	Selenop	6.20919e-24	-1.1625	1.1052e-23	-0.317372	0.00755716	-0.0356848	0.872203	-0.472156	4.38065e-05	SA_high	9.00892e-10	0.219263	0.810539	0.943637	0.0784817	1.67378	0.00165065	2.61742	8.69409e-08	TRUE
CUNH5orf51	CUNH5orf51	1.62833e-06	-0.404039	0.0201831	-0.160504	0.384928	0.0160227	0.959656	-0.0562126	0.794295	Winter_low	2.48597e-24	-0.0390846	0.929907	-0.370981	0.111358	-1.15543	1.04743e-08	-1.52642	1.84114e-14	FALSE
Nup155	Nup155	0.000966989	0.284907	0.0378888	-0.0955898	0.560737	-0.0215321	0.939057	-0.203443	0.167084	SA_Low	7.09004e-12	0.302808	0.377882	-0.349529	0.188023	-0.668437	0.00687482	-1.01797	9.74217e-06	FALSE
Ranbp3l	Ranbp3l	3.93801e-11	-0.539483	0.0148557	0.293482	0.116423	0.0533893	0.46508	0.948066	0.000177694	Cold_low_EM	7.2377e-12	-0.355543	0.796283	2.70461	0.000332651	1.08782	0.259144	3.79243	1.3097e-06	FALSE
Agxt2	Agxt2	2.13778e-05	-0.713889	2.06529e-06	-0.483368	0.000807147	0.00318055	0.992955	-0.4882	0.000847365	IBA_low	0.000823328	0.627308	0.00239255	0.459048	0.0235254	0.127702	0.621741	0.58675	0.00296963	TRUE
Ccnl1	Ccnl1	0.000458729	0.214488	0.0672414	-0.168943	0.18512	-0.00194633	0.996975	-0.178162	0.152605	SA_Low	6.27794e-16	-0.12194	0.717363	-0.683503	0.000304985	-0.353283	0.103784	-1.03679	3.33382e-08	TRUE
Plod2	Plod2	3.20494e-05	-0.110495	0.538274	0.436458	0.0114917	0.00159981	0.996975	0.492713	0.00697516	Cold_low_EL	2.15172e-10	-0.124373	0.742705	0.649016	0.00273248	-0.322134	0.205335	0.326882	0.152745	TRUE
Cisd2	Cisd2	6.1628e-07	-0.23746	0.0794722	0.177891	0.234696	0.0554424	0.630438	0.425006	0.00254139	Cold_low_EM	7.91284e-08	0.074963	0.914335	0.666566	0.0833793	1.08294	0.0067156	1.7495	1.4612e-06	TRUE
Msrb2	Msrb2	1.0613e-05	-0.52251	0.000986104	-0.100455	0.576404	0.0385117	0.793961	0.0869196	0.636462	Winter_low	2.185e-07	-0.213966	0.501228	0.143774	0.590456	0.173839	0.514271	0.317613	0.15401	TRUE
Tpm1	Tpm1	6.35317e-09	-0.840849	7.49294e-10	-0.482154	0.000246767	0.0146611	0.963009	-0.420993	0.00147951	Unassigned	0.000140271	-0.037566	0.948767	0.480536	0.127988	0.460968	0.16963	0.941504	0.00111364	TRUE
Aph1b	Aph1b	0.000532462	-0.35309	0.00239634	-0.355241	0.00346349	-0.0188912	0.960646	-0.452535	0.000155448	IBA_low	5.59241e-05	0.3606	0.420237	-0.311003	0.387197	-0.166818	0.672663	-0.47782	0.129641	FALSE
P4ha1	P4ha1	2.78248e-05	0.414448	0.0337542	0.510238	0.00809403	0.0170045	0.9384	0.829194	0.000253173	Unassigned	5.48905e-10	0.077344	0.91157	1.16485	0.00110905	-0.124458	0.807825	1.04039	0.0043818	FALSE
Ddit4	Ddit4	1.85777e-06	-1.31398	0.00198668	-0.0640851	0.723674	0.0826412	0.244157	0.371491	0.0852176	Winter_low	5.26461e-08	-2.9839	0.00615885	-1.55301	0.168332	3.4553	0.00140969	1.90229	0.0737157	TRUE
Sgpl1	Sgpl1	6.55235e-05	-0.465796	0.00179735	-0.0738403	0.683279	0.00228423	0.996245	-0.061501	0.740129	Winter_low	7.76922e-11	-0.100621	0.790235	0.93823	2.96631e-06	-0.328295	0.180799	0.609935	0.00387049	TRUE
Dapk2	Dapk2	5.59981e-10	0.668634	3.65454e-06	-0.120015	0.455203	0.00465331	0.986422	-0.0967596	0.551616	Winter_high	2.99631e-11	1.27662	6.88172e-10	0.499685	0.029517	0.0495186	0.880765	0.549204	0.0146031	TRUE
Hnrnph3	Hnrnph3	5.23873e-05	0.036469	0.823322	0.324211	0.012496	0.0345563	0.872203	0.498846	9.92041e-05	Cold_low_EM	4.84934e-23	0.141424	0.565494	-0.413517	0.00929188	-0.451683	0.00653727	-0.8652	1.13442e-08	TRUE
Pbld	Pbld	5.28786e-21	-0.8505	6.22896e-11	-0.237166	0.0732459	0.0459161	0.737464	-0.0635561	0.68632	Winter_low	1.44365e-09	-0.207698	0.671298	0.785496	0.00840368	0.389968	0.268438	1.17546	5.45544e-05	FALSE
Herc4	Herc4	8.31125e-08	-0.232391	0.0613199	0.22062	0.095321	0.01832	0.960646	0.310458	0.0150203	Cold_low_EL	4.74774e-08	-0.659014	0.00011875	0.0751778	0.750126	-0.0366081	0.886183	0.0385698	0.853378	TRUE
Tm2d1	Tm2d1	0.000186317	-0.0629372	0.615517	0.0453176	0.742739	0.108431	0.264592	0.292751	0.00651373	Cold_low_EM	5.83549e-09	-0.116752	0.709693	-0.548024	0.00215622	-0.170872	0.432332	-0.718897	4.39943e-05	TRUE
Oma1	Oma1	5.29115e-06	0.200903	0.171832	0.476172	0.00133774	0.0351994	0.851398	0.736773	2.23864e-06	Cold_low_EM	9.59998e-75	0.250746	0.276802	1.25196	1.01608e-14	1.07876	1.16325e-07	2.33072	1.38053e-35	FALSE
Csnk1g1	Csnk1g1	4.74469e-05	-0.0207901	0.908879	0.415899	0.00191622	-0.00588252	0.983887	0.397587	0.00326633	Cold_low_EL	9.31815e-12	-0.0445091	0.911594	0.521861	0.0141032	0.523947	0.0228048	1.04581	3.36663e-07	FALSE
Dhcr24	Dhcr24	5.8348e-11	-1.70884	6.81476e-10	-0.498833	0.0108331	-0.0246416	0.874922	-0.953288	8.76538e-05	IBA_low	0.000960331	-1.01305	0.0151082	-0.988828	0.00960015	0.932415	0.0234197	-0.0564122	0.902252	TRUE
Ssbp3	Ssbp3	1.03944e-07	0.143115	0.197837	0.0889698	0.482817	-0.220242	0.0386448	-0.223559	0.0362847	Cold_high_EL	2.76767e-08	-0.0190713	0.959129	0.450127	0.0165711	0.198237	0.37838	0.648365	0.000372036	TRUE
Scp2	Scp2	7.4641e-10	-0.487717	5.47822e-05	-0.115426	0.426162	0.0728468	0.495527	0.105264	0.460158	Winter_low	6.16898e-29	0.0585359	0.869247	0.755891	3.50232e-05	0.751777	0.000148559	1.50767	1.73677e-16	TRUE
Rgmb	Rgmb	2.54031e-24	-0.727175	6.4748e-06	0.63439	9.147e-05	-0.0132051	0.963009	0.55915	0.000684189	Cold_low_EL	7.10822e-12	-1.15593	0.00037831	0.330732	0.396831	-1.77965	3.4376e-08	-1.44892	3.78418e-06	TRUE
Riok2	Riok2	3.20494e-05	0.287672	0.0231227	-0.252321	0.0568264	0.0319488	0.886473	-0.118489	0.414505	SA_Low	2.68446e-05	0.194277	0.617479	-0.313365	0.248991	1.14889	3.35614e-06	0.835529	0.00059262	TRUE
Aco1	Aco1	4.01655e-09	-0.621483	2.74363e-05	0.0426539	0.82316	-0.00183188	0.996975	0.0330222	0.862664	Winter_low	0.000106426	-0.611366	0.000641881	-0.245189	0.214685	-0.37546	0.0517782	-0.620649	0.000340105	FALSE
Dnaja1	Dnaja1	1.34303e-14	-0.0297984	0.873964	0.676219	4.61015e-06	0.0240641	0.921695	0.875179	7.80311e-09	Cold_low_EL	8.62824e-08	-0.465466	0.349889	1.28933	0.000304985	-0.893522	0.0257239	0.395806	0.314684	TRUE
Dcaf12	Dcaf12	2.35888e-19	-0.201325	0.104309	0.471631	0.000126726	0.0497398	0.701182	0.709469	1.20463e-08	Cold_low_EL	3.1143e-05	-0.236597	0.124607	0.224848	0.097807	-0.0278119	0.881051	0.197036	0.137886	TRUE
Sigmar1	Sigmar1	1.98683e-08	-0.978916	1.97459e-06	-0.128731	0.496239	-0.0122198	0.963009	-0.222495	0.21885	Winter_low	7.33323e-10	-0.388748	0.33493	-0.661704	0.0257144	1.97686	1.9378e-10	1.31516	2.62682e-05	TRUE
Alg2	Alg2	1.5156e-05	0.243211	0.096383	0.541833	0.00032575	0.00812046	0.976626	0.638435	4.36158e-05	Cold_low_EL	5.6569e-17	-0.458532	0.187515	0.0567551	0.892336	1.29342	9.77153e-06	1.35017	1.58733e-06	TRUE
Znf189	Znf189	7.5382e-07	0.00988961	0.963718	0.301129	0.0552453	0.143918	0.163988	0.812885	1.27259e-06	Cold_low_EM	2.1851e-49	0.0262328	0.948403	0.922863	1.31171e-06	1.51537	5.72817e-13	2.43823	3.41324e-34	TRUE
Rab11a	Rab11a	2.42946e-05	-0.255218	0.00469224	-0.033883	0.788959	0.0144389	0.964234	0.00883102	0.946653	Winter_low	6.27603e-11	-0.268984	0.518576	-0.544115	0.0570111	-0.436818	0.147221	-0.980934	0.000212885	FALSE
Dis3l2	Dis3l2	1.48414e-12	-1.01791	1.2376e-12	-0.755498	5.94262e-08	-0.010745	0.970085	-0.852263	1.20573e-09	IBA_low	1.69485e-11	-0.394815	0.0696419	0.294126	0.148619	0.365543	0.0817054	0.659669	0.000339409	FALSE
Cops7b	Cops7b	9.01659e-25	-0.096995	0.465295	0.388571	0.00127996	0.551331	4.13653e-05	1.07503	1.02652e-17	Cold_low_EM	0.000452186	-0.0211569	0.956215	-0.215617	0.316088	-0.281386	0.161391	-0.497003	0.00643562	FALSE
Cnih3	Cnih3	1.0579e-09	-1.69751	1.07495e-09	-0.762735	0.000627272	-0.0145756	0.953736	-1.10365	1.18607e-05	IBA_low	9.04597e-27	-0.397113	0.418603	-1.05464	0.00181158	3.76086	5.81513e-27	2.70623	8.45763e-15	TRUE
Sde2	Sde2	2.1753e-06	0.0249699	0.889695	-0.448978	0.000684342	0.0145398	0.963009	-0.387226	0.00378496	Cold_high_EH	3.76229e-09	0.0901487	0.878676	-0.540311	0.0926446	-0.294305	0.403926	-0.834616	0.00495786	FALSE
Wdsub1	Wdsub1	0.000223563	0.502342	8.67694e-05	0.222849	0.0987401	0.0110422	0.969655	0.28192	0.0326523	SA_Low	0.000286166	0.427342	0.137581	0.548304	0.0214139	-0.838458	0.000379887	-0.290154	0.230191	FALSE
Kmo	Kmo	1.96972e-24	-1.14661	3.39091e-15	-0.18459	0.21562	0.0201011	0.946796	-0.0882262	0.587459	Winter_low	2.46453e-10	-0.838188	0.0192332	0.0420979	0.932526	0.745689	0.0359988	0.787787	0.0160868	TRUE
Fh	Fh	4.506e-12	-0.522508	3.26284e-06	-0.0108436	0.951473	0.0859699	0.394568	0.220837	0.0680341	Winter_low	2.13819e-11	-0.732877	0.00145472	0.0692048	0.829965	0.434826	0.085074	0.504031	0.0272683	TRUE
Tcaf2	Tcaf2	5.64759e-05	-0.191226	0.24897	-0.501852	0.00313864	-0.0109181	0.964234	-0.651697	0.000325468	Cold_high_EH	5.75219e-11	0.200199	0.730231	-0.729447	0.0246553	-0.732147	0.0212657	-1.46159	9.66894e-07	FALSE
Actr3b	Actr3b	8.11141e-10	0.608923	5.0657e-07	0.484197	5.64784e-05	0.00420481	0.988348	0.522724	1.67986e-05	IBA_high	3.01134e-09	-0.0867162	0.857002	-0.549548	0.031398	-0.686267	0.00600438	-1.23581	1.34187e-07	FALSE
Insig1	Insig1	2.36956e-16	-1.54327	6.83695e-05	0.0981365	0.614943	-0.0126092	0.9384	-0.0244517	0.922878	Winter_low	5.6179e-12	-1.76598	0.000765414	-0.101821	0.897069	1.46548	0.00852322	1.36366	0.00920884	TRUE
Aacs_rna21691	Aacs	5.82959e-24	-4.49025	2.39095e-10	0.0289085	0.868002	-0.00239535	0.983887	0.00328226	0.98731	Winter_low	1.02487e-25	-4.88374	6.91613e-11	0.625187	0.542356	-0.48732	0.655664	0.137868	0.889396	FALSE
RGS3_like	RGS3	1.54666e-08	2.42328	1.24589e-06	-0.148668	0.398697	-0.00787585	0.963009	-0.309707	0.145899	SA_Low	7.06513e-06	1.38111	0.0230976	-0.325639	0.643169	1.51731	0.00908468	1.19167	0.0313313	TRUE
Prag1	Prag1	0.000918943	1.26994	0.000168389	0.12786	0.518779	-0.0109023	0.962581	0.030504	0.905327	SA_Low	4.11882e-09	1.60025	6.89067e-08	0.25958	0.483916	-0.412022	0.249457	-0.152442	0.663192	FALSE
Etv5	Etv5	2.94477e-34	2.15535	1.85217e-24	0.442981	0.00711518	-0.0421832	0.72981	0.205599	0.234941	Winter_high	6.01082e-25	1.2125	0.000328981	-0.63122	0.0565881	-0.98699	0.00210075	-1.61821	7.151e-08	FALSE
Slc43a1	Slc43a1	1.98387e-08	0.779621	0.00186806	-0.198513	0.299097	-0.00658868	0.976626	-0.286315	0.15735	Winter_high	1.03549e-05	0.648514	0.159256	-0.778371	0.0359552	-0.00327748	0.996018	-0.781649	0.0315625	FALSE
Fam35a	Fam35a	5.23505e-12	0.930181	6.73211e-08	-0.021366	0.919837	-0.023543	0.921695	-0.145613	0.376952	Winter_high	7.35843e-07	0.585649	0.0527798	0.74247	0.0043283	0.393091	0.200718	1.13556	9.87452e-06	FALSE
Zfand2a	Zfand2a	0.000738593	0.922996	0.00127116	0.324016	0.0858966	-0.0229596	0.872203	0.126957	0.562083	Winter_high	0.000133133	-1.38235	0.0464489	-2.07868	0.00036674	0.728887	0.299237	-1.34979	0.0273687	FALSE
Myc	Myc	4.29353e-11	2.84172	2.5713e-09	0.206111	0.24799	-0.00580505	0.969379	0.16474	0.436628	Winter_high	2.53588e-08	2.49148	2.29907e-06	0.144699	0.855059	0.824058	0.189441	0.968758	0.0835356	TRUE
Pop1	Pop1	1.82712e-09	0.796762	2.88712e-06	0.614302	9.15353e-05	0.0433256	0.730212	0.96201	1.27409e-08	IBA_high	4.98961e-08	0.20391	0.688381	0.824074	0.00707799	0.391669	0.296354	1.21574	7.23724e-05	FALSE
CUNH5orf30	CUNH5orf30	0.000370554	0.41324	0.036296	0.551368	0.00535848	0.0154491	0.942786	0.871898	0.000183144	IBA_high	5.29855e-05	-0.0589525	0.930251	0.359947	0.367669	-1.41371	1.98164e-05	-1.05376	0.00113799	FALSE
Glmn	Glmn	0.000226363	0.146534	0.400364	-0.336313	0.0468096	-0.00374018	0.988348	-0.393317	0.0265137	Cold_high_EH	7.38824e-15	0.215042	0.505091	-0.0861029	0.759708	-0.753391	0.000224659	-0.839493	2.0924e-05	FALSE
G15081	NA	1.53901e-06	0.143848	0.462583	-0.117323	0.556077	-0.213368	0.0859692	-1.02226	0.000292657	Cold_high_EM	0.000884101	-0.215367	0.865775	0.118444	0.908122	2.02807	0.00649569	2.14652	0.00203056	TRUE
G38776	NA	3.88888e-22	0.200624	0.306048	-1.51029	9.02308e-06	-0.0337223	0.654312	-2.36464	1.44854e-10	Cold_high_EH	1.48324e-06	0.725803	0.167627	-0.593646	0.201439	1.34775	0.00233924	0.754106	0.0843385	TRUE
Riox1	Riox1	1.92804e-08	0.155832	0.369608	-0.318195	0.0618531	-0.0308278	0.861865	-0.598964	0.0011674	Cold_high_EH	3.01196e-05	0.119045	0.862028	-0.46601	0.242111	-0.296767	0.486131	-0.762777	0.0316689	TRUE
Mterf2	Mterf2	6.39029e-16	-0.712347	0.000167249	-1.13766	5.51047e-09	-0.0446408	0.702765	-1.49092	1.22074e-14	IBA_low	1.85503e-54	-0.478285	0.245777	-1.26898	8.94651e-06	-1.73611	1.9577e-11	-3.00508	1.11955e-28	TRUE
Tmem266	Tmem266	4.08801e-07	-0.107801	0.587106	0.0233529	0.916275	0.0117009	0.9384	0.170351	0.419288	SpD_high	1.58132e-06	-0.740137	0.300053	0.469244	0.468994	0.926849	0.131287	1.39609	0.00997811	FALSE

## Sheet: SAvsIBA
unique_gene_symbol	clean_gene_symbol	LRT_padjRNA	IBA_vs_SA_log2FC_ashr	IBA_vs_SA_wald_padj	cluster	LRT_padjGRO	log2FoldChange.IBA_vs_SA	padj.IBA_vs_SA	modified
Myc	Myc	4.29353e-11	2.84172	2.5713e-09	Winter_high	2.53588e-08	2.49148	2.29907e-06	TRUE
Gpat3	Gpat3	3.26389e-09	2.51862	1.59242e-05	Winter_high	1.11977e-11	3.07043	4.30777e-11	TRUE
Etv5	Etv5	2.94477e-34	2.15535	1.85217e-24	Winter_high	6.01082e-25	1.2125	0.000328981	FALSE
Prag1	Prag1	0.000918943	1.26994	0.000168389	SA_Low	4.11882e-09	1.60025	6.89067e-08	FALSE
Sorbs1	Sorbs1	1.00953e-08	1.13115	3.74754e-09	SA_Low	3.14815e-09	1.18932	5.24216e-06	FALSE
Slc22a23	Slc22a23	5.02183e-14	1.03336	3.7348e-11	Winter_high	1.61548e-09	1.11011	1.15105e-08	TRUE
Trank1	Trank1	7.09748e-06	0.969455	0.000194328	SA_Low	3.52149e-09	1.93126	1.09028e-07	TRUE
Elovl2	Elovl2	1.67725e-06	0.873195	6.7909e-05	SA_Low	2.69127e-12	1.89385	1.4773e-06	TRUE
Eepd1	Eepd1	5.0615e-17	0.678882	1.66803e-05	Cold_high_EH	1.89435e-23	1.43747	1.73254e-14	FALSE
Dapk2	Dapk2	5.59981e-10	0.668634	3.65454e-06	Winter_high	2.99631e-11	1.27662	6.88172e-10	TRUE
Erlin1	Erlin1	4.01319e-13	0.506216	1.57654e-06	Winter_high	4.08864e-20	0.770644	9.54539e-07	FALSE
Wwp2	Wwp2	7.90211e-11	0.427528	0.000762332	Winter_high	4.019e-08	0.679605	0.00010764	TRUE
Mdh1	Mdh1	2.50151e-16	-0.490264	6.24131e-05	Winter_low	1.25032e-23	-0.884203	0.00016614	TRUE
Aco1	Aco1	4.01655e-09	-0.621483	2.74363e-05	Winter_low	0.000106426	-0.611366	0.000641881	FALSE
Asrgl1	Asrgl1	1.05564e-09	-0.688483	6.21952e-05	Winter_low	3.136e-08	-1.06041	0.000159999	FALSE
AKR7A3_like	AKR7A3	1.97856e-07	-0.722994	3.37032e-05	Winter_low	6.16718e-19	-0.955788	0.000691571	TRUE
Rgmb	Rgmb	2.54031e-24	-0.727175	6.4748e-06	Cold_low_EL	7.10822e-12	-1.15593	0.00037831	TRUE
Slc16a10	Slc16a10	1.06803e-07	-0.824218	0.000549089	Winter_low	1.69567e-39	-1.4322	3.45076e-06	FALSE
Sts	Sts	8.09312e-10	-0.985333	0.000159308	Winter_low	0.000103615	-1.81473	0.000109896	TRUE
Ivd	Ivd	2.29894e-12	-1.01924	1.15895e-07	Winter_low	2.92089e-28	-0.959616	1.38528e-06	TRUE
Ppp1r3b	Ppp1r3b	2.37347e-20	-1.02328	0.000216604	Winter_low	7.353e-22	-1.58652	1.09407e-09	TRUE
Tp53inp2	Tp53inp2	1.2557e-09	-1.06302	0.000440689	Winter_low	3.58428e-19	-1.23229	8.82082e-05	TRUE
Tkt	Tkt	3.29106e-10	-1.08588	3.17592e-05	Winter_low	1.79206e-07	-0.932218	0.000454828	TRUE
Pqlc3	Pqlc3	5.32548e-06	-1.15515	3.57796e-07	IBA_low	0.000923456	-1.35112	0.000725587	FALSE
CYP4V2_like	CYP4V2	3.96e-08	-1.24048	7.18475e-05	Winter_low	9.36949e-12	-2.27531	4.56989e-13	TRUE
Phyhd1	Phyhd1	5.38094e-14	-1.27142	2.05676e-10	Winter_low	1.73986e-08	-1.27301	0.000891394	FALSE
Srgap2	Srgap2	6.2282e-14	-1.32264	8.65377e-10	Winter_low	4.61204e-18	-0.944598	4.7181e-05	FALSE
HPD_like_gene12596	HPD	5.52298e-16	-1.40884	7.00737e-11	Winter_low	2.01228e-12	-1.52541	4.12469e-10	TRUE
Pon2	Pon2	1.02145e-13	-1.44482	3.20404e-09	Winter_low	4.42889e-07	-1.55214	4.09575e-07	TRUE
Lhpp	Lhpp	8.79811e-21	-1.45787	8.75124e-15	Winter_low	1.42054e-13	-1.64678	0.00020721	TRUE
Insig1	Insig1	2.36956e-16	-1.54327	6.83695e-05	Winter_low	5.6179e-12	-1.76598	0.000765414	TRUE
Slc7a2	Slc7a2	1.99747e-17	-1.57436	1.1351e-09	Winter_low	1.27512e-17	-2.12437	4.94946e-10	TRUE
Rida	Rida	8.992e-57	-1.59175	2.51411e-24	Winter_low	9.42203e-21	-1.30254	0.000325019	TRUE
Foxo3	Foxo3	1.69447e-37	-1.6074	6.10564e-23	Winter_low	1.79942e-11	-0.995247	0.000376992	TRUE
Acaca	Acaca	1.88116e-15	-1.61317	1.14518e-06	Winter_low	0.000301072	-1.56077	6.0831e-05	TRUE
Slc1a5	Slc1a5	4.92595e-20	-1.62482	5.58414e-09	Winter_low	0.000115262	-2.00987	5.31714e-05	TRUE
G31489	NA	1.05781e-10	-1.89117	0.000225952	Winter_low	8.03159e-12	-2.45133	2.24967e-08	TRUE
Acly	Acly	1.98526e-18	-2.00294	4.78966e-05	Winter_low	3.36403e-12	-2.14666	5.03616e-07	TRUE
Acacb	Acacb	7.60978e-20	-2.04182	1.05983e-07	Winter_low	0.000151476	-2.69449	1.69005e-05	TRUE
G40832	NA	2.7941e-11	-2.04814	1.445e-05	Winter_low	1.30072e-05	-1.86392	4.48055e-05	TRUE
Noct	Noct	1.5941e-17	-2.22254	2.08437e-07	Winter_low	0.000146382	-3.92303	9.45379e-05	TRUE
G34589	NA	7.81742e-09	-2.38677	3.86597e-07	Winter_low	9.7555e-10	-1.85323	8.0417e-05	FALSE
Acss2	Acss2	1.01503e-28	-2.41981	4.47001e-11	Winter_low	1.79625e-08	-1.86634	0.00016614	TRUE
PDZRN3_like	PDZRN3	3.25467e-17	-2.68385	4.94752e-11	Winter_low	9.06006e-42	-2.48057	1.04126e-13	FALSE
G34581	NA	2.55271e-08	-2.74035	2.68629e-05	Winter_low	1.07719e-11	-2.65571	6.89067e-08	FALSE
Fasn	Fasn	4.90068e-13	-2.76828	1.25406e-06	Winter_low	4.20793e-09	-2.51172	2.83169e-09	TRUE
Mylk4	Mylk4	1.83807e-15	-2.78399	4.17187e-12	SA_high	9.9483e-07	-1.79183	0.00066885	FALSE
G24346	NA	4.22161e-09	-2.832	1.26241e-05	Winter_low	5.20794e-12	-2.29105	6.55859e-05	FALSE
CYP8B1	CYP8B1	6.01119e-14	-2.85337	3.71014e-07	Winter_low	1.78628e-22	-2.70377	0.000109259	TRUE
Ip6k3	Ip6k3	2.43295e-24	-3.2538	5.89988e-12	Winter_low	1.03899e-12	-4.03544	4.22046e-07	TRUE
Ttpal	Ttpal	3.37526e-13	-3.4438	3.5341e-07	Winter_low	6.75951e-06	-4.27776	3.90713e-06	TRUE
G35225	NA	2.5261e-07	-3.95983	8.90976e-07	Winter_low	1.69867e-09	-5.07144	5.47017e-06	TRUE
Marveld3	Marveld3	4.59588e-14	-4.06901	3.66872e-09	Winter_low	7.48356e-22	-4.42223	3.19726e-14	TRUE
Oat	Oat	3.12822e-43	-4.07	5.3625e-24	Winter_low	1.70015e-34	-4.38706	3.22387e-20	TRUE
Aacs_rna21691	Aacs	5.82959e-24	-4.49025	2.39095e-10	Winter_low	1.02487e-25	-4.88374	6.91613e-11	FALSE
SCD_like	SCD	7.5516e-26	-4.73163	2.00544e-10	Winter_low	5.95694e-13	-5.45906	4.79361e-07	TRUE
SCD_containing_gene16206	NA	2.00813e-35	-6.92906	1.28607e-19	Winter_low	1.94767e-25	-6.71173	3.88127e-13	TRUE
Mmp20	Mmp20	4.00831e-24	-7.7897	3.95342e-19	Winter_low	6.9528e-24	-5.20715	2.2258e-10	FALSE

## Sheet: IBAvsEnt
unique_gene_symbol	clean_gene_symbol	LRT_padjRNA	IBA_vs_Ent_log2FC_ashr	IBA_vs_Ent_wald_padj	cluster	LRT_padjGRO	log2FoldChange.IBA_vs_Ent	padj.IBA_vs_Ent	modified	posCorr?
Arrdc3	Arrdc3	1.21184e-30	1.5959	1.35263e-07	Cold_low_EM	2.99954e-14	2.83233	1.75335e-05	TRUE	TRUE
Srsf5	Srsf5	2.49479e-25	-1.09183	6.94814e-18	Cold_high_EH	2.84684e-25	-0.47064	0.000822592	TRUE	TRUE
Wipi1	Wipi1	8.755e-19	-0.805562	6.50023e-10	IBA_low	1.84796e-06	-1.15366	0.000325144	FALSE	TRUE
Gon4l	Gon4l	1.6872e-16	0.387311	0.000662568	Cold_low_EM	1.35666e-24	0.867362	5.44872e-05	FALSE	TRUE
Mterf2	Mterf2	6.39029e-16	-1.13766	5.51047e-09	IBA_low	1.85503e-54	-1.26898	8.94651e-06	TRUE	TRUE
Dnaja1	Dnaja1	1.34303e-14	0.676219	4.61015e-06	Cold_low_EL	8.62824e-08	1.28933	0.000304985	TRUE	TRUE
Tardbp	Tardbp	7.26433e-12	0.348544	0.000862808	Cold_low_EM	1.3929e-46	-0.916388	9.98598e-08	TRUE	FALSE
Grb14	Grb14	8.91781e-12	-0.380061	0.000873315	Unassigned	7.22123e-29	1.10686	1.09593e-07	TRUE	FALSE
Gfod1	Gfod1	1.54666e-08	-0.654668	0.000375192	IBA_low	2.96923e-07	-1.16022	0.000282008	FALSE	TRUE
Sgms1	Sgms1	1.22546e-07	0.654084	0.000777443	IBA_high	1.61495e-15	0.819742	1.3475e-05	TRUE	TRUE
Tf	Tf	1.02157e-06	-0.485793	0.000806636	Cold_high_EM	7.43488e-22	0.752799	0.000179543	TRUE	FALSE
Twistnb	Twistnb	2.51917e-06	0.47001	0.000129375	IBA_high	3.18165e-37	-0.823037	3.13576e-05	TRUE	FALSE
Stau1	Stau1	8.5044e-06	-0.331948	0.000732348	Cold_high_EH	2.71948e-18	0.784538	6.639e-05	TRUE	FALSE

## Sheet: EntvsArLT
unique_gene_symbol	clean_gene_symbol	LRT_padjRNA	Ent_vs_Ar_log2FC_ashr	Ent_vs_Ar_wald_padj	cluster	LRT_padjGRO	log2FoldChange.Ent_vs_LT	padj.Ent_vs_LT	modified
G26277	NA	1.62109e-28	1.41889	0.000106522	Cold_low_EM	2.51017e-50	2.98283	1.18803e-22	TRUE
Ppp1r3c	Ppp1r3c	2.06125e-25	1.2361	0.000141842	Winter_low	2.86369e-15	1.97037	2.25684e-05	TRUE
G23851	NA	1.18921e-27	1.15005	8.46966e-09	Cold_low_EM	5.27165e-07	2.26349	4.60287e-06	TRUE
CUNH12orf43	CUNH12orf43	9.03433e-28	1.03537	8.49138e-06	Cold_low_EM	1.40266e-09	1.8983	4.12389e-06	TRUE
Csrnp1	Csrnp1	1.09374e-06	-1.17009	0.000117629	Cold_high_EL	3.60676e-16	-1.59943	0.000447988	TRUE

## Sheet: IBAvsArLT
unique_gene_symbol	clean_gene_symbol	LRT_padjRNA	IBA_vs_Ar_log2FC_ashr	IBA_vs_Ar_wald_padj	cluster	LRT_padjGRO	log2FoldChange.IBA_vs_LT	padj.IBA_vs_LT	modified
SMLR1_like	SMLR1	6.02215e-13	-0.797753	2.96977e-07	Cold_high_EH	3.0987e-06	1.40932	6.92713e-05	TRUE
ENSSTOG00000034585	ENSSTOG00000034585	1.04612e-07	-0.703652	7.00175e-06	Cold_high_EH	5.63599e-05	1.15897	9.92623e-06	FALSE
G16888	NA	3.22307e-05	1.01755	0.000420435	Cold_low_EM	1.38923e-07	2.73636	1.10914e-06	TRUE
G2027	NA	5.45513e-12	-0.728159	0.000160273	IBA_low	1.38509e-08	2.36179	8.43206e-09	TRUE
G23851	NA	1.18921e-27	1.63601	1.64223e-20	Cold_low_EM	5.27165e-07	2.02563	2.19989e-05	TRUE
G26277	NA	1.62109e-28	1.69686	4.67141e-09	Cold_low_EM	2.51017e-50	3.81461	2.1794e-37	TRUE
G27167	NA	0.000283253	1.65086	0.000230342	Cold_low_EM	2.41559e-13	4.57851	6.68535e-11	TRUE
G3182	NA	1.09374e-06	0.761669	0.000117513	Cold_low_EM	4.128e-10	-1.29455	1.0954e-05	TRUE
SERP1	SERP1	3.3317e-07	0.740031	2.32488e-06	Cold_low_EL	7.78702e-07	1.49046	6.59403e-05	TRUE
G9665	NA	2.87853e-54	2.01279	6.37339e-07	Winter_low	3.23695e-19	2.83208	7.35771e-06	TRUE
Tf	Tf	1.02157e-06	-0.693453	3.78064e-06	Cold_high_EM	7.43488e-22	1.32656	3.66374e-11	TRUE
Sil1	Sil1	4.80926e-05	-0.598551	0.00095635	Cold_high_EH	4.2702e-07	0.525958	0.00027832	FALSE
E2f6	E2f6	0.000292729	0.309457	0.00054596	IBA_high	1.04661e-20	-0.9164	5.702e-13	TRUE
Traf6	Traf6	2.27955e-05	-0.718689	2.31627e-05	Cold_high_EM	1.3795e-11	-1.47644	7.86396e-08	TRUE
Txndc5	Txndc5	2.28387e-09	-0.434169	5.25546e-06	Cold_high_EM	1.57429e-06	-1.04934	8.76927e-05	TRUE
LOC110598376	LOC110598376	0.000321461	-1.01667	0.000302307	Cold_high_EH	3.62361e-13	2.18006	5.22617e-09	TRUE
Abce1	Abce1	1.75839e-05	0.387443	0.000230959	Cold_low_EL	3.26508e-29	-1.04428	8.11911e-12	TRUE
Usp38	Usp38	0.000113206	0.553221	0.000274415	Cold_low_EL	2.54992e-11	-1.21488	1.22422e-09	TRUE
Znf326	Znf326	0.000201272	0.531238	0.000127492	Cold_low_EM	1.89167e-10	-0.659405	6.11188e-05	TRUE
Tefm	Tefm	5.76943e-14	0.716937	1.43821e-07	Cold_low_EM	9.32312e-22	2.21095	5.65264e-11	FALSE
Tmem97	Tmem97	3.49135e-05	-0.578384	0.000759441	IBA_low	4.17449e-05	1.6981	3.11831e-05	TRUE
Ift20	Ift20	1.07399e-13	0.828935	2.1104e-07	Cold_low_EM	5.63562e-08	1.00261	3.42503e-06	TRUE
Nufip2	Nufip2	5.58121e-09	0.563153	1.3353e-06	Cold_low_EM	7.21542e-17	-1.08455	3.03404e-09	TRUE
Fam57a	Fam57a	3.89185e-06	0.587411	5.50429e-06	Unassigned	1.7335e-15	1.44126	2.44462e-06	TRUE
Ireb2	Ireb2	1.03986e-08	0.526229	1.25545e-06	Cold_low_EM	2.74772e-14	-0.649991	2.9413e-06	TRUE
Bbox1	Bbox1	5.9873e-08	-0.757655	6.08849e-06	Cold_high_EH	3.55561e-06	1.90946	0.000107805	TRUE
Ccdc43	Ccdc43	1.47291e-06	0.402072	3.42604e-05	Cold_low_EM	1.99077e-09	-0.986322	0.000158863	FALSE
Wipi1	Wipi1	8.755e-19	-1.04976	7.04926e-16	IBA_low	1.84796e-06	-1.16037	0.000371108	FALSE
Ddx6	Ddx6	1.26832e-07	0.329771	0.000341558	Cold_low_EM	9.00462e-19	-0.70921	3.85287e-10	TRUE
Otud6b	Otud6b	1.91677e-06	0.466737	0.000389102	Cold_low_EL	1.49374e-11	-1.37422	4.2536e-06	TRUE
Twistnb	Twistnb	2.51917e-06	0.557839	7.26443e-06	IBA_high	3.18165e-37	-1.72416	2.04552e-19	TRUE
Abcc9	Abcc9	4.65123e-09	-0.774444	2.48746e-08	IBA_low	1.15068e-06	1.5196	8.93098e-06	FALSE
LOC101964473	LOC101964473	1.11197e-06	1.20635	1.88719e-06	IBA_high	8.06602e-11	2.47596	6.69413e-09	TRUE
Gfod1	Gfod1	1.54666e-08	-1.12613	3.12233e-08	IBA_low	2.96923e-07	-1.66329	1.72441e-07	FALSE
Mylip	Mylip	1.34151e-10	-0.878769	4.46863e-05	Cold_high_EM	4.42013e-16	-3.27266	8.12353e-11	TRUE
Atp6v1b2	Atp6v1b2	2.5572e-19	1.01634	7.0648e-13	Cold_low_EL	1.44267e-10	-0.875448	2.13552e-05	TRUE
Lamb3	Lamb3	0.000174397	-0.948933	0.000493879	Cold_high_EH	2.10826e-06	1.57331	4.19109e-05	FALSE
Tgds	Tgds	4.36124e-12	1.13936	2.93781e-10	Cold_low_EM	3.68254e-06	1.39548	8.28405e-06	FALSE
Acad10	Acad10	4.62959e-13	-0.74674	1.17645e-10	Cold_high_EM	6.4483e-11	1.0365	7.25159e-07	FALSE
Ugcg	Ugcg	1.50783e-08	0.506362	0.0008861	Cold_low_EM	8.53069e-12	0.81975	0.000318051	FALSE
Ndrg3	Ndrg3	3.03457e-05	0.654625	6.09246e-05	Cold_low_EM	9.85646e-08	1.0006	2.04306e-05	FALSE
Ap1ar	Ap1ar	1.09701e-16	0.712684	6.89958e-07	Cold_low_EM	1.53038e-11	1.11156	3.97903e-05	FALSE
Zfc3h1	Zfc3h1	5.51929e-13	0.866416	5.59957e-06	Cold_low_EM	2.82483e-11	-0.884109	1.42293e-07	TRUE
Usp37	Usp37	2.01536e-06	0.787213	5.44474e-06	Cold_low_EM	2.43927e-17	1.32757	9.93858e-12	FALSE
Pdhb	Pdhb	2.64537e-05	0.388862	6.72912e-05	Cold_low_EM	8.91728e-18	-1.55341	2.42426e-09	TRUE
Bap1	Bap1	5.00478e-12	-0.34837	0.000179814	Cold_high_EM	3.8906e-10	-1.13495	3.88022e-05	TRUE
Bhlhe40	Bhlhe40	1.0849e-12	0.959853	9.43387e-05	Cold_low_EL	6.47106e-15	1.71354	4.68239e-05	TRUE
CUNH1orf43	CUNH1orf43	2.02031e-06	0.633352	1.20662e-05	Cold_low_EL	2.8252e-12	1.86173	1.92029e-08	FALSE
Zbtb7b	Zbtb7b	1.06973e-06	-0.50378	0.000616561	Cold_high_EM	2.61822e-11	-1.59674	9.15914e-07	TRUE
Gon4l	Gon4l	1.6872e-16	0.877871	1.09685e-14	Cold_low_EM	1.35666e-24	1.24709	1.2869e-08	FALSE
Hnrnpul2	Hnrnpul2	4.82606e-08	0.429169	3.47088e-07	Cold_low_EM	7.05195e-10	0.887572	5.44064e-07	TRUE
Bard1	Bard1	4.93281e-05	-0.793637	1.41822e-05	IBA_low	1.66267e-18	-1.31009	1.50326e-10	FALSE
Gga3	Gga3	7.58143e-09	0.762654	2.60425e-08	Cold_low_EM	8.32934e-15	-1.4845	8.73294e-10	FALSE
Csrnp1	Csrnp1	1.09374e-06	-0.81527	0.000175204	Cold_high_EL	3.60676e-16	-2.29146	9.79846e-08	TRUE
Rtp3	Rtp3	3.7338e-10	0.83485	9.24088e-05	Cold_low_EM	6.02515e-09	1.69712	2.92512e-05	TRUE
Tardbp	Tardbp	7.26433e-12	0.589174	6.09732e-09	Cold_low_EM	1.3929e-46	-1.47483	1.28718e-17	TRUE
ARMH3_like	ARMH3	3.45908e-06	-0.738249	6.58153e-06	Cold_high_EH	3.4589e-07	0.537881	0.00047899	FALSE
Ppp1r3c	Ppp1r3c	2.06125e-25	0.942335	5.40388e-05	Winter_low	2.86369e-15	2.33532	1.16066e-07	TRUE
Glud1	Glud1	5.36402e-09	-0.54109	9.96692e-05	Cold_high_EH	1.27361e-16	1.2543	3.11283e-07	TRUE
Map3k8	Map3k8	2.12283e-15	-1.17771	1.32971e-11	Cold_high_EM	1.58707e-07	-1.0638	2.60228e-06	TRUE
Bms1	Bms1	0.000704978	0.533777	0.000369087	IBA_high	4.72239e-06	0.929029	7.02913e-05	FALSE
Hic2	Hic2	1.42361e-10	-0.717606	0.000118244	Cold_high_EM	3.72876e-10	-0.874651	0.000170792	TRUE
Brf1	Brf1	1.57275e-12	-0.511965	5.32802e-06	Cold_high_EH	5.57259e-10	-0.858221	5.59412e-05	FALSE
Krit1	Krit1	1.90493e-08	0.766071	2.17252e-07	Cold_low_EM	2.66592e-17	0.891557	1.96564e-09	FALSE
Napg	Napg	1.56444e-10	0.483457	7.26693e-08	Cold_low_EM	6.05399e-22	-1.21567	7.3351e-10	TRUE
Senp7	Senp7	5.08501e-05	0.639391	8.21567e-05	Cold_low_EM	5.92487e-13	1.03453	2.15654e-09	FALSE
Mettl21a	Mettl21a	9.47429e-10	0.571223	3.36501e-08	Cold_low_EM	2.82403e-07	-0.628809	0.000416932	TRUE
Klhl36	Klhl36	9.76796e-09	-0.42598	0.00059108	Cold_high_EM	9.98766e-17	-1.20055	1.35749e-08	TRUE
Mbtps1	Mbtps1	1.55628e-06	-0.29551	0.000211214	Cold_high_EM	1.35644e-11	-0.997016	1.12499e-06	FALSE
Ubxn4	Ubxn4	6.09827e-15	0.46324	5.07326e-10	Cold_low_EL	1.60504e-22	-0.969002	1.50857e-12	FALSE
Gys1	Gys1	0.000368946	0.606642	0.000846617	Cold_low_EL	1.83798e-32	1.95873	5.55829e-14	TRUE
Nsun3	Nsun3	2.90097e-07	0.460007	0.000139898	Cold_low_EM	5.55735e-26	1.60411	2.55712e-18	TRUE
CUNH12orf43	CUNH12orf43	9.03433e-28	1.57794	4.44179e-16	Cold_low_EM	1.40266e-09	2.08573	1.11796e-07	TRUE
Hnf1a	Hnf1a	8.73906e-06	-0.541357	0.000556136	Cold_high_EM	5.43139e-15	-1.12705	8.28818e-08	TRUE
Zmym4	Zmym4	3.06017e-05	0.593011	6.36173e-06	Cold_low_EM	4.52478e-05	0.814898	3.17296e-05	FALSE
Kiaa0319l	Kiaa0319l	4.07344e-15	-0.779668	6.17888e-08	Cold_high_EH	7.16785e-05	1.3252	1.05326e-05	TRUE
Mtmr9	Mtmr9	1.03374e-08	0.619853	5.03419e-05	Cold_low_EL	2.87159e-06	0.978188	1.31818e-05	FALSE
Zfp3	Zfp3	3.75858e-07	1.0796	6.02986e-06	Cold_low_EM	4.35705e-07	1.23795	1.09968e-07	TRUE
Rlim	Rlim	9.68536e-05	0.366835	0.000547698	Cold_low_EM	6.57241e-29	-1.16883	5.23082e-13	TRUE
Fam13a	Fam13a	7.01806e-13	0.671699	0.00024671	Cold_low_EM	1.72731e-31	1.84655	4.59582e-11	FALSE
Smarcad1	Smarcad1	8.4356e-09	0.759009	2.00343e-08	Cold_low_EM	2.68151e-10	0.901621	3.26602e-06	FALSE
Lin7a	Lin7a	9.95928e-09	0.548896	3.79834e-06	Cold_low_EL	8.23522e-13	1.24578	1.4462e-06	FALSE
Mast2	Mast2	7.54196e-07	-0.631463	5.59579e-06	IBA_low	5.38631e-06	0.959738	7.25541e-06	TRUE
Agpat1	Agpat1	1.93409e-05	0.559717	2.73155e-06	Cold_low_EM	7.50463e-32	3.10412	2.36827e-17	TRUE
Ercc6	Ercc6	1.42575e-05	0.74491	9.28193e-06	Cold_low_EM	2.56007e-16	1.28842	1.2869e-08	FALSE
Minpp1	Minpp1	2.19174e-08	0.522176	0.00016339	Cold_low_EL	9.40192e-12	0.621472	0.000421035	FALSE
Sgms1	Sgms1	1.22546e-07	1.11083	5.439e-07	IBA_high	1.61495e-15	1.0944	1.08214e-08	TRUE
Mapk9	Mapk9	5.35485e-05	-0.409097	0.000979726	IBA_low	5.94716e-07	-0.935719	9.36046e-06	FALSE
Hnrnph1	Hnrnph1	0.000215394	0.393844	0.000325031	Cold_low_EM	1.4746e-05	0.868712	9.53861e-06	TRUE
Usp22	Usp22	8.23447e-09	-0.359882	8.92851e-05	Cold_high_EM	1.43807e-09	-0.536217	0.000810647	TRUE
Cops3	Cops3	9.76236e-06	-0.371562	0.000288451	Cold_high_EH	4.26397e-13	-0.821226	6.13034e-06	FALSE
Eif2ak1	Eif2ak1	3.63596e-05	0.27782	0.000228777	Cold_low_EM	1.47138e-08	0.571715	0.000181572	FALSE
Dmtf1	Dmtf1	1.92468e-06	-0.588475	3.07668e-05	Cold_high_EH	6.91529e-09	-0.780632	0.000220335	FALSE
Rnf168	Rnf168	4.00655e-07	-0.69428	1.35952e-05	Cold_high_EM	3.02014e-66	-2.35334	1.00534e-30	FALSE
Gsr	Gsr	1.0266e-06	0.569814	2.23492e-05	IBA_high	7.31507e-05	-0.851302	1.66431e-05	FALSE
Hsp90aa1	Hsp90aa1	9.09668e-13	1.07791	4.5736e-09	Cold_low_EL	7.84785e-26	-2.19484	3.21052e-12	TRUE
A2m	A2m	1.03152e-41	-1.11541	3.89726e-10	Cold_high_EM	1.52175e-08	2.75387	1.27704e-05	TRUE
Chordc1	Chordc1	1.85711e-07	0.893068	1.75341e-05	Cold_low_EL	2.33498e-09	-1.07715	2.92608e-06	TRUE
ASPA_like	ASPA	6.61804e-30	0.86923	3.10371e-08	Cold_low_EM	2.1533e-15	2.66668	1.52082e-08	FALSE
CYP39A1_like	CYP39A1	7.16715e-15	-0.511298	4.77151e-05	IBA_low	1.78408e-05	0.962226	5.21915e-05	TRUE
Srsf3	Srsf3	9.32178e-15	0.900326	2.79945e-10	Cold_low_EL	6.59891e-24	-1.1541	2.09634e-14	TRUE
Dhx15	Dhx15	0.000208751	0.491452	0.000241976	IBA_high	1.04538e-11	-0.68159	2.26039e-05	TRUE
Qdpr	Qdpr	8.59879e-05	-0.634202	0.00024671	IBA_low	0.000203068	1.52895	0.000294827	TRUE
Rgs12	Rgs12	7.89026e-05	-0.78858	3.1748e-05	Cold_high_EH	1.27089e-05	1.29829	0.000385882	FALSE
Fgfrl1	Fgfrl1	2.27925e-07	-0.962545	2.1807e-06	Cold_high_EH	1.80812e-21	-3.48682	6.71122e-14	TRUE
Hnrnpa2b1	Hnrnpa2b1	8.89937e-06	0.360738	0.000306785	Cold_low_EM	5.05203e-36	-1.01606	1.35142e-12	TRUE
Eepd1	Eepd1	5.0615e-17	-0.523881	0.000549041	Cold_high_EH	1.89435e-23	1.22609	5.27829e-10	FALSE
Nln	Nln	0.000269165	0.397097	0.000811052	Cold_low_EM	2.26495e-10	-1.0354	8.63478e-07	FALSE
Nfxl1	Nfxl1	9.26345e-05	0.811804	0.000131689	Cold_low_EM	1.20398e-07	1.24977	6.21507e-05	FALSE
Fip1l1	Fip1l1	8.28849e-14	-0.508941	7.96061e-06	Cold_high_EM	8.48787e-10	-0.582535	0.000137477	TRUE
Polg	Polg	5.64103e-06	-0.377324	2.2006e-05	Cold_high_EH	1.8805e-05	0.575076	0.000890482	TRUE
Zscan2	Zscan2	5.46487e-08	0.675802	0.000572586	Cold_low_EL	1.9282e-35	3.95038	7.44819e-23	TRUE
Lysmd3	Lysmd3	1.45328e-16	0.97293	5.04166e-12	Cold_low_EL	3.23018e-26	-1.07883	7.54106e-11	FALSE
Itih2	Itih2	1.48134e-07	-0.502781	2.84932e-06	IBA_low	1.24599e-12	1.1895	7.10528e-09	TRUE
Rbm34	Rbm34	9.75722e-06	0.464388	6.22967e-06	Cold_low_EM	2.41052e-06	-0.807127	0.000105972	FALSE
Mkks	Mkks	3.38059e-09	0.430454	3.81316e-05	Cold_low_EM	5.93056e-38	2.54249	2.87088e-24	FALSE
Chrac1	Chrac1	9.28615e-12	-0.677614	0.000192342	Cold_high_EH	9.61305e-10	-0.956305	0.0002913	TRUE
Arrdc3	Arrdc3	1.21184e-30	2.85328	4.08952e-20	Cold_low_EM	2.99954e-14	3.58011	1.00063e-07	TRUE
Vti1a	Vti1a	7.99639e-05	-0.734779	6.7062e-06	IBA_low	7.99902e-14	0.792499	7.9029e-10	FALSE
ZNF717_containing_gene4682	NA	2.27544e-07	0.760457	3.70661e-05	Cold_low_EM	1.87742e-10	1.13063	6.21323e-05	FALSE
Trim32	Trim32	4.07944e-24	0.991543	3.3238e-06	Cold_low_EL	9.25971e-10	1.19483	0.00084891	FALSE
Zbtb43	Zbtb43	0.000958495	-0.606233	0.000234421	Cold_high_EL	2.70157e-56	-1.77815	1.98661e-25	FALSE
Scaf8	Scaf8	1.72354e-25	-0.679726	2.65296e-13	Cold_high_EH	5.91632e-07	-0.687419	1.52075e-05	TRUE
Thra	Thra	5.85386e-08	-0.603918	0.000755315	Cold_high_EH	3.23396e-12	-1.40396	1.52691e-07	FALSE
Sun2	Sun2	5.54908e-05	-0.519297	1.08289e-05	Cold_high_EM	5.47975e-08	-1.5991	6.27192e-06	TRUE
Preb	Preb	2.63729e-07	0.870947	2.18836e-07	Cold_low_EM	4.08022e-08	1.02286	0.000472863	TRUE
Wdr89	Wdr89	5.22727e-09	0.922326	2.16756e-08	Unassigned	5.94847e-10	1.25196	4.83823e-06	FALSE
Srsf5	Srsf5	2.49479e-25	-0.945482	4.4839e-14	Cold_high_EH	2.84684e-25	-0.836595	1.34604e-09	TRUE
Serpina7	Serpina7	2.33688e-11	-1.12242	4.10444e-06	Cold_high_EM	3.74387e-11	3.85345	9.57537e-09	TRUE
Fam234a	Fam234a	0.000336705	0.38416	0.000402745	IBA_high	1.01405e-09	-1.07104	1.42348e-06	FALSE
Cdan1	Cdan1	5.50383e-05	-0.348322	0.000837943	Cold_high_EH	2.03331e-08	-1.17749	6.38812e-06	TRUE
Eif3j	Eif3j	0.000350336	0.428067	0.000291886	Cold_low_EL	9.78435e-11	-0.759704	1.10082e-05	FALSE
Arhgef37	Arhgef37	4.57109e-05	-0.78871	0.00053219	IBA_low	5.54873e-06	1.21426	0.000554866	TRUE
Dusp6	Dusp6	1.77061e-08	2.07779	2.86716e-09	Cold_low_EM	4.13822e-35	3.05152	2.65243e-20	TRUE
Zfp36l2	Zfp36l2	1.40836e-07	1.16914	1.87392e-06	Unassigned	1.16105e-29	3.12756	1.23116e-20	TRUE
Ssfa2	Ssfa2	0.000156367	0.407092	0.000471922	Cold_low_EM	7.25629e-06	1.00499	2.93707e-05	TRUE
Stau1	Stau1	8.5044e-06	-0.378222	7.77343e-05	Cold_high_EH	2.71948e-18	0.967756	1.20717e-06	TRUE
Sap30l	Sap30l	5.67753e-06	0.68075	7.7813e-06	IBA_high	8.12478e-06	-1.34981	0.000255999	FALSE
Selenop	Selenop	6.20919e-24	-0.472156	4.38065e-05	SA_high	9.00892e-10	2.61742	8.69409e-08	TRUE
Ranbp3l	Ranbp3l	3.93801e-11	0.948066	0.000177694	Cold_low_EM	7.2377e-12	3.79243	1.3097e-06	FALSE
Hnrnph3	Hnrnph3	5.23873e-05	0.498846	9.92041e-05	Cold_low_EM	4.84934e-23	-0.8652	1.13442e-08	TRUE
Oma1	Oma1	5.29115e-06	0.736773	2.23864e-06	Cold_low_EM	9.59998e-75	2.33072	1.38053e-35	FALSE
Rgmb	Rgmb	2.54031e-24	0.55915	0.000684189	Cold_low_EL	7.10822e-12	-1.44892	3.78418e-06	TRUE
Alg2	Alg2	1.5156e-05	0.638435	4.36158e-05	Cold_low_EL	5.6569e-17	1.35017	1.58733e-06	TRUE
Znf189	Znf189	7.5382e-07	0.812885	1.27259e-06	Cold_low_EM	2.1851e-49	2.43823	3.41324e-34	TRUE
Dis3l2	Dis3l2	1.48414e-12	-0.852263	1.20573e-09	IBA_low	1.69485e-11	0.659669	0.000339409	FALSE
Cnih3	Cnih3	1.0579e-09	-1.10365	1.18607e-05	IBA_low	9.04597e-27	2.70623	8.45763e-15	TRUE
Tcaf2	Tcaf2	5.64759e-05	-0.651697	0.000325468	Cold_high_EH	5.75219e-11	-1.46159	9.66894e-07	FALSE
Actr3b	Actr3b	8.11141e-10	0.522724	1.67986e-05	IBA_high	3.01134e-09	-1.23581	1.34187e-07	FALSE
Pop1	Pop1	1.82712e-09	0.96201	1.27409e-08	IBA_high	4.98961e-08	1.21574	7.23724e-05	FALSE
Mterf2	Mterf2	6.39029e-16	-1.49092	1.22074e-14	IBA_low	1.85503e-54	-3.00508	1.11955e-28	TRUE

## Sheet: posCorr_IBAvArLT
unique_gene_symbol	clean_gene_symbol	LRT_padjRNA	IBA_vs_Ar_log2FC_ashr	IBA_vs_Ar_wald_padj	cluster	LRT_padjGRO	log2FoldChange.IBA_vs_LT	padj.IBA_vs_LT	modified	posCorr?
Arrdc3	Arrdc3	1.21184e-30	2.85328	4.08952e-20	Cold_low_EM	2.99954e-14	3.58011	1.00063e-07	TRUE	TRUE
Dusp6	Dusp6	1.77061e-08	2.07779	2.86716e-09	Cold_low_EM	4.13822e-35	3.05152	2.65243e-20	TRUE	TRUE
G9665	NA	2.87853e-54	2.01279	6.37339e-07	Winter_low	3.23695e-19	2.83208	7.35771e-06	TRUE	TRUE
G26277	NA	1.62109e-28	1.69686	4.67141e-09	Cold_low_EM	2.51017e-50	3.81461	2.1794e-37	TRUE	TRUE
G27167	NA	0.000283253	1.65086	0.000230342	Cold_low_EM	2.41559e-13	4.57851	6.68535e-11	TRUE	TRUE
G23851	NA	1.18921e-27	1.63601	1.64223e-20	Cold_low_EM	5.27165e-07	2.02563	2.19989e-05	TRUE	TRUE
CUNH12orf43	CUNH12orf43	9.03433e-28	1.57794	4.44179e-16	Cold_low_EM	1.40266e-09	2.08573	1.11796e-07	TRUE	TRUE
LOC101964473	LOC101964473	1.11197e-06	1.20635	1.88719e-06	IBA_high	8.06602e-11	2.47596	6.69413e-09	TRUE	TRUE
Zfp36l2	Zfp36l2	1.40836e-07	1.16914	1.87392e-06	Unassigned	1.16105e-29	3.12756	1.23116e-20	TRUE	TRUE
Tgds	Tgds	4.36124e-12	1.13936	2.93781e-10	Cold_low_EM	3.68254e-06	1.39548	8.28405e-06	FALSE	TRUE
Sgms1	Sgms1	1.22546e-07	1.11083	5.439e-07	IBA_high	1.61495e-15	1.0944	1.08214e-08	TRUE	TRUE
Zfp3	Zfp3	3.75858e-07	1.0796	6.02986e-06	Cold_low_EM	4.35705e-07	1.23795	1.09968e-07	TRUE	TRUE
G16888	NA	3.22307e-05	1.01755	0.000420435	Cold_low_EM	1.38923e-07	2.73636	1.10914e-06	TRUE	TRUE
Trim32	Trim32	4.07944e-24	0.991543	3.3238e-06	Cold_low_EL	9.25971e-10	1.19483	0.00084891	FALSE	TRUE
Pop1	Pop1	1.82712e-09	0.96201	1.27409e-08	IBA_high	4.98961e-08	1.21574	7.23724e-05	FALSE	TRUE
Bhlhe40	Bhlhe40	1.0849e-12	0.959853	9.43387e-05	Cold_low_EL	6.47106e-15	1.71354	4.68239e-05	TRUE	TRUE
Ranbp3l	Ranbp3l	3.93801e-11	0.948066	0.000177694	Cold_low_EM	7.2377e-12	3.79243	1.3097e-06	FALSE	TRUE
Ppp1r3c	Ppp1r3c	2.06125e-25	0.942335	5.40388e-05	Winter_low	2.86369e-15	2.33532	1.16066e-07	TRUE	TRUE
Wdr89	Wdr89	5.22727e-09	0.922326	2.16756e-08	Unassigned	5.94847e-10	1.25196	4.83823e-06	FALSE	TRUE
Gon4l	Gon4l	1.6872e-16	0.877871	1.09685e-14	Cold_low_EM	1.35666e-24	1.24709	1.2869e-08	FALSE	TRUE
Preb	Preb	2.63729e-07	0.870947	2.18836e-07	Cold_low_EM	4.08022e-08	1.02286	0.000472863	TRUE	TRUE
ASPA_like	ASPA	6.61804e-30	0.86923	3.10371e-08	Cold_low_EM	2.1533e-15	2.66668	1.52082e-08	FALSE	TRUE
Rtp3	Rtp3	3.7338e-10	0.83485	9.24088e-05	Cold_low_EM	6.02515e-09	1.69712	2.92512e-05	TRUE	TRUE
Ift20	Ift20	1.07399e-13	0.828935	2.1104e-07	Cold_low_EM	5.63562e-08	1.00261	3.42503e-06	TRUE	TRUE
Znf189	Znf189	7.5382e-07	0.812885	1.27259e-06	Cold_low_EM	2.1851e-49	2.43823	3.41324e-34	TRUE	TRUE
Nfxl1	Nfxl1	9.26345e-05	0.811804	0.000131689	Cold_low_EM	1.20398e-07	1.24977	6.21507e-05	FALSE	TRUE
Usp37	Usp37	2.01536e-06	0.787213	5.44474e-06	Cold_low_EM	2.43927e-17	1.32757	9.93858e-12	FALSE	TRUE
Krit1	Krit1	1.90493e-08	0.766071	2.17252e-07	Cold_low_EM	2.66592e-17	0.891557	1.96564e-09	FALSE	TRUE
ZNF717_containing_gene4682	NA	2.27544e-07	0.760457	3.70661e-05	Cold_low_EM	1.87742e-10	1.13063	6.21323e-05	FALSE	TRUE
Smarcad1	Smarcad1	8.4356e-09	0.759009	2.00343e-08	Cold_low_EM	2.68151e-10	0.901621	3.26602e-06	FALSE	TRUE
Ercc6	Ercc6	1.42575e-05	0.74491	9.28193e-06	Cold_low_EM	2.56007e-16	1.28842	1.2869e-08	FALSE	TRUE
SERP1	SERP1	3.3317e-07	0.740031	2.32488e-06	Cold_low_EL	7.78702e-07	1.49046	6.59403e-05	TRUE	TRUE
Oma1	Oma1	5.29115e-06	0.736773	2.23864e-06	Cold_low_EM	9.59998e-75	2.33072	1.38053e-35	FALSE	TRUE
Tefm	Tefm	5.76943e-14	0.716937	1.43821e-07	Cold_low_EM	9.32312e-22	2.21095	5.65264e-11	FALSE	TRUE
Ap1ar	Ap1ar	1.09701e-16	0.712684	6.89958e-07	Cold_low_EM	1.53038e-11	1.11156	3.97903e-05	FALSE	TRUE
Zscan2	Zscan2	5.46487e-08	0.675802	0.000572586	Cold_low_EL	1.9282e-35	3.95038	7.44819e-23	TRUE	TRUE
Fam13a	Fam13a	7.01806e-13	0.671699	0.00024671	Cold_low_EM	1.72731e-31	1.84655	4.59582e-11	FALSE	TRUE
Ndrg3	Ndrg3	3.03457e-05	0.654625	6.09246e-05	Cold_low_EM	9.85646e-08	1.0006	2.04306e-05	FALSE	TRUE
Senp7	Senp7	5.08501e-05	0.639391	8.21567e-05	Cold_low_EM	5.92487e-13	1.03453	2.15654e-09	FALSE	TRUE
Alg2	Alg2	1.5156e-05	0.638435	4.36158e-05	Cold_low_EL	5.6569e-17	1.35017	1.58733e-06	TRUE	TRUE
CUNH1orf43	CUNH1orf43	2.02031e-06	0.633352	1.20662e-05	Cold_low_EL	2.8252e-12	1.86173	1.92029e-08	FALSE	TRUE
Mtmr9	Mtmr9	1.03374e-08	0.619853	5.03419e-05	Cold_low_EL	2.87159e-06	0.978188	1.31818e-05	FALSE	TRUE
Gys1	Gys1	0.000368946	0.606642	0.000846617	Cold_low_EL	1.83798e-32	1.95873	5.55829e-14	TRUE	TRUE
Zmym4	Zmym4	3.06017e-05	0.593011	6.36173e-06	Cold_low_EM	4.52478e-05	0.814898	3.17296e-05	FALSE	TRUE
Fam57a	Fam57a	3.89185e-06	0.587411	5.50429e-06	Unassigned	1.7335e-15	1.44126	2.44462e-06	TRUE	TRUE
Agpat1	Agpat1	1.93409e-05	0.559717	2.73155e-06	Cold_low_EM	7.50463e-32	3.10412	2.36827e-17	TRUE	TRUE
Lin7a	Lin7a	9.95928e-09	0.548896	3.79834e-06	Cold_low_EL	8.23522e-13	1.24578	1.4462e-06	FALSE	TRUE
Bms1	Bms1	0.000704978	0.533777	0.000369087	IBA_high	4.72239e-06	0.929029	7.02913e-05	FALSE	TRUE
Minpp1	Minpp1	2.19174e-08	0.522176	0.00016339	Cold_low_EL	9.40192e-12	0.621472	0.000421035	FALSE	TRUE
Ugcg	Ugcg	1.50783e-08	0.506362	0.0008861	Cold_low_EM	8.53069e-12	0.81975	0.000318051	FALSE	TRUE
Nsun3	Nsun3	2.90097e-07	0.460007	0.000139898	Cold_low_EM	5.55735e-26	1.60411	2.55712e-18	TRUE	TRUE
Mkks	Mkks	3.38059e-09	0.430454	3.81316e-05	Cold_low_EM	5.93056e-38	2.54249	2.87088e-24	FALSE	TRUE
Hnrnpul2	Hnrnpul2	4.82606e-08	0.429169	3.47088e-07	Cold_low_EM	7.05195e-10	0.887572	5.44064e-07	TRUE	TRUE
Ssfa2	Ssfa2	0.000156367	0.407092	0.000471922	Cold_low_EM	7.25629e-06	1.00499	2.93707e-05	TRUE	TRUE
Hnrnph1	Hnrnph1	0.000215394	0.393844	0.000325031	Cold_low_EM	1.4746e-05	0.868712	9.53861e-06	TRUE	TRUE
Eif2ak1	Eif2ak1	3.63596e-05	0.27782	0.000228777	Cold_low_EM	1.47138e-08	0.571715	0.000181572	FALSE	TRUE
Mbtps1	Mbtps1	1.55628e-06	-0.29551	0.000211214	Cold_high_EM	1.35644e-11	-0.997016	1.12499e-06	FALSE	TRUE
Cdan1	Cdan1	5.50383e-05	-0.348322	0.000837943	Cold_high_EH	2.03331e-08	-1.17749	6.38812e-06	TRUE	TRUE
Bap1	Bap1	5.00478e-12	-0.34837	0.000179814	Cold_high_EM	3.8906e-10	-1.13495	3.88022e-05	TRUE	TRUE
Usp22	Usp22	8.23447e-09	-0.359882	8.92851e-05	Cold_high_EM	1.43807e-09	-0.536217	0.000810647	TRUE	TRUE
Cops3	Cops3	9.76236e-06	-0.371562	0.000288451	Cold_high_EH	4.26397e-13	-0.821226	6.13034e-06	FALSE	TRUE
Mapk9	Mapk9	5.35485e-05	-0.409097	0.000979726	IBA_low	5.94716e-07	-0.935719	9.36046e-06	FALSE	TRUE
Klhl36	Klhl36	9.76796e-09	-0.42598	0.00059108	Cold_high_EM	9.98766e-17	-1.20055	1.35749e-08	TRUE	TRUE
Txndc5	Txndc5	2.28387e-09	-0.434169	5.25546e-06	Cold_high_EM	1.57429e-06	-1.04934	8.76927e-05	TRUE	TRUE
Zbtb7b	Zbtb7b	1.06973e-06	-0.50378	0.000616561	Cold_high_EM	2.61822e-11	-1.59674	9.15914e-07	TRUE	TRUE
Fip1l1	Fip1l1	8.28849e-14	-0.508941	7.96061e-06	Cold_high_EM	8.48787e-10	-0.582535	0.000137477	TRUE	TRUE
Brf1	Brf1	1.57275e-12	-0.511965	5.32802e-06	Cold_high_EH	5.57259e-10	-0.858221	5.59412e-05	FALSE	TRUE
Sun2	Sun2	5.54908e-05	-0.519297	1.08289e-05	Cold_high_EM	5.47975e-08	-1.5991	6.27192e-06	TRUE	TRUE
Hnf1a	Hnf1a	8.73906e-06	-0.541357	0.000556136	Cold_high_EM	5.43139e-15	-1.12705	8.28818e-08	TRUE	TRUE
Dmtf1	Dmtf1	1.92468e-06	-0.588475	3.07668e-05	Cold_high_EH	6.91529e-09	-0.780632	0.000220335	FALSE	TRUE
Thra	Thra	5.85386e-08	-0.603918	0.000755315	Cold_high_EH	3.23396e-12	-1.40396	1.52691e-07	FALSE	TRUE
Zbtb43	Zbtb43	0.000958495	-0.606233	0.000234421	Cold_high_EL	2.70157e-56	-1.77815	1.98661e-25	FALSE	TRUE
Tcaf2	Tcaf2	5.64759e-05	-0.651697	0.000325468	Cold_high_EH	5.75219e-11	-1.46159	9.66894e-07	FALSE	TRUE
Chrac1	Chrac1	9.28615e-12	-0.677614	0.000192342	Cold_high_EH	9.61305e-10	-0.956305	0.0002913	TRUE	TRUE
Scaf8	Scaf8	1.72354e-25	-0.679726	2.65296e-13	Cold_high_EH	5.91632e-07	-0.687419	1.52075e-05	TRUE	TRUE
Rnf168	Rnf168	4.00655e-07	-0.69428	1.35952e-05	Cold_high_EM	3.02014e-66	-2.35334	1.00534e-30	FALSE	TRUE
Hic2	Hic2	1.42361e-10	-0.717606	0.000118244	Cold_high_EM	3.72876e-10	-0.874651	0.000170792	TRUE	TRUE
Traf6	Traf6	2.27955e-05	-0.718689	2.31627e-05	Cold_high_EM	1.3795e-11	-1.47644	7.86396e-08	TRUE	TRUE
Bard1	Bard1	4.93281e-05	-0.793637	1.41822e-05	IBA_low	1.66267e-18	-1.31009	1.50326e-10	FALSE	TRUE
Csrnp1	Csrnp1	1.09374e-06	-0.81527	0.000175204	Cold_high_EL	3.60676e-16	-2.29146	9.79846e-08	TRUE	TRUE
Mylip	Mylip	1.34151e-10	-0.878769	4.46863e-05	Cold_high_EM	4.42013e-16	-3.27266	8.12353e-11	TRUE	TRUE
Srsf5	Srsf5	2.49479e-25	-0.945482	4.4839e-14	Cold_high_EH	2.84684e-25	-0.836595	1.34604e-09	TRUE	TRUE
Fgfrl1	Fgfrl1	2.27925e-07	-0.962545	2.1807e-06	Cold_high_EH	1.80812e-21	-3.48682	6.71122e-14	TRUE	TRUE
Wipi1	Wipi1	8.755e-19	-1.04976	7.04926e-16	IBA_low	1.84796e-06	-1.16037	0.000371108	FALSE	TRUE
Gfod1	Gfod1	1.54666e-08	-1.12613	3.12233e-08	IBA_low	2.96923e-07	-1.66329	1.72441e-07	FALSE	TRUE
Map3k8	Map3k8	2.12283e-15	-1.17771	1.32971e-11	Cold_high_EM	1.58707e-07	-1.0638	2.60228e-06	TRUE	TRUE
Mterf2	Mterf2	6.39029e-16	-1.49092	1.22074e-14	IBA_low	1.85503e-54	-3.00508	1.11955e-28	TRUE	TRUE

## Sheet: negCorr_IBAvsArLT
unique_gene_symbol	clean_gene_symbol	LRT_padjRNA	IBA_vs_Ar_log2FC_ashr	IBA_vs_Ar_wald_padj	cluster	LRT_padjGRO	log2FoldChange.IBA_vs_LT	padj.IBA_vs_LT	modified	posCorr?
Hsp90aa1	Hsp90aa1	9.09668e-13	1.07791	4.5736e-09	Cold_low_EL	7.84785e-26	-2.19484	3.21052e-12	TRUE	FALSE
Atp6v1b2	Atp6v1b2	2.5572e-19	1.01634	7.0648e-13	Cold_low_EL	1.44267e-10	-0.875448	2.13552e-05	TRUE	FALSE
Lysmd3	Lysmd3	1.45328e-16	0.97293	5.04166e-12	Cold_low_EL	3.23018e-26	-1.07883	7.54106e-11	FALSE	FALSE
Srsf3	Srsf3	9.32178e-15	0.900326	2.79945e-10	Cold_low_EL	6.59891e-24	-1.1541	2.09634e-14	TRUE	FALSE
Chordc1	Chordc1	1.85711e-07	0.893068	1.75341e-05	Cold_low_EL	2.33498e-09	-1.07715	2.92608e-06	TRUE	FALSE
Zfc3h1	Zfc3h1	5.51929e-13	0.866416	5.59957e-06	Cold_low_EM	2.82483e-11	-0.884109	1.42293e-07	TRUE	FALSE
Gga3	Gga3	7.58143e-09	0.762654	2.60425e-08	Cold_low_EM	8.32934e-15	-1.4845	8.73294e-10	FALSE	FALSE
G3182	NA	1.09374e-06	0.761669	0.000117513	Cold_low_EM	4.128e-10	-1.29455	1.0954e-05	TRUE	FALSE
Sap30l	Sap30l	5.67753e-06	0.68075	7.7813e-06	IBA_high	8.12478e-06	-1.34981	0.000255999	FALSE	FALSE
Tardbp	Tardbp	7.26433e-12	0.589174	6.09732e-09	Cold_low_EM	1.3929e-46	-1.47483	1.28718e-17	TRUE	FALSE
Mettl21a	Mettl21a	9.47429e-10	0.571223	3.36501e-08	Cold_low_EM	2.82403e-07	-0.628809	0.000416932	TRUE	FALSE
Gsr	Gsr	1.0266e-06	0.569814	2.23492e-05	IBA_high	7.31507e-05	-0.851302	1.66431e-05	FALSE	FALSE
Nufip2	Nufip2	5.58121e-09	0.563153	1.3353e-06	Cold_low_EM	7.21542e-17	-1.08455	3.03404e-09	TRUE	FALSE
Rgmb	Rgmb	2.54031e-24	0.55915	0.000684189	Cold_low_EL	7.10822e-12	-1.44892	3.78418e-06	TRUE	FALSE
Twistnb	Twistnb	2.51917e-06	0.557839	7.26443e-06	IBA_high	3.18165e-37	-1.72416	2.04552e-19	TRUE	FALSE
Usp38	Usp38	0.000113206	0.553221	0.000274415	Cold_low_EL	2.54992e-11	-1.21488	1.22422e-09	TRUE	FALSE
Znf326	Znf326	0.000201272	0.531238	0.000127492	Cold_low_EM	1.89167e-10	-0.659405	6.11188e-05	TRUE	FALSE
Ireb2	Ireb2	1.03986e-08	0.526229	1.25545e-06	Cold_low_EM	2.74772e-14	-0.649991	2.9413e-06	TRUE	FALSE
Actr3b	Actr3b	8.11141e-10	0.522724	1.67986e-05	IBA_high	3.01134e-09	-1.23581	1.34187e-07	FALSE	FALSE
Hnrnph3	Hnrnph3	5.23873e-05	0.498846	9.92041e-05	Cold_low_EM	4.84934e-23	-0.8652	1.13442e-08	TRUE	FALSE
Dhx15	Dhx15	0.000208751	0.491452	0.000241976	IBA_high	1.04538e-11	-0.68159	2.26039e-05	TRUE	FALSE
Napg	Napg	1.56444e-10	0.483457	7.26693e-08	Cold_low_EM	6.05399e-22	-1.21567	7.3351e-10	TRUE	FALSE
Otud6b	Otud6b	1.91677e-06	0.466737	0.000389102	Cold_low_EL	1.49374e-11	-1.37422	4.2536e-06	TRUE	FALSE
Rbm34	Rbm34	9.75722e-06	0.464388	6.22967e-06	Cold_low_EM	2.41052e-06	-0.807127	0.000105972	FALSE	FALSE
Ubxn4	Ubxn4	6.09827e-15	0.46324	5.07326e-10	Cold_low_EL	1.60504e-22	-0.969002	1.50857e-12	FALSE	FALSE
Eif3j	Eif3j	0.000350336	0.428067	0.000291886	Cold_low_EL	9.78435e-11	-0.759704	1.10082e-05	FALSE	FALSE
Ccdc43	Ccdc43	1.47291e-06	0.402072	3.42604e-05	Cold_low_EM	1.99077e-09	-0.986322	0.000158863	FALSE	FALSE
Nln	Nln	0.000269165	0.397097	0.000811052	Cold_low_EM	2.26495e-10	-1.0354	8.63478e-07	FALSE	FALSE
Pdhb	Pdhb	2.64537e-05	0.388862	6.72912e-05	Cold_low_EM	8.91728e-18	-1.55341	2.42426e-09	TRUE	FALSE
Abce1	Abce1	1.75839e-05	0.387443	0.000230959	Cold_low_EL	3.26508e-29	-1.04428	8.11911e-12	TRUE	FALSE
Fam234a	Fam234a	0.000336705	0.38416	0.000402745	IBA_high	1.01405e-09	-1.07104	1.42348e-06	FALSE	FALSE
Rlim	Rlim	9.68536e-05	0.366835	0.000547698	Cold_low_EM	6.57241e-29	-1.16883	5.23082e-13	TRUE	FALSE
Hnrnpa2b1	Hnrnpa2b1	8.89937e-06	0.360738	0.000306785	Cold_low_EM	5.05203e-36	-1.01606	1.35142e-12	TRUE	FALSE
Ddx6	Ddx6	1.26832e-07	0.329771	0.000341558	Cold_low_EM	9.00462e-19	-0.70921	3.85287e-10	TRUE	FALSE
E2f6	E2f6	0.000292729	0.309457	0.00054596	IBA_high	1.04661e-20	-0.9164	5.702e-13	TRUE	FALSE
Polg	Polg	5.64103e-06	-0.377324	2.2006e-05	Cold_high_EH	1.8805e-05	0.575076	0.000890482	TRUE	FALSE
Stau1	Stau1	8.5044e-06	-0.378222	7.77343e-05	Cold_high_EH	2.71948e-18	0.967756	1.20717e-06	TRUE	FALSE
Selenop	Selenop	6.20919e-24	-0.472156	4.38065e-05	SA_high	9.00892e-10	2.61742	8.69409e-08	TRUE	FALSE
Itih2	Itih2	1.48134e-07	-0.502781	2.84932e-06	IBA_low	1.24599e-12	1.1895	7.10528e-09	TRUE	FALSE
CYP39A1_like	CYP39A1	7.16715e-15	-0.511298	4.77151e-05	IBA_low	1.78408e-05	0.962226	5.21915e-05	TRUE	FALSE
Eepd1	Eepd1	5.0615e-17	-0.523881	0.000549041	Cold_high_EH	1.89435e-23	1.22609	5.27829e-10	FALSE	FALSE
Glud1	Glud1	5.36402e-09	-0.54109	9.96692e-05	Cold_high_EH	1.27361e-16	1.2543	3.11283e-07	TRUE	FALSE
Tmem97	Tmem97	3.49135e-05	-0.578384	0.000759441	IBA_low	4.17449e-05	1.6981	3.11831e-05	TRUE	FALSE
Sil1	Sil1	4.80926e-05	-0.598551	0.00095635	Cold_high_EH	4.2702e-07	0.525958	0.00027832	FALSE	FALSE
Mast2	Mast2	7.54196e-07	-0.631463	5.59579e-06	IBA_low	5.38631e-06	0.959738	7.25541e-06	TRUE	FALSE
Qdpr	Qdpr	8.59879e-05	-0.634202	0.00024671	IBA_low	0.000203068	1.52895	0.000294827	TRUE	FALSE
Tf	Tf	1.02157e-06	-0.693453	3.78064e-06	Cold_high_EM	7.43488e-22	1.32656	3.66374e-11	TRUE	FALSE
ENSSTOG00000034585	ENSSTOG00000034585	1.04612e-07	-0.703652	7.00175e-06	Cold_high_EH	5.63599e-05	1.15897	9.92623e-06	FALSE	FALSE
G2027	NA	5.45513e-12	-0.728159	0.000160273	IBA_low	1.38509e-08	2.36179	8.43206e-09	TRUE	FALSE
Vti1a	Vti1a	7.99639e-05	-0.734779	6.7062e-06	IBA_low	7.99902e-14	0.792499	7.9029e-10	FALSE	FALSE
ARMH3_like	ARMH3	3.45908e-06	-0.738249	6.58153e-06	Cold_high_EH	3.4589e-07	0.537881	0.00047899	FALSE	FALSE
Acad10	Acad10	4.62959e-13	-0.74674	1.17645e-10	Cold_high_EM	6.4483e-11	1.0365	7.25159e-07	FALSE	FALSE
Bbox1	Bbox1	5.9873e-08	-0.757655	6.08849e-06	Cold_high_EH	3.55561e-06	1.90946	0.000107805	TRUE	FALSE
Abcc9	Abcc9	4.65123e-09	-0.774444	2.48746e-08	IBA_low	1.15068e-06	1.5196	8.93098e-06	FALSE	FALSE
Kiaa0319l	Kiaa0319l	4.07344e-15	-0.779668	6.17888e-08	Cold_high_EH	7.16785e-05	1.3252	1.05326e-05	TRUE	FALSE
Rgs12	Rgs12	7.89026e-05	-0.78858	3.1748e-05	Cold_high_EH	1.27089e-05	1.29829	0.000385882	FALSE	FALSE
Arhgef37	Arhgef37	4.57109e-05	-0.78871	0.00053219	IBA_low	5.54873e-06	1.21426	0.000554866	TRUE	FALSE
SMLR1_like	SMLR1	6.02215e-13	-0.797753	2.96977e-07	Cold_high_EH	3.0987e-06	1.40932	6.92713e-05	TRUE	FALSE
Dis3l2	Dis3l2	1.48414e-12	-0.852263	1.20573e-09	IBA_low	1.69485e-11	0.659669	0.000339409	FALSE	FALSE
Lamb3	Lamb3	0.000174397	-0.948933	0.000493879	Cold_high_EH	2.10826e-06	1.57331	4.19109e-05	FALSE	FALSE
LOC110598376	LOC110598376	0.000321461	-1.01667	0.000302307	Cold_high_EH	3.62361e-13	2.18006	5.22617e-09	TRUE	FALSE
Cnih3	Cnih3	1.0579e-09	-1.10365	1.18607e-05	IBA_low	9.04597e-27	2.70623	8.45763e-15	TRUE	FALSE
A2m	A2m	1.03152e-41	-1.11541	3.89726e-10	Cold_high_EM	1.52175e-08	2.75387	1.27704e-05	TRUE	FALSE
Serpina7	Serpina7	2.33688e-11	-1.12242	4.10444e-06	Cold_high_EM	3.74387e-11	3.85345	9.57537e-09	TRUE	FALSE
									21
