# Supplementary material for: Liver Transcriptome Dynamics During Hibernation Are Shaped by a Shifting Balance Between Transcription and RNA Stability
Source: Front Physiol. 2021 May 21;12:662132. doi: 10.3389/fphys.2021.662132 (PMC8176218; doi:10.3389/fphys.2021.662132)
Supplement: Supplementary file 12 [file Table_7.XLSX]

## Sheet: All AS Events
Supplementary Table 7. GO Terms enriched in the list of all genes with significant state-dependent alternative splicing events.
source	term_id	term_name	p_value	term_size	query_size	intersection_size	precision	recall	effective_domain_size	intersection
GO:BP	GO:0006397	mRNA processing	3.50909e-09	535	149	25	0.167785	0.046729	18092	Srsf6,Ddx5,Virma,Mbnl2,Tra2b,Tut1,Prpf39,Cirbp,RBM4,Thoc5,Supt5h,Thrap3,Mbnl3,Rbm3,Iws1,Zc3h13,Mettl3,Tra2a,Srek1,Srsf5,Pcf11,Rrp1b,Luc7l,Fus,Hnrnph3
GO:BP	GO:0008380	RNA splicing	7.218e-09	459	149	23	0.154362	0.0501089	18092	Srsf6,Ddx5,Virma,Mbnl2,Tra2b,Prpf39,Cirbp,RBM4,Thoc5,Thrap3,Mbnl3,Rbm3,Iws1,Zc3h13,Mettl3,Tra2a,Srek1,Srsf5,Pcf11,Rrp1b,Luc7l,Fus,Hnrnph3
GO:BP	GO:0050684	regulation of mRNA processing	7.53683e-09	159	149	15	0.100671	0.0943396	18092	Srsf6,Ddx5,Virma,Mbnl2,Tra2b,Cirbp,RBM4,Supt5h,Thrap3,Mbnl3,Rbm3,Iws1,Tra2a,Srek1,Srsf5
GO:BP	GO:0043484	regulation of RNA splicing	9.04349e-09	161	149	15	0.100671	0.0931677	18092	Srsf6,Ddx5,Mbnl2,Tra2b,Cirbp,RBM4,Thrap3,Mbnl3,Rbm3,Tra2a,Srek1,Srsf5,Rrp1b,Fus,Hnrnph3
GO:CC	GO:0005654	nucleoplasm	1.23912e-08	3991	155	69	0.445161	0.0172889	18963	Srsf6,Rreb1,Ddx5,ABCA6,Dtx2,Virma,Mbnl2,Fnbp4,Supt20h,Gnl3,Bcl6,Tra2b,Tut1,Nr1d2,Cirbp,Ubp1,Mynn,Per1,Fam193b,RBM4,Mus81,Macrod1,Slf2,Creb1,Arid1a,Stat2,Thoc5,Supt5h,Akt2,Nup62,Elf1,Thrap3,Rpain,ABCG2,Mbnl3,Fam76b,Tcf20,Rbm3,Trip11,Hnrnpdl,Kansl3,Pms2,Ogt,Taf1,Iws1,Zc3h13,Mettl3,Haus3,Maea,Tra2a,Kmt2e,Srek1,Irf2bp2,Stk35,Phf20l1,Ppp4r3a,Mlx,Srsf5,Pcf11,Crebzf,Rrp1b,Ttc3,Arhgap17,Taok2,Fus,Smc5,Sa…
GO:BP	GO:0048024	regulation of mRNA splicing, via spliceosome	5.88915e-07	120	149	12	0.0805369	0.1	18092	Srsf6,Ddx5,Mbnl2,Tra2b,Cirbp,RBM4,Thrap3,Mbnl3,Rbm3,Tra2a,Srek1,Srsf5
GO:CC	GO:0031981	nuclear lumen	6.02067e-07	4343	155	69	0.445161	0.0158876	18963	Srsf6,Rreb1,Ddx5,ABCA6,Dtx2,Virma,Mbnl2,Fnbp4,Supt20h,Gnl3,Bcl6,Tra2b,Tut1,Nr1d2,Cirbp,Ubp1,Mynn,Per1,Fam193b,RBM4,Mus81,Macrod1,Slf2,Creb1,Arid1a,Stat2,Thoc5,Supt5h,Akt2,Nup62,Elf1,Thrap3,Rpain,ABCG2,Mbnl3,Fam76b,Tcf20,Rbm3,Trip11,Hnrnpdl,Kansl3,Pms2,Ogt,Taf1,Iws1,Zc3h13,Mettl3,Haus3,Maea,Tra2a,Kmt2e,Srek1,Irf2bp2,Stk35,Phf20l1,Ppp4r3a,Mlx,Srsf5,Pcf11,Crebzf,Rrp1b,Ttc3,Arhgap17,Taok2,Fus,Smc5,Sa…
GO:BP	GO:1903311	regulation of mRNA metabolic process	1.65526e-06	356	149	18	0.120805	0.0505618	18092	MOV10,Srsf6,Ddx5,Virma,Mbnl2,Tra2b,Cirbp,RBM4,Supt5h,Thrap3,Mbnl3,Rbm3,Iws1,Mettl3,Tra2a,Srek1,Srsf5,Fus
GO:BP	GO:0000398	mRNA splicing, via spliceosome	2.1606e-06	362	149	18	0.120805	0.0497238	18092	Srsf6,Ddx5,Mbnl2,Tra2b,Prpf39,Cirbp,RBM4,Thrap3,Mbnl3,Rbm3,Mettl3,Tra2a,Srek1,Srsf5,Pcf11,Luc7l,Fus,Hnrnph3
GO:BP	GO:0000377	RNA splicing, via transesterification reactions with bulged adenosine as nucleophile	2.1606e-06	362	149	18	0.120805	0.0497238	18092	Srsf6,Ddx5,Mbnl2,Tra2b,Prpf39,Cirbp,RBM4,Thrap3,Mbnl3,Rbm3,Mettl3,Tra2a,Srek1,Srsf5,Pcf11,Luc7l,Fus,Hnrnph3
GO:BP	GO:0000375	RNA splicing, via transesterification reactions	2.46364e-06	365	149	18	0.120805	0.0493151	18092	Srsf6,Ddx5,Mbnl2,Tra2b,Prpf39,Cirbp,RBM4,Thrap3,Mbnl3,Rbm3,Mettl3,Tra2a,Srek1,Srsf5,Pcf11,Luc7l,Fus,Hnrnph3
GO:BP	GO:0016071	mRNA metabolic process	5.21501e-06	877	149	27	0.181208	0.0307868	18092	MOV10,Srsf6,Ddx5,Virma,Mbnl2,Tra2b,Tut1,Prpf39,Cirbp,RBM4,Thoc5,Supt5h,Thrap3,Mbnl3,Rbm3,Iws1,Zc3h13,Mettl3,CSDE1,Tra2a,Srek1,Srsf5,Pcf11,Rrp1b,Luc7l,Fus,Hnrnph3
GO:BP	GO:0006396	RNA processing	9.99195e-06	968	149	28	0.187919	0.0289256	18092	Srsf6,Ddx5,Virma,Mbnl2,Tra2b,Rrnad1,Tut1,Prpf39,Cirbp,RBM4,Thoc5,Supt5h,Thrap3,Mbnl3,Rbm3,Hnrnpdl,Iws1,Zc3h13,Mettl3,Tra2a,Srek1,Srsf5,Pcf11,Rrp1b,Luc7l,Fus,INTS6L,Hnrnph3
GO:CC	GO:0016607	nuclear speck	1.05994e-05	403	155	17	0.109677	0.0421836	18963	Srsf6,Rreb1,Virma,Fnbp4,Tut1,Fam193b,RBM4,Thrap3,Fam76b,Trip11,Zc3h13,Mettl3,Kmt2e,Srek1,Ppp4r3a,Srsf5,Smc5
GO:BP	GO:1901360	organic cyclic compound metabolic process	2.1351e-05	6218	149	85	0.57047	0.01367	18092	MOV10,UGT2B7,CYP3A4,Srsf6,Rreb1,Rwdd3,Ddx5,Virma,Mbnl2,Atxn2,Supt20h,Gnl3,Bcl6,Tra2b,Map3k13,Otud7b,Rrnad1,Tut1,Prpf39,Nr1d2,Cirbp,Ubp1,Mynn,Per1,RBM4,Mus81,Macrod1,Slf2,Tnks2,Prox1,Creb1,Arid1a,Pudp,Stat2,Thoc5,Supt5h,Nup62,Elf1,Brd3,Thrap3,Rpain,Acmsd,Mbnl3,Tcf20,Rbm3,Trip11,Hnrnpdl,Kansl3,Pms2,Ogt,Taf1,Iws1,CYP3A5,Zc3h13,SLC22A24,Mettl3,Hsd17b2,CSDE1,Tra2a,Kmt2e,Srek1,Nfxl1,Tsta3,Irf2bp2,Edrf1…
GO:BP	GO:0000381	regulation of alternative mRNA splicing, via spliceosome	2.95627e-05	78	149	9	0.0604027	0.115385	18092	Srsf6,Ddx5,Mbnl2,Tra2b,RBM4,Thrap3,Mbnl3,Srek1,Srsf5
GO:BP	GO:0046483	heterocycle metabolic process	7.6035e-05	5924	149	81	0.543624	0.0136732	18092	MOV10,CYP3A4,Srsf6,Rreb1,Rwdd3,Ddx5,Virma,Mbnl2,Atxn2,Supt20h,Gnl3,Bcl6,Tra2b,Map3k13,Otud7b,Rrnad1,Tut1,Prpf39,Nr1d2,Cirbp,Ubp1,Mynn,Per1,RBM4,Mus81,Macrod1,Slf2,Tnks2,Prox1,Creb1,Arid1a,Pudp,Stat2,Thoc5,Supt5h,Nup62,Elf1,Brd3,Thrap3,Rpain,Acmsd,Mbnl3,Tcf20,Rbm3,Trip11,Hnrnpdl,Kansl3,Pms2,Ogt,Taf1,Iws1,Zc3h13,Mettl3,CSDE1,Tra2a,Kmt2e,Srek1,Nfxl1,Tsta3,Irf2bp2,Edrf1,Phf20l1,Trib1,Mlx,Pdxp,Srsf5,P…
GO:CC	GO:0070013	intracellular organelle lumen	8.80629e-05	5304	155	73	0.470968	0.0137632	18963	Srsf6,Rreb1,Ddx5,ABCA6,Dtx2,Virma,Mbnl2,Fnbp4,Supt20h,Gnl3,Bcl6,Tra2b,Tut1,Nr1d2,Cirbp,C3,Ubp1,Mynn,Per1,Fam193b,RBM4,Mus81,Macrod1,Slf2,Creb1,Arid1a,Stat2,Thoc5,Supt5h,Akt2,Nup62,Elf1,Thrap3,Rpain,ABCG2,Mbnl3,Fam76b,Tcf20,Rbm3,Trip11,Hnrnpdl,Kansl3,Pms2,Ogt,Taf1,Iws1,CES2,Ces3,Zc3h13,Mettl3,Haus3,Maea,Tra2a,Igfbp1,Kmt2e,Srek1,Irf2bp2,Stk35,Phf20l1,Ppp4r3a,Mlx,Srsf5,Pcf11,Crebzf,Rrp1b,Ttc3,Arhgap…
GO:BP	GO:0000380	alternative mRNA splicing, via spliceosome	9.5425e-05	89	149	9	0.0604027	0.101124	18092	Srsf6,Ddx5,Mbnl2,Tra2b,RBM4,Thrap3,Mbnl3,Srek1,Srsf5
GO:CC	GO:0016604	nuclear body	0.000167236	796	155	22	0.141935	0.0276382	18963	Srsf6,Rreb1,Virma,Fnbp4,Gnl3,Tut1,Fam193b,RBM4,Thrap3,Rpain,Fam76b,Tcf20,Trip11,Zc3h13,Mettl3,Kmt2e,Srek1,Stk35,Ppp4r3a,Srsf5,Smc5,Rnf111
GO:BP	GO:0006725	cellular aromatic compound metabolic process	0.000287466	5977	149	80	0.536913	0.0133846	18092	MOV10,Srsf6,Rreb1,Rwdd3,Ddx5,Virma,Mbnl2,Atxn2,Supt20h,Gnl3,Bcl6,Tra2b,Map3k13,Otud7b,Rrnad1,Tut1,Prpf39,Nr1d2,Cirbp,Ubp1,Mynn,Per1,RBM4,Mus81,Macrod1,Slf2,Tnks2,Prox1,Creb1,Arid1a,Pudp,Stat2,Thoc5,Supt5h,Nup62,Elf1,Brd3,Thrap3,Rpain,Acmsd,Mbnl3,Tcf20,Rbm3,Trip11,Hnrnpdl,Kansl3,Pms2,Ogt,Taf1,Iws1,Zc3h13,Mettl3,CSDE1,Tra2a,Kmt2e,Srek1,Nfxl1,Tsta3,Irf2bp2,Edrf1,Phf20l1,Trib1,Mlx,Pdxp,Srsf5,Pcf11,Cr…
GO:BP	GO:0006139	nucleobase-containing compound metabolic process	0.000310194	5766	149	78	0.52349	0.0135276	18092	MOV10,Srsf6,Rreb1,Rwdd3,Ddx5,Virma,Mbnl2,Atxn2,Supt20h,Gnl3,Bcl6,Tra2b,Map3k13,Otud7b,Rrnad1,Tut1,Prpf39,Nr1d2,Cirbp,Ubp1,Mynn,Per1,RBM4,Mus81,Macrod1,Slf2,Tnks2,Prox1,Creb1,Arid1a,Pudp,Stat2,Thoc5,Supt5h,Nup62,Elf1,Brd3,Thrap3,Rpain,Acmsd,Mbnl3,Tcf20,Rbm3,Trip11,Hnrnpdl,Kansl3,Pms2,Ogt,Taf1,Iws1,Zc3h13,Mettl3,CSDE1,Tra2a,Kmt2e,Srek1,Nfxl1,Tsta3,Irf2bp2,Edrf1,Phf20l1,Trib1,Mlx,Srsf5,Pcf11,Crebzf,…
GO:CC	GO:0043233	organelle lumen	0.00031539	5468	155	73	0.470968	0.0133504	18963	Srsf6,Rreb1,Ddx5,ABCA6,Dtx2,Virma,Mbnl2,Fnbp4,Supt20h,Gnl3,Bcl6,Tra2b,Tut1,Nr1d2,Cirbp,C3,Ubp1,Mynn,Per1,Fam193b,RBM4,Mus81,Macrod1,Slf2,Creb1,Arid1a,Stat2,Thoc5,Supt5h,Akt2,Nup62,Elf1,Thrap3,Rpain,ABCG2,Mbnl3,Fam76b,Tcf20,Rbm3,Trip11,Hnrnpdl,Kansl3,Pms2,Ogt,Taf1,Iws1,CES2,Ces3,Zc3h13,Mettl3,Haus3,Maea,Tra2a,Igfbp1,Kmt2e,Srek1,Irf2bp2,Stk35,Phf20l1,Ppp4r3a,Mlx,Srsf5,Pcf11,Crebzf,Rrp1b,Ttc3,Arhgap…
GO:CC	GO:0031974	membrane-enclosed lumen	0.00031539	5468	155	73	0.470968	0.0133504	18963	Srsf6,Rreb1,Ddx5,ABCA6,Dtx2,Virma,Mbnl2,Fnbp4,Supt20h,Gnl3,Bcl6,Tra2b,Tut1,Nr1d2,Cirbp,C3,Ubp1,Mynn,Per1,Fam193b,RBM4,Mus81,Macrod1,Slf2,Creb1,Arid1a,Stat2,Thoc5,Supt5h,Akt2,Nup62,Elf1,Thrap3,Rpain,ABCG2,Mbnl3,Fam76b,Tcf20,Rbm3,Trip11,Hnrnpdl,Kansl3,Pms2,Ogt,Taf1,Iws1,CES2,Ces3,Zc3h13,Mettl3,Haus3,Maea,Tra2a,Igfbp1,Kmt2e,Srek1,Irf2bp2,Stk35,Phf20l1,Ppp4r3a,Mlx,Srsf5,Pcf11,Crebzf,Rrp1b,Ttc3,Arhgap…
GO:CC	GO:0043231	intracellular membrane-bounded organelle	0.000424051	11250	155	120	0.774194	0.0106667	18963	MOV10,UGT2B7,TRIM35,CYP3A4,Srsf6,Rreb1,Tmem39a,Rwdd3,Ddx5,ABCA6,Dtx2,Virma,Atp6v1b2,Mbnl2,Clip1,Atxn2,Fnbp4,Supt20h,Gnl3,Bcl6,Tra2b,Otud7b,Tut1,Tkfc,Prpf39,Nr1d2,Cirbp,C3,Ubp1,Mynn,Slc16a13,Per1,Eps15l1,Fam193b,RBM4,Mus81,Macrod1,Slf2,Slc25a34,Sec31b,Tnks2,Tmcc1,Atp2b2,Sephs1,Arvcf,Prox1,Creb1,Arid1a,Stat2,Thoc5,Supt5h,Akt2,Atl2,Rmdn2,Nup62,Elf1,Sds,Brd3,Thrap3,Rpain,ABCG2,Mbnl3,Fam76b,Tcf20,Rbm3…
GO:CC	GO:0043229	intracellular organelle	0.000550156	12431	155	128	0.825806	0.0102968	18963	MOV10,UGT2B7,TRIM35,CYP3A4,Srsf6,Rreb1,Tmem39a,Rwdd3,Ddx5,ABCA6,Dtx2,Virma,Atp6v1b2,Mbnl2,Clip1,Atxn2,Fnbp4,Supt20h,Gnl3,Bcl6,Tra2b,Otud7b,Tut1,Tkfc,Prpf39,Nr1d2,Cirbp,C3,Ubp1,Mynn,Fbf1,Slc16a13,Per1,Eps15l1,Fam193b,RBM4,Mus81,Macrod1,Slf2,Slc25a34,Sec31b,Tnks2,Tmcc1,Atp2b2,Sephs1,Arvcf,Prox1,Creb1,Arid1a,Stat2,Thoc5,Supt5h,Akt2,Atl2,Rmdn2,Nup62,Elf1,Sds,Brd3,Thrap3,Rpain,ABCG2,Mbnl3,Fam76b,Tcf20…
GO:BP	GO:0090304	nucleic acid metabolic process	0.000884233	5247	149	72	0.483221	0.0137221	18092	MOV10,Srsf6,Rreb1,Rwdd3,Ddx5,Virma,Mbnl2,Atxn2,Supt20h,Gnl3,Bcl6,Tra2b,Map3k13,Otud7b,Rrnad1,Tut1,Prpf39,Nr1d2,Cirbp,Ubp1,Mynn,Per1,RBM4,Mus81,Slf2,Tnks2,Prox1,Creb1,Arid1a,Stat2,Thoc5,Supt5h,Nup62,Elf1,Brd3,Thrap3,Rpain,Mbnl3,Tcf20,Rbm3,Trip11,Hnrnpdl,Kansl3,Pms2,Ogt,Taf1,Iws1,Zc3h13,Mettl3,CSDE1,Tra2a,Kmt2e,Srek1,Nfxl1,Irf2bp2,Edrf1,Phf20l1,Trib1,Mlx,Srsf5,Pcf11,Crebzf,Tsc22d3,Rrp1b,Luc7l,Fus,S…
GO:CC	GO:0005634	nucleus	0.00103328	7565	155	90	0.580645	0.0118969	18963	MOV10,TRIM35,Srsf6,Rreb1,Rwdd3,Ddx5,ABCA6,Dtx2,Virma,Mbnl2,Clip1,Fnbp4,Supt20h,Gnl3,Bcl6,Tra2b,Otud7b,Tut1,Tkfc,Prpf39,Nr1d2,Cirbp,Ubp1,Mynn,Per1,Eps15l1,Fam193b,RBM4,Mus81,Macrod1,Slf2,Tnks2,Sephs1,Arvcf,Prox1,Creb1,Arid1a,Stat2,Thoc5,Supt5h,Akt2,Nup62,Elf1,Brd3,Thrap3,Rpain,ABCG2,Mbnl3,Fam76b,Tcf20,Rbm3,Trip11,Hnrnpdl,Kansl3,Pms2,Ogt,Taf1,Iws1,Zc3h13,Mettl3,Lemd2,Haus3,Maea,Tra2a,Kmt2e,Srek1,Nf…
GO:CC	GO:0005681	spliceosomal complex	0.00118575	191	155	10	0.0645161	0.052356	18963	Ddx5,Tra2b,Prpf39,Cirbp,Rbm3,Hnrnpdl,Tra2a,Srek1,Luc7l,Hnrnph3
GO:CC	GO:0005622	intracellular anatomical structure	0.00130601	14764	155	142	0.916129	0.00961799	18963	MOV10,UGT2B7,TRIM35,CYP3A4,Srsf6,Rreb1,Tmem39a,Rwdd3,Ddx5,ABCA6,Dtx2,Virma,Atp6v1b2,Mbnl2,Clip1,Atxn2,Reps1,Fnbp4,Supt20h,Rhpn2,Gnl3,Bcl6,Tra2b,Map3k13,Klhl24,Otud7b,Tut1,Tkfc,Prpf39,Nr1d2,Cirbp,C3,Ubp1,Mynn,Fbf1,Slc16a13,Per1,Eps15l1,Fam193b,RBM4,Mus81,Macrod1,Slf2,Slc25a34,Sec31b,Tnks2,Tmcc1,Atp2b2,Sephs1,Arvcf,Prox1,Creb1,Echdc1,Arid1a,Pudp,Stat2,Thoc5,Dhps,Supt5h,Akt2,Atl2,Rmdn2,Nup62,Elf1,Sd…
GO:BP	GO:0033120	positive regulation of RNA splicing	0.00165265	40	149	6	0.0402685	0.15	18092	Tra2b,Cirbp,Thrap3,Rbm3,Tra2a,Srsf5
GO:BP	GO:0034641	cellular nitrogen compound metabolic process	0.0018689	6563	149	83	0.557047	0.0126467	18092	MOV10,CYP3A4,Srsf6,Rreb1,Rwdd3,Ddx5,Virma,Mbnl2,Atxn2,Supt20h,Gnl3,Bcl6,Tra2b,Map3k13,Otud7b,Rrnad1,Tut1,Prpf39,Nr1d2,Cirbp,Ubp1,Mynn,Per1,RBM4,Mus81,Macrod1,Slf2,Tnks2,Prox1,Creb1,Arid1a,Pudp,Stat2,Thoc5,Dhps,Supt5h,Akt2,Nup62,Elf1,Brd3,Thrap3,Rpain,Acmsd,Mbnl3,Tcf20,Rbm3,Trip11,Hnrnpdl,Kansl3,Pms2,Ogt,Taf1,Iws1,CYP3A5,Zc3h13,Mettl3,CSDE1,Tra2a,Kmt2e,Srek1,Nfxl1,Tsta3,Irf2bp2,Edrf1,Phf20l1,Trib1…
GO:BP	GO:0016070	RNA metabolic process	0.00229542	4732	149	66	0.442953	0.0139476	18092	MOV10,Srsf6,Rreb1,Rwdd3,Ddx5,Virma,Mbnl2,Atxn2,Supt20h,Gnl3,Bcl6,Tra2b,Map3k13,Otud7b,Rrnad1,Tut1,Prpf39,Nr1d2,Cirbp,Ubp1,Mynn,Per1,RBM4,Prox1,Creb1,Arid1a,Stat2,Thoc5,Supt5h,Nup62,Elf1,Brd3,Thrap3,Mbnl3,Tcf20,Rbm3,Trip11,Hnrnpdl,Kansl3,Ogt,Taf1,Iws1,Zc3h13,Mettl3,CSDE1,Tra2a,Kmt2e,Srek1,Nfxl1,Irf2bp2,Edrf1,Phf20l1,Trib1,Mlx,Srsf5,Pcf11,Crebzf,Tsc22d3,Rrp1b,Luc7l,Fus,INTS6L,Sap30l,Rnf111,Ppa1,Hnr…
GO:CC	GO:0140513	nuclear protein-containing complex	0.00287897	1250	155	26	0.167742	0.0208	18963	Ddx5,Supt20h,Tra2b,Tut1,Prpf39,Cirbp,Creb1,Arid1a,Thoc5,Supt5h,Nup62,Thrap3,Rbm3,Hnrnpdl,Kansl3,Pms2,Ogt,Taf1,Tra2a,Srek1,Phf20l1,Pcf11,Luc7l,INTS6L,Sap30l,Hnrnph3
GO:BP	GO:0048026	positive regulation of mRNA splicing, via spliceosome	0.00389728	26	149	5	0.033557	0.192308	18092	Tra2b,Cirbp,Thrap3,Rbm3,Tra2a
GO:BP	GO:0044238	primary metabolic process	0.00509752	10575	149	114	0.765101	0.0107801	18092	MOV10,UGT2B7,TRIM35,CYP3A4,Srsf6,Rreb1,Rwdd3,Ddx5,Dtx2,Virma,Mbnl2,Atxn2,Supt20h,Pepd,Gnl3,Bcl6,Tra2b,Map3k13,Klhl24,Otud7b,Rrnad1,Tut1,Tkfc,Prpf39,Nr1d2,Cirbp,C3,Ubp1,Mynn,Per1,RBM4,Mus81,Macrod1,Slf2,Tnks2,Sephs1,Prox1,Creb1,Echdc1,Arid1a,Pudp,Stat2,Thoc5,Dhps,Supt5h,Akt2,Nup62,Elf1,Sds,Brd3,Thrap3,Adam2,Rpain,Acmsd,Mbnl3,Tcf20,Rbm3,Trip11,Hnrnpdl,Kansl3,Pms2,Ogt,Taf1,Iws1,CYP2U1,CES2,Ces3,CYP3…
GO:CC	GO:0045293	mRNA editing complex	0.00876708	8	155	3	0.0193548	0.375	18963	Virma,Zc3h13,Mettl3
GO:CC	GO:0036396	RNA N6-methyladenosine methyltransferase complex	0.00876708	8	155	3	0.0193548	0.375	18963	Virma,Zc3h13,Mettl3
GO:BP	GO:0044237	cellular metabolic process	0.0124313	10855	149	115	0.771812	0.0105942	18092	MOV10,UGT2B7,TRIM35,CYP3A4,Srsf6,Rreb1,Tmem39a,Rwdd3,Ddx5,Dtx2,Virma,Atp6v1b2,Mbnl2,Atxn2,Supt20h,Pepd,Gnl3,Bcl6,Tra2b,Map3k13,Klhl24,Otud7b,Rrnad1,Tut1,Tkfc,Prpf39,Nr1d2,Cirbp,C3,Ubp1,Mynn,Per1,RBM4,Mus81,Macrod1,Slf2,Tnks2,Sephs1,Prox1,Creb1,Echdc1,Arid1a,Pudp,Stat2,Thoc5,Dhps,Supt5h,Akt2,Nup62,Elf1,Sds,Brd3,Thrap3,Rpain,Acmsd,ABCG2,Mbnl3,Mat2a,Tcf20,Rbm3,Trip11,Hnrnpdl,Kansl3,Pms2,Ogt,Taf1,Iws…
GO:BP	GO:0019219	regulation of nucleobase-containing compound metabolic process	0.0127669	4123	149	58	0.389262	0.0140674	18092	MOV10,Srsf6,Rreb1,Rwdd3,Ddx5,Virma,Mbnl2,Supt20h,Gnl3,Bcl6,Tra2b,Map3k13,Otud7b,Nr1d2,Cirbp,Ubp1,Mynn,Per1,RBM4,Slf2,Tnks2,Prox1,Creb1,Arid1a,Stat2,Thoc5,Supt5h,Nup62,Elf1,Brd3,Thrap3,Acmsd,Mbnl3,Tcf20,Rbm3,Trip11,Kansl3,Ogt,Taf1,Iws1,Mettl3,Tra2a,Kmt2e,Srek1,Nfxl1,Irf2bp2,Edrf1,Phf20l1,Trib1,Mlx,Srsf5,Crebzf,Tsc22d3,Rrp1b,Fus,Sap30l,Rnf111,Hnrnph3
GO:BP	GO:1903313	positive regulation of mRNA metabolic process	0.0144555	87	149	7	0.0469799	0.0804598	18092	MOV10,Tra2b,Cirbp,Thrap3,Rbm3,Mettl3,Tra2a
GO:BP	GO:0051252	regulation of RNA metabolic process	0.0162615	3850	149	55	0.369128	0.0142857	18092	MOV10,Srsf6,Rreb1,Rwdd3,Ddx5,Virma,Mbnl2,Supt20h,Gnl3,Bcl6,Tra2b,Map3k13,Otud7b,Nr1d2,Cirbp,Ubp1,Mynn,Per1,RBM4,Prox1,Creb1,Arid1a,Stat2,Thoc5,Supt5h,Nup62,Elf1,Brd3,Thrap3,Mbnl3,Tcf20,Rbm3,Trip11,Kansl3,Ogt,Taf1,Iws1,Mettl3,Tra2a,Kmt2e,Srek1,Nfxl1,Irf2bp2,Edrf1,Phf20l1,Trib1,Mlx,Srsf5,Crebzf,Tsc22d3,Rrp1b,Fus,Sap30l,Rnf111,Hnrnph3
GO:BP	GO:0050685	positive regulation of mRNA processing	0.0209026	36	149	5	0.033557	0.138889	18092	Tra2b,Cirbp,Thrap3,Rbm3,Tra2a
GO:CC	GO:0043227	membrane-bounded organelle	0.0315955	12836	155	126	0.812903	0.00981614	18963	MOV10,UGT2B7,TRIM35,CYP3A4,MIR122,Srsf6,Rreb1,Tmem39a,Rwdd3,Ddx5,ABCA6,Dtx2,Virma,Atp6v1b2,Mbnl2,Clip1,Atxn2,Fnbp4,Supt20h,Pepd,Gnl3,Bcl6,Tra2b,Otud7b,Tut1,Tkfc,Prpf39,Nr1d2,Cirbp,C3,Ubp1,Mynn,Slc16a13,Per1,Eps15l1,Fam193b,RBM4,Mus81,Macrod1,Slf2,Slc25a34,Sec31b,Tnks2,Tmcc1,Atp2b2,Sephs1,Arvcf,Prox1,Creb1,Arid1a,Stat2,Thoc5,Supt5h,Akt2,Atl2,Rmdn2,Nup62,Elf1,Sds,Brd3,Thrap3,Rpain,ABCG2,Mbnl3,Fam76…
GO:BP	GO:0051254	positive regulation of RNA metabolic process	0.031895	1776	149	32	0.214765	0.018018	18092	MOV10,Rreb1,Ddx5,Gnl3,Tra2b,Nr1d2,Cirbp,Ubp1,Per1,Prox1,Creb1,Arid1a,Stat2,Thoc5,Supt5h,Nup62,Elf1,Thrap3,Tcf20,Rbm3,Trip11,Kansl3,Ogt,Mettl3,Tra2a,Kmt2e,Edrf1,Mlx,Srsf5,Rrp1b,Fus,Rnf111
GO:BP	GO:0045935	positive regulation of nucleobase-containing compound metabolic process	0.0322233	1949	149	34	0.228188	0.0174448	18092	MOV10,Rreb1,Ddx5,Gnl3,Tra2b,Nr1d2,Cirbp,Ubp1,Per1,Slf2,Tnks2,Prox1,Creb1,Arid1a,Stat2,Thoc5,Supt5h,Nup62,Elf1,Thrap3,Tcf20,Rbm3,Trip11,Kansl3,Ogt,Mettl3,Tra2a,Kmt2e,Edrf1,Mlx,Srsf5,Rrp1b,Fus,Rnf111
GO:MF	GO:0003729	mRNA binding	0.0455744	554	156	15	0.0961538	0.0270758	18694	Srsf6,Ddx5,Gnl3,Tra2b,Tut1,Cirbp,RBM4,Thoc5,Supt5h,Rbm3,Mettl3,Srsf5,Pcf11,Luc7l,Fus

## Sheet: AS Events by Cluster
Supplementary Table 7. GO Terms enriched in the per-cluster lists of genes with significant state-dependent alternative splicing events.
cluster	source	term_id	term_name	p_value	term_size	query_size	intersection_size	precision	recall	effective_domain_size	intersection
Cold_high_EH	GO:BP	GO:0043484	regulation of RNA splicing	2.55399e-12	161	42	12	0.285714	0.0745342	18092	Srsf6,Ddx5,Mbnl2,Tra2b,Cirbp,RBM4,Mbnl3,Tra2a,Srek1,Srsf5,Rrp1b,Hnrnph3
Cold_high_EH	GO:BP	GO:0006397	mRNA processing	4.00396e-11	535	42	16	0.380952	0.0299065	18092	Srsf6,Ddx5,Mbnl2,Tra2b,Tut1,Prpf39,Cirbp,RBM4,Mbnl3,Iws1,Mettl3,Tra2a,Srek1,Srsf5,Rrp1b,Hnrnph3
Cold_high_EH	GO:BP	GO:0008380	RNA splicing	8.70958e-11	459	42	15	0.357143	0.0326797	18092	Srsf6,Ddx5,Mbnl2,Tra2b,Prpf39,Cirbp,RBM4,Mbnl3,Iws1,Mettl3,Tra2a,Srek1,Srsf5,Rrp1b,Hnrnph3
Cold_high_EH	GO:BP	GO:0050684	regulation of mRNA processing	1.02945e-10	159	42	11	0.261905	0.0691824	18092	Srsf6,Ddx5,Mbnl2,Tra2b,Cirbp,RBM4,Mbnl3,Iws1,Tra2a,Srek1,Srsf5
Cold_high_EH	GO:BP	GO:0048024	regulation of mRNA splicing, via spliceosome	2.47269e-10	120	42	10	0.238095	0.0833333	18092	Srsf6,Ddx5,Mbnl2,Tra2b,Cirbp,RBM4,Mbnl3,Tra2a,Srek1,Srsf5
Cold_high_EH	GO:BP	GO:0000398	mRNA splicing, via spliceosome	1.7951e-09	362	42	13	0.309524	0.0359116	18092	Srsf6,Ddx5,Mbnl2,Tra2b,Prpf39,Cirbp,RBM4,Mbnl3,Mettl3,Tra2a,Srek1,Srsf5,Hnrnph3
Cold_high_EH	GO:BP	GO:0000377	RNA splicing, via transesterification reactions with bulged adenosine as nucleophile	1.7951e-09	362	42	13	0.309524	0.0359116	18092	Srsf6,Ddx5,Mbnl2,Tra2b,Prpf39,Cirbp,RBM4,Mbnl3,Mettl3,Tra2a,Srek1,Srsf5,Hnrnph3
Cold_high_EH	GO:BP	GO:0000375	RNA splicing, via transesterification reactions	1.99297e-09	365	42	13	0.309524	0.0356164	18092	Srsf6,Ddx5,Mbnl2,Tra2b,Prpf39,Cirbp,RBM4,Mbnl3,Mettl3,Tra2a,Srek1,Srsf5,Hnrnph3
Cold_high_EH	GO:BP	GO:0000381	regulation of alternative mRNA splicing, via spliceosome	1.54629e-08	78	42	8	0.190476	0.102564	18092	Srsf6,Ddx5,Mbnl2,Tra2b,RBM4,Mbnl3,Srek1,Srsf5
Cold_high_EH	GO:BP	GO:1903311	regulation of mRNA metabolic process	3.25521e-08	356	42	12	0.285714	0.0337079	18092	Srsf6,Ddx5,Mbnl2,Tra2b,Cirbp,RBM4,Mbnl3,Iws1,Mettl3,Tra2a,Srek1,Srsf5
Cold_high_EH	GO:BP	GO:0000380	alternative mRNA splicing, via spliceosome	4.57255e-08	89	42	8	0.190476	0.0898876	18092	Srsf6,Ddx5,Mbnl2,Tra2b,RBM4,Mbnl3,Srek1,Srsf5
Cold_high_EH	GO:BP	GO:0016071	mRNA metabolic process	7.36945e-08	877	42	16	0.380952	0.018244	18092	Srsf6,Ddx5,Mbnl2,Tra2b,Tut1,Prpf39,Cirbp,RBM4,Mbnl3,Iws1,Mettl3,Tra2a,Srek1,Srsf5,Rrp1b,Hnrnph3
Cold_high_EH	GO:BP	GO:0006396	RNA processing	3.18549e-07	968	42	16	0.380952	0.0165289	18092	Srsf6,Ddx5,Mbnl2,Tra2b,Tut1,Prpf39,Cirbp,RBM4,Mbnl3,Iws1,Mettl3,Tra2a,Srek1,Srsf5,Rrp1b,Hnrnph3
Cold_high_EH	GO:CC	GO:0005654	nucleoplasm	6.32265e-07	3991	45	28	0.622222	0.00701579	18963	Srsf6,Rreb1,Ddx5,Dtx2,Mbnl2,Bcl6,Tra2b,Tut1,Cirbp,RBM4,Creb1,Stat2,Nup62,Mbnl3,Kansl3,Iws1,Mettl3,Haus3,Tra2a,Srek1,Stk35,Ppp4r3a,Srsf5,Rrp1b,Arhgap17,Smc5,Sap30l,Hnrnph3
Cold_high_EH	GO:CC	GO:0031981	nuclear lumen	4.62649e-06	4343	45	28	0.622222	0.00644716	18963	Srsf6,Rreb1,Ddx5,Dtx2,Mbnl2,Bcl6,Tra2b,Tut1,Cirbp,RBM4,Creb1,Stat2,Nup62,Mbnl3,Kansl3,Iws1,Mettl3,Haus3,Tra2a,Srek1,Stk35,Ppp4r3a,Srsf5,Rrp1b,Arhgap17,Smc5,Sap30l,Hnrnph3
Cold_high_EH	GO:BP	GO:0006139	nucleobase-containing compound metabolic process	8.08422e-06	5766	42	32	0.761905	0.00554977	18092	Srsf6,Rreb1,Ddx5,Mbnl2,Atxn2,Bcl6,Tra2b,Map3k13,Otud7b,Tut1,Prpf39,Cirbp,RBM4,Tnks2,Prox1,Creb1,Stat2,Nup62,Acmsd,Mbnl3,Kansl3,Iws1,Mettl3,Tra2a,Srek1,Srsf5,Tsc22d3,Rrp1b,Smc5,Nmrk1,Sap30l,Hnrnph3
Cold_high_EH	GO:BP	GO:0046483	heterocycle metabolic process	1.70245e-05	5924	42	32	0.761905	0.00540176	18092	Srsf6,Rreb1,Ddx5,Mbnl2,Atxn2,Bcl6,Tra2b,Map3k13,Otud7b,Tut1,Prpf39,Cirbp,RBM4,Tnks2,Prox1,Creb1,Stat2,Nup62,Acmsd,Mbnl3,Kansl3,Iws1,Mettl3,Tra2a,Srek1,Srsf5,Tsc22d3,Rrp1b,Smc5,Nmrk1,Sap30l,Hnrnph3
Cold_high_EH	GO:BP	GO:0019219	regulation of nucleobase-containing compound metabolic process	1.87522e-05	4123	42	27	0.642857	0.00654863	18092	Srsf6,Rreb1,Ddx5,Mbnl2,Bcl6,Tra2b,Map3k13,Otud7b,Cirbp,RBM4,Tnks2,Prox1,Creb1,Stat2,Nup62,Acmsd,Mbnl3,Kansl3,Iws1,Mettl3,Tra2a,Srek1,Srsf5,Tsc22d3,Rrp1b,Sap30l,Hnrnph3
Cold_high_EH	GO:BP	GO:0006725	cellular aromatic compound metabolic process	2.17357e-05	5977	42	32	0.761905	0.00535386	18092	Srsf6,Rreb1,Ddx5,Mbnl2,Atxn2,Bcl6,Tra2b,Map3k13,Otud7b,Tut1,Prpf39,Cirbp,RBM4,Tnks2,Prox1,Creb1,Stat2,Nup62,Acmsd,Mbnl3,Kansl3,Iws1,Mettl3,Tra2a,Srek1,Srsf5,Tsc22d3,Rrp1b,Smc5,Nmrk1,Sap30l,Hnrnph3
Cold_high_EH	GO:BP	GO:0090304	nucleic acid metabolic process	2.74364e-05	5247	42	30	0.714286	0.00571755	18092	Srsf6,Rreb1,Ddx5,Mbnl2,Atxn2,Bcl6,Tra2b,Map3k13,Otud7b,Tut1,Prpf39,Cirbp,RBM4,Tnks2,Prox1,Creb1,Stat2,Nup62,Mbnl3,Kansl3,Iws1,Mettl3,Tra2a,Srek1,Srsf5,Tsc22d3,Rrp1b,Smc5,Sap30l,Hnrnph3
Cold_high_EH	GO:BP	GO:1901360	organic cyclic compound metabolic process	6.38429e-05	6218	42	32	0.761905	0.00514635	18092	Srsf6,Rreb1,Ddx5,Mbnl2,Atxn2,Bcl6,Tra2b,Map3k13,Otud7b,Tut1,Prpf39,Cirbp,RBM4,Tnks2,Prox1,Creb1,Stat2,Nup62,Acmsd,Mbnl3,Kansl3,Iws1,Mettl3,Tra2a,Srek1,Srsf5,Tsc22d3,Rrp1b,Smc5,Nmrk1,Sap30l,Hnrnph3
Cold_high_EH	GO:BP	GO:0016070	RNA metabolic process	7.67795e-05	4732	42	28	0.666667	0.00591716	18092	Srsf6,Rreb1,Ddx5,Mbnl2,Atxn2,Bcl6,Tra2b,Map3k13,Otud7b,Tut1,Prpf39,Cirbp,RBM4,Prox1,Creb1,Stat2,Nup62,Mbnl3,Kansl3,Iws1,Mettl3,Tra2a,Srek1,Srsf5,Tsc22d3,Rrp1b,Sap30l,Hnrnph3
Cold_high_EH	GO:CC	GO:0005681	spliceosomal complex	7.85061e-05	191	45	7	0.155556	0.0366492	18963	Ddx5,Tra2b,Prpf39,Cirbp,Tra2a,Srek1,Hnrnph3
Cold_high_EH	GO:CC	GO:0016607	nuclear speck	9.24429e-05	403	45	9	0.2	0.0223325	18963	Srsf6,Rreb1,Tut1,RBM4,Mettl3,Srek1,Ppp4r3a,Srsf5,Smc5
Cold_high_EH	GO:BP	GO:0051252	regulation of RNA metabolic process	0.000143023	3850	42	25	0.595238	0.00649351	18092	Srsf6,Rreb1,Ddx5,Mbnl2,Bcl6,Tra2b,Map3k13,Otud7b,Cirbp,RBM4,Prox1,Creb1,Stat2,Nup62,Mbnl3,Kansl3,Iws1,Mettl3,Tra2a,Srek1,Srsf5,Tsc22d3,Rrp1b,Sap30l,Hnrnph3
Cold_high_EH	GO:BP	GO:0034641	cellular nitrogen compound metabolic process	0.00027295	6563	42	32	0.761905	0.00487582	18092	Srsf6,Rreb1,Ddx5,Mbnl2,Atxn2,Bcl6,Tra2b,Map3k13,Otud7b,Tut1,Prpf39,Cirbp,RBM4,Tnks2,Prox1,Creb1,Stat2,Nup62,Acmsd,Mbnl3,Kansl3,Iws1,Mettl3,Tra2a,Srek1,Srsf5,Tsc22d3,Rrp1b,Smc5,Nmrk1,Sap30l,Hnrnph3
Cold_high_EH	GO:CC	GO:0070013	intracellular organelle lumen	0.000424823	5304	45	28	0.622222	0.00527903	18963	Srsf6,Rreb1,Ddx5,Dtx2,Mbnl2,Bcl6,Tra2b,Tut1,Cirbp,RBM4,Creb1,Stat2,Nup62,Mbnl3,Kansl3,Iws1,Mettl3,Haus3,Tra2a,Srek1,Stk35,Ppp4r3a,Srsf5,Rrp1b,Arhgap17,Smc5,Sap30l,Hnrnph3
Cold_high_EH	GO:MF	GO:0036002	pre-mRNA binding	0.000737001	37	44	4	0.0909091	0.108108	18694	Srsf6,Ddx5,Tra2b,RBM4
Cold_high_EH	GO:CC	GO:0031974	membrane-enclosed lumen	0.000823089	5468	45	28	0.622222	0.0051207	18963	Srsf6,Rreb1,Ddx5,Dtx2,Mbnl2,Bcl6,Tra2b,Tut1,Cirbp,RBM4,Creb1,Stat2,Nup62,Mbnl3,Kansl3,Iws1,Mettl3,Haus3,Tra2a,Srek1,Stk35,Ppp4r3a,Srsf5,Rrp1b,Arhgap17,Smc5,Sap30l,Hnrnph3
Cold_high_EH	GO:CC	GO:0043233	organelle lumen	0.000823089	5468	45	28	0.622222	0.0051207	18963	Srsf6,Rreb1,Ddx5,Dtx2,Mbnl2,Bcl6,Tra2b,Tut1,Cirbp,RBM4,Creb1,Stat2,Nup62,Mbnl3,Kansl3,Iws1,Mettl3,Haus3,Tra2a,Srek1,Stk35,Ppp4r3a,Srsf5,Rrp1b,Arhgap17,Smc5,Sap30l,Hnrnph3
Cold_high_EH	GO:CC	GO:1990904	ribonucleoprotein complex	0.00101196	693	45	10	0.222222	0.01443	18963	Ddx5,Atxn2,Tra2b,Prpf39,Cirbp,Nup62,Tra2a,Srek1,Rrp1b,Hnrnph3
Cold_high_EM	GO:CC	GO:0005654	nucleoplasm	0.00102738	3991	64	30	0.46875	0.00751691	18963	Srsf6,Dtx2,Virma,Fnbp4,Supt20h,Nr1d2,Ubp1,Per1,Fam193b,Mus81,Slf2,Arid1a,Thoc5,Supt5h,Elf1,Rpain,ABCG2,Tcf20,Trip11,Taf1,Zc3h13,Maea,Kmt2e,Irf2bp2,Phf20l1,Mlx,Crebzf,Taok2,Fus,Rnf111
Cold_high_EH	GO:CC	GO:0005634	nucleus	0.00138478	7565	45	33	0.733333	0.00436219	18963	Srsf6,Rreb1,Ddx5,Dtx2,Mbnl2,Bcl6,Tra2b,Otud7b,Tut1,Prpf39,Cirbp,RBM4,Tnks2,Prox1,Creb1,Stat2,Nup62,Mbnl3,Kansl3,Iws1,Mettl3,Haus3,Tra2a,Srek1,Stk35,Ppp4r3a,Srsf5,Tsc22d3,Rrp1b,Arhgap17,Smc5,Sap30l,Hnrnph3
Cold_high_EH	GO:BP	GO:0045292	mRNA cis splicing, via spliceosome	0.00222602	35	42	4	0.0952381	0.114286	18092	Srsf6,Prpf39,RBM4,Srsf5
Cold_high_EH	GO:CC	GO:0016604	nuclear body	0.00341702	796	45	10	0.222222	0.0125628	18963	Srsf6,Rreb1,Tut1,RBM4,Mettl3,Srek1,Stk35,Ppp4r3a,Srsf5,Smc5
Cold_high_EH	GO:BP	GO:0033120	positive regulation of RNA splicing	0.00385282	40	42	4	0.0952381	0.1	18092	Tra2b,Cirbp,Tra2a,Srsf5
Cold_high_EM	GO:CC	GO:0043231	intracellular membrane-bounded organelle	0.00410289	11250	64	54	0.84375	0.0048	18963	MOV10,UGT2B7,Srsf6,Tmem39a,Rwdd3,Dtx2,Virma,Atp6v1b2,Clip1,Fnbp4,Supt20h,Nr1d2,Ubp1,Per1,Eps15l1,Fam193b,Mus81,Slf2,Slc25a34,Sec31b,Tmcc1,Sephs1,Arvcf,Arid1a,Thoc5,Supt5h,Elf1,Sds,Brd3,Rpain,ABCG2,Tcf20,Trip11,Taf1,Ces3,Zc3h13,Hsd17b2,Lemd2,Stx18,Maea,Kmt2e,Nfxl1,Arrdc4,Irf2bp2,Edrf1,Phf20l1,Trib1,Vipas39,Mlx,Lipg,Crebzf,Taok2,Fus,Rnf111
Cold_high_EH	GO:CC	GO:0140513	nuclear protein-containing complex	0.00607955	1250	45	12	0.266667	0.0096	18963	Ddx5,Tra2b,Tut1,Prpf39,Cirbp,Creb1,Nup62,Kansl3,Tra2a,Srek1,Sap30l,Hnrnph3
Cold_high_EM	GO:CC	GO:0031981	nuclear lumen	0.00609181	4343	64	30	0.46875	0.00690767	18963	Srsf6,Dtx2,Virma,Fnbp4,Supt20h,Nr1d2,Ubp1,Per1,Fam193b,Mus81,Slf2,Arid1a,Thoc5,Supt5h,Elf1,Rpain,ABCG2,Tcf20,Trip11,Taf1,Zc3h13,Maea,Kmt2e,Irf2bp2,Phf20l1,Mlx,Crebzf,Taok2,Fus,Rnf111
Winter_low	GO:CC	GO:0012505	endomembrane system	0.00699788	4633	7	7	1	0.0015109	18963	Reps1,Sec31b,Akt2,Ryr2,Myo5b,Ttc3,Ephx1
Cold_high_EH	GO:MF	GO:0003723	RNA binding	0.00937607	1946	44	15	0.340909	0.00770812	18694	Srsf6,Ddx5,Mbnl2,Atxn2,Tra2b,Tut1,Cirbp,RBM4,Mbnl3,Mettl3,Tra2a,Srek1,Srsf5,Rrp1b,Hnrnph3
Cold_high_EH	GO:BP	GO:0051171	regulation of nitrogen compound metabolic process	0.0106244	5885	42	28	0.666667	0.00475786	18092	Srsf6,Rreb1,Ddx5,Mbnl2,Atxn2,Bcl6,Tra2b,Map3k13,Otud7b,Cirbp,RBM4,Tnks2,Prox1,Creb1,Stat2,Nup62,Acmsd,Mbnl3,Kansl3,Iws1,Mettl3,Tra2a,Srek1,Srsf5,Tsc22d3,Rrp1b,Sap30l,Hnrnph3
Cold_high_EH	GO:MF	GO:0003729	mRNA binding	0.0173085	554	44	8	0.181818	0.0144404	18694	Srsf6,Ddx5,Tra2b,Tut1,Cirbp,RBM4,Mettl3,Srsf5
Cold_high_EH	GO:MF	GO:1901363	heterocyclic compound binding	0.0206619	6302	44	28	0.636364	0.00444303	18694	KIAA0232,Srsf6,Rreb1,Ddx5,Mbnl2,Atxn2,Bcl6,Tra2b,Map3k13,Otud7b,Tut1,Cirbp,RBM4,Prox1,Creb1,Stat2,Atl2,Mbnl3,Mettl3,Tra2a,Srek1,Stk35,Srsf5,Rrp1b,Smc5,Nmrk1,Sap30l,Hnrnph3
Cold_high_EH	GO:BP	GO:0080090	regulation of primary metabolic process	0.0218485	6085	42	28	0.666667	0.00460148	18092	Srsf6,Rreb1,Ddx5,Mbnl2,Atxn2,Bcl6,Tra2b,Map3k13,Otud7b,Cirbp,RBM4,Tnks2,Prox1,Creb1,Stat2,Nup62,Acmsd,Mbnl3,Kansl3,Iws1,Mettl3,Tra2a,Srek1,Srsf5,Tsc22d3,Rrp1b,Sap30l,Hnrnph3
Cold_high_EM	GO:CC	GO:0005634	nucleus	0.0231103	7565	64	41	0.640625	0.0054197	18963	MOV10,Srsf6,Rwdd3,Dtx2,Virma,Clip1,Fnbp4,Supt20h,Nr1d2,Ubp1,Per1,Eps15l1,Fam193b,Mus81,Slf2,Sephs1,Arvcf,Arid1a,Thoc5,Supt5h,Elf1,Brd3,Rpain,ABCG2,Tcf20,Trip11,Taf1,Zc3h13,Lemd2,Maea,Kmt2e,Nfxl1,Irf2bp2,Edrf1,Phf20l1,Trib1,Mlx,Crebzf,Taok2,Fus,Rnf111
Cold_high_EH	GO:MF	GO:0097159	organic cyclic compound binding	0.0271495	6387	44	28	0.636364	0.0043839	18694	KIAA0232,Srsf6,Rreb1,Ddx5,Mbnl2,Atxn2,Bcl6,Tra2b,Map3k13,Otud7b,Tut1,Cirbp,RBM4,Prox1,Creb1,Stat2,Atl2,Mbnl3,Mettl3,Tra2a,Srek1,Stk35,Srsf5,Rrp1b,Smc5,Nmrk1,Sap30l,Hnrnph3
Cold_high_EH	GO:BP	GO:0010467	gene expression	0.0413076	6270	42	28	0.666667	0.00446571	18092	Srsf6,Rreb1,Ddx5,Mbnl2,Atxn2,Bcl6,Tra2b,Map3k13,Otud7b,Tut1,Prpf39,Cirbp,RBM4,Prox1,Creb1,Stat2,Nup62,Mbnl3,Kansl3,Iws1,Mettl3,Tra2a,Srek1,Srsf5,Tsc22d3,Rrp1b,Sap30l,Hnrnph3
Cold_high_EH	GO:MF	GO:0003676	nucleic acid binding	0.044351	4353	44	22	0.5	0.00505399	18694	Srsf6,Rreb1,Ddx5,Mbnl2,Atxn2,Bcl6,Tra2b,Otud7b,Tut1,Cirbp,RBM4,Prox1,Creb1,Stat2,Mbnl3,Mettl3,Tra2a,Srek1,Srsf5,Rrp1b,Sap30l,Hnrnph3
Cold_high_EH	GO:BP	GO:0031323	regulation of cellular metabolic process	0.0470768	6309	42	28	0.666667	0.0044381	18092	Srsf6,Rreb1,Ddx5,Mbnl2,Atxn2,Bcl6,Tra2b,Map3k13,Otud7b,Cirbp,RBM4,Tnks2,Prox1,Creb1,Stat2,Nup62,Acmsd,Mbnl3,Kansl3,Iws1,Mettl3,Tra2a,Srek1,Srsf5,Tsc22d3,Rrp1b,Sap30l,Hnrnph3
Cold_high_EH	GO:BP	GO:0010468	regulation of gene expression	0.0476515	5162	42	25	0.595238	0.00484308	18092	Srsf6,Rreb1,Ddx5,Mbnl2,Atxn2,Bcl6,Tra2b,Map3k13,Otud7b,Cirbp,RBM4,Prox1,Creb1,Stat2,Nup62,Mbnl3,Kansl3,Mettl3,Tra2a,Srek1,Srsf5,Tsc22d3,Rrp1b,Sap30l,Hnrnph3
SpD_high	GO:BP	GO:0042038	peptidyl-histidine methylation, to form tele-methylhistidine	0.0493509	1	1	1	1	1	18092	Mettl18
SA_low	GO:MF	GO:0102009	proline dipeptidase activity	0.0499003	1	5	1	0.2	1	18694	Pepd
Unassigned	GO:MF	GO:0047058	vitamin-K-epoxide reductase (warfarin-insensitive) activity	0.0499003	1	5	1	0.2	1	18694	Vkorc1
Cold_low_EM	GO:MF	GO:0102320	1,8-cineole 2-exo-monooxygenase activity	0.0499269	1	7	1	0.142857	1	18694	CYP3A4
Cold_low_EM	GO:MF	GO:0034038	deoxyhypusine synthase activity	0.0499269	1	7	1	0.142857	1	18694	Dhps
Cold_low_EM	GO:MF	GO:0050591	quinine 3-monooxygenase activity	0.0499269	1	7	1	0.142857	1	18694	CYP3A4
Winter_low	GO:MF	GO:0043924	suramin binding	0.0499269	1	7	1	0.142857	1	18694	Ryr2
Winter_low	GO:MF	GO:0033961	cis-stilbene-oxide hydrolase activity	0.0499269	1	7	1	0.142857	1	18694	Ephx1
Cold_low_EL	GO:CC	GO:0017122	protein N-acetylglucosaminyltransferase complex	0.0499851	1	8	1	0.125	1	18963	Ogt
Cold_low_EH	GO:MF	GO:0050354	triokinase activity	0.0499936	1	2	1	0.5	1	18694	Tkfc
Cold_low_EH	GO:MF	GO:0034012	FAD-AMP lyase (cyclizing) activity	0.0499936	1	2	1	0.5	1	18694	Tkfc
Cold_low_EH	GO:MF	GO:0004371	glycerone kinase activity	0.0499936	1	2	1	0.5	1	18694	Tkfc
SpD_high	GO:MF	GO:0018064	protein-histidine N-methyltransferase activity	0.0499936	2	1	1	1	0.5	18694	Mettl18
